# Supplementary material for: CTRP10 is required for optimal motor function
Source: J Biol Chem. 2026 Mar 31;302(5):111420. doi: 10.1016/j.jbc.2026.111420 (PMC13126028; doi:10.1016/j.jbc.2026.111420)
Supplement: Supplementary Material 1 [file mmc1.xls]

gene_id	KO_CB1	KO_CB2	KO_CB3	KO_CB4	KO_CB5	KO_CB6	KO_CB7	KO_CB8	WT_CB1	WT_CB2	WT_CB3	WT_CB4	WT_CB5	WT_CB6	WT_CB7	WT_CB8	CB_KO	CB_WT	log2FoldChange	pvalue	padj	gene_name	gene_chr	gene_start	gene_end	gene_strand	gene_length	gene_biotype	gene_description	tf_family	KO_CB1_count	KO_CB2_count	KO_CB3_count	KO_CB4_count	KO_CB5_count	KO_CB6_count	KO_CB7_count	KO_CB8_count	WT_CB1_count	WT_CB2_count	WT_CB3_count	WT_CB4_count	WT_CB5_count	WT_CB6_count	WT_CB7_count	WT_CB8_count	KO_CB1_fpkm	KO_CB2_fpkm	KO_CB3_fpkm
ENSMUSG00000060096	106.609597093713	10.5878337124028	11.1538118971673	60.7946051500642	116.143658612781	65.6965240729165	93.2859248674584	94.1793138024606	9.69283313709711	14.9160413505874	16.1564234047374	9.43631278588659	9.31578648541303	12.411923127239	7.84794065607484	5.42880671224098	69.8064086511204	10.6507584574095	2.70929336005147	7.39030666834559e-09	0.000106863834424277	Amd-ps3	18	64581756	64582760	-	1005	processed_pseudogene	S-adenosylmethionine decarboxylase, pseudogene 3 [Source:MGI Symbol;Acc:MGI:3704487]	-	128	13	12	62	102	69	105	82	10	13	16	10	8	14	7	5	7.75188403924676	0.769818013186349	0.806526885803586
ENSMUSG00000048424	257.362230484041	253.293560350559	215.640363345235	211.800559877643	218.623357388763	229.461772486563	213.224971125619	228.557115203533	156.054613507263	177.84510841085	173.681551600927	151.924635852774	166.519683426758	193.271374409864	143.505200568226	188.922473585986	228.495491282745	168.965580170331	0.437050212785749	2.51057253912208e-08	0.000181514394578527	Ranbp3l	15	8997433	9067417	+	6890	protein_coding	RAN binding protein 3-like [Source:MGI Symbol;Acc:MGI:2444654]	-	309	311	232	216	192	241	240	199	161	155	172	161	143	218	128	174	2.72962267435582	2.68628412539309	2.27442922948674
ENSMUSG00000061436	1903.98077309552	2040.19411150531	1834.80205708403	2062.11378436427	2113.35912142471	2001.36367538073	2150.90689622968	2029.44935962132	1615.79528395409	1769.2719817389	1796.39232731424	1635.31300579415	1832.88099100501	1642.80668248384	1887.99029497572	1511.37978868789	2017.0212223382	1711.47879449423	0.237395957937588	3.19695325714598e-07	0.001364507987751	Hipk2	6	38671325	38853099	-	8836	protein_coding	homeodomain interacting protein kinase 2 [Source:MGI Symbol;Acc:MGI:1314872]	-	2286	2505	1974	2103	1856	2102	2421	1767	1667	1542	1779	1733	1574	1853	1684	1392	15.7464942319477	16.8718537246837	15.0902038341176
ENSMUSG00000072294	588.018558970009	572.55746921686	599.517389472744	640.304470370837	594.382252900701	636.018522908815	623.683040542436	592.64056002524	481.733806913726	466.986833053005	473.585161051366	451.055751165379	508.874836765687	544.351485723195	553.840383442996	552.652523306132	605.890283050955	504.135097677686	0.265534673310622	3.77457258022405e-07	0.001364507987751	Klf12	14	100108068	100522115	-	6985	protein_coding	Kruppel-like factor 12 [Source:MGI Symbol;Acc:MGI:1333796]	zf-C2H2	706	703	645	653	522	668	702	516	497	407	469	478	437	614	494	509	6.15179210178816	5.98962583102641	6.23730482641409
ENSMUSG00000007908	463.918324853109	458.534644621752	487.979270501071	489.298515643258	456.60399121299	501.769104151116	399.796820860536	351.449634433573	322.771343465334	214.561517889218	382.705279399718	385.001561664173	334.203840164192	354.626375063971	263.466579168227	218.238029832087	451.168788284676	309.446815830865	0.542152713844064	1.23548439300174e-06	0.00357302086456102	Hmgcll1	9	75922137	76043632	+	5449	protein_coding	3-hydroxymethyl-3-methylglutaryl-Coenzyme A lyase-like 1 [Source:MGI Symbol;Acc:MGI:2446108]	-	557	563	525	499	401	527	450	306	333	187	379	408	287	400	235	201	6.22159514204118	6.14896987635041	6.50797926411753
ENSMUSG00000045038	3834.61394546448	4027.44905444861	3547.84166762398	3567.27054090215	3896.50588012682	3436.21384607472	3746.54043015307	3775.21224961815	3177.31070234043	3060.08325246281	3285.81260993847	3134.74310747153	3413.0712735932	3579.06669033313	3401.52170721872	3331.11579863107	3728.9559518015	3297.84064274867	0.177209572426295	5.51630766621718e-06	0.00997072610668755	Prkce	17	86475213	86965347	+	7261	protein_coding	protein kinase C, epsilon [Source:MGI Symbol;Acc:MGI:97599]	-	4604	4945	3817	3638	3422	3609	4217	3287	3278	2667	3254	3322	2931	4037	3034	3068	38.5924400126484	40.5303764641714	35.5082597521903
ENSMUSG00000030102	50627.8981948314	51142.494625894	51832.6933704614	48967.1127739339	54383.6988137746	50989.0717924188	47850.348832728	52846.0803253514	44600.6023970386	44566.8367799627	47241.3820354522	44433.7096461828	47161.1690824035	47167.0810153834	49132.5930445462	47939.6205531152	51079.9248411742	46530.3743192606	0.134556101070586	8.69189687644715e-06	0.0124208742146163	Itpr1	6	108190057	108528070	+	18319	protein_coding	inositol 1,4,5-trisphosphate receptor 1 [Source:MGI Symbol;Acc:MGI:96623]	-	60786	62794	55765	49938	47761	53553	53859	46012	46014	38842	46784	47088	40500	53202	43824	44153	201.9599072879	203.998589449473	205.619173379966
ENSMUSG00000090015	291.51061705312	363.244141210127	7.43587459811156	5.88334888549008	17.0799497959971	291.349802410325	253.204653211673	12.633810388135	10.6621164508068	11.4738779619903	9.0879881651648	12.2672066216526	22.1249929028559	18.6178846908585	10.0902094149534	24.9725108763085	155.292774694122	14.9120983855738	3.38168667069493	9.66326511103534e-06	0.0124208742146163	Gm15446	5	110071266	110091802	+	3780	protein_coding	predicted gene 15446 [Source:MGI Symbol;Acc:MGI:3709333]	zf-C2H2	350	446	8	6	15	306	285	11	11	10	9	13	19	21	9	23	5.63559278026837	7.02188701771504	0.142955823674181
ENSMUSG00000047976	2058.89784387233	2140.37130739958	1941.69275443188	2020.93034216584	2007.46343268953	1937.57139838239	2134.91502339526	2169.5698021079	1820.31406314684	1818.60965697546	1812.54875071898	1673.05825693769	1880.62439674275	1897.25110659224	1913.77638570282	1901.16811062679	2051.42648805559	1839.66884093045	0.157676399447949	1.04919902675639e-05	0.0124208742146163	Kcna1	6	126617360	126623347	-	4780	protein_coding	potassium voltage-gated channel, shaker-related subfamily, member 1 [Source:MGI Symbol;Acc:MGI:96654]	-	2472	2628	2089	2061	1763	2035	2403	1889	1878	1585	1795	1773	1615	2140	1707	1751	31.476318370396	32.7196193650948	29.5198542148868
ENSMUSG00000120081	289.844842098531	327.408396337379	262.114579583432	325.545304997118	280.111176654353	240.887254934027	295.849647436797	300.914392881033	257.829361446783	230.624947036005	226.189927666324	236.851450925753	227.072295581943	199.477335973484	254.497504132713	222.58107520188	290.334449365334	231.890487245611	0.326211337924283	1.16018527428515e-05	0.0124208742146163	ENSMUSG00000120081	11	31820874	31821796	+	923	lncRNA	novel transcript	-	348	402	282	332	246	253	333	262	266	201	224	251	195	225	227	205	22.9477918801307	25.9200079596147	20.6372142204401
ENSMUSG00000040724	7734.19311415793	7901.78174444093	7539.97684248512	8005.27671685684	7689.39339815791	7798.84389393129	7632.56552891748	6988.79420107284	6426.34836989538	6537.81566274207	6584.7523138933	6300.62604713648	7376.93842313644	7382.43456289421	7231.31674738324	6534.11175885324	7661.35318000254	6796.7929857418	0.172976801350674	1.23009457242323e-05	0.0124208742146163	Kcna2	3	107008462	107022321	+	11906	protein_coding	potassium voltage-gated channel, shaker-related subfamily, member 2 [Source:MGI Symbol;Acc:MGI:96659]	-	9286	9702	8112	8164	6753	8191	8591	6085	6630	5698	6521	6677	6335	8327	6450	6018	47.4707573678631	48.4960280902559	46.0220255062355
ENSMUSG00000021217	276.518642461817	289.943753970415	242.59540876339	219.645025058296	356.401619076474	324.674126215428	310.064645511838	210.180663729882	180.286696350006	215.708905685418	149.446916493821	149.093742017008	243.374921931415	125.00579721005	229.832547785049	209.551939092502	278.752985598442	187.787683320659	0.574509551665568	1.2884724289021e-05	0.0124208742146163	Tshz3	7	36397543	36472978	+	5456	protein_coding	teashirt zinc finger family member 3 [Source:MGI Symbol;Acc:MGI:2442819]	zf-C2H2	332	356	261	224	313	341	349	183	186	188	148	158	209	141	205	193	3.70362563653414	3.88317009866078	3.23124442174837
ENSMUSG00000060961	8699.50970034241	8757.76737765134	8424.84591966039	7955.26825133017	8373.73005331753	8100.66705525179	8253.58325732085	8334.86927151777	7246.3620532938	7349.01883465478	7299.67404955293	6552.57559851965	7604.01071871838	7745.92659733478	7974.62884095147	8160.58224984064	8362.53011079903	7491.59736785831	0.158921023422896	3.77359245522612e-05	0.028719024685563	Slc4a4	5	89034345	89387512	+	11333	protein_coding	solute carrier family 4 (anion exchanger), member 4 [Source:MGI Symbol;Acc:MGI:1927555]	-	10445	10753	9064	8113	7354	8508	9290	7257	7476	6405	7229	6944	6530	8737	7113	7516	56.0953568491091	56.4671066882404	54.0229969365887
ENSMUSG00000030237	886.192275841486	829.108824555851	931.343293413472	880.541216528349	822.114916847329	959.740525586954	880.44144327287	859.099106393178	795.781600555672	799.729293950723	651.305818503478	624.683906425692	685.874779988534	714.572145753901	873.363681583185	783.919689247598	881.072700304936	741.153864501098	0.250956122306554	4.5885001112523e-05	0.0331748558043541	Slco1a4	6	141751166	141801925	-	6414	protein_coding	solute carrier organic anion transporter family, member 1a4 [Source:MGI Symbol;Acc:MGI:1351896]	-	1064	1018	1002	898	722	1008	991	748	821	697	645	662	589	806	779	722	10.0966204796726	9.44560110228612	10.5521858340228
ENSMUSG00000022861	1933.96472227813	2033.67852152845	1952.84656632905	1950.33015553996	2482.28603701825	2051.82622285703	1989.21129312609	2330.36375250235	1728.23214834441	1831.23092273365	1818.60740949576	1586.24417930754	1808.4270514808	1836.96462283137	1922.74546073834	1879.45288377783	2090.56340889741	1801.48808483871	0.213939840257215	6.92906605566639e-05	0.0436625598768872	Dgkg	16	22287211	22475971	-	9255	protein_coding	diacylglycerol kinase, gamma [Source:MGI Symbol;Acc:MGI:105060]	-	2322	2497	2101	1989	2180	2155	2239	2029	1783	1596	1801	1681	1553	2072	1715	1731	15.2703556462948	16.0565744655358	15.3339235729218
ENSMUSG00000038128	2206.31892735347	2453.11962628902	2227.04444213441	2302.35053052179	2513.02994665105	2452.67023205555	2532.04653211673	2179.90655606183	1751.49494787345	1906.95851728279	1949.87834965925	1757.04144073208	2154.27562475176	2227.9402013394	2316.26362792152	2053.17469856954	2358.31084914798	2014.62842601622	0.227606699920346	6.94494382550764e-05	0.0436625598768872	Camk4	18	33067984	33324281	+	3259	protein_coding	calcium/calmodulin-dependent protein kinase IV [Source:MGI Symbol;Acc:MGI:88258]	-	2649	3012	2396	2348	2207	2576	2850	1898	1807	1662	1931	1862	1850	2513	2066	1891	49.4721696745179	55.0023677625479	49.6599317397289
ENSMUSG00000024998	915.343337546798	855.171184463304	793.779613348409	909.957960955799	871.077439595854	863.576048320801	942.632059851175	985.437210274527	730.839618537122	753.833782102762	772.478994039008	657.711001176295	731.289239104923	773.972063577116	852.062128373839	859.922983218971	892.121856794583	766.513726266255	0.219190376750033	7.63283793397541e-05	0.0455388422846472	Plce1	19	38469557	38773474	+	15998	protein_coding	phospholipase C, epsilon 1 [Source:MGI Symbol;Acc:MGI:1921305]	-	1099	1050	854	928	765	907	1061	858	754	657	765	697	628	873	760	792	4.18114625750477	3.90601930248442	3.60575191835773
ENSMUSG00000026365	661.312656971936	677.62135759378	689.677368974847	683.449028864431	835.778876684127	655.060993654588	789.820830544481	880.921142518138	573.815721716149	632.210675705665	616.973418768411	541.64435390989	562.440609056812	639.214041052807	688.376508975707	612.369397140783	734.205281975791	608.380590790778	0.269328481731054	7.87324382514648e-05	0.0455388422846472	Cfh	1	140012446	140111502	-	8383	protein_coding	complement component factor h [Source:MGI Symbol;Acc:MGI:88385]	-	794	832	742	697	734	688	889	767	592	551	611	574	483	721	614	564	5.76480200517205	5.90656025386448	5.97871847799706
ENSMUSG00000021990	200.725882028006	174.292031881092	211.922426046179	183.364373597774	151.442221524508	187.568336845863	168.803102141115	176.873345433889	167.68601327178	148.013025709675	142.378481254249	159.473686081483	132.749957417136	119.68640158409	143.505200568226	134.634406463576	181.873964937303	143.515896543777	0.344262890436088	8.20088680672187e-05	0.045609547394307	Spata13	14	60871450	61002005	+	9102	protein_coding	spermatogenesis associated 13 [Source:MGI Symbol;Acc:MGI:104838]	-	241	214	228	187	133	197	190	154	173	129	141	169	114	135	128	124	1.61154920769968	1.39922553028065	1.69200515100192
ENSMUSG00000021712	1224.34459162311	1237.96209560402	1184.16302974927	1210.00875411579	1218.36975211446	1321.54746975664	1117.65422365012	1246.15311555695	1043.91812886536	1002.81693387795	947.170322102732	998.361892746801	1136.52595122039	1109.09398801257	1172.70656089347	1159.59311373467	1220.02537902129	1071.27336143174	0.188026933518488	8.90179143970313e-05	0.0459713943636097	Trim23	13	104315305	104339880	+	5747	protein_coding	tripartite motif-containing 23 [Source:MGI Symbol;Acc:MGI:1933161]	-	1470	1520	1274	1234	1070	1388	1258	1085	1077	874	938	1058	976	1251	1046	1068	15.5682392517036	15.7403059381278	14.9737954407566
ENSMUSG00000048732	505.56269871784	522.876095643277	479.613911578195	542.248655612669	507.843840600982	573.178369447764	569.488360381342	459.411286841271	416.791824895176	424.533484593641	392.803044027679	456.717538836911	443.664331367795	470.766512897421	510.116142644864	421.2754008699	520.027902352918	442.083535016673	0.235630388580043	9.79538536570709e-05	0.0471357979921097	Klhl11	11	100353440	100363567	-	2393	protein_coding	kelch-like 11 [Source:MGI Symbol;Acc:MGI:2388648]	-	607	642	516	553	446	602	641	400	430	370	389	484	381	531	455	388	15.4386510782814	15.9662567195334	14.5650060050154
ENSMUSG00000002489	4879.05484199194	5441.33207942794	4891.87600123264	4589.99268882985	5612.47150296466	5023.40378273489	4849.09121834846	5214.31810564843	4584.71007384693	4590.69857259232	4391.51783670019	4566.23175709052	4718.4458548617	4347.71935828428	4785.00153144677	4521.11022995429	5062.69252764735	4563.17940184713	0.149832290738704	0.000101051849084053	0.0471357979921097	Tiam1	16	89583999	89940657	-	10048	protein_coding	T cell lymphoma invasion and metastasis 1 [Source:MGI Symbol;Acc:MGI:103306]	-	5858	6681	5263	4681	4929	5276	5458	4540	4730	4001	4349	4839	4052	4904	4268	4164	35.4840432995194	39.5705989468129	35.3799657890807
ENSMUSG00000028370	174.073482754578	215.828917983596	266.762001207252	193.169955073591	222.039347347963	144.722777667874	184.794974975537	241.190925591667	189.979529487103	161.781679264063	119.153622609939	131.164747723824	121.105224310369	125.00579721005	184.987172607478	140.063213175817	205.322797825257	146.65512329858	0.48477514505264	0.000107370930338365	0.0476609569390014	Pappa	4	65042411	65275746	+	11027	protein_coding	pregnancy-associated plasma protein A [Source:MGI Symbol;Acc:MGI:97479]	-	209	265	287	197	195	152	208	210	196	141	118	139	104	141	165	129	1.15359209427966	1.4302082466244	1.75803771278647
ENSMUSG00000010461	52.4719110695617	39.0935398611796	78.0766832801714	40.2028840508489	28.4665829933286	41.8934356407004	49.7524932626445	35.6043747301985	22.2935162153233	33.2742460897719	26.2541880326983	32.0834634720144	23.2894662135326	25.7104121921379	31.3917626242993	22.8009881914121	45.6952381110792	27.1372553788987	0.760730166786699	0.000116958825644733	0.0476609569390014	Eya4	10	22978862	23226684	-	9418	protein_coding	EYA transcriptional coactivator and phosphatase 4 [Source:MGI Symbol;Acc:MGI:1337104]	-	63	48	84	41	25	44	56	31	23	29	26	34	20	29	28	21	0.407141359916606	0.303314609962179	0.60245451705545
ENSMUSG00000032452	1106.07456984727	1217.60087692632	1175.79767082639	1243.34773113357	1294.66019453658	1323.45171683122	1199.39046258161	1193.3208175702	1023.56317927745	1005.11170947035	1113.78343846409	1064.41608224801	1102.75622521077	1118.84621332683	1145.79933578693	1135.70636420081	1219.20550503165	1088.74781849815	0.162382344235257	0.000117417397079428	0.0476609569390014	Clstn2	9	97326448	97915234	-	5691	protein_coding	calsyntenin 2 [Source:MGI Symbol;Acc:MGI:1929897]	-	1328	1495	1265	1268	1137	1390	1350	1039	1056	876	1103	1128	947	1262	1022	1046	14.2027632914639	15.6337580168709	15.0143178277726
ENSMUSG00000039065	337.319428304325	349.398512509293	367.146308281758	397.12604977058	332.489689362078	360.854820632396	354.486514496342	331.924654742819	270.430044525009	291.436500234553	268.60053910376	296.300221476839	294.611747601187	340.441320061412	336.340313831779	293.155562461013	353.843247262449	298.914531161944	0.243660644796349	0.000118657984080502	0.0476609569390014	Atpsckmt	15	31601998	31621373	+	5248	protein_coding	ATP synthase C subunit lysine N-methyltransferase [Source:MGI Symbol;Acc:MGI:1915323]	-	405	429	395	405	292	379	399	289	279	254	266	314	253	384	300	270	4.69704322044471	4.8649036599324	5.0840162997313
ENSMUSG00000052459	6420.7295624643	6231.34736412261	6449.69172953701	6355.97791262445	6621.32720424823	6547.75356593401	6326.56258077306	6262.92436786363	5856.40978143407	5608.43154782086	5602.2398155927	5731.61638614752	6285.82693103244	6111.98557422754	6072.06379904305	6204.04031074899	6402.03928594591	5934.07676825589	0.109529945659586	0.000145171190404984	0.0530437021987353	Atp6v1a	16	43905765	43960068	-	6044	protein_coding	ATPase, H+ transporting, lysosomal V1 subunit A [Source:MGI Symbol;Acc:MGI:1201780]	-	7709	7651	6939	6482	5815	6877	7121	5453	6042	4888	5548	6074	5398	6894	5416	5714	77.6313162186234	75.3363412791223	77.5489812333724
ENSMUSG00000069601	8437.1501449946	8310.6350154891	8436.92921588232	8587.72825652035	8371.45272667807	8995.66318030312	8656.93382770014	8907.98485185225	7662.18459487526	7841.24819922417	7723.78016392729	7615.10441821048	8289.88549870692	8272.54676430478	8303.12121412718	8169.26834058023	8588.0596524275	7984.64239924454	0.105123787364837	0.000151815695651482	0.0530437021987353	Ank3	10	69234603	69863268	+	34838	protein_coding	ankyrin 3, epithelial [Source:MGI Symbol;Acc:MGI:88026]	-	10130	10204	9077	8758	7352	9448	9744	7756	7905	6834	7649	8070	7119	9331	7406	7524	17.6978125188725	17.4312292094536	17.5991942829462
ENSMUSG00000061353	782.081341179657	833.18106829139	985.253384249781	938.394147235668	893.850705990517	749.321223846164	1028.81048568111	936.05049693909	857.815732633094	715.969984828194	794.694076220522	661.48552629065	753.414232007779	699.500524813682	689.497643355146	802.377632069217	893.367856676673	746.844419027286	0.257979867607738	0.00015599476062009	0.0530437021987353	Cxcl12	6	117145496	117158328	+	8176	protein_coding	chemokine (C-X-C motif) ligand 12 [Source:MGI Symbol;Acc:MGI:103556]	-	939	1023	1060	957	785	787	1158	815	885	624	787	701	647	789	615	739	6.99017533063327	7.44638573147564	8.75726813689008
ENSMUSG00000051111	1266.82185296513	1321.03586780903	1210.18859084266	1454.16773286363	1262.77762158406	1232.9999807888	1264.24639129898	1458.63083572104	1105.95226094278	1033.79640437533	1078.44126226622	1045.54345667623	1177.28251709407	1241.1923127239	1236.61122052151	1209.53813548729	1308.85860923416	1141.04469626092	0.197330735155999	0.000159490124195666	0.0530437021987353	Sv2c	13	96091102	96269085	-	9700	protein_coding	synaptic vesicle glycoprotein 2c [Source:MGI Symbol;Acc:MGI:1922459]	-	1521	1622	1302	1483	1109	1295	1423	1270	1141	901	1068	1108	1011	1400	1103	1114	9.54378922504252	9.95153086023156	9.06656782940592
ENSMUSG00000030302	12289.2547274823	12566.944167875	12421.6285161454	11968.692749382	13060.4682773392	11964.3843695691	12427.4620671048	12930.1306681476	11742.8673455931	11816.9469130538	11655.8497100553	11242.4230531053	11671.5159929118	11856.0462843262	11961.3826942375	11832.6271100004	12453.6206928807	11722.4573879104	0.087135540887107	0.000163758666027788	0.0530437021987353	Atp2b2	6	113720792	114019574	-	12612	protein_coding	ATPase, Ca++ transporting, plasma membrane 2 [Source:MGI Symbol;Acc:MGI:105368]	-	14755	15430	13364	12206	11470	12566	13988	11258	12115	10299	11543	11914	10023	13373	10669	10898	71.2063314230008	72.810286925655	71.5741451817615
ENSMUSG00000021756	2411.20924676795	2397.73711148568	2375.76193409664	2362.16457752427	2393.47029807907	2506.941273681	2457.41779222276	2491.15770289679	2190.58028898395	2134.14130093019	2211.41045352344	2070.32702522352	2254.42032946995	2282.02072353665	2394.74303448226	2337.64417029097	2424.48249209427	2234.41091580512	0.118028490528111	0.000184844862554033	0.0581055807072027	Il6st	13	112600604	112646620	+	11099	protein_coding	interleukin 6 signal transducer [Source:MGI Symbol;Acc:MGI:96560]	-	2895	2944	2556	2409	2102	2633	2766	2169	2260	1860	2190	2194	1936	2574	2136	2153	15.8755242695622	15.7857322695372	15.5553813685507
ENSMUSG00000053007	308.168366599013	258.180252833207	327.178482316909	218.664466910715	241.396623783426	187.568336845863	246.097154174152	307.805562183652	217.119462270975	199.645476538631	201.955292559218	167.022736310193	210.76966923247	187.951978783905	213.01553209346	216.066507147191	261.882405705867	201.693331867005	0.378506659310261	0.000189852253681023	0.0584098635793105	Creb5	6	53264255	53677361	+	25021	protein_coding	cAMP responsive element binding protein 5 [Source:MGI Symbol;Acc:MGI:2443973]	TF_bZIP	370	317	352	223	212	197	277	268	224	174	200	177	181	212	190	199	0.900037118818289	0.753989638644993	0.950258286778694
ENSMUSG00000021371	373.133589827994	375.460872416746	341.120747188368	370.650979785875	321.103056164746	373.232426617149	366.924637812003	341.112880479644	328.587043347592	323.563358528126	322.118691631952	275.540333347888	285.295961115774	296.999589116076	318.402163760751	321.385357364666	357.842398786566	308.986562276603	0.215862319086909	0.0002131550822824	0.0618155174171849	Mcur1	13	43691869	43713667	-	7076	protein_coding	mitochondrial calcium uniporter regulator 1 [Source:MGI Symbol;Acc:MGI:1923387]	-	448	461	367	378	282	392	413	297	339	282	319	292	245	335	284	296	3.85348390447293	3.87725066964497	3.50333691263149
ENSMUSG00000032625	1319.29376403469	1300.67464913133	1329.16258441244	1382.58698809017	1270.74826482219	1342.49418757699	1313.11044718194	1189.87523291889	1033.25601241455	1028.05946539433	1017.85467449846	1068.19060736236	1232.01276269587	1242.96544459922	1262.39731124861	1237.76793039094	1305.99326477108	1140.31302607554	0.196676950595844	0.000213757328853953	0.0618155174171849	Thsd7a	6	12311609	12749409	-	13737	protein_coding	thrombospondin, type I, domain containing 7A [Source:MGI Symbol;Acc:MGI:2685683]	-	1584	1597	1430	1410	1116	1410	1478	1036	1066	896	1008	1132	1058	1402	1126	1140	7.01821451631412	6.91868879608632	7.03149713627807
ENSMUSG00000036264	209.887644278247	210.12777675384	166.377694132746	186.306048040519	195.850090994101	151.387642428895	206.117472088099	212.477720164088	152.177480252425	144.570862321078	167.622892824151	140.60106050971	171.177576669464	136.531154399629	161.443350639254	161.778440024781	192.316511110067	154.487852205061	0.319278841219178	0.000224040615919467	0.0618155174171849	Fstl4	11	52655461	53079365	+	4380	protein_coding	follistatin-like 4 [Source:MGI Symbol;Acc:MGI:2443199]	-	252	258	179	190	172	159	232	185	157	126	166	149	147	154	144	149	3.50178751387635	3.50555167964679	2.76046716365365
ENSMUSG00000043635	334.820765872441	374.646423669638	428.492273716178	288.284095389014	365.510925634339	318.961384991696	426.449942251239	338.815824045438	283.030727603235	301.762990400345	300.913385913235	281.20212101942	287.624907737127	277.495138487557	297.100610551405	332.242970789148	359.497704446248	295.171606562684	0.286773388929679	0.000229754964553954	0.0618155174171849	Adamts3	5	89824946	90031193	-	5430	protein_coding	a disintegrin-like and metallopeptidase (reprolysin type) with thrombospondin type 1 motif, 3 [Source:MGI Symbol;Acc:MGI:3045353]	-	402	460	461	294	321	335	480	295	292	263	298	298	247	313	265	306	4.50598335447756	5.04160458274613	5.73462152896302
ENSMUSG00000042453	6518.17739730777	7117.46760097601	6491.51852415139	6597.19521692954	7157.63762784254	7179.96359469367	6963.57218201085	6444.39182616593	6050.26644417601	6214.25230421394	6221.23278728671	5864.66839642852	6391.79400230401	6686.48030183117	6405.04070973651	6166.03866376331	6808.74049625971	6249.97170121752	0.123594617173678	0.000242825842830309	0.0618155174171849	Reln	5	22089452	22549700	-	23738	protein_coding	reelin [Source:MGI Symbol;Acc:MGI:103022]	-	7826	8739	6984	6728	6286	7541	7838	5611	6242	5416	6161	6215	5489	7542	5713	5679	20.0659200548701	21.9092944623735	19.8730154509805
ENSMUSG00000070047	5298.83013054843	5590.37620014868	5378.92578740895	5383.26423022342	6039.47024786459	5862.22461908619	5471.8858215112	5176.41667448402	4804.73738605904	5228.64618727898	5104.42001943423	4880.46097286054	5340.27460276302	5008.21098184093	5174.0351611122	4981.47303915232	5525.17421390944	5065.28229381266	0.125561668546534	0.000243858880681376	0.0618155174171849	Fat1	8	45388484	45505294	+	15655	protein_coding	FAT atypical cadherin 1 [Source:MGI Symbol;Acc:MGI:109168]	-	6362	6864	5787	5490	5304	6157	6159	4507	4957	4557	5055	5172	4586	5649	4615	4588	24.734546515179	26.0936589279594	24.9691682294585
ENSMUSG00000020154	900.351362955495	1017.24648513778	908.106185294374	809.941029902468	898.40535926945	749.321223846164	937.301435573035	907.337291511511	765.733817830671	759.570721083757	771.469217576212	701.118039991374	734.782659036953	718.118409504541	900.270906689728	778.490882535357	891.001296686284	766.194331781074	0.21930185513243	0.000244299356444179	0.0618155174171849	Ptprb	10	116111428	116225440	+	13333	protein_coding	protein tyrosine phosphatase, receptor type, B [Source:MGI Symbol;Acc:MGI:97809]	-	1081	1249	977	826	789	787	1055	790	790	662	764	743	631	810	803	717	4.93470476194984	5.57500598262321	4.9496028104906
ENSMUSG00000032440	288.179067143942	312.748318889437	337.402809889312	288.284095389014	298.329789770083	254.216984456068	321.614331447809	360.637860170398	270.430044525009	275.373071087767	262.541880326983	232.13329453281	224.743348960589	246.46533066946	274.677922962619	259.496960845119	307.676657144508	255.732731738795	0.265930053685547	0.000246957606848853	0.0618155174171849	Tgfbr2	9	115913361	116004428	-	8187	protein_coding	transforming growth factor, beta receptor II [Source:MGI Symbol;Acc:MGI:98729]	-	346	384	363	294	262	267	362	314	279	240	260	246	193	278	245	239	2.57225883734052	2.79136875204476	2.99492188677614
ENSMUSG00000005893	1292.64136476127	1383.74842133634	1246.43847950845	1368.85917402403	1429.02246626509	1384.38762321769	1342.42888071171	1307.02511106342	1155.38570994197	1205.90457380518	1140.03762649678	1048.374350512	1245.98644242399	1232.3266533473	1310.6060895645	1276.85533871908	1344.318940111	1201.93459810135	0.162261624154697	0.000285648779922277	0.0688413559612688	Nr2c2	6	92068371	92151275	+	14935	protein_coding	nuclear receptor subfamily 2, group C, member 2 [Source:MGI Symbol;Acc:MGI:1352466]	RXR-like	1552	1699	1341	1396	1255	1454	1511	1138	1192	1051	1129	1111	1070	1390	1169	1176	6.32484445569108	6.77015996716863	6.06494987519206
ENSMUSG00000046404	472.247199626055	396.636539841551	380.159088828453	379.47600311411	470.267951049788	395.131267974788	360.705576154173	392.796650249287	338.279876484689	348.805890044505	307.981821152807	320.834634720144	343.519626649605	381.223353193769	312.796491863554	376.759185829524	405.927534604776	341.275109992325	0.249222826053847	0.000296330528147228	0.0701329427675554	Yod1	1	130645064	130652095	+	6128	protein_coding	YOD1 deubiquitinase [Source:MGI Symbol;Acc:MGI:2442596]	-	567	487	409	387	413	415	406	342	349	304	305	340	295	430	279	347	5.63154633636609	4.72956265419588	4.50825233593253
ENSMUSG00000034601	242.370255892737	260.623599074531	261.185095258668	263.770141699472	239.11929714396	268.498837515398	252.316215831983	260.715905282421	167.68601327178	211.119354500621	208.013951335994	223.640613025512	206.111775989763	206.569863474763	235.438219682245	252.98239279043	256.074918462396	213.945273008889	0.261752152672294	0.000300708329985369	0.0701329427675554	2700049A03Rik	12	71183622	71290077	+	5879	protein_coding	RIKEN cDNA 2700049A03 gene [Source:MGI Symbol;Acc:MGI:1924217]	-	291	320	281	269	210	282	284	227	173	184	206	237	177	233	210	233	3.01267919541205	3.23934568988355	3.22854262608949
ENSMUSG00000095334	108.275372048302	71.6714897454959	80.8651362544632	108.841954381566	80.8450957010532	110.446330325483	109.27779770188	126.33810388135	78.5119484104866	87.2014725111262	75.7332347097067	53.7869828795536	69.8683986405977	70.9252750127942	69.5103315252343	72.7460099440291	99.5701600049491	72.285456704191	0.461724236837904	0.000362491982157014	0.0772356663368764	Gm21984	7	126541316	126552045	+	822	lncRNA	predicted gene 21984 [Source:MGI Symbol;Acc:MGI:5439453]	-	130	88	87	111	71	116	123	110	81	76	75	57	60	80	62	67	9.62575701155327	6.37120579133452	7.14909552516591
ENSMUSG00000021097	3394.01646997562	3398.6946216813	3382.39345781599	3286.83091069379	3295.29164730772	3261.02311521361	3292.54892913144	3511.05075968442	3011.56325569607	2996.97692367186	3236.33356326147	2936.58053896791	3202.30160436073	3157.94786994466	3283.8025973776	3151.96517712711	3352.73123893799	3122.18394130093	0.1030014636397	0.000368517650392553	0.0772356663368764	Clmn	12	104729376	104831335	-	12409	protein_coding	calmin [Source:MGI Symbol;Acc:MGI:2136957]	-	4075	4173	3639	3352	2894	3425	3706	3057	3107	2612	3205	3112	2750	3562	2929	2903	19.9873026238707	20.0134692677881	19.8083789596694
ENSMUSG00000026141	204.890319414479	223.158956707567	244.454377412917	227.48949023895	220.90068402823	206.610807591636	228.328406580351	236.596812723255	197.733795996781	192.761149761437	163.583786972966	183.0644680462	218.920982407206	174.653489719006	184.987172607478	187.836712243538	224.053731837173	187.942694719327	0.255354416998777	0.000370410890488162	0.0772356663368764	Col19a1	1	24300971	24626553	-	6887	protein_coding	collagen, type XIX, alpha 1 [Source:MGI Symbol;Acc:MGI:1095415]	-	246	274	263	232	194	217	257	206	204	168	162	194	188	197	165	173	2.17404427161565	2.36772499236158	2.57946316515627
ENSMUSG00000019232	1943.12648452837	1812.1484623151	1644.25777050742	1889.5355503899	1532.64082836081	1814.74746207216	2068.28221991851	2375.15635296937	1604.16388418957	1587.98470993946	1463.16609459153	1400.34881742557	1531.28240353977	1505.38896214656	1732.15261623366	1806.7068738338	1884.9868913827	1578.89929523749	0.255844074765632	0.000374321748846563	0.0772356663368764	Etnppl	3	130411097	130431170	+	8262	protein_coding	ethanolamine phosphate phospholyase [Source:MGI Symbol;Acc:MGI:1919010]	-	2333	2225	1769	1927	1346	1906	2328	2068	1655	1384	1449	1484	1315	1698	1545	1664	17.1867162828315	16.0271242271039	14.4625977496518
ENSMUSG00000027709	989.47032302602	858.428979451735	975.029056677378	868.774518757369	824.392243486796	919.751337020831	847.569260224337	849.910880656352	747.317434870187	769.897211249549	829.026475955589	717.159771727381	854.723410036645	804.115305457554	837.487381441129	750.261087631704	891.665824912602	788.748509796217	0.179054870754406	0.000384575931967849	0.0772356663368764	Mccc1	3	36013461	36054827	-	10952	protein_coding	methylcrotonoyl-Coenzyme A carboxylase 1 (alpha) [Source:MGI Symbol;Acc:MGI:1919289]	-	1188	1054	1049	886	724	966	954	740	771	671	821	760	734	907	747	691	6.60216486559124	5.72740579049772	6.46972346545533
ENSMUSG00000036053	1211.01839198639	1155.70277214612	1198.10529462072	1228.63935891985	1138.66331973314	1211.10113943116	1207.38639899882	1129.00323741242	932.450547788741	1091.16579418528	1091.56835628257	1033.27625005458	1120.22332487092	1133.03126832939	1106.55963250655	1085.7613424482	1184.95248915608	1074.25456455828	0.142968176350239	0.000410499294779126	0.0802137811149481	Fmnl2	2	52747872	53023816	+	5636	protein_coding	formin-like 2 [Source:MGI Symbol;Acc:MGI:1918659]	-	1454	1419	1289	1253	1000	1272	1359	983	962	951	1081	1095	962	1278	987	1000	15.7020653916093	14.9838076583909	15.4484744141801
ENSMUSG00000030306	1039.4435716637	985.482984000569	904.388247995318	1055.08056679789	923.455952303579	1002.58608476494	1017.26079974514	1107.18120128746	919.849864710515	845.624805798685	915.867251756053	881.351614201808	907.124709017094	903.410690475466	975.386910112158	818.66405220594	1004.35992606983	895.909987284715	0.164416583243299	0.000422301040778161	0.0803956041214743	Tmtc1	6	148133928	148345887	-	8578	protein_coding	transmembrane and tetratricopeptide repeat containing 1 [Source:MGI Symbol;Acc:MGI:3039590]	-	1248	1210	973	1076	811	1053	1145	964	949	737	907	934	779	1019	870	754	8.8550680496117	8.39479522692451	7.66179386401573
ENSMUSG00000028414	1091.08259525597	1134.52710472132	1213.90652814171	1103.12791602939	1079.45282710702	925.464078244563	1050.13298279367	976.248984537702	875.262832279869	967.247912195782	1020.88400388685	790.763011457296	891.986555978297	1031.96275143616	963.054431938326	843.636563082248	1071.74287710392	923.099757781853	0.215948166927067	0.000424239177891931	0.0803956041214743	Fktn	4	53713998	53777890	+	8426	protein_coding	fukutin [Source:MGI Symbol;Acc:MGI:2179507]	-	1310	1393	1306	1125	948	972	1182	850	903	843	1011	838	766	1164	859	777	9.46265922801292	9.83876166107129	10.4694866427702
ENSMUSG00000035246	529.716435559385	500.071530724256	547.466267285963	561.859818564303	567.054333227105	556.992269313857	534.839302573428	558.184713512145	462.348140639532	431.417811370835	465.506949348997	420.859550250542	515.861676629746	508.002282279138	465.270767467294	541.79490988165	544.523083845055	476.382760983467	0.191646015071947	0.000452058270267714	0.080966193629297	Pcyt1b	X	92698469	92793557	+	5357	protein_coding	phosphate cytidylyltransferase 1, choline, beta isoform [Source:MGI Symbol;Acc:MGI:2147987]	-	636	614	589	573	498	585	602	486	477	376	461	446	443	573	415	499	7.22601450235344	6.82114848145346	7.42672449469547
ENSMUSG00000022024	1479.20815967526	1471.70888602399	1518.77738666429	1516.92345430886	1366.39598367977	1594.80692495848	1342.42888071171	1545.91898022088	1267.8225743323	1277.04261716952	1273.32811958587	1200.29898636477	1347.29562045286	1461.06066526356	1402.53910867852	1363.71624611493	1479.5210820304	1324.13799224529	0.160079814634861	0.000474464594122134	0.0813973250619474	Sugt1	14	79825131	79872636	+	7792	protein_coding	SGT1, suppressor of G2 allele of SKP1 (S. cerevisiae) [Source:MGI Symbol;Acc:MGI:1915205]	-	1776	1807	1634	1547	1200	1675	1511	1346	1308	1113	1261	1272	1157	1648	1251	1256	13.8725844455559	13.8012997115076	14.1646801854474
ENSMUSG00000054072	54.1376860241509	83.0737722050066	52.0511221867809	44.1251166411756	48.9625227485251	24.7552119695048	48.8640558829544	47.0896569012303	39.7406158620981	41.3059606631651	15.1466469419413	24.5344132433051	24.4539395242092	18.6178846908585	23.5438219682245	43.4304536979278	50.3823930699161	28.8467170739662	0.814235584263435	0.000478036831665538	0.0813973250619474	Iigp1	18	60509099	60525706	+	5823	protein_coding	interferon inducible GTPase 1 [Source:MGI Symbol;Acc:MGI:1926259]	-	65	102	56	45	43	26	55	41	41	36	15	26	21	21	21	40	0.679406857590314	1.04247142672602	0.649598333233525
ENSMUSG00000026219	3650.54581298236	3667.46270822691	3697.48864391097	3624.14291346189	3590.2054471186	3955.12117389703	3582.1795149104	3461.66404634898	3133.69295322349	3190.8854612295	3236.33356326147	3088.50517482068	3487.5975654765	3503.70858563203	3510.27174202433	3566.72600994232	3653.60128260714	3339.71513195129	0.130094927364858	0.000483228671378592	0.0813973250619474	Trip12	1	84698910	84818237	-	16601	protein_coding	thyroid hormone receptor interactor 12 [Source:MGI Symbol;Acc:MGI:1309481]	-	4383	4503	3978	3696	3153	4154	4032	3014	3233	2781	3205	3273	2995	3952	3131	3285	16.069434015053	16.1427854945949	16.1858009130238
ENSMUSG00000006494	528.88354808209	511.473813183766	498.203598073474	476.551259724697	519.230473798313	545.566786866393	509.074618562416	497.312718005676	455.563157443564	410.764831039252	464.497172886201	438.788544543726	448.322224610502	471.653078835081	503.389336368229	434.304536979278	510.787102037103	453.410360338229	0.171806479491813	0.000489734943318771	0.0813973250619474	Pdk1	2	71703568	71734202	+	7779	protein_coding	pyruvate dehydrogenase kinase, isoenzyme 1 [Source:MGI Symbol;Acc:MGI:1926119]	-	635	628	536	486	456	573	573	433	470	358	460	465	385	532	449	400	4.96836293702024	4.80448288629577	4.65419615679688
ENSMUSG00000027692	3061.69436653506	3133.18433012412	3117.49042525827	2895.5882098087	3157.51338562001	2984.9072893999	3149.51051100134	2726.60598740295	2726.59396146542	2674.56095293994	2760.72884928451	2621.40769191929	2814.53199190541	2943.39891303096	2888.04216143554	2826.23677439265	3028.31181314379	2781.93766204671	0.122957929796838	0.000501587777585807	0.0824199916351224	Tnik	3	28317363	28730007	+	19282	protein_coding	TRAF2 and NCK interacting kinase [Source:MGI Symbol;Acc:MGI:1916264]	-	3676	3847	3354	2953	2773	3135	3545	2374	2813	2331	2734	2778	2417	3320	2576	2603	11.6034406104594	11.8735582257327	11.7493717407433
ENSMUSG00000029826	378.130914691762	450.390157150673	387.594963426565	396.145491622999	356.401619076474	381.801538452747	347.379015458821	376.717255209843	315.017076955656	357.984992414097	293.844950673662	315.172847048612	322.559107057426	334.235358497792	353.157329523368	358.301243007905	384.320119386235	331.284113147315	0.218011762537334	0.000520228553691872	0.0844809861714688	Zc3hav1	6	38282221	38331538	-	6518	protein_coding	zinc finger CCCH type, antiviral 1 [Source:MGI Symbol;Acc:MGI:1926031]	-	454	553	417	404	313	401	391	328	325	312	291	334	277	377	315	330	4.23940449834487	5.04918814287666	4.32140891808576
ENSMUSG00000056220	61.6336733198026	93.6616059174094	105.031728698326	74.5224192162077	80.8450957010532	90.4517360424213	79.0709267924172	114.852821710318	68.8191152733894	57.3693898099515	60.5865877677654	70.7723458941494	81.513131747364	46.9879946959761	61.6623908691594	52.1165444375134	87.5087509247444	62.4784375619086	0.484844672852358	0.000525815266627399	0.0844809861714688	Pla2g4a	1	149705369	149837041	-	6391	protein_coding	phospholipase A2, group IVA (cytosolic, calcium-dependent) [Source:MGI Symbol;Acc:MGI:1195256]	-	74	115	113	76	71	95	89	100	71	50	60	75	70	53	55	48	0.704735682990218	1.07087751855388	1.1942996112539
ENSMUSG00000051951	309.834141553602	342.882922532429	369.93476125605	416.737212722214	314.271076246347	343.716596961201	310.064645511838	234.299756289048	249.105811623396	259.309641940981	242.346351071061	256.667707776115	300.43411415457	265.083215360318	309.433088725236	254.068154132878	330.217639134091	267.056010598069	0.30969420547785	0.000553784548070797	0.0861045652161691	Xkr4	1	3276124	3741721	-	6094	protein_coding	X-linked Kx blood group related 4 [Source:MGI Symbol;Acc:MGI:3528744]	-	372	421	398	425	276	361	349	204	257	226	240	272	258	299	276	234	3.71538522382773	4.1114065596578	4.41147972120906
ENSMUSG00000102282	14.9919745913033	14.6600774479423	3.71793729905578	6.86390703307176	9.10930655786514	2.85637061186593	9.77281117659088	3.44558465130954	1.93856662741942	1.14738779619903	2.01955292559218	1.88726255717732	4.65789324270651	2.65969781297978	0	4.34304536979278	8.17724617112559	2.33167579148338	1.83214713974331	0.000561130223138644	1	A930032L01Rik	13	63714912	63715868	-	957	TEC	RIKEN cDNA A930032L01 gene [Source:MGI Symbol;Acc:MGI:1925083]	-	18	18	4	7	8	3	11	3	2	1	2	2	4	3	0	4	1.14478499110154	1.11936402689021	0.282326548322049
ENSMUSG00000026452	6995.4219217976	7657.44712030855	6851.22895783504	6990.3990341098	7685.97740819872	6779.11958549515	7410.45618399496	7540.08774528237	6722.94906389055	6809.74657044124	6790.7467123037	6418.57995696006	6955.3990846715	6623.53412025731	6790.71093626361	6564.51307644179	7238.76724462777	6709.52244015372	0.109513276364253	0.000567101174975771	0.0872370530866984	Syt2	1	134574415	134690331	+	7638	protein_coding	synaptotagmin II [Source:MGI Symbol;Acc:MGI:99666]	-	8399	9402	7371	7129	6750	7120	8341	6565	6936	5935	6725	6802	5973	7471	6057	6046	66.9285300633568	73.2573781374297	65.1854131059016
ENSMUSG00000045775	34.1483865690798	47.2380273322587	41.8267946143775	38.2417677556855	37.5758895511937	35.2285708796799	37.3143699469834	24.1190925591667	28.1092160975816	25.2425315163786	25.2444115699022	28.3089383576598	20.9605195921793	22.1641484414982	25.786090727103	18.4579428216193	36.9616124010532	24.2842248904903	0.61117129959419	0.000580770806098163	0.0874786026685358	Slc16a5	11	115353300	115365224	+	3699	protein_coding	solute carrier family 16 (monocarboxylic acid transporters), member 5 [Source:MGI Symbol;Acc:MGI:2443515]	-	41	58	45	39	33	37	42	21	29	22	25	30	18	25	23	17	0.674625705083221	0.933156403781319	0.821735117835162
ENSMUSG00000055024	2267.95260067328	2227.51732334013	2213.10217726295	2260.18653017577	2232.91876999669	2367.93123723686	2206.87845115016	2155.78746350267	2039.37209204523	2075.62452332404	1942.80991441968	1908.96607658486	2118.17695212079	2193.36412977066	2198.54451808039	2071.63264139116	2241.53431916731	2068.5613559671	0.116475149899905	0.000588541759132124	0.087550666423659	Ep300	15	81469552	81536278	+	14273	protein_coding	E1A binding protein p300 [Source:MGI Symbol;Acc:MGI:1276116]	-	2723	2735	2381	2305	1961	2487	2484	1877	2104	1809	1924	2023	1819	2474	1961	1908	11.6116980816398	11.4038853747257	11.2680248118465
ENSMUSG00000062627	1030.28180941346	1008.28754891959	1038.23399076133	933.49135649776	1050.98624411369	953.075660825933	918.644250599543	882.069670735241	826.798666594383	816.940110893709	816.909158402036	753.961391592339	932.743121851979	962.810608298681	840.850784579447	926.154425108311	976.883816483318	859.646033415111	0.185093381407446	0.000621423595640142	0.0900345814695852	Mysm1	4	94830277	94867337	-	8946	protein_coding	myb-like, SWIRM and MPN domains 1 [Source:MGI Symbol;Acc:MGI:2444584]	MYB	1237	1238	1117	952	923	1001	1034	768	853	712	809	799	801	1086	750	853	8.41596974147924	8.23573813673772	8.43389023120034
ENSMUSG00000020152	3038.37351717081	3056.62614789598	2990.15107276561	3058.36086230726	2933.19671163258	2969.67331280328	2962.05022388673	3028.66890850108	2722.71682821058	2759.46764985867	2756.68974343332	2649.71663027695	2891.38723041007	2777.61108268855	2937.37207413087	2997.78706649947	3004.63759462042	2811.59353818856	0.0967631823186873	0.000627590654388379	0.0900345814695852	Actr2	11	20012304	20062913	-	5204	protein_coding	ARP2 actin-related protein 2 [Source:MGI Symbol;Acc:MGI:1913963]	-	3648	3753	3217	3119	2576	3119	3334	2637	2809	2405	2730	2808	2483	3133	2620	2761	42.6658990380717	42.9192431636287	41.7558605013497
ENSMUSG00000048960	2199.65582753512	2369.23140533691	2220.53805186106	2214.10029723943	2220.39347347963	2313.66019561141	2118.92315056084	1997.29056954243	1765.06491426538	1848.44173967664	1670.17026946473	1629.65121812261	1977.27568152892	1918.52868909608	2245.63216201684	2232.32532007349	2206.72412139585	1910.88624928059	0.208542567975358	0.000637449593174287	0.0900345814695852	Prex2	1	11063689	11373905	+	16609	protein_coding	phosphatidylinositol-3,4,5-trisphosphate-dependent Rac exchange factor 2 [Source:MGI Symbol;Acc:MGI:1923385]	-	2641	2909	2389	2258	1950	2430	2385	1739	1821	1611	1654	1727	1698	2164	2003	2056	9.67805923011853	10.4234386517082	9.71574996405408
ENSMUSG00000020647	2474.50869504235	2692.56755793874	2502.17180226454	2479.83155523407	2535.80321304571	2532.6486091878	2563.14184040588	2415.35484056798	2242.92158792427	2267.23828528928	2342.68139368693	2095.80506974541	2282.36768892619	2357.37882823775	2528.15802563554	2437.5342137962	2524.50351421088	2319.2606366552	0.123221478929246	0.000640180016507072	0.0900345814695852	Ncoa1	12	4297362	4527182	-	8576	protein_coding	nuclear receptor coactivator 1 [Source:MGI Symbol;Acc:MGI:1276523]	bHLH	2971	3306	2692	2529	2227	2660	2885	2103	2314	1976	2320	2221	1960	2659	2255	2245	21.085370618227	22.9418721598023	21.2028357088208
ENSMUSG00000039997	91.6176225024093	131.940697031481	131.98677411648	99.0363729057497	93.3703922181177	89.4996125051326	77.294052033037	73.5058058946034	72.6962485282283	68.8432677719418	56.547481916581	77.37776484427	76.8552385046575	81.5640662647133	70.6314659046735	71.6602486015809	98.5314161508764	72.0219727920808	0.455823285511434	0.00064525373928436	0.0900345814695852	Ifi203	1	173747973	173770238	-	6706	protein_coding	interferon activated gene 203 [Source:MGI Symbol;Acc:MGI:96428]	-	110	162	142	101	82	94	87	64	75	60	56	82	66	92	63	66	0.998372237244084	1.43768004229128	1.43030435273175
ENSMUSG00000020790	1123.56520687046	1135.34155346842	1176.72715515115	1072.73061345436	1137.52465641341	1149.21310950739	1112.32359937198	1107.18120128746	999.331096434712	1023.46991420953	1002.70802755652	924.758653016886	1046.86150629829	1079.83731206979	1091.98488557384	1072.73220633882	1126.82588694058	1030.2104501873	0.130351501629356	0.000647733855487314	0.0900345814695852	Ankfy1	11	72580832	72662972	+	11332	protein_coding	ankyrin repeat and FYVE domain containing 1 [Source:MGI Symbol;Acc:MGI:1337008]	-	1349	1394	1266	1094	999	1207	1252	964	1031	892	993	980	899	1218	974	988	7.24550638318796	7.32094234118276	7.54624332726259
ENSMUSG00000028173	746.267179655988	755.808437316139	757.529724682615	754.049215490312	768.597740819872	841.677206963162	740.956774661527	817.752090577463	734.716751791961	711.380433643398	659.384030205846	676.583626748069	646.282687425529	685.315469811124	766.855915536456	676.429316345226	772.829796270885	694.618528938451	0.152917157412926	0.000653778081210681	0.0900345814695852	Wls	3	159545309	159644300	+	8792	protein_coding	wntless WNT ligand secretion mediator [Source:MGI Symbol;Acc:MGI:1915401]	-	896	928	815	769	675	884	834	712	758	620	653	717	555	773	684	623	6.20274160783678	6.28161153337051	6.26143093142982
ENSMUSG00000044505	108.275372048302	98.5482984000569	101.31379139927	114.725303267057	127.530291810112	128.536677533967	159.918728344214	117.149878144524	77.5426650967768	75.7275945491359	111.07541090757	101.912178087575	81.513131747364	97.522253142592	96.4175566317766	81.4321006836147	119.499792618438	90.3928613558006	0.397625462425771	0.000677951534019131	0.0906615137129359	Lingo4	3	94305824	94311808	+	3645	protein_coding	leucine rich repeat and Ig domain containing 4 [Source:MGI Symbol;Acc:MGI:2444651]	-	130	121	109	117	112	135	180	102	80	66	110	108	70	110	86	75	2.17074684869596	1.97559817439118	2.01991284191481
ENSMUSG00000043940	6862.99281290775	6892.67974677423	6777.79969617868	7109.04656996718	7079.06985878095	7229.47401863268	6960.01843249209	7043.92355549379	6426.34836989538	6553.87909188886	6625.14337240514	6189.27755626301	6993.82670392383	6617.32815869369	6817.61816137015	6352.7896146644	6994.37558640342	6572.02637863806	0.0899793018073877	0.000683409750671509	0.0906615137129359	Wdfy3	5	101980822	102217787	-	15346	protein_coding	WD repeat and FYVE domain containing 3 [Source:MGI Symbol;Acc:MGI:1096875]	-	8240	8463	7292	7250	6217	7593	7834	6133	6630	5712	6561	6559	6006	7464	6081	5851	32.6810030432453	32.8201019299645	32.0963118594213
ENSMUSG00000023845	3762.15273493984	3809.99123897079	3761.62306231968	3851.63240370084	3692.68514589458	3941.79144437499	3527.09639736962	3470.85227208581	3054.2117214993	3182.85374665611	2975.81123586008	2942.24232663944	3489.92651209786	3657.97105878486	3595.47795486171	3637.30049720146	3727.22808745702	3316.9743817001	0.168583099423494	0.000714188053585181	0.0930374707643398	Lnpep	17	17741672	17845312	-	14144	protein_coding	leucyl/cystinyl aminopeptidase [Source:MGI Symbol;Acc:MGI:2387123]	-	4517	4678	4047	3928	3243	4140	3970	3022	3151	2774	2947	3118	2997	4126	3207	3350	19.437535630338	19.6833379144958	19.3270077911797
ENSMUSG00000055485	3667.20356252826	3811.62013646501	3094.25331713917	3228.97797998647	3633.47465326846	2837.32814112016	4059.27038780398	3821.15337830227	3269.39261714285	3190.8854612295	2846.55984862218	2886.56808120271	3057.90691383683	3069.29127617867	3223.26134088788	2843.60895587183	3519.16019457672	3048.43431187155	0.207248461926297	0.00080065958449312	0.0972902318636178	Soga1	2	156857719	156921174	-	7984	protein_coding	suppressor of glucose, autophagy associated 1 [Source:MGI Symbol;Acc:MGI:2444575]	-	4403	4680	3329	3293	3191	2980	4569	3327	3373	2781	2819	3059	2626	3462	2875	2619	33.5653760175894	34.8847892248022	28.1641683664656
ENSMUSG00000032826	18912.3759469292	19399.3547073633	18318.2770724478	18541.374012622	19919.7761154116	19356.6715130781	18107.2422354635	16791.4825340485	16409.9665011054	16684.1659445301	17378.2529247207	15910.5669882834	17859.5271658475	17591.2413350483	17977.3897743086	17656.6509508926	18668.3192671705	17183.4701980921	0.119674025142546	0.000813183587696578	0.0973559389450842	Ank2	3	126715261	127292999	-	35510	protein_coding	ankyrin 2, brain [Source:MGI Symbol;Acc:MGI:88025]	-	22707	23819	19708	18909	17494	20330	20381	14620	16930	14541	17210	16861	15337	19842	16035	16262	38.9199655540631	39.9193655792866	37.4882827014553
ENSMUSG00000039304	67.463885660865	52.1247198149061	63.2049340839482	44.1251166411756	50.1011860682583	32.3722002678139	42.6449942251239	63.1690519406748	36.832765920969	57.3693898099515	19.1857527931257	30.1962009148371	29.1118327669157	22.1641484414982	31.3917626242993	35.8301243007905	51.9007610878457	32.7602471965484	0.67236419384347	0.000814665879139363	0.0973559389450842	Tnfsf10	3	27371177	27396576	+	5266	protein_coding	tumor necrosis factor (ligand) superfamily, member 10 [Source:MGI Symbol;Acc:MGI:107414]	-	81	64	68	45	44	34	48	55	38	50	19	32	25	25	28	33	0.936197600489702	0.723285731516345	0.872231411821386
ENSMUSG00000098557	4230.23549717942	4232.6901387198	4142.7116354729	3893.79640404685	4053.64141824999	4239.80611154634	3657.69669218406	3616.71535565791	3465.18784651221	3712.94690850006	3389.81958560647	3286.6677433243	3627.3343627577	3858.334960696	3904.91104358695	3682.90247358428	4008.41165663216	3616.013115571	0.149133393142747	0.000825335871400086	0.0978225959052888	Kctd12	14	103214017	103220073	-	6057	protein_coding	potassium channel tetramerisation domain containing 12 [Source:MGI Symbol;Acc:MGI:2145823]	-	5079	5197	4457	3971	3560	4453	4117	3149	3575	3236	3357	3483	3115	4352	3483	3392	51.0368660879341	51.0629524085559	49.7037006999713
ENSMUSG00000032549	6598.96748260535	6666.26299507823	6370.68556193208	6764.87066016601	6654.34844052049	6563.93966606792	6594.87066943947	6481.14472911324	6216.01389082037	6147.7038120344	6290.90736321964	6018.48029483847	6519.88606647844	6414.30455896957	6359.0742001795	6115.00788066824	6586.88627561535	6260.17225840108	0.0735544922728705	0.000874193825337056	0.102335408722927	Rab6b	9	102988986	103062475	+	5031	protein_coding	RAB6B, member RAS oncogene family [Source:MGI Symbol;Acc:MGI:107283]	-	7923	8185	6854	6899	5844	6894	7423	5643	6413	5358	6230	6378	5599	7235	5672	5632	95.8514524466539	96.8222442413944	92.0223771230747
ENSMUSG00000041471	117.437134298543	124.61065830751	99.4548227497421	103.939163643658	71.735789143188	108.542083250906	120.827483637851	95.3278420195638	74.6348151556477	92.9384114921214	75.7332347097067	91.5322340230999	69.8683986405977	88.6565937659927	75.1160034224306	81.4321006836147	105.23437213137	81.2389739866514	0.380036343120793	0.0009241064411966	0.106052215394467	Shld2	14	33958990	34032450	-	5727	protein_coding	shieldin complex subunit 2 [Source:MGI Symbol;Acc:MGI:1922948]	-	141	153	107	106	63	114	136	83	77	81	75	97	60	100	67	75	1.49849496870834	1.5899190984352	1.26200262884711
ENSMUSG00000067028	453.090787648279	450.390157150673	422.915367767595	437.328933821429	407.641468464465	497.008486464673	456.656813160701	430.698081413692	329.556326661302	394.701401892466	338.27511503669	388.776086778528	386.605139144641	408.706897261226	438.363542360752	409.33202610297	444.466261986438	386.789566904822	0.203259812068002	0.000952938093774768	0.107652225281118	Cntnap5b	1	99700490	100413667	+	5205	protein_coding	contactin associated protein-like 5B [Source:MGI Symbol;Acc:MGI:3664583]	-	544	553	455	446	358	522	514	375	340	344	335	412	332	461	391	377	6.36123625410811	6.3228834419347	5.9046522847556
ENSMUSG00000025078	771.253803974827	851.913389474872	780.766832801713	788.368750655671	779.984374017203	829.29960097841	847.569260224337	812.009449491947	746.348151556477	766.455047860952	705.833747494466	688.850833369721	718.48003268748	742.055689821359	789.278603125241	732.888906152532	807.645682702372	736.273876508528	0.13512905986328	0.000968438578191202	0.107876620347027	Nhlrc2	19	56536693	56591935	+	8718	protein_coding	NHL repeat containing 2 [Source:MGI Symbol;Acc:MGI:1914116]	-	926	1046	840	804	685	871	954	707	770	668	699	730	617	837	704	675	6.46483554449506	7.14045026207392	6.50827786376259
ENSMUSG00000041975	260.693780393219	244.334624132372	244.454377412917	220.625583205878	244.812613742626	282.780690574728	268.308088666404	242.339453808771	239.412978486298	224.88800805501	204.984621947606	201.937093617973	229.401242203296	221.641484414982	186.108306986918	201.951609695364	251.043651492114	213.790668175931	0.232675522018352	0.000977305481705429	0.107876620347027	Mettl8	2	70794905	70885927	-	5594	protein_coding	methyltransferase like 8 [Source:MGI Symbol;Acc:MGI:2385142]	-	313	300	263	225	215	297	302	211	247	196	203	214	197	250	166	186	3.40553411412571	3.19160819250961	3.17568159070991
ENSMUSG00000053182	13.3261996367141	8.95893621818699	6.50639027334761	13.7278140661435	22.7732663946629	11.4254824474637	12.4381233156611	6.89116930261907	4.84641656854855	3.44216338859709	6.05865877677654	6.60541895012061	4.65789324270651	2.65969781297978	8.9690750355141	4.34304536979278	12.0059227068499	5.1977961431295	1.20536200663868	0.00100311648929641	1	Gm609	16	45232131	45313332	-	4404	protein_coding	predicted gene 609 [Source:MGI Symbol;Acc:MGI:2685455]	-	16	11	7	14	20	12	14	6	5	3	6	7	4	3	8	4	0.221124076392001	0.148647001603002	0.10736293978255
ENSMUSG00000021696	348.97985298645	336.367332555566	350.415590436007	347.117584243915	358.67894571594	351.33358525951	326.94495572595	397.3907631177	290.784994112913	315.531643954733	260.522327401391	295.35659019825	264.335441523595	296.113023178416	381.185689009349	300.75589185815	352.15357625513	300.5732001546	0.227639856264902	0.00105113919394108	0.111760829002853	Elovl7	13	108350938	108422217	+	4013	protein_coding	ELOVL family member 7, elongation of long chain fatty acids (yeast) [Source:MGI Symbol;Acc:MGI:1921809]	-	419	413	377	354	315	369	368	346	300	275	258	313	227	334	340	277	6.35489271100683	6.12479659650735	6.34564621496162
ENSMUSG00000021583	204.890319414479	187.323211834819	174.743053055622	167.675443236467	196.988754313834	216.132042964522	177.687475938016	184.913042953612	156.054613507263	138.833923340083	166.613116361355	176.459049096079	153.710477009315	145.396813776228	149.110872465422	173.721814791711	188.794167963921	157.487585043432	0.26054373521613	0.00106287983759992	0.112160843710398	Erap1	13	74787687	74841320	+	7280	protein_coding	endoplasmic reticulum aminopeptidase 1 [Source:MGI Symbol;Acc:MGI:1933403]	-	246	230	188	171	173	227	200	161	161	121	165	187	132	164	133	160	2.056681716843	1.88021379699941	1.74433596387053
ENSMUSG00000007653	3157.47642642394	3433.71591780694	3148.16340797548	3334.87825992529	3315.78758706291	3487.62851708831	3231.24674993282	3136.63056090878	2732.40966134767	2883.38553184816	2625.41880326983	2541.19903323926	3089.3476932251	3172.13292494722	3409.3696478748	2898.98278433668	3280.69092839056	2919.03076001109	0.1688866202373	0.00107372200613885	0.112160843710398	Gabrb2	11	42310584	42519855	+	6360	protein_coding	gamma-aminobutyric acid (GABA) A receptor, subunit beta 2 [Source:MGI Symbol;Acc:MGI:95620]	-	3791	4216	3387	3401	2912	3663	3637	2731	2819	2513	2600	2693	2653	3578	3041	2670	36.2793943528258	39.4506592563088	35.9717648719579
ENSMUSG00000023868	2665.23992734282	2309.77664679803	3108.19558201063	1601.25145500088	2082.61521179192	1619.56213692798	1897.70224301801	2220.10504366044	1327.9181397823	1431.93996965639	2083.16884274833	1581.52602291459	1622.11132177254	1656.10517154874	1580.79947500936	1467.94933498996	2188.05603081884	1593.93978480278	0.457111944967538	0.00108592794740357	0.112160843710398	Pde10a	17	8744204	9205480	+	12849	protein_coding	phosphodiesterase 10A [Source:MGI Symbol;Acc:MGI:1345143]	-	3200	2836	3344	1633	1829	1701	2136	1933	1370	1248	2063	1676	1393	1868	1410	1352	15.1580735065822	13.135532276223	17.57926061469
ENSMUSG00000004347	1609.13860613322	1763.28153748862	1953.77605065381	1513.98177986611	1893.59710071622	1603.37603679408	1503.23604643562	1555.1072059577	1332.76455635085	1293.10604631631	1365.21777770031	1287.11306399493	1517.30872381165	1536.41876996465	1690.67064419441	1521.15164076992	1674.43679550567	1442.96890288788	0.214819785928799	0.00110636630795825	0.11340103406528	Pde1c	6	56046789	56629472	-	20520	protein_coding	phosphodiesterase 1C [Source:MGI Symbol;Acc:MGI:108413]	-	1932	2165	2102	1544	1663	1684	1692	1354	1375	1127	1352	1364	1303	1733	1508	1401	5.73050802709394	6.27901214028035	6.91924996559833
ENSMUSG00000041977	1391.75497455933	1382.93397258923	1326.37413143815	1318.85070849736	1414.21984310856	1311.07411084646	1341.54044333202	1465.52200502366	1306.59390688069	1375.71796764264	1220.81974352047	1227.66429344385	1163.30883736595	1242.96544459922	1196.25038286169	1300.74208825294	1369.03377367435	1254.25783307093	0.12557749596654	0.00112311670636141	0.11340103406528	Arhgef11	3	87524866	87645341	+	7951	protein_coding	Rho guanine nucleotide exchange factor (GEF) 11 [Source:MGI Symbol;Acc:MGI:2441869]	-	1671	1698	1427	1345	1242	1377	1510	1276	1348	1199	1209	1301	999	1402	1067	1198	12.7913992940444	12.7094486549575	12.122882188529
ENSMUSG00000033458	209.054756800952	223.973405454675	241.665924438626	258.867350961564	223.178010667696	211.371425278079	286.965273639896	250.379151328493	184.163829604845	191.613761965238	210.033504261587	195.331674667852	214.2630891645	197.704204098164	207.409860196264	206.294655065157	238.181912321247	200.851822377951	0.246433727651037	0.00112330934564302	0.11340103406528	Fan1	7	63996506	64023843	-	6070	protein_coding	FANCD2/FANCI-associated nuclease 1 [Source:MGI Symbol;Acc:MGI:3045266]	-	251	275	260	264	196	222	323	218	190	167	208	207	184	223	185	190	2.51679817277619	2.6962166188617	2.89326572296097
ENSMUSG00000025558	5329.64696720834	5152.20277420463	5030.36916562247	4864.54897015271	5319.83502979324	5343.31729126387	5250.66491396838	4951.3051439318	4777.59745327516	4937.20968704442	4993.34460852666	4721.93091805765	4848.86686565748	4782.13666773765	5041.74130433836	4677.45986326683	5155.23628201818	4847.53592098803	0.0891974132443223	0.00113082949398184	0.11340103406528	Dock9	14	121779458	122035249	-	13398	protein_coding	dedicator of cytokinesis 9 [Source:MGI Symbol;Acc:MGI:106321]	-	6399	6326	5412	4961	4672	5612	5910	4311	4929	4303	4945	5004	4164	5394	4497	4308	29.0693617383283	28.0995906115375	27.2848442771238
ENSMUSG00000005886	2257.12506346845	2192.49602721449	2277.23659567166	2193.50857614022	2425.35287103159	2353.64938417753	2355.2474935584	2341.84903467338	1976.3686766541	2100.86705484042	2068.02219580639	2031.63814280138	2174.07167103327	2164.99401976554	2273.66052150282	2231.23955873104	2299.55813074197	2127.60773014187	0.112049068106376	0.0011647562425153	0.115358734703912	Ncoa2	1	13209329	13444307	-	15642	protein_coding	nuclear receptor coactivator 2 [Source:MGI Symbol;Acc:MGI:1276533]	-	2710	2692	2450	2237	2130	2472	2651	2039	2039	1831	2048	2153	1867	2442	2028	2055	10.5448490917335	10.2422070852396	10.5798002417097
ENSMUSG00000071856	1238.50367873711	1331.62370152143	1292.91269574665	1238.44494039566	1255.94564166566	1280.60615765323	1111.43516199229	1088.80474981381	1138.90789360891	1174.92510330781	1103.68567383613	1011.57273064704	1064.32860595844	1046.14780643871	1167.10088899627	1147.64973896774	1229.78459094073	1106.78980522013	0.153747450679417	0.00118774351811606	0.116329918179079	Mcc	18	44558127	44945249	-	14577	protein_coding	mutated in colorectal cancers [Source:MGI Symbol;Acc:MGI:96930]	-	1487	1635	1391	1263	1103	1345	1251	948	1175	1024	1093	1072	914	1180	1041	1057	6.20877861109953	6.6751400457912	6.44558947110489
ENSMUSG00000022350	527.217773127501	547.309558056514	606.953264070856	562.840376711884	536.31042359431	611.26331093931	572.153672520412	648.918442663296	466.225273894371	501.408466938976	522.054431265578	487.857371030337	537.986669532602	537.258958221916	543.750174028042	498.364456183722	576.62085271051	511.863225136943	0.170845021185775	0.0012100596840857	0.117432637797847	Washc5	15	59203846	59246016	-	4244	protein_coding	WASH complex subunit 5 [Source:MGI Symbol;Acc:MGI:2146110]	-	633	672	653	574	471	642	644	565	481	437	517	517	462	606	485	459	9.07803168780082	9.42333599263272	10.3930130127217
ENSMUSG00000039629	3096.67564058143	3002.05808183975	3114.70197228398	2976.97453605798	2946.86067146937	3201.99145590171	3103.31176725745	3313.50390634267	2658.74412950574	2594.24380720601	2696.10315566556	2831.83746704457	2934.4727429051	3004.57196272949	3115.63244046171	2850.12352392651	3094.50975396679	2835.71615368059	0.125848992029942	0.00125490482062172	0.11880105117429	Strip2	6	29917011	29959680	+	8329	protein_coding	striatin interacting protein 2 [Source:MGI Symbol;Acc:MGI:2444363]	-	3718	3686	3351	3036	2588	3363	3493	2885	2743	2261	2670	3001	2520	3389	2779	2625	27.1693896909603	26.3374210828514	27.1759810331318
ENSMUSG00000025666	2358.73733569839	2396.10821399147	2346.0184357042	2211.15862279669	2195.3428804455	2376.50034907246	2219.31657446582	2127.07425807509	1942.44376067426	1867.94733221202	1836.78338582609	1662.67831287322	2234.62428318845	2156.12836038894	2216.48266815142	2192.15215040291	2278.7820837812	2013.65503171466	0.179294769261136	0.0012725267560168	0.11880105117429	Tmem47	X	80114304	80141478	+	4025	protein_coding	transmembrane protein 47 [Source:MGI Symbol;Acc:MGI:2177570]	-	2832	2942	2524	2255	1928	2496	2498	1852	2004	1628	1819	1762	1919	2432	1977	2019	42.8243444820314	43.4998302487952	42.3571890076002
ENSMUSG00000058240	838.717689635692	855.171184463304	817.016721467507	827.591076558938	808.450957010532	858.815430634358	772.94052033037	764.919792590717	712.423235576637	715.969984828194	724.009723824796	730.370609627622	744.098445522366	797.909343893934	762.371378018698	786.091211932494	817.952921586427	746.655491653093	0.132572031484525	0.00128030640765141	0.11880105117429	Cryzl1	16	91486210	91525863	-	4529	protein_coding	crystallin, zeta (quinone reductase)-like 1 [Source:MGI Symbol;Acc:MGI:1913859]	-	1007	1050	879	844	710	902	870	666	735	624	717	774	639	900	680	724	13.5328886820682	13.797415941962	13.1096235056388
ENSMUSG00000109190	0	0	0.929484324763945	2.94167444274504	4.55465327893257	4.76061768644322	2.66531213907024	8.03969751972225	0	1.14738779619903	0	0	0	0	0	0	2.98642992395966	0.143423474524879	3.58048451063291	0.00128504863483502	1	Gm44621	8	8766924	8771308	-	1166	lncRNA	predicted gene 44621 [Source:MGI Symbol;Acc:MGI:5753197]	-	0	0	1	3	4	5	3	7	0	1	0	0	0	0	0	0	0	0	0.0579302115660809
ENSMUSG00000060923	194.062782209649	171.848685639769	179.390474679441	233.37283912444	222.039347347963	190.424707457729	183.018100216157	192.952740473334	155.085330193554	176.697720614651	159.544681121782	172.684523981725	157.203896941345	156.035605028147	151.3531412243	179.150621503952	195.88870964356	163.469440076182	0.25765357562348	0.00128755461596095	0.11880105117429	Acyp2	11	30455991	30599587	-	863	protein_coding	acylphosphatase 2, muscle type [Source:MGI Symbol;Acc:MGI:1922822]	-	233	211	193	238	195	200	206	168	160	154	158	183	135	176	135	165	16.4326832818857	14.5506514650353	15.1060242762546
ENSMUSG00000045930	71.6283230473382	45.6091298380429	71.5702930068237	51.969581821829	63.765145905056	44.7498062525663	52.4178054017147	72.3572776775002	52.3412989403244	52.7798386251553	31.3030703466788	34.9143573077804	29.1118327669157	23.937280316818	56.0567189719631	35.8301243007905	59.2584203688589	39.5343151970533	0.586754251253557	0.00128893791894923	0.11880105117429	Clec14a	12	58311506	58316076	-	4571	protein_coding	C-type lectin domain family 14, member a [Source:MGI Symbol;Acc:MGI:1914114]	-	86	56	77	53	56	47	59	63	54	46	31	37	25	27	50	33	1.14511891802959	0.729100815881523	1.13784516622749
ENSMUSG00000037541	3801.29844637269	3970.43764215105	3833.19335532651	3525.10654055614	4186.86502665877	3791.35592548338	3782.07792534067	3882.02537380874	3649.35167611706	3629.18759937753	3703.86006553606	3563.15170795078	3414.23574690387	3603.00397064994	3631.35425500377	3247.51217526255	3846.54502946224	3555.2071496002	0.113139221637809	0.00130476591688548	0.11880105117429	Shank2	7	143555665	143978231	+	11137	protein_coding	SH3 and multiple ankyrin repeat domains 2 [Source:MGI Symbol;Acc:MGI:2671987]	-	4564	4875	4124	3595	3677	3982	4257	3380	3765	3163	3668	3776	2932	4064	3239	2991	24.9425456452154	26.0505669138552	25.0123272383291
ENSMUSG00000021127	288.179067143942	368.130833692775	321.601576368325	353.000933129405	284.665829933286	323.722002678139	300.291834335247	300.914392881033	269.460761211299	257.014866348583	257.492998013003	313.285584491435	267.828861455625	252.671292233079	267.951116685984	293.155562461013	317.563308770269	272.357630362503	0.223206927688823	0.00131603420577447	0.11880105117429	Zfp36l1	12	80154528	80159787	-	2990	protein_coding	zinc finger protein 36, C3H type-like 1 [Source:MGI Symbol;Acc:MGI:107946]	zf-CCCH	346	452	346	360	250	340	338	262	278	224	255	332	230	285	239	270	7.04317160578824	8.99659199048188	7.81643238574361
ENSMUSG00000022812	2890.11954621237	2869.30293606116	2732.683914806	3013.2551875185	2818.19171633953	3014.42311905585	2745.27150324235	2747.2794953108	2618.03423032993	2588.50686822501	2550.69534502292	2427.96327980862	2636.36757537189	2634.8739667253	2839.83338311965	2807.77883157104	2853.81592731832	2638.00668502179	0.114079851665133	0.00134106575234762	0.119286094418583	Gsk3b	16	37909363	38066446	+	9831	protein_coding	glycogen synthase kinase 3 beta [Source:MGI Symbol;Acc:MGI:1861437]	-	3470	3523	2940	3073	2475	3166	3090	2392	2701	2256	2526	2573	2264	2972	2533	2586	21.4830103787344	21.3268014425153	20.2000897626882
ENSMUSG00000022142	711.285905609614	728.931628661578	825.382080390383	785.427076212926	751.517791023874	799.783771322462	659.22053573004	728.166889643415	652.327670126635	625.326348928471	634.139618635944	642.612900718877	683.545833367181	683.542337935804	725.373943497203	706.830633933776	748.714459824286	669.212410892986	0.161800207151647	0.00134464961204903	0.119286094418583	Nup155	15	8138757	8190731	+	11951	protein_coding	nucleoporin 155 [Source:MGI Symbol;Acc:MGI:2181182]	-	854	895	888	801	660	840	742	634	673	545	628	681	587	771	647	651	4.34927615521473	4.45686590379171	5.0189443977251
ENSMUSG00000075254	973.645460957422	1029.4632163444	940.638136661112	885.444007266257	941.674565419309	884.522766141151	1010.15330070762	1149.67674532028	951.836214062936	900.699420016238	766.420335262232	798.312061686006	793.006324570784	882.133107971627	912.60338486356	867.523312616109	976.902274852194	859.066770131186	0.184956306271477	0.00136831624719626	0.120418532618504	Heg1	16	33504740	33591946	+	12728	protein_coding	heart development protein with EGF-like domains 1 [Source:MGI Symbol;Acc:MGI:1924696]	-	1169	1264	1012	903	827	929	1137	1001	982	785	759	846	681	995	814	799	5.59007589326243	5.91013887317412	5.37061488107188
ENSMUSG00000103839	125.766009071489	146.600774479423	163.589241158454	116.68641956222	140.055588327177	149.483395354317	144.815292889483	116.001349927421	111.467581076617	118.1809430085	101.987422742405	100.968546808987	111.789437824956	131.211758773669	118.840244220562	97.7185208203377	137.874758846248	111.520556909504	0.307929720370834	0.00147500973475204	0.124728893359734	Gm37607	1	58422671	58425293	-	2623	TEC	predicted gene, 37607 [Source:MGI Symbol;Acc:MGI:5610835]	-	151	180	176	119	123	157	163	101	115	103	101	107	96	148	106	90	3.50382184752637	4.08399303749114	4.53229367012766
ENSMUSG00000003974	336.48654082703	308.676075153897	252.819736335793	364.767630900385	284.665829933286	315.152890842541	334.05245476347	288.280582492898	242.320828427428	235.214498220801	275.668974343332	249.118657547406	264.335441523595	256.217555983719	310.554223104676	271.440335612049	310.612717656163	263.108814345376	0.242372216425753	0.00149845134961183	0.125118657313593	Grm3	5	9535541	9775170	-	3049	protein_coding	glutamate receptor, metabotropic 3 [Source:MGI Symbol;Acc:MGI:1351340]	-	404	379	272	372	250	331	376	251	250	205	273	264	227	289	277	250	8.0646829842135	7.39762928911407	6.0258059883915
ENSMUSG00000038119	707.121468223141	698.797025018585	705.478602495834	633.440563337765	704.832594914816	591.268716656248	719.634277548965	597.234672893653	612.587054264537	587.462551653903	511.956666637617	528.433516009649	628.815587765379	601.09170573343	660.348149489726	573.281988812648	669.725990136126	587.997152545861	0.190083033880971	0.00150557720418847	0.125118657313593	Cdon	9	35332424	35418948	+	7715	protein_coding	cell adhesion molecule-related/down-regulated by oncogenes [Source:MGI Symbol;Acc:MGI:1926387]	-	849	858	759	646	619	621	810	520	632	512	507	560	540	678	589	528	6.6978454077559	6.61853905569028	6.64522224947663
ENSMUSG00000039765	778.749791270479	761.509578545894	829.100017689439	787.388192508089	756.072444302807	810.257130232637	783.601768886651	764.919792590717	716.300368831476	711.380433643398	725.019500287592	631.289325375813	711.49319282342	761.560140449877	746.675496706549	715.516724673361	783.949839503339	714.904397848936	0.133694160780372	0.00152876577517782	0.126059372110233	Cc2d2a	5	43819688	43898314	+	6809	protein_coding	coiled-coil and C2 domain containing 2A [Source:MGI Symbol;Acc:MGI:1924487]	-	935	935	892	803	664	851	882	666	739	620	718	669	611	859	666	659	8.35779349319283	8.17220128947979	8.84881642002597
ENSMUSG00000064302	1704.08777854481	1680.20776528361	1792.04577814489	1703.22950234938	1755.81883902851	1656.69495488224	1745.77945109101	1689.48500735878	1565.39255164118	1593.72164892045	1635.83786972966	1510.75367702044	1588.34159576292	1672.94992436428	1655.91547843179	1617.78440024781	1715.9186345854	1605.08714326482	0.0962292819170473	0.00153433260659759	0.126059372110233	Clasp1	1	118316788	118540408	+	21844	protein_coding	CLIP associating protein 1 [Source:MGI Symbol;Acc:MGI:1923957]	-	2046	2063	1928	1737	1542	1740	1965	1471	1615	1389	1620	1601	1364	1887	1477	1490	5.70081333762288	5.62053735582894	5.9618154298986
ENSMUSG00000026425	4121.96012513112	3995.6855533114	4118.54504302904	3585.9011457062	4175.47839346144	3600.93121802565	3764.30917774687	4026.73992916374	3777.29707352674	3484.61673705645	3386.79025621808	3454.63411091308	3524.86071141815	3452.28776124776	3938.54507497013	3656.84420136552	3923.69382319693	3584.48449083949	0.13051067900394	0.0016323767596122	0.130409767646367	Srgap2	1	131212989	131455090	-	12560	protein_coding	SLIT-ROBO Rho GTPase activating protein 2 [Source:MGI Symbol;Acc:MGI:109605]	-	4949	4906	4431	3657	3667	3782	4237	3506	3897	3037	3354	3661	3027	3894	3513	3368	23.9823189196752	23.2460240602382	23.8295464049275
ENSMUSG00000033228	1915.64119777765	1957.93478804741	1847.81483763072	1771.8685726801	1857.15987448476	1785.23163241621	1871.04912162731	1772.1790389902	1560.54613507263	1762.38765496171	1582.31971720147	1585.30054802895	1657.04552109284	1803.27511720029	1806.14748527665	1790.42045369708	1847.35988295679	1693.43032906645	0.126654131071261	0.00165103505435868	0.130945960632219	Scaf11	15	96309580	96358724	-	10340	protein_coding	SR-related CTD-associated factor 11 [Source:MGI Symbol;Acc:MGI:1919443]	-	2300	2404	1988	1807	1631	1875	2106	1543	1610	1536	1567	1680	1423	2034	1611	1649	13.5385033522114	13.8364507976379	12.9867208754224
ENSMUSG00000049313	13176.279890801	14001.1884115321	13795.4063481465	12553.1054053407	14284.5313460523	13609.6538420039	13696.1506453023	13473.3845148374	12809.0789906738	12848.4485418367	12771.6527014449	12392.7095817049	13222.5944427331	12865.8448873209	13084.7593424356	12623.0613673027	13573.712550502	12827.2687319316	0.0816427892250242	0.00166625565396461	0.130945960632219	Sorl1	9	41876016	42035593	-	11321	protein_coding	sortilin-related receptor, LDLR class A repeats-containing [Source:MGI Symbol;Acc:MGI:1202296]	-	15820	17191	14842	12802	12545	14294	15416	11731	13215	11198	12648	13133	11355	14512	11671	11626	85.0521014102581	90.3705922418511	88.5546359221234
ENSMUSG00000039318	1218.51437928204	1152.44497715769	1148.84262540824	1234.52270780534	1168.2685660462	1267.27642813119	1157.63390573617	1320.80744966866	1086.56659466859	1117.55571349785	1097.62701505935	1044.59982539765	1117.89437824956	1136.57753208003	1183.91790468786	1104.21928526982	1208.53887990444	1111.11978111384	0.120673136922751	0.00171665043301308	0.133588654750216	Rab3gap2	1	184936314	185018956	+	10800	protein_coding	RAB3 GTPase activating protein subunit 2 [Source:MGI Symbol;Acc:MGI:1916043]	-	1463	1415	1236	1259	1026	1331	1303	1150	1121	974	1087	1107	960	1282	1056	1017	8.24487223753263	7.79728597650981	7.73033616518131
ENSMUSG00000027175	691.296606154543	749.292847339276	731.504163589224	868.774518757369	777.707047377737	945.458672527624	805.812703378903	681.077232742185	594.170671304053	598.936429615893	678.569782998972	602.036755739564	706.835299580713	738.509426070719	716.404868461689	731.803144810084	781.365473983358	670.908297322711	0.220147264486661	0.00172759878549726	0.133588654750216	Tcp11l1	2	104487633	104542514	-	6877	protein_coding	t-complex 11 like 1 [Source:MGI Symbol;Acc:MGI:2444263]	-	830	920	787	886	683	993	907	593	613	522	672	638	607	833	639	674	7.34585628650948	7.96158583228485	7.72999784817821
ENSMUSG00000033769	1348.44482574001	1301.48909787844	1353.3291768563	1346.30633662965	1423.32914966643	1380.57912906853	1329.99075739605	1295.53982889239	1179.61779278472	1189.84114465839	1274.33789604866	1238.98786878691	1310.03247451121	1280.20121398093	1257.91277373085	1293.1417588558	1347.37603776597	1253.00911541969	0.104432506529285	0.00178010285414954	0.135277805140337	Exoc6b	6	84595469	85046495	-	15133	protein_coding	exocyst complex component 6B [Source:MGI Symbol;Acc:MGI:1923164]	-	1619	1598	1456	1373	1250	1450	1497	1128	1217	1037	1262	1313	1125	1444	1122	1191	6.5115619428764	6.28438120966987	6.49890229662917
ENSMUSG00000030516	1466.71484751584	1422.02751245041	1519.70687098905	1470.83722137252	1528.08617508188	1452.94051790247	1419.72293274475	1456.33377928683	1311.44032344924	1349.32804833006	1238.9957198508	1171.99004800711	1333.32194072474	1437.12338494674	1322.93856773833	1504.8652206332	1467.04623216797	1333.75040671003	0.137362252360294	0.00179300495381048	0.135277805140337	Tjp1	7	64945913	65177529	-	7811	protein_coding	tight junction protein 1 [Source:MGI Symbol;Acc:MGI:98759]	-	1761	1746	1635	1500	1342	1526	1598	1268	1353	1176	1227	1242	1145	1621	1180	1386	13.7219577479667	13.3029629051582	14.1388726964143
ENSMUSG00000079845	11.6604246821248	0	0	5.88334888549008	66.0424725445223	6.66486476102051	0.88843737969008	1.14852821710318	1.93856662741942	0	0	0.943631278588659	1.16447331067663	0.886565937659927	0	0	11.5360095587439	0.616654644293079	4.19544741957295	0.00179628492543019	1	Xlr4a	X	72117951	72126084	-	1535	protein_coding	X-linked lymphocyte-regulated 4A [Source:MGI Symbol;Acc:MGI:3574098]	-	14	0	0	6	58	7	1	1	2	0	0	1	1	1	0	0	0.555115067346305	0	0
ENSMUSG00000046352	140.757983662792	158.003056938934	143.140586013647	121.589210300128	159.41286476264	130.440924608544	164.360915242665	175.724817216786	134.73038060565	110.149228435107	131.270940163492	124.559328773703	103.63812465022	132.984890648989	123.324781738319	108.57613424482	149.178794843267	121.154226157537	0.292937825294901	0.00183924198364005	0.135277805140337	Gjb2	14	57336057	57342159	-	2406	protein_coding	gap junction protein, beta 2 [Source:MGI Symbol;Acc:MGI:95720]	-	169	194	154	124	140	137	185	153	139	96	130	132	89	150	110	100	4.27518035849785	4.79862580826595	4.32343329578211
ENSMUSG00000117864	214.884969142015	175.1064806282	198.909645499484	204.936652844571	136.639598367977	226.605401874697	217.66715802407	168.833647914167	136.668947233069	181.287271799447	159.544681121782	138.713797952533	161.861790184051	133.871456586649	188.350575745796	138.977451833369	192.947944286898	154.909496557087	0.324707638183509	0.00185241275196801	0.135277805140337	Gm19500	18	57538409	57549222	+	4473	lncRNA	predicted gene, 19500 [Source:MGI Symbol;Acc:MGI:5011685]	-	258	215	214	209	120	238	245	147	141	158	158	147	139	151	168	128	3.51062278625973	2.86055524943233	3.23160699995859
ENSMUSG00000038007	145.75530852656	181.622070605064	170.095631431802	190.228280630846	203.820734232233	159.956754264492	224.77465706159	370.974614124327	164.778163330651	114.738779619903	149.446916493821	170.797261424547	165.355210116081	147.169945651548	154.716544362618	119.433747669302	205.903506359614	148.304571083559	0.468244482425753	0.00186771449644308	0.135277805140337	Acer2	4	86792633	86853059	+	7159	protein_coding	alkaline ceramidase 2 [Source:MGI Symbol;Acc:MGI:1920932]	-	175	223	183	194	179	168	253	323	170	100	148	181	142	166	138	110	1.48781538688465	1.85380171301598	1.72664236395407
ENSMUSG00000103897	162.413058072453	175.1064806282	170.095631431802	178.461582859866	185.602121116502	178.047101472977	159.030290964524	174.576288999683	138.607513860489	137.686535543884	133.290493089084	110.404859594873	146.723637145255	166.674396280066	177.139231951403	133.548645121128	172.916569443251	143.009414073273	0.273164815245498	0.00188219715170033	0.135277805140337	Pcdhga8	18	37858759	37974926	+	4730	protein_coding	protocadherin gamma subfamily A, 8 [Source:MGI Symbol;Acc:MGI:1935221]	-	195	215	183	182	163	187	179	152	143	120	132	117	126	188	158	123	2.50920896305395	2.70512973165133	2.61332614874148
ENSMUSG00000068959	165.744607981631	162.075300674474	166.377694132746	133.355908071109	149.164894885042	168.52586610009	149.257479787934	135.526329618175	124.068264154843	123.917881989495	110.065634444774	111.348490873462	121.105224310369	141.850550025588	149.110872465422	136.805929148473	153.7535101564	127.284105926553	0.277185842352501	0.00189146993641449	0.135277805140337	Zfp619	7	39167190	39189844	+	5969	protein_coding	zinc finger protein 619 [Source:MGI Symbol;Acc:MGI:1917477]	zf-C2H2	199	199	179	136	131	177	168	118	128	108	109	118	104	160	133	126	2.02915329257041	1.98409414728925	2.0256066638973
ENSMUSG00000028438	34.9812740463745	30.1346036429926	59.4869967848925	42.1640003460122	67.1811358642554	47.6061768644322	41.7565568454338	31.0102618617858	29.0784994112913	20.6529803315825	30.2932938838827	21.7035194075392	39.5920925630054	25.7104121921379	33.6340313831779	31.4870789309977	44.2901257820224	29.0189885129518	0.60926338778104	0.00189781746372234	0.135277805140337	Kif24	4	41390745	41464887	-	8014	protein_coding	kinesin family member 24 [Source:MGI Symbol;Acc:MGI:1918345]	-	42	37	64	43	59	50	47	27	30	18	30	23	34	29	30	29	0.318979895823525	0.274766109503891	0.539429012716149
ENSMUSG00000040697	991.13609798061	1015.61758764356	988.041837224073	999.188752385732	1077.17550046755	987.352108168325	1090.11266487973	1077.31946764278	1005.14679631697	948.889707456597	960.297416119081	1009.68546808987	883.835242803561	860.855525467789	883.453890998139	938.097799875241	1028.24300204905	936.282730890905	0.133603973398654	0.0019048305271071	0.135277805140337	Dnajc16	4	141487500	141518242	-	6510	protein_coding	DnaJ heat shock protein family (Hsp40) member C16 [Source:MGI Symbol;Acc:MGI:2442146]	-	1190	1247	1063	1019	946	1037	1227	938	1037	827	951	1070	759	971	788	864	11.1257509081427	11.3997740488668	11.0295029442813
ENSMUSG00000053477	4344.34108156879	4409.42551684222	4295.14706473419	4206.59445312541	4255.18482584276	4796.79838086019	4070.82007373995	4023.29434451243	3761.78854050739	3819.65397354657	3742.23157112231	3673.55656754565	3974.34740933933	4182.81809387953	4259.18950748976	4122.6358172758	4300.20071765324	3942.02768508829	0.125802537238121	0.00191431188366094	0.135277805140337	Tcf4	18	69476427	69822150	+	27382	protein_coding	transcription factor 4 [Source:MGI Symbol;Acc:MGI:98506]	bHLH	5216	5414	4621	4290	3737	5038	4582	3503	3881	3329	3706	3893	3413	4718	3799	3797	11.5940662103682	11.7669488013121	11.3992024657161
ENSMUSG00000036943	592.182996356482	576.629712952399	603.2353267718	580.490423368355	568.192996546838	563.657134074878	519.735867118697	631.690519406748	522.443706089534	548.451366583136	453.389631795444	475.590164408684	558.947189124782	538.145524159576	503.389336368229	539.623387196753	579.476872074525	517.497538215767	0.163447180831823	0.00192660101299328	0.135277805140337	Rab8b	9	66750946	66826969	-	4733	protein_coding	RAB8B, member RAS oncogene family [Source:MGI Symbol;Acc:MGI:2442982]	-	711	708	649	592	499	592	585	550	539	478	449	504	480	607	449	497	9.14316286522813	8.90240876826561	9.26215100765828
ENSMUSG00000028053	3544.76910336594	3526.56307497724	3313.61161778346	3589.82337829653	3586.7894571594	3657.10650672568	3372.50829330355	3174.53199207319	3084.2595042243	3157.61121513973	3177.76652841929	2835.61199215892	3393.2752273117	3223.55374933149	3408.24851349536	3247.51217526255	3470.71292796062	3190.97986316792	0.121898856086771	0.00193654949267287	0.135277805140337	Ash1l	3	88857929	88986682	+	14838	protein_coding	ASH1 like histone lysine methyltransferase [Source:MGI Symbol;Acc:MGI:2183158]	-	4256	4330	3565	3661	3150	3841	3796	2764	3182	2752	3147	3005	2914	3636	3040	2991	17.4578039511039	17.3669401696392	16.2288532238691
ENSMUSG00000019899	414.777963692726	434.101182208515	426.633305066651	462.823445658553	513.537157199647	379.897291378169	473.537123374813	445.628948236033	353.788409504044	384.374911726675	369.578185383369	370.847092485343	390.098559076671	371.471127879509	445.090348637387	413.675071472763	443.867052101888	387.36546327072	0.196332231447309	0.00194839419395512	0.135450865598995	Lama2	10	26856032	27495754	-	16605	protein_coding	laminin, alpha 2 [Source:MGI Symbol;Acc:MGI:99912]	-	498	533	459	472	451	399	533	388	365	335	366	393	335	419	397	381	1.82538224687717	1.91028914383279	1.86714252628107
ENSMUSG00000007817	3782.97492187221	4113.78062164204	3742.10389149964	3721.21817007248	4288.20606211502	3817.06326099018	4141.89506411516	4445.9527284064	3751.12642405658	3734.74727662784	3841.18966447632	3582.02433352255	3697.2027613983	3617.1890256525	3754.67903674209	3407.11909260244	4006.64934008914	3673.15970188483	0.124921180958776	0.00196200849005294	0.135744702230457	Zmiz1	14	25459609	25667167	+	12523	protein_coding	zinc finger, MIZ-type containing 1 [Source:MGI Symbol;Acc:MGI:3040693]	zf-MIZ	4542	5051	4026	3795	3766	4009	4662	3871	3870	3255	3804	3796	3175	4080	3349	3138	22.0750709898724	24.0037871149532	21.7154610746657
ENSMUSG00000069769	2983.40294366936	3083.50295655054	3132.36217445449	3126.99993263798	2953.69265138777	3111.53971985929	2848.3302392864	3006.84687237612	2569.57006464444	2605.717685168	2650.66321483973	2594.98601611881	2755.1438530609	2760.76632987301	3065.18139338694	3130.24995027815	3030.83468627774	2766.53481342125	0.132063635204038	0.00198649193069184	0.13678415865621	Msi2	11	88230208	88609339	-	10405	protein_coding	musashi RNA-binding protein 2 [Source:MGI Symbol;Acc:MGI:1923876]	-	3582	3786	3370	3189	2594	3268	3206	2618	2651	2271	2625	2750	2366	3114	2734	2883	20.953031048568	21.654557002278	21.8771871150398
ENSMUSG00000037111	5552.8608111233	5704.39902474379	5479.31009448345	5727.44014002459	5763.91372448917	5843.18214834041	5493.20831862377	5112.09909432625	5026.70326489856	5073.74883479211	5150.86973672285	5108.819742279	5270.40620412242	5525.96548943432	5402.74657451781	5307.20144188678	5584.55166951934	5233.30766108173	0.093868485506595	0.00200597804557805	0.137471291654306	Setd7	3	51422740	51468300	-	10813	protein_coding	SET domain containing (lysine methyltransferase) 7 [Source:MGI Symbol;Acc:MGI:1920501]	-	6667	7004	5895	5841	5062	6137	6183	4451	5186	4422	5101	5414	4526	6233	4819	4888	37.5273252856128	38.5487866540914	36.8248741620518
ENSMUSG00000071042	266.523992734282	272.840330281149	246.313346062445	278.478513913197	272.140533416221	237.078760784873	262.089027008574	252.676207762699	228.750862035492	205.382415519626	208.013951335994	174.571786538902	208.440722611116	221.641484414982	235.438219682245	283.383710378979	261.01758899543	220.702894064667	0.243856819878515	0.00203993429816833	0.139138914865632	Rasgrp3	17	75742891	75836049	+	5840	protein_coding	RAS, guanyl releasing protein 3 [Source:MGI Symbol;Acc:MGI:3028579]	-	320	335	265	284	239	249	295	220	236	179	206	185	179	250	210	261	3.33503572750128	3.41383666477231	3.06504384791153
ENSMUSG00000021983	1242.66811612359	1191.53851701887	1121.88757999008	1248.25052187148	1139.80198305288	1192.05866868538	1254.47358012239	1180.68700718207	1052.64167868875	1067.0706504651	1092.57813274537	982.320161010794	1178.44699040475	1144.55662551897	1174.94882965235	1064.04611559923	1196.42074675584	1094.57614801066	0.129853422615508	0.00205051141149703	0.139203732442475	Atp8a2	14	59875989	60434628	-	15410	protein_coding	ATPase, aminophospholipid transporter-like, class I, type 8A, member 2 [Source:MGI Symbol;Acc:MGI:1354710]	-	1492	1463	1207	1273	1001	1252	1412	1028	1086	930	1082	1041	1012	1291	1048	980	5.89290641298718	5.65005227403827	5.29064103893983
ENSMUSG00000040586	234.041381119791	279.355920258013	196.121192525192	250.042327633328	252.783256980758	260.881849217089	229.216843960041	202.140966210159	176.409563095167	188.171598576641	195.896633782441	202.880724896562	171.177576669464	210.116127225403	228.71141340561	219.323791174536	238.072967238046	199.085928603228	0.25935465525268	0.00207112337178691	0.139945999794574	Ofd1	X	165173029	165223700	-	4453	protein_coding	OFD1, centriole and centriolar satellite protein [Source:MGI Symbol;Acc:MGI:1350328]	-	281	343	211	255	222	274	258	176	182	164	194	215	147	237	204	202	3.8407583583109	4.5840801605751	3.2006149182027
ENSMUSG00000034584	2352.07423588003	2532.93560350559	2290.24937621836	2232.73090204349	2584.76573579423	2461.23934389115	2344.58624500212	2352.18578862731	2060.69632494684	2029.72901147608	1938.77080856849	1826.87015534764	2246.26901629522	2403.48025699606	2329.71724047479	2282.27034182611	2393.84590387029	2139.7253944914	0.162001794868379	0.00208331466277041	0.140115023365861	Exph5	9	53212970	53288814	+	10519	protein_coding	exophilin 5 [Source:MGI Symbol;Acc:MGI:2443248]	-	2824	3110	2464	2277	2270	2585	2639	2048	2126	1769	1920	1936	1929	2711	2078	2102	16.340058116167	17.5953014772872	15.8223108807328
ENSMUSG00000020964	2870.96313423459	2984.14020940338	2927.87562300643	3121.11658375249	3022.01245057176	3162.00226733559	3022.46396570565	3009.14392881033	2792.50522679768	2747.99377189668	2870.79448372928	2679.91283119179	2880.90697061398	2932.76012177904	2918.3127896804	2874.01027346038	3014.96477035253	2837.14955864365	0.0874458561509238	0.00212433782359827	0.140708496728251	Sel1l	12	91772817	91815931	-	8555	protein_coding	sel-1 suppressor of lin-12-like (C. elegans) [Source:MGI Symbol;Acc:MGI:1329016]	-	3447	3664	3150	3183	2654	3321	3402	2620	2881	2395	2843	2840	2474	3308	2603	2647	24.523622885648	25.4886145422502	24.8710548288788
ENSMUSG00000027312	2723.54205075344	2541.89453972378	2540.28065957986	2804.39630208361	2696.35474112808	2664.99378087092	2730.16806778762	2479.67242072576	2353.41988568718	2402.63004524077	2514.34339236226	2222.25166107629	2417.44659296468	2538.23827952037	2561.79205701871	2584.11199502671	2647.66282033163	2449.27923861212	0.112746179962369	0.00213106229484695	0.140708496728251	Atrn	2	130748415	130872253	+	13208	protein_coding	attractin [Source:MGI Symbol;Acc:MGI:1341628]	-	3270	3121	2733	2860	2368	2799	3073	2159	2428	2094	2490	2355	2076	2863	2285	2380	15.0686398113233	14.0626603296974	13.9767512668819
ENSMUSG00000029648	997.799197798967	1019.6898313791	972.240603703086	957.02475203972	975.834465011304	936.889560692027	997.71517739196	1216.29138191227	813.228700202447	874.30950070366	969.385404284246	881.351614201808	911.7826022598	937.986762044203	926.056997416831	920.72561839607	1009.18562124105	904.353399938633	0.157113868942334	0.0021510324587411	0.141381497060892	Flt1	5	147498414	147662821	-	13504	protein_coding	FMS-like tyrosine kinase 1 [Source:MGI Symbol;Acc:MGI:95558]	-	1198	1252	1046	976	857	984	1123	1059	839	762	960	934	783	1058	826	848	5.3995522532749	5.51763131876513	5.23206246398168
ENSMUSG00000032216	8583.73834099846	8553.34074212725	8373.72428179838	8486.73076731944	8937.36839658544	9300.34271223548	8383.2951147556	8716.18063959602	7797.88425879462	8047.77800253999	7965.11673853555	7754.7618474416	8344.61574430872	8634.26566687003	8314.33255792157	8280.01599750994	8666.84012442701	8142.34635174025	0.0899512830738806	0.00217930929842671	0.142591911562218	Nedd4	9	72569628	72657134	+	12601	protein_coding	neural precursor cell expressed, developmentally down-regulated 4 [Source:MGI Symbol;Acc:MGI:97297]	-	10306	10502	9009	8655	7849	9768	9436	7589	8045	7014	7888	8218	7166	9739	7416	7626	49.7792657161507	49.5995550924252	48.2920053816861
ENSMUSG00000020953	176.572145186462	162.075300674474	145.929038987939	147.083722137252	124.114301850913	178.047101472977	132.377169573822	137.823386052381	111.467581076617	144.570862321078	104.006975667997	122.672066216526	119.940750999693	122.34609939707	136.77839429159	124.862554381543	150.502770742027	123.330660544014	0.295162170738968	0.00220648755880781	0.143234017508578	Coch	12	51640124	51652554	+	2998	protein_coding	cochlin [Source:MGI Symbol;Acc:MGI:1278313]	-	212	199	157	150	109	187	149	120	115	126	103	130	103	138	122	115	4.30395371237574	3.95031953474634	3.53729832878916
ENSMUSG00000020948	861.205651522647	778.61300223516	874.644749602872	844.260565067827	770.875067459338	901.660989812347	755.171772736568	775.256546544646	679.467602910507	667.779697387835	630.10051278476	722.821559398913	728.960292483569	797.909343893934	819.549231370101	764.37598508353	820.211043122676	726.370528164144	0.17577228041776	0.00221966227207475	0.143234017508578	Klhl28	12	64985607	65012308	-	7257	protein_coding	kelch-like 28 [Source:MGI Symbol;Acc:MGI:1913939]	-	1034	956	941	861	677	947	850	675	701	582	624	766	626	900	731	704	8.67214988229474	7.83991849470729	8.75862969706123
ENSMUSG00000110462	5.83021234106241	4.88669248264745	14.8717491962231	16.6694885088886	6.83197991839886	4.76061768644322	6.21906165783056	12.633810388135	3.87713325483884	6.88432677719418	3.02932938838827	1.88726255717732	4.65789324270651	3.54626375063971	2.24226875887853	2.17152268489639	9.08795152245364	3.53700005183997	1.36369952483058	0.00222155451248362	1	Gm35572	8	72204670	72233966	-	2310	lncRNA	predicted gene, 35572 [Source:MGI Symbol;Acc:MGI:5594731]	-	7	6	16	17	6	5	7	11	4	6	3	2	4	4	2	2	0.184437581899692	0.154578841808647	0.467855422933682
ENSMUSG00000043991	1781.54631393321	1779.57051243078	1929.60945820995	2001.31917921421	1733.04557263384	2140.37371182487	1872.82599638669	1582.67188316818	1357.9659225073	1427.35041847159	1533.85044698726	1405.06697381851	1719.92707986938	1721.71105093558	1856.59853235142	1786.07740832728	1852.62032847522	1601.06847915854	0.211187838130784	0.00225640420443474	0.143876672626343	Pura	18	36414150	36425588	+	5957	protein_coding	purine rich element binding protein A [Source:MGI Symbol;Acc:MGI:103079]	-	2139	2185	2076	2041	1522	2248	2108	1378	1401	1244	1519	1489	1477	1942	1656	1645	21.8547852837898	21.8290391473022	23.5398349840927
ENSMUSG00000038048	104.943822139123	112.393927100891	144.070070338411	148.064280284834	94.5090555378509	139.962159981431	123.492795776921	97.6248984537702	96.9283313709711	88.3488603073253	104.006975667997	79.2650274014474	117.611804378339	92.2028575166324	95.2964222523373	84.6893847109593	120.632626201654	94.7937079507512	0.352980744315764	0.00225864486073167	0.143876672626343	Cntnap5c	17	58076565	58717350	+	3931	protein_coding	contactin associated protein-like 5C [Source:MGI Symbol;Acc:MGI:3646013]	-	126	138	155	151	83	147	139	85	100	77	103	84	101	104	85	78	1.95088136743556	2.08923273093194	2.6633750028842
ENSMUSG00002074982	16.6577495458926	23.6190136661293	9.29484324763945	8.82502332823512	26.1892563538623	1.90424707457729	7.99593641721072	16.0793950394445	2.90784994112913	8.03171457339321	6.05865877677654	0.943631278588659	6.98683986405977	8.86565937659927	5.60567189719631	4.34304536979278	13.8206830841239	5.46788388469196	1.3405836074958	0.0022806728871244	1	U6	4	137052870	137052925	+	56	snRNA	U6 spliceosomal RNA [Source:RFAM;Acc:RF00026]	-	20	29	10	9	23	2	9	14	3	7	6	1	6	10	5	4	21.737286438178	30.8191565855991	12.061897622509
ENSMUSG00000112960	7.49598729565167	10.5878337124028	9.29484324763945	3.92223259032672	4.55465327893257	2.85637061186593	16.8803102141115	6.89116930261907	3.87713325483884	2.29477559239806	5.04888231398045	2.83089383576598	3.49341993202989	1.77313187531985	1.12113437943926	2.17152268489639	7.81042503169372	2.82636173358359	1.47850716003178	0.00232591573657192	1	Gm47254	13	65412491	65412692	-	202	unprocessed_pseudogene	predicted gene, 47254 [Source:MGI Symbol;Acc:MGI:6096084]	-	9	13	10	4	4	3	19	6	4	2	5	3	3	2	1	2	2.71178028832716	3.83003516461525	3.34389241020051
ENSMUSG00000092985	29.151061705312	32.5779498843163	32.5319513667381	21.572279246797	26.1892563538623	32.3722002678139	35.5374951876032	28.7132054275795	18.4163829604845	16.0634291467864	24.2346351071061	11.3235753430639	11.6447331067663	28.3701100051177	26.9072251065423	14.1148974518266	29.8306749300028	18.8843735284617	0.656044660739849	0.00236694265666302	1	Mir378b	11	88243599	88243690	+	92	miRNA	microRNA 378b [Source:MGI Symbol;Acc:MGI:4950393]	-	35	40	35	22	23	34	40	25	19	14	24	12	10	32	24	13	23.1549355537113	25.8751539549258	25.6970862392583
ENSMUSG00000040225	4373.4921432741	4498.20043027698	4452.22991561929	4554.6925955169	4548.95996233391	4654.93197380418	4379.10784449241	4332.24843491319	4019.61790195417	4020.4468378814	3979.52903987939	3657.51483580964	4142.03156607677	4439.92221580091	4565.25919307668	4207.32520198676	4474.23291252887	4128.95584905821	0.115995305844953	0.00237391521062408	0.148893492800175	Prrc2c	1	162498294	162568125	-	16092	protein_coding	proline-rich coiled-coil 2C [Source:MGI Symbol;Acc:MGI:1913754]	-	5251	5523	4790	4645	3995	4889	4929	3772	4147	3504	3941	3876	3557	5008	4072	3875	19.8607367041538	20.4256458596835	20.1061609387386
ENSMUSG00000059495	3699.68617414275	4042.92358064366	3984.69930026303	4019.30784693731	4172.06240350224	4223.62001141243	4143.67193887454	4110.58248901228	3689.09229197916	3778.3480128834	3937.11842844195	3717.90723763932	3792.68957287378	3804.25443849875	3888.09402789536	3884.85408327965	4049.56921809853	3811.54476168642	0.0870318989637082	0.00238095445793578	0.148893492800175	Arhgef12	9	42875138	43018534	-	13620	protein_coding	Rho guanine nucleotide exchange factor (GEF) 12 [Source:MGI Symbol;Acc:MGI:1916882]	-	4442	4964	4287	4099	3664	4436	4664	3579	3806	3293	3899	3940	3257	4291	3468	3578	19.8501963144995	21.6902942536108	21.2608214833405
ENSMUSG00000033487	1091.08259525597	1125.56816850313	1190.66942002261	1116.85573009553	1053.26357075316	1219.67025126675	1072.34391728593	1148.52821710318	923.726997965354	986.753504731165	1019.87422742405	1022.89630599011	953.703641444159	1076.29104831915	1118.89211068038	1093.36167184533	1127.24773378578	1024.43743854996	0.137964087237608	0.00240665210098092	0.148893492800175	Fndc3a	14	72775386	72947443	-	9944	protein_coding	fibronectin type III domain containing 3A [Source:MGI Symbol;Acc:MGI:1196463]	-	1310	1382	1281	1139	925	1281	1207	1000	953	860	1010	1084	819	1214	998	1007	8.01813823966582	8.27099400252686	8.70145100410604
ENSMUSG00000056457	48.3074736830885	83.0737722050066	68.7818400325319	74.5224192162077	78.5677690615869	67.6007711474938	39.0912447063635	81.5455034143257	49.4334489991952	33.2742460897719	53.5181525281927	32.0834634720144	59.388138844508	37.2357693817169	47.087643936449	61.8883965195472	67.6863491833256	46.7386574714244	0.533898171281534	0.00244998748265882	0.148893492800175	Prl2c3	13	12805705	12814968	-	1360	protein_coding	prolactin family 2, subfamily c, member 3 [Source:MGI Symbol;Acc:MGI:1341833]	-	58	102	74	76	69	71	44	71	51	29	53	34	51	42	42	57	2.59568773350008	4.4634640572247	3.67533115791744
ENSMUSG00000074212	2305.43253715154	2247.06409327072	2332.07617083274	2337.65062383473	2304.65455913988	2509.79764429287	2317.04468623173	2185.64919714735	2040.34137535894	1955.14880472315	1952.90767904764	2034.46903663715	2278.87426899416	2188.0447341447	2311.77909040376	2241.01141081308	2317.42118898769	2125.32205001532	0.12537950319832	0.00245462765360178	0.148893492800175	Dnajb14	3	137573436	137622318	+	15741	protein_coding	DnaJ heat shock protein family (Hsp40) member B14 [Source:MGI Symbol;Acc:MGI:1917854]	-	2768	2759	2509	2384	2024	2636	2608	1903	2105	1704	1934	2156	1957	2468	2062	2064	10.702793012544	10.4311012293865	10.7664370977257
ENSMUSG00000074582	1735.73750268201	1881.37660581927	1700.02682999325	1831.68261968258	1893.59710071622	1897.58220981627	1854.1688114132	1897.36861465445	1794.14341367667	1716.49214311375	1711.57110443937	1707.02898296688	1690.81524710246	1673.83649030194	1766.90778199628	1655.7860472335	1836.44253684716	1714.57265135386	0.098286256965665	0.00247261416408528	0.148893492800175	Arfgef2	2	166647508	166739972	+	8770	protein_coding	ADP-ribosylation factor guanine nucleotide-exchange factor 2 (brefeldin A-inhibited) [Source:MGI Symbol;Acc:MGI:2139354]	-	2084	2310	1829	1868	1663	1993	2087	1652	1851	1496	1695	1809	1452	1888	1576	1525	14.4631030586153	15.6755636217241	14.0869760785389
ENSMUSG00000052353	408.114863874369	401.523232324199	434.998663989526	441.251166411756	404.225478505266	364.663314781551	410.458069416817	514.540641262224	346.034142994367	387.817075115272	361.499973681	336.876366456151	393.5919790087	368.81143006653	380.06455462991	383.273753884213	422.471928820713	369.746159479518	0.191547640276651	0.00248155821333625	0.148893492800175	Cemip	7	83582065	83735710	-	12232	protein_coding	cell migration inducing protein, hyaluronan binding [Source:MGI Symbol;Acc:MGI:2443629]	-	490	493	468	450	355	383	462	448	357	338	358	357	338	416	339	353	2.43815868158766	2.39861323328077	2.58435425842638
ENSMUSG00000028519	1572.49155713226	1593.87619809018	1579.19386777394	1382.58698809017	1528.08617508188	1396.76522920244	1468.5869886277	1452.88819463552	1323.07172321375	1342.44372155286	1353.10046014676	1293.71848294505	1425.31533226819	1479.67854995442	1302.75814890842	1451.66291485324	1496.80939982926	1371.46866673034	0.12676330425164	0.00253022302500893	0.15056388864868	Dab1	4	103476556	104602041	+	7908	protein_coding	disabled 1 [Source:MGI Symbol;Acc:MGI:108554]	-	1888	1957	1699	1410	1342	1467	1653	1265	1365	1170	1340	1371	1224	1669	1162	1337	14.5311066042974	14.7277004889373	14.5121040388972
ENSMUSG00000020850	4864.06286740064	5056.09782204589	4958.79887261564	4917.49911012213	5193.44340130286	5270.95590242994	4902.39746112986	5025.95947804351	4827.03090227436	4749.03808846778	4738.88093990205	4725.705443172	4631.11035656095	4745.78746429359	5013.71294485238	4762.14924797779	5023.65186438631	4774.17692343761	0.0731851850865668	0.00257763252761107	0.150996016497511	Prpf8	11	75377642	75400275	+	7461	protein_coding	pre-mRNA processing factor 8 [Source:MGI Symbol;Acc:MGI:2179381]	-	5840	6208	5335	5015	4561	5536	5518	4376	4980	4139	4693	5008	3977	5353	4472	4386	47.6408132739695	49.5182680914103	48.2993235987238
ENSMUSG00000079481	1116.9021070521	1367.45944639418	1153.49004703206	1193.3392656069	1306.04682773392	1289.17526948883	1146.0842198002	1211.69726904385	1153.44714331456	1166.89338873441	1055.21640362191	1057.81066329789	1109.74306507483	1089.58953738405	1153.647276443	1116.16266003675	1223.024306519	1112.81376723842	0.136501047775119	0.00259267355238509	0.150996016497511	Nhsl2	X	100892991	101135661	+	16952	protein_coding	NHS-like 2 [Source:MGI Symbol;Acc:MGI:3645090]	-	1341	1679	1241	1217	1147	1354	1290	1055	1190	1017	1045	1121	953	1229	1029	1028	4.81472175071205	5.89441257832331	4.94486572188464
ENSMUSG00000085788	2.49866243188389	6.51558997686327	7.43587459811156	6.86390703307176	2.27732663946629	0.952123537288645	5.33062427814048	2.29705643420636	0.96928331370971	1.14738779619903	1.00977646279609	0	1.16447331067663	2.65969781297978	0	0	4.27139561612903	0.868827337045155	2.27145491448636	0.00260390734344444	1	4930470G03Rik	13	21624641	21630104	+	2447	lncRNA	RIKEN cDNA 4930470G03 gene [Source:MGI Symbol;Acc:MGI:1922171]	-	3	8	8	7	2	1	6	2	1	1	1	0	1	3	0	0	0.0746192096774398	0.194565930842106	0.220830818752923
ENSMUSG00000021665	622.166945539088	563.598532998673	654.356964633817	645.207261108746	588.688936302035	560.800763463012	673.435533805081	604.125842196272	581.569988225826	558.777856748927	471.565608125774	578.445973774848	530.999829668543	596.658876045131	510.116142644864	537.451864511857	614.04759750584	545.698267468221	0.16908882587112	0.00264540432492984	0.151795819597165	Hexb	13	97312839	97334865	-	1906	protein_coding	hexosaminidase B [Source:MGI Symbol;Acc:MGI:96074]	-	747	692	704	658	517	589	758	526	600	487	467	613	456	673	455	495	23.8539917702482	21.6069753592129	24.9490163625285
ENSMUSG00000056602	3766.31717232632	3738.3197492253	3685.40534768904	3894.77696219443	3856.65266393616	3915.13198533091	3812.28479625014	3802.77692682862	3521.40627870738	3706.06258172286	3741.22179465951	3465.95768625614	3700.69618133033	3667.72328409912	3601.08362675891	3572.15481665457	3808.95820047261	3622.0382812736	0.0725971472722103	0.00268969636295935	0.152521605523107	Fry	5	150042110	150421218	+	29729	protein_coding	FRY microtubule binding protein [Source:MGI Symbol;Acc:MGI:2443895]	-	4522	4590	3965	3972	3387	4112	4291	3311	3633	3230	3705	3673	3178	4137	3212	3290	9.25792411334504	9.18846918167955	9.00879191396244
ENSMUSG00000029705	1933.13183480084	2084.17434384914	1964.00037822621	1866.00215484794	1971.02620645807	2008.02854014175	1950.12004841973	1942.16121512147	1829.03761297022	1781.89324749709	1901.40907944504	1898.58613252038	1888.77570991749	1797.06915563667	1892.47483249348	1786.07740832728	1964.83059023314	1846.91539735096	0.0898402200519611	0.00270183897261373	0.152611685718728	Cux1	5	136276989	136596344	-	20024	protein_coding	cut-like homeobox 1 [Source:MGI Symbol;Acc:MGI:88568]	CUT	2321	2559	2113	1903	1731	2109	2195	1691	1887	1553	1883	2012	1622	2027	1688	1645	7.05484803757647	7.60554302998934	7.12774781200681
ENSMUSG00000042390	1809.03160068394	1651.70205913484	1636.82189590931	1672.83219977435	1652.20047693279	1769.0455322823	1611.62540675781	1726.23791030608	1523.71336915166	1519.14144216751	1455.08788288916	1477.72658226984	1577.86133596683	1522.23371496209	1720.94127243927	1669.90094468533	1691.18713522268	1558.32581806646	0.118969182864416	0.00271523666058008	0.152771681369603	Gatad2b	3	90200485	90270714	+	11443	protein_coding	GATA zinc finger domain containing 2B [Source:MGI Symbol;Acc:MGI:2443225]	zf-GATA	2172	2028	1761	1706	1451	1858	1814	1503	1572	1324	1441	1566	1355	1717	1535	1538	11.5526943286222	10.5472400688068	10.3949671934051
ENSMUSG00000049553	602.177646084017	620.609945296226	575.350797028882	633.440563337765	602.352896138833	552.231651627414	601.472106050184	667.294894136947	575.754288343568	584.020388265306	534.171748819131	523.715359616706	520.519569872453	527.506732907657	590.837817964491	533.108819142064	606.866312462534	548.704340616422	0.145086205494271	0.00272928959753181	0.152967161163992	Polr1a	6	71886037	71961919	+	11871	protein_coding	polymerase (RNA) I polypeptide A [Source:MGI Symbol;Acc:MGI:1096397]	-	723	762	619	646	529	580	677	581	594	509	529	555	447	595	527	491	3.7069297165738	3.82013266122508	3.52214319928103
ENSMUSG00000023169	6904.63718677248	7004.25922512801	7416.35542729151	6993.34070855254	6966.34219012737	6970.49641649017	7039.9777966642	7494.14661659824	6719.07193063571	6941.69616700413	6381.78724487128	6193.05208137737	6678.25443673046	6691.79969745713	6962.24449631782	6872.86929769708	7098.69444595307	6680.09691901137	0.0877748109716057	0.00278047296005786	0.153221402294785	Slc38a1	15	96469299	96540794	-	17236	protein_coding	solute carrier family 38, member 1 [Source:MGI Symbol;Acc:MGI:2145895]	-	8290	8600	7979	7132	6118	7321	7924	6525	6932	6050	6320	6563	5735	7548	6210	6330	29.2739552566133	29.6942762374351	31.269118956138
ENSMUSG00000026872	1086.91815786949	923.584879220368	922.048450165833	986.44149646717	962.170505174506	1008.29882598867	963.954556963737	885.515255386551	799.658733810511	883.488603073253	754.303017708679	657.711001176295	838.420783687173	882.133107971627	958.569894420569	969.584878806239	967.366515904542	842.983752581793	0.200147398512701	0.0027835567492009	0.153221402294785	Zeb2	2	44873644	45007407	-	20203	protein_coding	zinc finger E-box binding homeobox 2 [Source:MGI Symbol;Acc:MGI:1344407]	zf-C2H2	1305	1134	992	1006	845	1059	1085	771	825	770	747	697	720	995	855	893	3.93149753230225	3.34047302604749	3.3166486993299
ENSMUSG00000034320	399.785989101422	334.73843506135	396.889806674204	335.350886472935	378.036222151403	334.195361588314	418.454005834028	390.499593815081	339.249159798399	363.721931395092	315.05025639238	292.525696362484	351.670939824342	319.163737557574	302.706282448601	324.642641392011	373.493787587342	326.09133064636	0.197267872911188	0.00278665479680389	0.153221402294785	Slc26a2	18	61325991	61344684	-	12370	protein_coding	solute carrier family 26 (sulfate transporter), member 2 [Source:MGI Symbol;Acc:MGI:892977]	-	480	411	427	342	332	351	471	340	350	317	312	310	302	360	270	299	2.36175529287884	1.9773470520284	2.33164184276018
ENSMUSG00000058153	2801.00058614184	2670.57744176683	2688.06866721733	2614.16802145276	2813.6370630606	2585.96752727596	2673.30807548745	3055.08505749445	2651.95914630977	2620.63372651858	2568.87132135325	2602.53506634752	2552.52549700317	2442.4891582531	2494.52399425236	2311.58589807221	2737.72655498715	2530.64047601374	0.112743350525302	0.00282373720107466	0.153221402294785	Sez6l	5	112567017	112725051	-	6070	protein_coding	seizure related 6 homolog like [Source:MGI Symbol;Acc:MGI:1935121]	-	3363	3279	2892	2666	2471	2716	3009	2660	2736	2284	2544	2758	2192	2755	2225	2129	33.7210846814595	32.1487065209001	32.1820171953966
ENSMUSG00000102516	64.1323357516865	72.4859384926038	43.6857632639054	35.3000933129405	71.735789143188	46.6540533271436	74.6287398939668	45.9411286841271	0.96928331370971	20.6529803315825	3.02932938838827	0	37.2631459416521	0.886565937659927	31.3917626242993	14.1148974518266	56.8204802336952	13.5384956236398	2.0795387129723	0.00282470617262225	0.153221402294785	Gm38340	7	36421271	36425278	+	4008	TEC	predicted gene, 38340 [Source:MGI Symbol;Acc:MGI:5611568]	-	77	89	47	36	63	49	84	40	1	18	3	0	32	1	28	13	1.16930113674431	1.32151796770791	0.792088686188714
ENSMUSG00000035078	1058.59998364147	1084.84573114773	972.240603703086	1119.79740453828	1124.99935989635	1038.76677918191	1113.21203675167	1111.77531415588	925.665564592774	964.953136603384	1044.10886253116	910.604183838056	971.170741104308	1031.96275143616	1021.35341966917	1030.38751398334	1078.02965162705	987.525771719792	0.125884282251206	0.00284890126040958	0.153221402294785	Mtmr9	14	63757100	63781431	-	3738	protein_coding	myotubularin related protein 9 [Source:MGI Symbol;Acc:MGI:2442842]	-	1271	1332	1046	1142	988	1091	1253	968	955	841	1034	965	834	1164	911	949	20.6951992980706	21.2068276234111	18.9014905065834
ENSMUSG00000103037	130.763333935257	93.6616059174094	96.6663697754502	96.0946984630047	117.282321932514	115.206948011926	116.385296739401	116.001349927421	102.744031253229	79.169757937733	76.7430111725028	92.4758653016886	97.8157580968368	101.955082830892	72.8737346635521	76.0032939713737	110.257740587798	87.472566903476	0.328183984782351	0.00285038431654891	0.153221402294785	Pcdhgb1	18	37813286	37974923	+	5776	protein_coding	protocadherin gamma subfamily B, 1 [Source:MGI Symbol;Acc:MGI:1935169]	-	157	115	104	98	103	121	131	101	106	69	76	98	84	115	65	70	1.65438211880593	1.1848992765024	1.21621349988733
ENSMUSG00000059003	1462.55041012937	1496.95679718434	1534.57862018527	1430.63433732167	1360.70266708111	1401.52584688889	1485.46729884181	1375.93680408961	1226.14339184278	1180.6620422888	1315.7387310233	1234.26971239397	1488.19689104473	1402.547313378	1398.05457116076	1234.5106463636	1443.54409771526	1310.01541243699	0.141151622023106	0.00290998134300434	0.155845667480899	Grin2a	16	9385762	9813424	-	17933	protein_coding	glutamate receptor, ionotropic, NMDA2A (epsilon 1) [Source:MGI Symbol;Acc:MGI:95820]	-	1756	1838	1651	1459	1195	1472	1672	1198	1265	1029	1303	1308	1278	1582	1247	1137	5.95984441862675	6.09962782741612	6.21867398977689
ENSMUSG00000033854	1034.44624679993	995.256368965864	931.343293413472	892.307914299329	983.805108249436	898.804619200481	835.131136908676	803.969751972225	872.354982338739	867.425173926466	766.420335262232	816.24105597919	813.966844162963	807.661569208193	859.910069029914	833.864711000215	921.883054976176	829.730592613489	0.153654182726898	0.0029712591067608	0.158540246065539	Kcnk10	12	98395696	98544569	-	8774	protein_coding	potassium channel, subfamily K, member 10 [Source:MGI Symbol;Acc:MGI:1919508]	-	1242	1222	1002	910	864	944	940	700	900	756	759	865	699	911	767	768	8.61563566416775	8.28866055456056	7.71389559373403
ENSMUSG00000072844	10.8275372048302	7.33003872397117	7.43587459811156	3.92223259032672	2.27732663946629	12.3776059847524	4.4421868984504	9.18822573682543	0.96928331370971	4.58955118479612	3.02932938838827	1.88726255717732	4.65789324270651	3.54626375063971	2.24226875887853	0	7.22512854709177	2.61523152453702	1.48828098748195	0.00303935420608415	1	G530011O06Rik	X	168758039	168761913	-	2380	lncRNA	RIKEN cDNA G530011O06 gene [Source:MGI Symbol;Acc:MGI:3603513]	-	13	9	8	4	2	13	5	8	1	4	3	2	4	4	2	0	0.332452616113311	0.225048607927296	0.227047484658993
ENSMUSG00000060882	4291.03628302193	4455.03464668026	4292.3586117599	4193.84719720685	5322.11235643271	4619.70340292451	4241.40005064044	4022.14581629533	3946.92165342594	3741.63160340503	3948.22596953271	3591.46064630844	4189.77497181451	4198.77628075741	4195.28484786172	4140.00799875497	4429.70479562024	3994.01049648259	0.149243905885054	0.00309030414095828	0.162493810466388	Kcnd2	6	21215502	21729804	+	5152	protein_coding	potassium voltage-gated channel, Shal-related family, member 2 [Source:MGI Symbol;Acc:MGI:102663]	-	5152	5470	4618	4277	4674	4852	4774	3502	4072	3261	3910	3806	3598	4736	3742	3813	60.8644020268984	63.1862018452875	60.545481761681
ENSMUSG00000053965	1454.22153535642	1395.96515254295	1459.29038987939	1335.52019700625	1471.15300909522	1469.12661803638	1377.96637589931	1466.67053324076	1288.17752392021	1194.43069584319	1238.9957198508	1271.07133225892	1344.96667383151	1428.25772557014	1444.02108071777	1280.11262274642	1428.73922638209	1311.25417184237	0.123053776815067	0.00312965838335947	0.163131580029203	Pde5a	3	122522596	122653023	+	9831	protein_coding	phosphodiesterase 5A, cGMP-specific [Source:MGI Symbol;Acc:MGI:2651499]	-	1746	1714	1570	1362	1292	1543	1551	1277	1329	1041	1227	1347	1155	1611	1288	1179	10.8096069513747	10.3758551440452	10.7871227644287
ENSMUSG00000024556	396.454439192244	389.30650111758	391.312900725621	416.737212722214	334.767016001544	381.801538452747	384.693385405805	352.598162650676	335.37202654356	351.100665636903	329.187126871525	328.383684948853	387.769612455317	333.348792560133	324.007835657947	331.1572094467	380.958894533554	340.040869265117	0.16908446856696	0.00313627795630142	0.163131580029203	Me2	18	73902974	73948520	-	7252	protein_coding	malic enzyme 2, NAD(+)-dependent, mitochondrial [Source:MGI Symbol;Acc:MGI:2147351]	-	476	478	421	425	294	401	433	307	346	306	326	348	333	376	289	305	3.99496075080028	3.92266192195882	3.92128100314771
ENSMUSG00000111577	2.49866243188389	3.25779498843163	1.85896864952789	10.7861396233985	2.27732663946629	5.71274122373187	2.66531213907024	3.44558465130954	1.93856662741942	0	0	1.88726255717732	2.32894662135326	0	0	0	4.06281629335248	0.769346975743749	2.3911394399305	0.0031525036247706	1	Gm47136	9	122516133	122543398	-	453	lncRNA	predicted gene, 47136 [Source:MGI Symbol;Acc:MGI:6095893]	-	3	4	2	11	2	6	3	3	2	0	0	2	2	0	0	0	0.40307551011191	0.525499815420126	0.298219102366668
ENSMUSG00000020846	460.58677494393	395.007642347335	397.819290998968	386.339910147182	440.662704736726	390.370650288344	349.155890218202	526.025923433256	367.35837589598	348.805890044505	368.568408920573	365.185304813811	355.164359756372	369.69799600419	361.005270179443	362.644288377698	418.246098389243	362.303736749071	0.203457061502657	0.00323197582338338	0.164846819670462	Rflnb	11	75910020	75918608	-	3512	protein_coding	refilin B [Source:MGI Symbol;Acc:MGI:1923816]	-	553	485	428	394	387	410	393	458	379	304	365	387	305	417	322	334	9.58371706175251	8.21860314257395	8.23176430000841
ENSMUSG00000064367	50229.7779806845	50396.4595735432	51278.7207129021	53566.9110442396	49020.5945778315	57342.5921567459	47888.5516400547	46507.353095159	42700.8071021676	43133.7494225101	39804.378386959	40490.2745329608	47572.2281610723	49396.7943485982	50527.2842125687	49935.249900535	50778.8700976451	45445.0957584215	0.160126797008281	0.00324550216063349	0.164846819670462	mt-Nd5	MT	11742	13565	+	1824	protein_coding	mitochondrially encoded NADH dehydrogenase 5 [Source:MGI Symbol;Acc:MGI:102496]	-	60308	61878	55169	54629	43051	60226	53902	40493	44054	37593	39419	42909	40853	55717	45068	45991	2012.39602929725	2018.93442202449	2043.02623226026
ENSMUSG00000070565	1043.60800905017	1040.0510500568	1104.22737781957	1115.87517194795	1040.73827423609	1068.28260883786	1160.29921787524	1008.40777461659	867.508565770191	971.837463380578	892.642393111743	883.238876758985	1055.01281947303	1034.62244924913	1040.41270411964	1024.9587072711	1072.68618555503	971.279247391799	0.144853492153615	0.00324905557441783	0.164846819670462	Rasal2	1	156962752	157240165	-	13740	protein_coding	RAS protein activator like 2 [Source:MGI Symbol;Acc:MGI:2443881]	-	1253	1277	1188	1138	914	1122	1306	878	895	847	884	936	906	1167	928	944	5.55044364917785	5.5311437176865	5.84027601914321
ENSMUSG00000021704	1534.17873317671	1527.09140082733	1553.16830668055	1455.14829101121	1464.32102917682	1564.33897176524	1432.16105606041	1311.61922393183	1294.96250711617	1176.072491104	1304.63118993255	1247.48055029421	1492.85478428744	1397.22791775204	1452.99015575328	1358.28743940269	1480.25337657876	1340.5633794553	0.144195045917222	0.00330028608309778	0.166860618047531	Mtx3	13	92981268	92994738	+	7547	protein_coding	metaxin 3 [Source:MGI Symbol;Acc:MGI:2686040]	-	1842	1875	1671	1484	1286	1643	1612	1142	1336	1025	1292	1322	1282	1576	1296	1251	14.8552045227967	14.7855573645975	14.9556662504823
ENSMUSG00000025658	2569.45786745393	2611.93713197506	2557.94086175038	2313.13667014518	2569.9631126377	2388.87795505721	2221.0934492252	2121.33161698957	2082.02055784846	1983.83349962812	1967.04454952678	1814.60294872599	2133.31510515958	2291.77294885091	2597.66835716077	2192.15215040291	2419.21733315428	2132.80126466294	0.182285810908482	0.00332119059272123	0.167332459828394	Cnksr2	X	156604432	156826290	-	9267	protein_coding	connector enhancer of kinase suppressor of Ras 2 [Source:MGI Symbol;Acc:MGI:2661175]	-	3085	3207	2752	2359	2257	2509	2500	1847	2148	1729	1948	1923	1832	2585	2317	2019	20.26186255023	20.5954163253402	20.0591687320611
ENSMUSG00000029104	4431.79426668473	4411.05441433643	4363.92890476672	4337.00868675377	4563.76258549044	4467.36363695832	4345.34722406418	4233.47500824232	4069.05135095336	4077.81622769135	4191.58209706657	4005.71477760886	4254.9854772124	4254.62993482999	4327.57870463555	4292.01458669772	4394.21684091211	4184.17164458698	0.0709551859931296	0.0034958523767042	0.173220651874504	Htt	5	34919084	35069878	+	24438	protein_coding	huntingtin [Source:MGI Symbol;Acc:MGI:96067]	-	5321	5416	4695	4423	4008	4692	4891	3686	4198	3554	4151	4245	3654	4799	3860	3953	13.2522908251545	13.1893615592814	12.9769789790902
ENSMUSG00000043456	912.01178763762	931.729366691447	821.664143091327	925.646891317106	946.229218698242	909.277978110656	917.755813219853	932.604912287781	847.153616182287	899.552032220039	833.065581806774	864.366251187212	819.789210716346	809.434701083513	836.36624706169	840.379279054904	912.115013881754	843.763364914096	0.112174354088175	0.00351429270888063	0.173220651874504	Zfp536	7	37017449	37473066	-	12295	protein_coding	zinc finger protein 536 [Source:MGI Symbol;Acc:MGI:1926102]	zf-C2H2	1095	1144	884	944	831	955	1033	812	874	784	825	916	704	913	746	774	5.42061978198078	5.53743026321274	4.85654477352326
ENSMUSG00000055333	12830.6315877238	13816.3085459386	12736.7237022403	11757.8727476519	14971.1453278514	11768.2469208877	12802.3826413341	12510.9178689049	12390.3485991512	12584.549348711	11642.7226160389	11071.6257916807	11485.2002632036	11106.8980670036	12220.364735888	11545.9861155941	12899.2786678166	11755.9619421589	0.133919510188394	0.00351510485439902	0.173220651874504	Fat2	11	55141435	55227390	-	14528	protein_coding	FAT atypical cadherin 2 [Source:MGI Symbol;Acc:MGI:2685369]	-	15405	16964	13703	11991	13148	12360	14410	10893	12783	10968	11530	11733	9863	12528	10900	10634	64.5385540490343	69.4917440040012	63.7108635379231
ENSMUSG00000104346	252.364905620273	273.654779028257	281.633750403475	226.508932091368	286.943156572752	234.222390173007	255.869965350743	276.795300321866	221.965878839524	214.561517889218	218.111715963955	221.753350468335	235.223608756679	202.137033786463	260.103176029909	237.781733996155	260.999147445218	226.45475196628	0.206032338588159	0.003516468568834	0.173220651874504	Pcdhga3	18	37807360	37974926	+	4720	protein_coding	protocadherin gamma subfamily A, 3 [Source:MGI Symbol;Acc:MGI:1935215]	-	303	336	303	231	252	246	288	241	229	187	216	235	202	228	232	219	3.90718513011657	4.2365082577048	4.3361499758206
ENSMUSG00000030921	114.938471866659	144.971876985208	150.576460611759	94.1335821678413	80.8450957010532	93.3081066542872	95.9512370065287	137.823386052381	88.2047815475837	98.6753504731165	71.6941288585223	92.4758653016886	100.14470471819	90.4297256413125	79.6005409401876	77.0890553138219	114.068527130715	87.2892690993029	0.389362548140864	0.00352364746278895	0.173220651874504	Trim30a	7	104058232	104114400	-	4111	protein_coding	tripartite motif-containing 30A [Source:MGI Symbol;Acc:MGI:98178]	-	138	178	162	96	71	98	108	120	91	86	71	98	86	102	71	71	2.04312514709608	2.57681538047838	2.66177414817323
ENSMUSG00000026803	406.449088919779	320.078357613408	383.877026127509	352.020374981823	398.5321619066	318.961384991696	369.589949951073	337.667295828334	313.078510328236	291.436500234553	316.060032855176	343.481785406272	309.749900639983	325.369699121193	337.461448211218	292.069801118565	360.896955040028	316.0884597394	0.18960853701813	0.00354124651607135	0.173220651874504	Ttf1	2	28950274	28977668	+	6023	protein_coding	transcription termination factor, RNA polymerase I [Source:MGI Symbol;Acc:MGI:105044]	MYB	488	393	413	359	350	335	416	294	323	254	313	364	266	367	301	269	4.93140099437596	3.8832063190864	4.63170460257991
ENSMUSG00000071679	25.8195117961335	27.6912574016689	23.2371081190986	24.513953689542	25.0505930341291	32.3722002678139	27.5415587703925	17.2279232565477	15.5085330193554	19.5055925353835	17.1661998675335	16.9853630145959	20.9605195921793	17.7313187531985	10.0902094149534	16.2864201367229	25.4317632919158	16.7792695417403	0.608553316911412	0.00356525425129436	1	Rtl4	X	143471903	143905407	+	3635	protein_coding	retrotransposon Gag like 4 [Source:MGI Symbol;Acc:MGI:3588192]	-	31	34	25	25	22	34	31	15	16	17	17	18	18	20	9	15	0.519063676157868	0.556653931024813	0.464557267441886
ENSMUSG00000022797	1686.59714152163	1469.26553978267	1606.1489131921	1496.33173320964	1466.59835581629	1525.30190673641	1446.37605413545	1385.12502982643	1233.89765835246	1299.9903730935	1230.91750814843	1057.81066329789	1355.4469336276	1347.58022524309	1511.28914348413	1575.43970789233	1510.21808427758	1326.54652664243	0.18829250353985	0.00356848442470222	0.173220651874504	Tfrc	16	32427738	32451612	+	6185	protein_coding	transferrin receptor [Source:MGI Symbol;Acc:MGI:98822]	-	2025	1804	1728	1526	1288	1602	1628	1206	1273	1133	1219	1121	1164	1520	1348	1451	19.9273102836652	17.3583167000449	18.8715555236047
ENSMUSG00000034591	271.521317598049	276.098125269581	280.704266078711	293.186886126922	310.855086287148	309.44014961881	255.869965350743	303.211449315239	300.47782725001	231.772334832204	233.258362905897	232.13329453281	223.578875649913	262.423517547338	207.409860196264	276.86914232429	287.61090570565	245.990401904841	0.220040034983495	0.0035755595889902	0.173220651874504	Slc41a2	10	83066712	83173746	-	5349	protein_coding	solute carrier family 41, member 2 [Source:MGI Symbol;Acc:MGI:2442940]	-	326	339	302	299	273	325	288	264	310	202	231	246	192	296	185	255	3.70944009361916	3.77170640094515	3.81362521203724
ENSMUSG00000001280	939.497074388343	946.389444139389	976.888025326906	972.713682401027	1016.8263445217	959.740525586954	916.867375840163	840.722654919527	820.013683398415	855.951295964476	831.046028881181	761.510441821048	874.519456318148	885.679371722267	947.358550626177	912.039527656485	946.205640890501	861.014794548525	0.137436833606297	0.00365334149795066	0.173220651874504	Sp1	15	102314578	102344839	+	8262	protein_coding	trans-acting transcription factor 1 [Source:MGI Symbol;Acc:MGI:98372]	zf-C2H2	1128	1162	1051	992	893	1008	1032	732	846	746	823	807	751	999	845	840	8.30973680541532	8.37012060759315	8.59253263701753
ENSMUSG00000032375	750.431617042462	759.06623230457	735.22210088828	704.040749963646	686.613981799085	773.12431227838	658.33209835035	745.394812899963	617.433470833086	676.958799757427	591.729007198508	625.627537704281	681.216886745828	713.685579816241	651.379074454211	706.830633933776	726.528238190842	658.10762380542	0.143747509548808	0.0036656652471368	0.173220651874504	Aph1b	9	66682484	66702772	-	5163	protein_coding	aph1 homolog B, gamma secretase subunit [Source:MGI Symbol;Acc:MGI:3522097]	-	901	932	791	718	603	812	741	649	637	590	586	663	585	805	581	651	10.6215042080642	10.74297501797	10.3485147605396
ENSMUSG00000028894	1305.96756439798	1240.40544184534	1199.03477894549	1195.30038190207	1283.27356133925	1314.88260499562	1236.70483252859	1166.90466857683	1189.31062592181	1168.04077653061	1106.71500322451	1124.80848407768	1096.93385865738	1125.93874082811	1209.70399541496	1212.79541951464	1242.8092293164	1154.28086302121	0.107660154862613	0.00370634195146767	0.173737530232447	Inpp5b	4	124635643	124695304	+	4657	protein_coding	inositol polyphosphate-5-phosphatase B [Source:MGI Symbol;Acc:MGI:103257]	-	1568	1523	1290	1219	1127	1381	1392	1016	1227	1018	1096	1192	942	1270	1079	1117	20.4928886360697	19.4627607448378	18.7105751395759
ENSMUSG00000051599	45.8088112512046	71.6714897454959	77.1471989554074	63.7362795928092	77.4291057418537	49.5104239390095	57.7484296798552	59.7234672893653	52.3412989403244	50.4850630327573	47.4594937514162	32.0834634720144	47.7434057377418	46.1014287583162	52.6933158336453	45.6019763828242	62.8469007743751	46.81368073863	0.425273959219287	0.00371264846762284	0.173737530232447	Pcdhb2	18	37427865	37430677	+	2813	protein_coding	protocadherin beta 2 [Source:MGI Symbol;Acc:MGI:2136735]	-	55	88	83	65	68	52	65	52	54	44	47	34	41	52	47	42	1.19002563507978	1.86176009970742	1.9930216903456
ENSMUSG00000103567	129.097558980668	128.682902043049	106.890697347854	151.005954727579	121.836975211446	96.1644772661531	160.807165723905	174.576288999683	99.8361813121002	105.559677250311	106.026528593589	127.390222609469	86.1710249900705	101.955082830892	99.7809597700944	114.004940957061	133.632752537542	105.090577289198	0.342143744900791	0.00384615235135418	0.178827533763928	Pcdhga5	18	37827433	37974926	+	4664	protein_coding	protocadherin gamma subfamily A, 5 [Source:MGI Symbol;Acc:MGI:1935217]	-	155	158	115	154	107	101	181	152	103	92	105	135	74	115	89	105	2.02272348073955	2.01608725283448	1.66549358252483
ENSMUSG00000096488	1.66577495458926	0.814448747107908	6.50639027334761	11.7666977709802	0	0	0	3.44558465130954	0	0	0	0	1.16447331067663	0	0	0	3.02486204966681	0.145559163834579	3.62386599941739	0.00389720979444457	1	Gm10409	14	19035973	19057159	-	1933	protein_coding	predicted gene 10409 [Source:MGI Symbol;Acc:MGI:3710610]	-	2	1	7	12	0	0	0	3	0	0	0	0	1	0	0	0	0.0629740321023263	0.0307878189841331	0.244607546198837
ENSMUSG00000025240	954.489048979646	864.944569428599	940.638136661112	913.880193546126	913.207982425981	1027.34129673445	891.991129208841	892.40642468917	808.382283633899	811.203171912714	853.261111062695	773.7776484427	902.466815774387	826.279453899052	956.327625661691	789.348495959839	924.86234770924	840.130825793372	0.139932091325607	0.00392205615881471	0.181191476218724	Sacm1l	9	123358824	123421665	+	3738	protein_coding	SAC1 suppressor of actin mutations 1-like (yeast) [Source:MGI Symbol;Acc:MGI:1933169]	-	1146	1062	1012	932	802	1079	1004	777	834	707	845	820	775	932	853	727	18.6598728525483	16.9081463483953	18.2871017138264
ENSMUSG00000099881	355.642952804807	256.551355338991	288.140140676823	303.973025750321	290.359146531951	287.541308261171	284.299961500826	281.389413190279	252.982944878234	252.425315163786	247.395233385042	222.696981746924	228.236768892619	274.835440674577	278.041326100937	275.783380981842	293.487163006896	254.049673977995	0.208992518017769	0.00398699773381841	0.182549797720087	2810013P06Rik	8	123769156	123771349	+	2194	lncRNA	RIKEN cDNA 2810013P06 gene [Source:MGI Symbol;Acc:MGI:1914456]	-	427	315	310	310	255	302	320	245	261	220	245	236	196	310	248	254	11.8455331200937	8.54446173215302	9.54396274962424
ENSMUSG00000069895	783.747116134247	809.562054625261	777.048895502658	772.679820294364	841.472193282793	805.496512546194	818.250826694564	791.33594158409	683.344736165346	757.275945491359	782.576758666969	722.821559398913	712.657666134097	749.148217322638	775.82499057197	730.717383467636	799.949170083021	739.295907152366	0.113709303062925	0.00399652703758694	0.182549797720087	Atxn1l	8	110453083	110464371	-	7526	protein_coding	ataxin 1-like [Source:MGI Symbol;Acc:MGI:3694797]	-	941	994	836	788	739	846	921	689	705	660	775	766	612	845	692	673	7.610072057841	7.86018827687368	7.50318627551662
ENSMUSG00000001855	822.892827567094	815.263195855016	773.330958203602	813.863262492795	830.085560085461	787.406165337709	846.680822844647	816.60356236036	746.348151556477	726.296474993985	806.811393774075	750.186866477984	751.085285386425	703.933354501982	662.590418248604	814.321006836147	813.265794343336	745.19661897196	0.126006115874261	0.00401880608651018	0.182549797720087	Nup214	2	31864448	31943987	+	9659	protein_coding	nucleoporin 214 [Source:MGI Symbol;Acc:MGI:1095411]	-	988	1001	832	830	729	827	953	711	770	633	799	795	645	794	591	750	6.22569926520091	6.16755015533964	5.81828278318603
ENSMUSG00000020598	3708.84793639299	3630.81251460706	3374.95758321788	3654.54021603692	3594.76010039753	3698.0478188291	3554.63795614001	3265.26572122434	3065.84312126381	3124.33696904996	3222.19669278232	2956.39679581827	3393.2752273117	3642.01287190698	3483.36451691779	3297.45719701517	3560.23373085573	3273.11042400825	0.121639291683942	0.00401931446176512	0.182549797720087	Nrcam	12	44375668	44648747	+	13358	protein_coding	neuronal cell adhesion molecule [Source:MGI Symbol;Acc:MGI:104750]	-	4453	4458	3631	3727	3157	3884	4001	2843	3163	2723	3191	3133	2914	4108	3107	3037	20.2896528092363	19.8613792155589	18.3606678767067
ENSMUSG00000046636	6.66309981835704	4.07224373553954	13.9422648714592	7.84446518065344	4.55465327893257	3.80849414915458	4.4421868984504	6.89116930261907	1.93856662741942	0	3.02932938838827	3.77452511435464	1.16447331067663	0	5.60567189719631	2.17152268489639	6.52732215439573	2.21051112786646	1.56779413028397	0.00402608868213366	1	Gm7729	18	27731697	27732809	+	801	unprocessed_pseudogene	predicted gene 7729 [Source:MGI Symbol;Acc:MGI:3647361]	-	8	5	15	8	4	4	5	6	2	0	3	4	1	0	5	2	0.607884165062656	0.371490974384078	1.26491810273502
ENSMUSG00000022008	783.747116134247	730.560526155794	755.670756033087	771.699262146782	709.387248193748	729.326629563102	725.853339206796	708.641909952661	693.037569302443	691.874841108015	660.393806668642	597.318599346621	695.190566473947	702.160222626662	730.979615394399	646.027998756677	739.360848423277	677.122902459676	0.129032332834731	0.00402720508110013	0.182549797720087	Gpalpp1	14	76323676	76348200	-	5389	protein_coding	GPALPP motifs containing 1 [Source:MGI Symbol;Acc:MGI:1914717]	-	941	897	813	787	623	766	817	617	715	603	654	633	597	792	652	595	10.6278349057917	9.90592505555898	10.1902778800814
ENSMUSG00000005198	2057.23206891774	2059.7408814359	2172.20486697334	2156.24736653211	2183.95624724817	1986.12969878411	2264.62688083001	2591.07965778477	2137.26970672991	1967.77007048134	1999.35739633626	2072.2142877807	1923.70990923779	1880.40635377671	2041.5857049589	1820.82177128562	2183.90220856327	1980.3919000734	0.140086473642084	0.00412408248984602	0.185676042949821	Polr2a	11	69624823	69649463	-	7067	protein_coding	polymerase (RNA) II (DNA directed) polypeptide A [Source:MGI Symbol;Acc:MGI:98086]	-	2470	2529	2337	2199	1918	2086	2549	2256	2205	1715	1980	2196	1652	2121	1821	1677	21.2728276505503	21.2972984306802	22.3371255929389
ENSMUSG00000001847	3063.36014148965	2953.19115701328	2838.64512782909	2899.51044239903	2852.35161593152	3092.49724911352	2855.43773832392	3072.312980751	2676.19122915251	2708.98258682591	2768.80706098688	2751.62880836453	2820.35435845879	2914.14223708818	2708.66066072526	2908.75463641872	2953.41330660638	2782.1901972526	0.0860091543897984	0.00413469473235423	0.185676042949821	Rac1	5	143489389	143513791	-	4496	protein_coding	Rac family small GTPase 1 [Source:MGI Symbol;Acc:MGI:97845]	-	3678	3626	3054	2957	2505	3248	3214	2675	2761	2361	2742	2916	2422	3287	2416	2679	49.7907630460259	47.996799144415	45.8824283583625
ENSMUSG00000074519	254.030680574862	215.828917983596	218.428816319527	259.847909109145	237.980633824227	268.498837515398	192.790911392747	204.438022644366	185.133112918555	175.550332818451	191.857527931257	176.459049096079	214.2630891645	208.342995350083	228.71141340561	190.008234928434	231.480591170483	196.290719451621	0.239184831223105	0.004162385467606	0.186340847868677	Zfp971	2	177665077	177675815	+	2145	protein_coding	zinc finger protein 971 [Source:MGI Symbol;Acc:MGI:1261426]	zf-C2H2	305	265	235	265	209	282	217	178	191	153	190	187	184	235	204	175	8.65437884298555	7.35240388602669	7.40021318005679
ENSMUSG00000117192	44.1430362966154	26.876808654561	37.1793729905578	35.3000933129405	37.5758895511937	39.9891885661231	40.8681194657437	34.4558465130954	19.3856662741942	29.8320827011748	32.3128468094749	22.6471506861278	25.6184128348858	32.8029396934173	26.9072251065423	18.4579428216193	37.0485444188538	25.9955333659295	0.509647701368312	0.00417923182772575	0.18645609917557	Gm18649	17	79059684	79060144	+	461	processed_pseudogene	predicted gene, 18649 [Source:MGI Symbol;Acc:MGI:5010834]	-	53	33	40	36	33	42	46	30	20	26	32	24	22	37	24	17	6.99742582955665	4.26013923032292	5.86087867124081
ENSMUSG00000040265	4844.07356794557	4897.28031635985	4951.36299801753	5342.08078802499	4890.55895825385	5196.69026652142	4794.89653818736	4451.69536949192	4361.7749116937	4345.15758420572	4506.63235345895	4151.9776257901	4704.47217513358	4756.42625554551	4752.48863444303	4826.20916718223	4921.07985035031	4550.6423384316	0.113202835230678	0.00420002564863929	0.18645609917557	Dnm3	1	161810022	162305603	-	24452	protein_coding	dynamin 3 [Source:MGI Symbol;Acc:MGI:1341299]	-	5816	6013	5327	5448	4295	5458	5397	3876	4500	3787	4463	4400	4040	5365	4239	4445	14.4768265249649	14.634827076772	14.7153967101501
ENSMUSG00000072915	568.029259514938	531.020583114356	627.401919215663	522.637492661035	470.267951049788	506.529721837559	534.839302573428	482.381851183335	476.887390345178	449.776016110019	456.418961183832	441.619438379492	494.901157037567	488.49783165062	513.479545783182	466.877377252724	530.388510143763	473.557214717827	0.166721822771497	0.00421954501309756	0.18645609917557	Gm12258	11	58737984	58752782	+	4429	protein_coding	predicted gene 12258 [Source:MGI Symbol;Acc:MGI:3651534]	zf-C2H2	682	652	675	533	413	532	602	420	492	392	452	468	425	551	458	430	9.37221092398842	8.76098010178521	10.2944170271131
ENSMUSG00000024548	1053.60265877771	1053.89667875763	1093.0735659224	999.188752385732	1016.8263445217	953.075660825933	1009.26486332793	1110.62678593877	965.406180454872	946.594931864199	911.828145904869	925.702284295475	972.335214414985	918.482311415684	1058.35085419066	945.698129272379	1036.19441380723	955.549756476641	0.117703475673126	0.0043110908690215	0.188336836688818	Setbp1	18	78793595	79152606	-	9953	protein_coding	SET binding protein 1 [Source:MGI Symbol;Acc:MGI:1933199]	-	1265	1294	1176	1019	893	1001	1136	967	996	825	903	981	835	1036	944	871	7.73570466834386	7.73732876526174	7.98099396993823
ENSMUSG00000041670	3762.15273493984	3999.75779704694	4013.51331433071	3600.60951791993	4129.93186067211	3808.49414915458	3610.60951106049	3892.36212776267	3569.87044439286	3485.76412485265	3523.11007869556	3315.92031296055	3607.5383164762	3756.37987786511	3795.0398744019	3655.75844002308	3852.17887661091	3588.67268370849	0.102040530361056	0.0043153979415377	0.188336836688818	Rims1	1	22356475	22845203	-	8103	protein_coding	regulating synaptic membrane exocytosis 1 [Source:MGI Symbol;Acc:MGI:2152971]	-	4517	4911	4318	3672	3627	4000	4064	3389	3683	3038	3489	3514	3098	4237	3385	3367	33.9287305881155	36.0690641079937	35.9948579575916
ENSMUSG00000070883	41.6443738647315	72.4859384926038	53.9100908363088	46.086232936339	47.823859428792	79.0262535949575	50.6409306423346	47.0896569012303	38.7713325483884	36.7164094783689	45.439940825824	32.0834634720144	46.5789324270651	39.8954671946967	39.2397032803742	42.3446923554797	54.8384170871622	40.1337426977764	0.457557735563097	0.00433588019178547	0.188336836688818	Ccdc173	2	69588377	69619919	-	2558	protein_coding	coiled-coil domain containing 173 [Source:MGI Symbol;Acc:MGI:1923100]	-	50	89	58	47	42	83	57	41	40	32	45	34	40	45	35	39	1.1896872952873	2.07061923947354	1.53154978412467
ENSMUSG00000002326	109.941147002891	98.5482984000569	102.243275724034	131.394791775945	118.420985252247	101.877218489885	123.492795776921	93.0307855853575	81.4197983516157	92.9384114921214	109.055857981978	71.7159771727381	75.6907651939809	101.955082830892	88.5696159757017	85.7751460534075	109.868662250917	88.3900818815543	0.3121525487079	0.00433859474762583	0.188336836688818	Gmpr2	14	55909398	55916657	+	3925	protein_coding	guanosine monophosphate reductase 2 [Source:MGI Symbol;Acc:MGI:1917903]	-	132	121	110	134	104	107	139	81	84	81	108	76	65	115	79	79	2.04690473058614	1.8346637823327	1.89302648037338
ENSMUSG00000097892	27.4852867507228	39.9079886082875	39.9678259648496	54.9112562645741	35.2985629117274	38.0849414915458	37.3143699469834	36.7529029473017	20.3549495879039	37.863797274568	19.1857527931257	19.8162568503618	20.9605195921793	26.5969781297978	35.8763001420564	32.5728402734459	38.715391860749	26.6534243304299	0.546420401045204	0.00435024228589662	0.188336836688818	Gm26801	1	177255904	177270836	-	1791	lncRNA	predicted gene, 26801 [Source:MGI Symbol;Acc:MGI:5477295]	-	33	49	43	56	31	40	42	32	21	33	19	21	18	30	32	30	1.1214546437117	1.62821320531554	1.62172247208273
ENSMUSG00000052085	50.8061361149724	49.6813735735824	54.8395751610727	62.7557214452275	58.0718293063903	43.7976827152777	44.421868984504	64.317580157778	40.7098991758078	42.4533484593641	49.4790466770084	26.4216758004825	44.2499858057119	34.5760715687371	26.9072251065423	48.8592604101688	53.5864709323506	39.2070641254779	0.448816416517254	0.00437278573351621	0.188747706586998	Dock8	19	24976898	25179796	+	10070	protein_coding	dedicator of cytokinesis 8 [Source:MGI Symbol;Acc:MGI:1921396]	-	61	61	59	64	51	46	50	56	42	37	49	28	38	39	24	45	0.368692008305939	0.360504875856612	0.395754813751437
ENSMUSG00000078921	12.4933121594194	22.8045649190214	30.6729827172102	8.82502332823512	10.2479698775983	19.0424707457729	17.7687475938016	14.9308668223413	7.75426650967768	12.6212657581893	6.05865877677654	8.49268150729793	15.1381530387962	10.6387912519191	3.36340313831779	9.77185208203377	17.098242270425	9.22988400787604	0.904703173725413	0.00441169575233612	1	Tgtp2	11	48948021	48955033	-	2938	protein_coding	T cell specific GTPase 2 [Source:MGI Symbol;Acc:MGI:3710083]	-	15	28	33	9	9	20	20	13	8	11	6	9	13	12	3	9	0.31074405391541	0.567174919910558	0.758692539359993
ENSMUSG00000024978	1236.83790378253	1176.87843957093	1228.77827733793	1210.98931226338	1268.47093818272	1231.09573371422	1417.94605798537	1270.27220811612	1162.17069313794	1225.41016634056	1041.07953314277	1062.52881969083	1123.71674480295	1156.08198270854	1172.70656089347	1242.11097576074	1255.15860886915	1148.22568455973	0.128951224970439	0.004440072394207	0.190674796114808	Gpam	19	55055700	55115670	-	6664	protein_coding	glycerol-3-phosphate acyltransferase, mitochondrial [Source:MGI Symbol;Acc:MGI:109162]	-	1485	1445	1322	1235	1114	1293	1596	1106	1199	1068	1031	1126	965	1304	1046	1144	13.5629707397875	12.9045729545612	13.3998560142495
ENSMUSG00000024887	363.971827577753	305.418280165466	296.505499599698	394.184375327835	247.089940382092	353.237832334087	345.602140699441	292.874695361311	297.569977308881	267.341356514374	259.512550938595	253.836813940349	282.967014494421	306.751814430335	266.829982306544	280.126426351635	324.86057393096	276.866992035642	0.23268118655936	0.0044532299595306	0.190674796114808	Asah2	19	31959997	32085611	-	11638	protein_coding	N-acylsphingosine amidohydrolase 2 [Source:MGI Symbol;Acc:MGI:1859310]	-	437	375	319	402	217	371	389	255	307	233	257	269	243	346	238	258	2.28542221049619	1.91762504606663	1.85146708307699
ENSMUSG00000106116	4.99732486376778	2.44334624132373	3.71793729905578	3.92223259032672	7.970643238132	3.80849414915458	8.8843737969008	2.29705643420636	0.96928331370971	1.14738779619903	0	0	0	3.54626375063971	3.36340313831779	1.0857613424482	4.75517607660847	1.2640124176643	1.89004346231917	0.00450207912723286	1	Gm18830	5	21329015	21330410	+	1396	processed_pseudogene	predicted gene, 18830 [Source:MGI Symbol;Acc:MGI:5011015]	-	6	3	4	4	7	4	10	2	1	1	0	0	0	4	3	1	0.261594851118474	0.127892952929074	0.193543342939972
ENSMUSG00000038594	703.789918313962	746.035052350844	739.8695225121	674.624005536196	610.323539376965	729.326629563102	730.295526105246	584.600862505518	588.354971421794	634.505451298063	526.093537116762	543.531616467068	586.894548581021	658.718491681326	669.31722452524	666.657464263192	689.858132032992	609.259163169308	0.18219472192896	0.00452126250538912	0.190897053197075	Cep85l	10	53149539	53256043	-	7986	protein_coding	centrosomal protein 85-like [Source:MGI Symbol;Acc:MGI:3642684]	-	845	916	796	688	536	766	822	509	607	553	521	576	504	743	597	614	6.44007259112561	6.82616758730749	6.73267153044027
ENSMUSG00000027288	4022.84651533306	4238.39127994955	4083.22463868801	4032.05510285587	4029.72948853559	4125.5512870717	4049.49757662739	3949.78853861783	3821.88410595739	3594.76596549156	3910.86424040925	3729.23081298238	3881.1895444852	3828.19171881556	4089.89821619443	3980.40108141509	4066.38555345988	3854.55321071886	0.0776973741474377	0.00453660798081921	0.190897053197075	Zfp106	2	120337301	120394324	-	10429	protein_coding	zinc finger protein 106 [Source:MGI Symbol;Acc:MGI:1270153]	-	4830	5204	4393	4112	3539	4333	4558	3439	3943	3133	3873	3952	3333	4318	3648	3666	28.1882310662498	29.6965090341641	28.4526158818505
ENSMUSG00000026031	487.239174217358	440.616772185378	518.652253218281	526.559725251362	474.822604328721	539.854045642662	509.963055942106	478.936266532025	448.778174247596	440.596913740427	391.793267564883	451.999382443968	427.361705018323	439.736705079324	506.752739506547	454.934002485794	497.080487164737	445.244111260858	0.159297338963224	0.00454199479833373	0.190897053197075	Cflar	1	58750667	58798043	+	12669	protein_coding	CASP8 and FADD-like apoptosis regulator [Source:MGI Symbol;Acc:MGI:1336166]	-	585	541	558	537	417	567	574	417	463	384	388	479	367	496	452	419	2.81045664107156	2.54135717626601	2.97505862268656
ENSMUSG00000103059	3.33154990917852	5.70114122975536	1.85896864952789	5.88334888549008	3.41598995919943	4.76061768644322	0	3.44558465130954	0.96928331370971	1.14738779619903	0	0	2.32894662135326	0	1.12113437943926	0	3.549650121363	0.695844013837657	2.4334357675809	0.00466422728907658	1	Gm18186	1	165320991	165322570	+	1580	processed_pseudogene	predicted gene, 18186 [Source:MGI Symbol;Acc:MGI:5010371]	-	4	7	2	6	3	5	0	3	1	1	0	0	2	0	1	0	0.154087093738983	0.26366454346475	0.0855020590962662
ENSMUSG00000039716	2922.60215782686	2849.75616613057	2860.02326729866	2963.24672199184	2854.62894257099	2773.53586412182	2966.49241078518	2928.74695361311	2788.62809354284	2761.76242545106	2815.2567782755	2598.76054123317	2709.72939394451	2672.99630204468	2864.49833946732	2740.46162833925	2889.87906054238	2744.01168778729	0.075190766763269	0.00466762835617248	0.192050623991562	Dock3	9	106770024	107109108	-	14448	protein_coding	dedicator of cyto-kinesis 3 [Source:MGI Symbol;Acc:MGI:2429763]	-	3509	3499	3077	3022	2507	2913	3339	2550	2877	2407	2788	2754	2327	3015	2555	2524	14.7821973084431	14.412754463113	14.385449218783
ENSMUSG00000047910	230.709831210612	245.14907287948	249.101799036737	216.703350615551	192.434101034901	246.599996157759	245.208716794462	203.289494427263	160.901030075812	197.350700946233	204.984621947606	189.66988699632	186.315729708261	223.414616290302	206.288725816824	205.208893722709	228.649545269596	196.766775688008	0.220897008211768	0.00472963422128194	0.192050623991562	Pcdhb16	18	37610867	37616091	+	5225	protein_coding	protocadherin beta 16 [Source:MGI Symbol;Acc:MGI:2136752]	-	277	301	268	221	169	259	276	177	166	172	203	201	160	252	184	189	3.22668695912935	3.42839599674548	3.46459252667205
ENSMUSG00000019966	2394.55149722206	2689.30976295031	2690.85712019162	2358.24234493394	2408.2729212356	2647.85555719972	2162.45658216566	2322.32405498263	2023.86355902588	1910.40068067138	2019.55292559218	1937.27501494252	2313.80846831446	2405.25338887138	2208.63472749535	2586.2835177116	2459.23373011019	2175.63403532809	0.177034665398405	0.00478978942999132	0.192050623991562	Kitl	10	99851492	99936278	+	5911	protein_coding	kit ligand [Source:MGI Symbol;Acc:MGI:96974]	-	2875	3302	2895	2405	2115	2781	2434	2022	2088	1665	2000	2053	1987	2713	1970	2382	29.6033083788416	33.2450421630992	33.0819631629362
ENSMUSG00000067224	8.3288747729463	14.6600774479423	14.8717491962231	10.7861396233985	9.10930655786514	14.2818530593297	7.10749903752064	12.633810388135	2.90784994112913	4.58955118479612	8.07821170236871	3.77452511435464	6.98683986405977	7.97909343893934	6.72680627663557	6.51456805468918	11.4724137604201	5.94468069712156	0.951149094345208	0.00479806257347177	1	Gm3695	12	81418987	81419995	-	1009	processed_pseudogene	predicted gene 3695 [Source:MGI Symbol;Acc:MGI:3781871]	-	10	18	16	11	8	15	8	11	3	4	8	4	6	9	6	6	0.603215084508408	1.06167628714958	1.07110607232587
ENSMUSG00000116180	98.2807223207663	91.2182596760857	105.96121302309	87.2696751347695	104.757025415449	99.0208478780191	119.050608878471	101.07048310508	89.1740648612934	82.6119213263301	76.7430111725028	100.024915530398	71.0328719512743	83.3371981400331	59.4201221102809	85.7751460534075	100.828604428966	81.01490639319	0.309239536178206	0.00480825604831409	0.192050623991562	Gm49492	15	100498085	100500647	+	2563	lncRNA	predicted gene, 49492 [Source:MGI Symbol;Acc:MGI:6155169]	-	118	112	114	89	92	104	134	88	92	72	76	106	61	94	53	79	2.80218472070777	2.60063974201673	3.00441492087777
ENSMUSG00000027855	213.219194187425	235.375687914186	248.172314711973	209.83944358248	201.543407592766	226.605401874697	175.910601178636	196.398325124644	173.501713154038	151.455189098272	141.368704791453	137.770166673944	201.453882747057	183.519149095605	220.863472749535	198.69432566802	213.383047020851	176.07832549724	0.28132047301038	0.00481235064444964	0.192050623991562	Sycp1	3	102725815	102843416	-	3556	protein_coding	synaptonemal complex protein 1 [Source:MGI Symbol;Acc:MGI:105931]	-	256	289	267	214	177	238	198	171	179	132	140	146	173	207	197	183	4.38168923478234	4.8366745876938	5.07169553576362
ENSMUSG00000023032	1837.34977491195	1845.54086094652	1817.14185491351	2016.02755142793	1776.3147787837	1912.81618641289	1938.57036248376	1675.70266875354	1735.98641485409	1663.71230448859	1759.03059819079	1588.13144186471	1794.45337175268	1711.95882562132	1825.20676972712	1643.84267246657	1852.43300482923	1715.29029987073	0.112144926840098	0.00485943416718774	0.192050623991562	Slc4a8	15	100659628	100721849	+	13021	protein_coding	solute carrier family 4 (anion exchanger), member 8 [Source:MGI Symbol;Acc:MGI:1928745]	-	2206	2266	1955	2056	1560	2009	2182	1459	1791	1450	1742	1683	1541	1931	1628	1514	10.3115636949035	10.3568180156887	10.1415909047868
ENSMUSG00000052572	4854.0682176731	4938.00275371525	4942.99763909466	4582.14822364919	4719.75946029388	4922.47868778229	4564.79125684763	4532.09234468914	4128.17763308966	4186.81806833026	4058.29160397748	3972.68768285825	4593.8472106193	4683.72784865739	4762.57884385799	4676.37410192438	4757.04232296814	4382.81287416434	0.118598206814565	0.00486680065280379	0.192050623991562	Dlg2	7	90125880	92098455	+	17870	protein_coding	discs large MAGUK scaffold protein 2 [Source:MGI Symbol;Acc:MGI:1344351]	-	5828	6063	5318	4673	4145	5170	5138	3946	4259	3649	4019	4210	3945	5283	4248	4307	19.8499012318279	20.1917422711832	20.1014527541363
ENSMUSG00000092083	176.572145186462	147.415223226531	141.28161736412	165.714326941304	157.135538123174	162.813124876358	170.579976900495	159.645422177342	115.344714331456	110.149228435107	154.495798807802	116.066647266405	140.901270591872	172.880357843686	134.536125532711	106.404611559923	160.144671849473	131.34734429612	0.28291653437501	0.00486750081841314	0.192050623991562	Kcnb2	1	15357478	15793974	+	15165	protein_coding	potassium voltage gated channel, Shab-related subfamily, member 2 [Source:MGI Symbol;Acc:MGI:99632]	-	212	181	152	169	138	171	192	139	119	96	153	123	121	195	120	98	0.850857450029836	0.710308380576037	0.677025206480689
ENSMUSG00000027200	2864.30003441623	2741.43448276522	2898.13212461398	2655.35146365119	2950.27666142857	2676.41926331838	2433.42998297113	2755.31919283053	2527.89088215492	2605.717685168	2402.2582049919	2273.20775012008	2585.13074970212	2507.20847170227	2735.5678858318	2588.4550403965	2746.8329007494	2528.17958375845	0.119930857544243	0.0048759067001752	0.192050623991562	Sema6d	2	123931889	124509690	+	10559	protein_coding	sema domain, transmembrane domain (TM), and cytoplasmic domain, (semaphorin) 6D [Source:MGI Symbol;Acc:MGI:2387661]	-	3439	3366	3118	2708	2591	2811	2739	2399	2608	2271	2379	2409	2220	2828	2440	2384	19.8231535723557	18.9715187885448	19.9460537936457
ENSMUSG00000031714	608.840745902374	519.618300654845	588.363577575577	591.276562991753	538.587750233777	546.518910403682	574.818984659482	616.759652584407	568.00002183389	533.535325232549	512.966443100413	520.88446578094	525.177463115159	496.476925089559	508.995008265425	500.535978868618	573.098060625737	520.821453910819	0.137436431059301	0.00487908629537177	0.192050623991562	Gab1	8	81491067	81607148	-	5082	protein_coding	growth factor receptor bound protein 2-associated protein 1 [Source:MGI Symbol;Acc:MGI:108088]	-	731	638	633	603	473	574	647	537	586	465	508	552	451	560	454	461	8.75479690705681	7.47131068741796	8.41342280446081
ENSMUSG00000038188	82.4558602521683	83.8882209521146	79.9356519296992	80.4057681016978	126.391628490379	59.9837828491846	67.5212408564461	91.8822573682543	64.9419820185506	80.3171457339321	59.5768113049693	78.3213961228587	51.2368256697717	59.3999178232151	52.6933158336453	57.5453511497544	84.058051349993	63.0040932070871	0.407233039726664	0.00489374463565325	0.192050623991562	Scarf1	11	75404366	75417408	+	2887	protein_coding	scavenger receptor class F, member 1 [Source:MGI Symbol;Acc:MGI:2449455]	-	99	103	86	82	111	63	76	80	67	70	59	83	44	67	47	53	2.08714090774608	2.12325042324971	2.01212673882935
ENSMUSG00000110945	87.4531851159361	66.7847972628485	121.762446544077	82.3668843968611	75.1517791023874	67.6007711474938	87.955300589318	101.07048310508	62.0341320774215	79.169757937733	53.5181525281927	66.0541895012061	55.8947189124782	77.1312365764136	67.2680627663557	67.3172032317882	86.2682059080002	66.0484316914486	0.382625542177929	0.00489965852167185	0.192050623991562	Gm9856	9	122848060	122850637	-	2578	lncRNA	predicted gene 9856 [Source:MGI Symbol;Acc:MGI:3704347]	-	105	82	131	84	66	71	99	88	64	69	53	70	48	87	60	62	2.47896129279454	1.89296122416563	3.43235379979542
ENSMUSG00000094942	18.3235245004819	14.6600774479423	11.1538118971673	25.4945118371237	18.2186131157303	23.8030884322161	25.7646840110123	20.6735079078572	6.78498319596797	3.44216338859709	2.01955292559218	8.49268150729793	16.3026263494728	15.0716209402188	20.1804188299067	11.9433747669302	19.7614773936914	10.529677737998	0.911717687211761	0.00493842267040132	1	Gm3604	13	62516142	62530991	-	2310	protein_coding	predicted gene 3604 [Source:MGI Symbol;Acc:MGI:3781781]	zf-C2H2	22	18	12	26	16	25	29	18	7	3	2	9	14	17	18	11	0.579660971684747	0.463736525425942	0.350891567200261
ENSMUSG00000121134	231.542718687907	217.457815477812	237.94798713957	204.936652844571	224.316673987429	247.552119695048	228.328406580351	187.210099387818	172.532429840328	175.550332818451	182.769539766092	150.981004574185	188.644676329614	229.620577853921	197.31965078131	213.894984462295	222.411559225063	188.914149553275	0.23728818488714	0.00497288618203637	0.193300898366253	ENSMUSG00000121134	2	78753816	78755908	+	2093	lncRNA	novel transcript	-	278	267	256	209	197	260	257	163	178	153	181	160	162	259	176	197	8.08423495627222	7.59194077578591	8.26179475949779
ENSMUSG00000026705	509.727136104313	535.907275597004	547.466267285963	462.823445658553	491.902554124718	500.816980613827	485.086809310784	488.124492268851	401.28329187582	470.428996441602	470.555831662978	414.254131300421	437.841964814412	477.859040398701	486.57232067664	469.048899937621	502.731870120502	453.480559638524	0.151214100660949	0.00500426063605647	0.193998951199401	Klhl20	1	160915945	160959081	-	12847	protein_coding	kelch-like 20 [Source:MGI Symbol;Acc:MGI:2444855]	-	612	658	589	472	432	526	546	425	414	410	466	439	376	539	434	432	2.8994328668531	3.04814026585076	3.09682907434293
ENSMUSG00000031616	57.4692359333295	56.1969635504457	61.3459654344203	58.8334888549008	61.4878192655897	49.5104239390095	59.5253044392354	56.2778826380557	46.5255990580661	51.6324508289563	38.3715055862514	49.0688264866103	40.756565873682	46.9879946959761	41.4819720392527	42.3446923554797	57.5808855068733	44.6462008655343	0.363945849109718	0.00510516518954605	0.195810845201156	Ednra	8	78389660	78451093	-	5476	protein_coding	endothelin receptor type A [Source:MGI Symbol;Acc:MGI:105923]	-	69	69	66	60	54	52	67	49	48	45	38	52	35	53	37	39	0.766918140952518	0.749888044676172	0.814112008999145
ENSMUSG00000035305	257.362230484041	268.76808654561	298.364468249226	212.781118025225	263.031226858356	268.498837515398	285.188398880516	272.201187453453	220.027312212104	238.656661609398	244.365903996654	216.091562796803	257.348601659535	198.590770035824	257.86090727103	205.208893722709	265.774444251478	229.768826663007	0.214047928522057	0.00513274867941519	0.196348005037946	Ror1	4	99952988	100301962	+	5762	protein_coding	receptor tyrosine kinase-like orphan receptor 1 [Source:MGI Symbol;Acc:MGI:1347520]	-	309	330	321	217	231	282	321	237	227	208	242	229	221	224	230	189	3.26398823781874	3.40840712457283	3.76301061544987
ENSMUSG00000020246	715.450342996087	683.322498823535	704.54911817107	622.654423714367	677.50467524122	687.433193922402	593.476169632974	630.541991189645	557.337905383083	586.315163857704	567.494372091402	563.34787331743	604.36164824117	640.100606990467	637.92546190094	653.628328153814	664.366551711412	601.313919992001	0.145254662063202	0.00516109871123313	0.196911576159449	Hcfc2	10	82531994	82578262	+	5485	protein_coding	host cell factor C2 [Source:MGI Symbol;Acc:MGI:1915183]	-	859	839	758	635	595	722	668	549	575	511	562	597	519	722	569	602	9.53190908680141	9.10324240416048	9.33461130866474
ENSMUSG00000026610	1273.48495278349	1282.75677669496	1295.70114872094	1304.14233628363	1290.10554125765	1289.17526948883	1325.5485704976	1141.63704780056	1115.64509407988	1119.85048909025	1145.08650881077	1059.69792585506	1152.82857756986	1266.01615897838	1255.67050497197	1263.8262026097	1275.31895544096	1172.32768274573	0.122427038097994	0.00522600621609943	0.19856934126988	Esrrg	1	187340988	187947082	+	6208	protein_coding	estrogen-related receptor gamma [Source:MGI Symbol;Acc:MGI:1347056]	ESR-like	1529	1575	1394	1330	1133	1354	1492	994	1151	976	1134	1123	990	1428	1120	1164	14.9906041718956	15.0987025131634	15.167525386655
ENSMUSG00000055204	2520.31750629355	2601.34929826266	2504.96025523883	2712.22383621093	2610.9549921481	2766.8709993608	2518.71997142138	2537.09883158092	2336.94206935411	2338.37632865362	2363.88669940564	2224.13892363347	2497.79525140137	2566.60838952549	2568.51886329535	2492.90804226106	2596.56196131465	2423.64682094126	0.0995553464052881	0.00530231731500666	0.199737240552356	Ankrd17	5	90375025	90514436	-	35542	protein_coding	ankyrin repeat domain 17 [Source:MGI Symbol;Acc:MGI:1932101]	-	3026	3194	2695	2766	2293	2906	2835	2209	2411	2038	2341	2357	2145	2895	2291	2296	5.18191662071337	5.3481530578942	5.12177589665482
ENSMUSG00000033278	1458.3859727429	1425.28530743884	1360.76505145442	1343.3646621869	1444.96375274136	1371.05789369565	1353.97856664768	1409.2441223856	1355.05807256618	1333.26461918327	1376.32531879107	1221.05887449372	1301.88116133647	1281.97434585625	1340.87671780936	1227.99607830891	1395.88066616167	1304.80439854315	0.0976526275611928	0.00530422547524928	0.199737240552356	Ptprm	17	66973942	67661452	-	8828	protein_coding	protein tyrosine phosphatase, receptor type, M [Source:MGI Symbol;Acc:MGI:102694]	-	1751	1750	1464	1370	1269	1440	1524	1227	1398	1162	1363	1294	1118	1446	1196	1131	12.0722211088694	11.7974053770476	11.201660791615
ENSMUSG00000042790	686.299281290775	745.220603603736	701.760665196778	830.532751001683	857.413479759057	712.188405891906	772.94052033037	752.285982202582	705.638252380669	633.358063501864	677.560006536176	655.823738619118	691.697146541917	704.819920439642	720.889405979446	699.230304536638	757.330211159611	686.127104816934	0.140274428603881	0.00533088149702396	0.200219601160952	Rnf214	9	45774723	45818209	-	5939	protein_coding	ring finger protein 214 [Source:MGI Symbol;Acc:MGI:2444451]	-	824	915	755	847	753	748	870	655	728	552	671	695	594	795	643	644	8.44456428189329	9.16892768111488	8.58691751944233
ENSMUSG00000032498	289.844842098531	285.871510234876	289.069625001587	278.478513913197	264.169890178089	231.366019561141	336.71776690254	283.686469624485	229.720145349201	260.45702973718	265.571209715371	257.611339054704	207.27624930044	260.650385672019	237.680488441124	238.867495338603	282.400579689306	244.72929282608	0.206452339500376	0.00535781421035388	0.200709827672842	Mlh1	9	111057296	111100859	-	5300	protein_coding	mutL homolog 1 [Source:MGI Symbol;Acc:MGI:101938]	-	348	351	311	284	232	243	379	247	237	227	263	273	178	294	212	220	3.99637960478503	3.94132297883237	3.96358507535125
ENSMUSG00000025262	880.362063500424	940.688302909634	844.901251210426	944.277496121158	863.106796357722	980.687243407304	793.374580063242	910.782876162821	718.238935458895	796.287130562126	736.127041378349	713.385246613026	789.512904638754	913.162915789725	882.3327566187	846.893847109593	894.772576216591	799.492597271146	0.162608499582456	0.00546617679812191	0.203190016711678	Fam120c	X	150127171	150254838	+	5823	protein_coding	family with sequence similarity 120, member C [Source:MGI Symbol;Acc:MGI:2387687]	-	1057	1155	909	963	758	1030	893	793	741	694	729	756	678	1030	787	780	11.0482007457379	11.8044558614563	10.5443729448085
ENSMUSG00000030075	234.874268597086	215.828917983596	238.877471464334	232.392280976858	224.316673987429	260.881849217089	258.535277489813	241.190925591667	171.563146526619	215.708905685418	214.072610112771	189.66988699632	241.045975310062	212.775825038382	223.105741508413	188.922473585986	238.362208163484	207.108070595496	0.205909566720618	0.00552248281930106	0.204289637057377	Cntn3	6	102139616	102550062	-	6730	protein_coding	contactin 3 [Source:MGI Symbol;Acc:MGI:99534]	-	282	265	257	237	197	274	291	210	177	188	212	201	207	240	199	174	2.55033601360852	2.34337389829528	2.57941798786255
ENSMUSG00000022641	834.553252249219	914.625943002181	839.324345261842	847.202239510572	769.736404139605	959.740525586954	818.250826694564	731.612474294725	675.590469655668	750.391618714165	708.863076882855	716.216140448792	735.947132347629	822.733190148412	812.822425093465	802.377632069217	839.380751342458	753.117710670026	0.158380342145289	0.00554456813492228	0.204449256439745	Bbx	16	50012207	50252753	-	14205	protein_coding	bobby sox HMG box containing [Source:MGI Symbol;Acc:MGI:1917758]	HMG	1002	1123	903	864	676	1008	921	637	697	654	702	759	632	928	725	739	4.29328622533982	4.70488807815401	4.29388271013752
ENSMUSG00000104454	58.3021234106241	41.5368861025033	18.5896864952789	27.455628132287	48.9625227485251	18.0903472084843	28.4299961500826	40.1984875986112	0	18.3582047391845	1.00977646279609	0	15.1381530387962	0	21.301553209346	6.51456805468918	35.1957097307996	7.79028193810149	2.18950044785271	0.00559801387731859	1	Gm37827	7	36432442	36433983	+	1542	TEC	predicted gene, 37827 [Source:MGI Symbol;Acc:MGI:5611055]	-	70	51	20	28	43	19	32	35	0	16	1	0	13	0	19	6	2.76297544869189	1.96832396816653	0.876091137302857
ENSMUSG00000082404	4.99732486376778	3.25779498843163	5.57690594858367	7.84446518065344	12.5252965170646	5.71274122373187	12.4381233156611	6.89116930261907	4.84641656854855	3.44216338859709	3.02932938838827	4.7181563929433	2.32894662135326	3.54626375063971	0	1.0857613424482	7.40547766756414	2.8746296816148	1.32139852021405	0.00560812204792266	1	Gm14799	X	7908704	7909132	-	429	processed_pseudogene	predicted gene 14799 [Source:MGI Symbol;Acc:MGI:3705567]	-	6	4	6	8	11	6	14	6	5	3	3	5	2	4	0	1	0.851250377998579	0.554898406492581	0.944708065539165
ENSMUSG00000063077	16926.7722010588	16354.1308419268	16792.9932955102	16655.7606948224	17217.7280576849	16641.2151847309	16347.2477862975	17442.698033146	15595.7685175892	16064.5765345826	15843.3927012706	15380.2462097166	16090.6922069297	16297.7416320024	16521.036215417	16795.6422063311	16797.3182618972	16073.6370279799	0.0634594813159546	0.00567231778675669	0.207087257072295	Kif1b	4	149260776	149392150	-	17809	protein_coding	kinesin family member 1B [Source:MGI Symbol;Acc:MGI:108426]	-	20323	20080	18067	16986	15121	17478	18400	15187	16090	14001	15690	16299	13818	18383	14736	15469	69.4562997581367	67.10192095313	68.5251785241659
ENSMUSG00000039131	68.2967731381597	86.3315671934383	79.0061676049353	81.3863262492794	60.3491559458566	64.7444005356278	70.1865529955164	66.6146365919844	51.3720156266147	81.4645335301311	39.3812820490475	51.8997203223762	52.4012989804483	51.4208243842758	45.9665095570098	69.4887259166846	72.1144475318497	55.4243637958235	0.389831600741741	0.00569248410662633	0.207087257072295	Gipc2	3	151799170	151871867	-	3839	protein_coding	GIPC PDZ domain containing family, member 2 [Source:MGI Symbol;Acc:MGI:1889209]	-	82	106	85	83	53	68	79	58	53	71	39	55	45	58	41	64	1.30004713889181	1.6432306679372	1.49556219544524
ENSMUSG00000085438	10900.8313028321	10898.953133798	11229.1001274732	10556.6890168644	10943.6931659552	11314.083993601	10178.8270591093	9893.42206212678	9141.31093159628	9433.82246034842	9070.82196529727	8750.29284635264	10672.3978923513	10489.8481743923	10664.2302172263	10447.1956370365	10739.44998272	9833.74001557512	0.127271109896849	0.0057695900142482	0.207235570636261	Oip5os1	2	119424757	119437983	+	10739	lncRNA	Opa interacting protein 5, opposite strand 1 [Source:MGI Symbol;Acc:MGI:1913852]	-	13088	13382	12081	10766	9611	11883	11457	8614	9431	8222	8983	9273	9165	11832	9512	9622	74.1776044071186	74.1596995546213	75.987596330587
ENSMUSG00000035248	881.194950977718	877.161300635217	937.84968368682	897.210705037237	909.791992466781	994.969096466634	930.193936535514	888.96084003786	871.38569902503	802.024069543122	850.231781674307	785.101223785764	826.776050580406	820.960058273092	940.631744349541	851.236892479386	914.666563230473	843.543439963831	0.117297180946168	0.00577565248730383	0.207235570636261	Tut7	13	59919375	59970961	-	14732	protein_coding	terminal uridylyl transferase 7 [Source:MGI Symbol;Acc:MGI:2387179]	-	1058	1077	1009	915	799	1045	1047	774	899	699	842	832	710	926	839	784	4.37106552704714	4.35075643916282	4.62629285407445
ENSMUSG00000030745	4.99732486376778	11.4022824595107	9.29484324763945	12.7472559185618	10.2479698775983	14.2818530593297	10.661248556281	13.7823386052381	1.93856662741942	3.44216338859709	7.06843523957262	9.43631278588659	3.49341993202989	1.77313187531985	7.84794065607484	7.60032939713737	10.9268895734909	5.32503748775471	1.03396306266966	0.00581276779533983	1	Il21r	7	125202601	125232742	+	3324	protein_coding	interleukin 21 receptor [Source:MGI Symbol;Acc:MGI:1890475]	-	6	14	10	13	9	15	12	12	2	3	7	10	3	2	7	7	0.109863541564799	0.250655823510412	0.203208864879814
ENSMUSG00000020713	0	38.2790911140717	2.78845297429183	604.023818910315	3.41598995919943	1.90424707457729	43.5334316048139	0	0	0	0	0.943631278588659	0	0	0	100.975804847682	86.7431289546586	12.7399295157839	4.16179529147776	0.00589758398958714	1	Gh	11	106191097	106192691	-	862	protein_coding	growth hormone [Source:MGI Symbol;Acc:MGI:95707]	-	0	47	3	616	3	2	49	0	0	0	0	1	0	0	0	93	0	3.24490039736366	0.235081067352843
ENSMUSG00000060206	793.741765861782	845.397799498009	787.273223075061	932.510798350178	795.925660493467	731.230876637679	802.258953860143	787.89035693278	702.73040243954	782.518477007738	753.293241245883	670.921839076537	738.276078968982	800.569041706914	704.072390287857	728.54586078274	809.528679338637	735.115916439524	0.139422730017421	0.00590994909742437	0.20862490296707	Zfp462	4	54945048	55083563	+	10702	protein_coding	zinc finger protein 462 [Source:MGI Symbol;Acc:MGI:107690]	-	953	1038	847	951	699	768	903	686	725	682	746	711	634	903	628	671	5.41990049819045	5.77222412184543	5.34591597861004
ENSMUSG00000077714	0	4.07224373553954	4.64742162381972	1.96111629516336	6.83197991839886	2.85637061186593	7.99593641721072	1.14852821710318	0.96928331370971	0	0	1.88726255717732	0	0	2.24226875887853	0	3.68919960238766	0.637351828720694	2.51855211164423	0.00591354503352959	1	Snord17	2	144107899	144108136	-	238	snoRNA	small nucleolar RNA, C/D box 17 [Source:MGI Symbol;Acc:MGI:3819523]	-	0	5	5	2	6	3	9	1	1	0	0	2	0	0	2	0	0	1.25027004404053	1.4190467791187
ENSMUSG00000036513	191.564119777765	206.869981765409	251.890252011029	180.422699155029	201.543407592766	197.089572218749	189.237161873987	223.96300233512	177.378846408877	177.84510841085	180.7499868405	191.557149553498	158.368370252021	186.178846908585	170.412425674768	167.207246737022	205.322524591232	176.212247598265	0.216370538634041	0.00592979495985241	0.20862490296707	Commd2	3	57551770	57559136	-	3312	protein_coding	COMM domain containing 2 [Source:MGI Symbol;Acc:MGI:1098806]	-	230	254	271	184	177	207	213	195	183	155	179	203	136	210	152	154	4.22669458520128	4.5640896559383	5.52691299272936
ENSMUSG00000063894	869.534526295594	849.470043233548	879.292171226692	844.260565067827	794.786997173734	869.288789544533	792.486142683552	696.008099564526	693.037569302443	664.337533999238	688.667547626933	629.402062818636	817.460264094993	826.279453899052	813.943559472905	723.117054070499	824.390916848751	732.030630660587	0.173130422256149	0.00597910446072904	0.209341042378067	Zkscan8	13	21697392	21715290	-	8902	protein_coding	zinc finger with KRAB and SCAN domains 8 [Source:MGI Symbol;Acc:MGI:1913815]	zf-C2H2	1044	1043	946	861	698	913	892	606	715	579	682	667	702	932	726	666	7.13799547473398	6.97280463069776	7.1780621034603
ENSMUSG00000103772	2.49866243188389	4.88669248264745	4.64742162381972	0.98055814758168	1.13866331973314	1.90424707457729	1.77687475938016	2.29705643420636	0	0	2.01955292559218	0	0	0	1.12113437943926	0	2.51627203422871	0.39258591312893	2.6591635812043	0.00600910437790007	1	Gm36933	1	180204009	180207079	+	3071	TEC	predicted gene, 36933 [Source:MGI Symbol;Acc:MGI:5610161]	-	3	6	5	1	1	2	2	2	0	0	2	0	0	0	1	0	0.0594572471770417	0.11627389273135	0.109974970182433
ENSMUSG00000042369	264.025330302398	287.500407729092	340.191262863604	344.17590980117	293.775136491151	389.418526751056	355.374951876032	358.340803736192	258.798644760493	273.078295495369	285.766738971293	251.949551383172	312.078847261336	340.441320061412	271.314519824301	221.495313859432	329.100291193837	276.865403952101	0.247237566491619	0.00603089864631193	0.209993255116211	Rbm45	2	76200328	76214112	+	1898	protein_coding	RNA binding motif protein 45 [Source:MGI Symbol;Acc:MGI:2387367]	-	317	353	366	351	258	409	400	312	267	238	283	267	268	384	242	204	10.1654454386337	11.0685129062193	13.025324218701
ENSMUSG00000055313	57.4692359333295	79.815977216575	81.7946205792271	59.8140470024825	62.6264825853229	73.3135123712257	57.7484296798552	55.1293544209526	55.2491488814535	49.3376752365583	49.4790466770084	41.519776257901	52.4012989804483	46.9879946959761	51.5721814542061	64.0599192044436	65.9639574736213	51.3258801734994	0.370103669735989	0.00603159794793673	0.209993255116211	Pgbd1	13	21605445	21625228	-	3637	protein_coding	piggyBac transposable element derived 1 [Source:MGI Symbol;Acc:MGI:2441675]	-	69	98	88	61	55	77	65	48	57	43	49	44	45	53	46	59	1.1546999559681	1.60359078950791	1.63434235589014
ENSMUSG00000063142	4251.89057158909	4551.9540475861	4560.97958161668	4200.71110423992	4250.63017256382	4869.15976969413	4035.28257855235	4033.63109846636	3727.86362452755	3501.82755399944	3847.2483232531	3635.8113164021	4312.04466943556	4162.42707731336	4207.61732603555	4225.78314480838	4344.27986553855	3952.57787947188	0.136606626164379	0.00608096279352165	0.209993255116211	Kcnma1	14	23339499	24064559	-	16976	protein_coding	potassium large conductance calcium-activated channel, subfamily M, alpha member 1 [Source:MGI Symbol;Acc:MGI:99923]	-	5105	5589	4907	4284	3733	5114	4542	3512	3846	3052	3810	3853	3703	4695	3753	3892	18.3030615190455	19.5933872257531	19.5246994078964
ENSMUSG00000052727	12574.102244717	12607.6666052304	12341.6928642157	13594.4581580724	12402.3208785334	12600.4028924779	12853.0235719764	12060.6948078005	11282.457771581	11434.8667769195	11220.6360545901	10364.8459640178	12292.1802675025	12422.5619184909	12341.4472488674	12529.6858918522	12629.295252878	11736.0852367277	0.105961364736614	0.00608683433748325	0.209993255116211	Map1b	13	99557954	99653048	-	15846	protein_coding	microtubule-associated protein 1B [Source:MGI Symbol;Acc:MGI:1306778]	-	15097	15480	13278	13864	10892	13234	14467	10501	11640	9966	11112	10984	10556	14012	11008	11540	57.9874969960927	58.1382671596098	56.6000321303405
ENSMUSG00000082292	9.99464972753556	13.8456287008344	8.3653589228755	4.9027907379084	4.55465327893257	8.5691118355978	15.9918728344214	17.2279232565477	2.90784994112913	5.73693898099515	2.01955292559218	7.54905022870927	1.16447331067663	3.54626375063971	6.72680627663557	8.68609073958557	10.4314986618317	4.7921282692454	1.12955323950163	0.0061094955578066	1	Gm12250	11	58078565	58079838	+	1274	processed_pseudogene	predicted gene 12250 [Source:MGI Symbol;Acc:MGI:3649299]	-	12	17	9	5	4	9	18	15	3	5	2	8	1	4	6	8	0.573291070897002	0.794127566434535	0.477173971879476
ENSMUSG00000033760	1057.76709616418	1172.80619583539	1022.43275724034	921.724658726779	976.973128331037	1113.03241509043	888.43737969008	952.129891978535	915.003448141967	852.509132575879	892.642393111743	889.844295709105	845.407623551232	935.327064231223	963.054431938326	994.557389682548	1013.1629403821	911.043222367753	0.154204869026853	0.00611959396200288	0.209993255116211	Rbm4b	19	4806525	4817093	+	9979	protein_coding	RNA binding motif protein 4B [Source:MGI Symbol;Acc:MGI:1913954]	-	1270	1440	1100	940	858	1169	1000	829	944	743	884	943	726	1055	859	916	7.74604575349844	8.58788554952542	7.44576504205385
ENSMUSG00000055202	261.526667870514	242.705726638157	236.089018490042	250.042327633328	222.039347347963	240.887254934027	230.105281339731	186.061571170715	181.255979663716	169.813393837456	173.681551600927	186.838993160555	222.414402339236	218.981786602002	237.680488441124	209.551939092502	233.68214942806	200.02731684219	0.2292513031047	0.00612963832824268	0.209993255116211	Zfp811	17	33014650	33028905	-	3555	protein_coding	zinc finger protein 811 [Source:MGI Symbol;Acc:MGI:2682944]	zf-C2H2	314	298	254	255	195	253	259	162	187	148	172	198	191	247	212	193	5.3759274926712	4.98870056841241	4.8261162245448
ENSMUSG00000036391	615.503845720731	647.486753950787	703.619633846306	605.984935205478	605.768886098032	686.481070385113	664.55116000818	591.492031808137	547.645072245986	573.693898099515	532.152195893539	506.72999660211	592.716915134404	636.554343239828	636.804327521501	586.311124922026	640.111039627846	576.575984207363	0.152782701103853	0.00617327567244921	0.209993255116211	Sec24a	11	51583091	51654461	-	10683	protein_coding	Sec24 related gene family, member A (S. cerevisiae) [Source:MGI Symbol;Acc:MGI:1924621]	-	739	795	757	618	532	721	748	515	565	500	527	537	509	718	568	540	4.21031480837573	4.42878582856705	4.78637053274736
ENSMUSG00000053129	1.66577495458926	10.5878337124028	3.71793729905578	0	1.13866331973314	0	3.55374951876032	0	0	0	0	0.943631278588659	0	0	0	0	2.58299485056766	0.117953909823582	3.42271564948276	0.00620422852256919	1	Gsx1	5	147125506	147127757	+	1773	protein_coding	GS homeobox 1 [Source:MGI Symbol;Acc:MGI:95842]	Homeobox	2	13	4	0	1	0	4	0	0	0	0	1	0	0	0	0	0.0686569678814421	0.436360464327287	0.152389456708517
ENSMUSG00000020122	259.02800543863	272.840330281149	269.550454181544	289.264653536596	275.556523375421	307.535902544232	267.419651286714	199.843909775953	195.795229369362	216.856293481617	239.317021682673	193.444412110675	244.539395242092	251.784726295419	230.953682164488	259.496960845119	267.62992880253	229.023465148931	0.227776570895665	0.00624824593353995	0.209993255116211	Egfr	11	16702203	16868158	+	11326	protein_coding	epidermal growth factor receptor [Source:MGI Symbol;Acc:MGI:95294]	-	311	335	290	295	242	323	301	174	202	189	237	205	210	284	206	239	1.6712722082258	1.7602689495206	1.72951807689869
ENSMUSG00000019796	1921.47141011871	1982.36825046065	2075.53849719789	2018.96922587068	2105.38847818658	2002.31579891802	1985.65754360733	2023.7067185358	1759.24921438312	1871.38949560062	1863.03757385878	1988.2311039863	1865.48624370396	1819.23330407817	2000.10373291964	1971.74259788592	2014.42699036196	1892.30915830207	0.0899289803588848	0.00625258961346527	0.209993255116211	Lrp11	10	7465564	7501247	+	3418	protein_coding	low density lipoprotein receptor-related protein 11 [Source:MGI Symbol;Acc:MGI:2442989]	-	2307	2434	2233	2059	1849	2103	2235	1762	1815	1631	1845	2107	1602	2052	1784	1816	41.0808003148199	42.3798381715815	44.1286183118638
ENSMUSG00000085663	22.487961886955	21.9901161719135	12.0832962219313	19.6111629516336	25.0505930341291	15.2339765966183	7.10749903752064	22.9705643420636	5.81569988225826	17.2108169429854	12.1173175535531	9.43631278588659	9.31578648541303	11.5253571895791	6.72680627663557	11.9433747669302	18.3168962803456	10.5114339854051	0.798762671672608	0.00630188924251208	1	Gm15718	7	132581311	132585281	-	311	lncRNA	predicted gene 15718 [Source:MGI Symbol;Acc:MGI:3783160]	-	27	27	13	20	22	16	8	20	6	15	12	10	8	13	6	11	5.28404776439311	5.16671080579064	2.82349243382204
ENSMUSG00000032116	732.940980019274	728.931628661578	711.984992769182	736.399168833842	718.496554751613	784.549794725843	670.770221666011	686.819873827701	673.651903028249	682.695738738422	651.305818503478	639.782006883111	653.269527289589	695.067695125383	700.708987149539	627.570055935057	721.36165190688	665.506466581603	0.116704728527055	0.00631913855187151	0.210343421053146	Stt3a	9	36640640	36678975	-	8948	protein_coding	STT3, subunit of the oligosaccharyltransferase complex, homolog A (S. cerevisiae) [Source:MGI Symbol;Acc:MGI:105124]	-	880	895	766	751	631	824	755	598	695	595	645	678	561	784	625	578	5.98577042732125	5.95261560306378	5.78237774268155
ENSMUSG00000021209	1015.28983482215	1033.53546007994	1073.55439510236	1023.70270607527	1146.63396297127	1122.55365046331	916.867375840163	891.257896472066	895.617781867772	874.30950070366	868.407758004637	830.39552515802	987.473367453781	965.47030611166	1019.11115091029	953.298458669516	1027.92441022832	924.260481109917	0.153905380520766	0.00633352250515597	0.210343421053146	Ppp4r4	12	103498542	103580090	+	4192	protein_coding	protein phosphatase 4, regulatory subunit 4 [Source:MGI Symbol;Acc:MGI:1921771]	-	1219	1269	1155	1044	1007	1179	1032	776	924	762	860	880	848	1089	909	878	17.6988802649783	18.0156993912791	18.6107714270964
ENSMUSG00000054770	274.852867507228	305.418280165466	336.473325564548	280.439630208361	308.577759647682	303.727408395078	320.725894068119	250.379151328493	235.53584523146	250.130539571388	222.15082181514	288.75117124813	232.894662135326	270.402610986278	303.82741682804	260.582722187567	297.574289610622	258.034473750416	0.206643418909557	0.00636965662854176	0.210343421053146	Kctd18	1	57994260	58058115	-	12973	protein_coding	potassium channel tetramerisation domain containing 18 [Source:MGI Symbol;Acc:MGI:3603813]	-	330	375	362	286	271	319	361	218	243	218	220	306	200	305	271	240	1.54823500106964	1.72028985478482	1.88482840209282
ENSMUSG00000022799	1370.93278762696	1342.21153523383	1363.55350442871	1217.85321929645	1450.65706934002	1337.73356989055	1272.2423277162	1464.37347680655	1295.93179042988	1263.27396361513	1215.77086120649	1185.20088590736	1311.19694782188	1271.33555460434	1269.12411752525	1208.45237414484	1352.44468629241	1252.5358119069	0.109790877528108	0.00637453265090522	0.210343421053146	Arhgap31	16	38418702	38533636	-	11141	protein_coding	Rho GTPase activating protein 31 [Source:MGI Symbol;Acc:MGI:1333857]	-	1646	1648	1467	1242	1274	1405	1432	1275	1337	1101	1204	1256	1126	1434	1132	1113	8.99226332791264	8.8032657347411	8.89425557386552
ENSMUSG00000115338	65.7981107062758	75.7437334810355	86.4420422030469	78.4446518065344	79.70643238132	84.7389948186894	75.5171772736568	86.1396162827384	56.2184321951632	59.6641654023495	56.547481916581	74.5468710085041	69.8683986405977	66.4924453244945	62.7835252485987	61.8883965195472	79.0663448691621	63.5012145319795	0.310624144917458	0.0063768194377693	0.210343421053146	Pnp	14	51168539	51202694	+	3979	protein_coding	purine-nucleoside phosphorylase [Source:MGI Symbol;Acc:MGI:97365]	-	79	93	93	80	70	89	85	75	58	52	56	79	60	75	56	57	1.20841612468584	1.39097648428214	1.57874749479836
ENSMUSG00000119127	4.16443738647315	7.33003872397117	0.929484324763945	0.98055814758168	7.970643238132	0	2.66531213907024	11.4852821710318	0	0	0	0	0	0	4.48453751775705	1.0857613424482	4.440719516378	0.696287357525656	2.72476807298291	0.00640336543354106	1	Gm29163	9	83820422	83820528	-	107	snRNA	predicted gene 29163 [Source:MGI Symbol;Acc:MGI:5579869]	-	5	9	1	1	7	0	3	10	0	0	0	0	0	0	4	1	2.84413093583637	5.00575408286882	0.631276884916358
ENSMUSG00000037996	7847.46581107	7540.98094947212	7753.75823718083	8012.14062388991	7704.19602131445	8130.18288490774	7882.21643261039	6111.31864320601	6352.68283805344	6623.869747457	6602.92829022363	6045.84560191754	7008.96485696263	7373.56890351761	7488.05652027483	7450.49433187952	7622.78245045643	6868.30138628578	0.150600079514924	0.00641463161810214	0.210343421053146	Slc24a2	4	86901361	87148714	-	12217	protein_coding	solute carrier family 24 (sodium/potassium/calcium exchanger), member 2 [Source:MGI Symbol;Acc:MGI:1923626]	-	9422	9259	8342	8171	6766	8539	8872	5321	6554	5773	6539	6407	6019	8317	6679	6862	46.9398703362067	45.1035046310807	46.1221216186487
ENSMUSG00000022119	1505.86055894869	1597.94844182572	1618.23220941403	1395.33424400873	1512.14488860561	1575.76445421271	1320.21794621946	1318.51039323445	1251.34475799924	1365.39147747684	1238.9957198508	1210.67893042925	1334.48641403542	1426.48459369482	1442.89994633833	1436.46225605896	1480.50164205867	1338.34301198546	0.146650938407532	0.00644978298740876	0.210343421053146	Rbm26	14	105344187	105414763	-	7649	protein_coding	RNA binding motif protein 26 [Source:MGI Symbol;Acc:MGI:1921463]	-	1808	1962	1741	1423	1328	1655	1486	1148	1291	1190	1227	1283	1146	1609	1287	1323	14.3865654156925	15.2652921606743	15.3743858099639
ENSMUSG00000026163	10681.7818963036	11123.7409879998	10903.7806138058	9970.31524461052	11157.7618700651	11390.2538765841	9876.75835001462	9576.4282742063	9657.93893780356	9198.60796212762	9050.62643604135	8624.78988630034	9914.32576710081	10551.9077900285	10377.2198160898	10168.1549720274	10585.1026391987	9692.94644593991	0.12710860101273	0.00647289652498496	0.210343421053146	Sphkap	1	83231860	83385921	-	9602	protein_coding	SPHK1 interactor, AKAP domain containing [Source:MGI Symbol;Acc:MGI:1924879]	-	12825	13658	11731	10168	9799	11963	11117	8338	9964	8017	8963	9140	8514	11902	9256	9365	81.2941008118071	84.6517976721168	82.523378218502
ENSMUSG00000048612	122.434459162311	105.878337124028	142.211101688884	129.433675480782	162.828854721839	172.334360249245	164.360915242665	171.130704348374	126.976114095972	114.738779619903	120.163399072735	137.770166673944	110.62496451428	101.955082830892	131.172722394394	103.147327532579	146.326551002266	118.318569591837	0.300416851684233	0.0064732242301971	0.210343421053146	Myof	19	37887484	38032025	-	12603	protein_coding	myoferlin [Source:MGI Symbol;Acc:MGI:1919192]	-	147	130	153	132	143	181	185	149	131	100	119	146	95	115	117	95	0.709915662775059	0.61387534972013	0.820013796950384
ENSMUSG00000035954	2342.0795861525	2505.24434610393	2401.78749519003	2330.78671680165	2568.82444931797	2590.7281449624	2541.81934329332	2305.09613172608	2022.89427571217	2052.67676740006	2171.01939501159	1920.28965192792	2444.22947911024	2375.11014699094	2371.19921251404	2433.19116842641	2448.29577669349	2223.82626213667	0.139163069336887	0.00655548650514755	0.211832305569689	Dock4	12	40495951	40896873	+	22923	protein_coding	dedicator of cytokinesis 4 [Source:MGI Symbol;Acc:MGI:1918006]	-	2812	3076	2584	2377	2256	2721	2861	2007	2087	1789	2150	2035	2099	2679	2115	2241	7.46633069404695	7.98593287092915	7.61420771089098
ENSMUSG00000073491	21.6550744096604	18.7323211834819	42.7562789391415	10.7861396233985	9.10930655786514	0	9.77281117659088	27.5646772104763	6.78498319596797	4.58955118479612	7.06843523957262	8.49268150729793	8.1513131747364	10.6387912519191	3.36340313831779	9.77185208203377	17.5470761375768	7.35762634683021	1.24751872279278	0.00663450751197825	1	Ifi213	1	173393849	173426840	-	6840	protein_coding	interferon activated gene 213 [Source:MGI Symbol;Acc:MGI:3695276]	-	26	23	46	11	8	0	11	24	7	4	7	9	7	12	3	9	0.231355914137333	0.200116322253739	0.454260939701508
ENSMUSG00000055670	1922.30429759601	1899.29447825564	1878.48782034793	2024.85257475617	1974.44219641727	1882.34823321965	2001.64941644175	1803.18930085199	1786.389147167	1732.55557226053	1872.12556202395	1757.98507201067	1796.78231837404	1820.11987001583	1935.07793891217	1777.3913175877	1923.3210397358	1809.80334979399	0.0880930375243344	0.00664842853154368	0.213162475756367	Zzef1	11	72687052	72817946	+	16450	protein_coding	zinc finger, ZZ-type with EF hand domain 1 [Source:MGI Symbol;Acc:MGI:2444286]	-	2308	2332	2021	2065	1734	1977	2253	1570	1843	1510	1854	1863	1543	2053	1726	1637	8.53951610201103	8.43671585122431	8.29858556428618
ENSMUSG00000067575	0.83288747729463	1.62889749421582	0.929484324763945	11.7666977709802	1.13866331973314	0.952123537288645	0	1.14852821710318	0	0	0	0.943631278588659	0	0	0	0	2.29966026767244	0.117953909823582	3.22647867138116	0.00674693100084372	1	Rpl35a-ps3	17	29355946	29356278	-	333	processed_pseudogene	ribosomal protein L35A, pseudogene 3 [Source:MGI Symbol;Acc:MGI:3704473]	-	1	2	1	12	1	1	0	1	0	0	0	1	0	0	0	0	0.182775982062758	0.357434559137113	0.202842722780932
ENSMUSG00000034593	7530.96856969804	7820.33686973014	7936.86664915932	8150.39932269893	7659.78815184485	8120.66164953485	7613.0199065643	7333.35266620379	6828.60094508491	6832.69432636522	6673.61264261935	6457.26883938219	7548.11599980591	7707.8042620154	7690.98184295334	7738.22108762829	7770.67422317928	7184.66249323183	0.113286630583159	0.0067636338655743	0.214949770760889	Myo5a	9	74978297	75130970	+	14803	protein_coding	myosin VA [Source:MGI Symbol;Acc:MGI:105976]	-	9042	9602	8539	8312	6727	8529	8569	6385	7045	5955	6609	6843	6482	8694	6860	7127	37.1773237267591	38.6031497016114	38.9637671601826
ENSMUSG00000057596	62.4665607970972	89.5893621818699	79.9356519296992	65.6973958879726	52.3785127077246	89.4996125051326	47.9756185032643	97.6248984537702	51.3720156266147	61.9589409947476	34.332399735067	57.5615079939082	45.4144591163885	59.3999178232151	58.2989877308416	62.9741578619954	73.1459516208163	53.9140483603473	0.439451577073187	0.00682437135219679	0.215930874732529	Trim30d	7	104119221	104157056	-	3758	protein_coding	tripartite motif-containing 30D [Source:MGI Symbol;Acc:MGI:3035181]	-	75	110	86	67	46	94	54	85	53	54	34	61	39	67	52	58	1.21469668760441	1.74199413267595	1.54577165912728
ENSMUSG00000018171	1078.58928309655	949.647239127821	937.84968368682	1064.8861482737	986.082434888902	1004.49033183952	1027.03361092173	1009.55630283369	948.928364121807	883.488603073253	890.622840186151	926.645915574063	937.401015094686	1035.50901518679	910.361116104681	897.924630204658	1007.26687933359	928.860187443262	0.115636798841844	0.00686361924519105	0.216698546474809	Vmp1	11	86474691	86574662	-	3862	protein_coding	vacuole membrane protein 1 [Source:MGI Symbol;Acc:MGI:1923159]	-	1295	1166	1009	1086	866	1055	1156	879	979	770	882	982	805	1168	812	827	20.4089592503453	17.9678891445676	17.6474744500841
ENSMUSG00000039891	25.8195117961335	51.3102710677982	28.8140140676823	39.2223259032672	51.2398493879914	39.9891885661231	37.3143699469834	49.3867133354367	25.2013661564525	25.2425315163786	27.2639644954944	22.6471506861278	33.7697260096222	24.823846254478	40.3608376598134	28.2297949036531	40.387030508927	28.4424022102525	0.506312758626283	0.00689200174713245	0.217120577916199	Txlnb	10	17671974	17721413	+	5504	protein_coding	taxilin beta [Source:MGI Symbol;Acc:MGI:2671945]	-	31	63	31	40	45	42	42	43	26	22	27	24	29	28	36	26	0.342804589904406	0.681197276175281	0.380440666291344
ENSMUSG00000103961	24.1537368415443	17.917872436374	16.730717845751	30.3973025750321	15.941286476264	13.329729522041	12.4381233156611	10.3367539539286	9.69283313709711	11.4738779619903	17.1661998675335	9.43631278588659	8.1513131747364	9.7522253142592	2.24226875887853	11.9433747669302	17.6556903708245	9.98230072091397	0.823278235691095	0.00690608030478289	1	ENSMUSG00000103961	1	187349049	187384021	-	1675	lncRNA	novel transcript, antisense to Esrrg	-	29	22	18	31	14	14	14	9	10	10	17	10	7	11	2	11	1.05377173658511	0.781661367235369	0.725874197223227
ENSMUSG00000056158	1944.79225948296	2041.00856025242	1912.8787403642	1863.06048040519	2236.33475995589	1837.59842696708	1938.57036248376	2063.90520613441	1781.54273059845	1723.37646989094	1760.04037465358	1767.42138479656	1864.32177039328	1850.26311189627	2012.43621109348	1862.08070229866	1979.76859950574	1827.68534445265	0.114787871839617	0.006926905103699	0.217745756085842	Car10	11	92988854	93492575	+	6358	protein_coding	carbonic anhydrase 10 [Source:MGI Symbol;Acc:MGI:1919855]	-	2335	2506	2058	1900	1964	1930	2182	1797	1838	1502	1743	1873	1601	2087	1795	1715	22.3526861800578	23.4569380882984	21.8639442780578
ENSMUSG00000062209	577.191021765178	585.588649170586	527.947096465921	703.060191816065	454.326664573524	623.640916924062	513.516805460866	553.590600643732	415.822541581466	499.113691346578	492.770913844492	440.675807100904	496.065630348244	516.867941655737	551.598114684117	527.680012429823	567.357743352492	492.57433162392	0.205790113980346	0.00707241498496483	0.220879310329571	Erbb4	1	68071345	69147218	-	12355	protein_coding	erb-b2 receptor tyrosine kinase 4 [Source:MGI Symbol;Acc:MGI:104771]	-	693	719	568	717	399	655	578	482	429	435	488	467	426	583	492	486	3.41392396638127	3.46335427723681	3.10534066836719
ENSMUSG00000028293	269.85554264346	285.057061487768	303.94137419781	321.623072406791	306.300433008215	295.15829655948	259.423714869503	308.954090400755	234.56656191775	253.572702959985	249.414786310634	247.231394990229	253.855181727505	287.247363801816	257.86090727103	289.898278433668	293.789198196723	259.205897176577	0.17712825875477	0.00710291385959998	0.221353737952189	Slc35a1	4	34663257	34687438	-	2293	protein_coding	solute carrier family 35 (CMP-sialic acid transporter), member 1 [Source:MGI Symbol;Acc:MGI:1345622]	-	324	350	327	328	269	310	292	269	242	221	247	262	218	324	230	267	8.60011611718931	9.0839506906739	9.63268509652789
ENSMUSG00000021903	956.154823934235	875.532403141001	806.792393895104	745.224192162077	779.984374017203	705.523541130886	840.461761186816	996.922492445559	734.716751791961	683.843126534621	709.872853345651	768.115860771169	774.374751599958	744.715387634339	751.160034224306	794.77730267208	838.32449773911	745.19700857176	0.169931960416495	0.00715913908747328	0.221867337584844	Galnt15	14	31750946	31784154	+	6326	protein_coding	polypeptide N-acetylgalactosaminyltransferase 15 [Source:MGI Symbol;Acc:MGI:1926004]	-	1148	1075	868	760	685	741	946	868	758	596	703	814	665	840	670	732	11.0452629666265	10.1132339793794	9.26817451209163
ENSMUSG00000072568	101.612272229945	86.3315671934383	109.679150322145	108.841954381566	97.9250454970503	108.542083250906	81.7362389314874	107.961652407699	80.450515037906	78.022370141534	80.7821170236871	74.5468710085041	88.4999716114238	79.7909343893934	86.3273472168232	93.3754754505449	100.32874552678	82.7244502349771	0.277437508279152	0.00721993017652542	0.221867337584844	Lratd2	15	60690843	60725627	-	5926	protein_coding	LRAT domain containing 1 [Source:MGI Symbol;Acc:MGI:3026924]	-	122	106	118	111	86	114	92	94	83	68	80	79	76	90	77	86	1.2530302138511	1.0645228711122	1.34500539131859
ENSMUSG00000021342	1.66577495458926	291.572651464631	2.78845297429183	7340.45829279646	103.618362095716	9.52123537288645	305.622458613388	0	17.4470996467748	5.73693898099515	3.02932938838827	0.943631278588659	3.49341993202989	9.7522253142592	19.0592844504675	353.958197638112	1006.905903534	51.6775158287019	2.85760585095849	0.00722058883991564	0.221867337584844	Prl	13	27241553	27249188	+	1408	protein_coding	prolactin [Source:MGI Symbol;Acc:MGI:97762]	-	2	358	3	7486	91	10	344	0	18	5	3	1	3	11	17	326	0.0864551165154807	15.1318194364246	0.143920369359482
ENSMUSG00000101609	585.519896538125	654.00234392765	672.017166804332	718.749122177372	618.294182615097	787.406165337709	562.380861343821	477.787738314922	493.365206678243	526.650998455354	493.780690307288	495.406421259046	562.440609056812	598.432007920451	589.716683585052	602.597545058749	634.519684632378	545.298770290124	0.219830115667288	0.00723819555251584	0.221867337584844	Kcnq1ot1	7	142757195	142850286	-	93092	lncRNA	KCNQ1 overlapping transcript 1 [Source:MGI Symbol;Acc:MGI:1926855]	-	703	803	723	733	543	827	633	416	509	459	489	525	483	675	526	555	0.459627837246053	0.513350468776613	0.524601588686615
ENSMUSG00000026187	264.858217779692	280.17036900512	318.813123394033	312.798049078556	298.329789770083	317.057137917119	309.176208132148	249.23062311139	263.645061329041	263.899193125777	197.916186708034	274.5967020693	250.361761795475	283.701100051177	252.255235373834	258.411199502671	293.804189773518	255.598304994413	0.200282075776901	0.00724214269294927	0.221867337584844	Xrcc5	1	72346586	72434111	+	2549	protein_coding	X-ray repair complementing defective repair in Chinese hamster cells 5 [Source:MGI Symbol;Acc:MGI:104517]	-	318	344	343	319	262	333	348	217	272	230	196	291	215	320	225	238	7.5931266553761	8.03155033704875	9.08924792205385
ENSMUSG00000034573	403.950426487895	385.234257382041	392.242385050385	365.748189047967	365.510925634339	392.274897362922	370.478387330763	419.21279924266	343.126293053238	338.479399878714	321.108915169156	369.903461206754	319.065687125396	360.83233662759	394.63930156262	337.671777501389	386.831533442371	348.103396515607	0.151050234591055	0.00731399969614612	0.222388599025443	Ptpn13	5	103573058	103746169	+	12102	protein_coding	protein tyrosine phosphatase, non-receptor type 13 [Source:MGI Symbol;Acc:MGI:103293]	-	485	473	422	373	321	412	417	365	354	295	318	392	274	407	352	311	2.43920302289256	2.32602710193057	2.3553690680477
ENSMUSG00000035109	258.195117961335	219.086712972027	236.089018490042	235.333955419603	302.884443049016	242.791502008604	235.435905617871	259.567377065318	253.952228191944	201.940252131029	188.828198542869	216.091562796803	187.480203018937	213.662390976042	219.742338370095	231.267165941466	248.673004072977	214.120542496148	0.210101568638513	0.00733279199184113	0.222388599025443	Shc4	2	125469367	125566068	-	8263	protein_coding	SHC (Src homology 2 domain containing) family, member 4 [Source:MGI Symbol;Acc:MGI:2655364]	-	310	269	254	240	266	255	265	226	262	176	187	229	161	241	196	213	2.28342788676492	1.93742681252724	2.07634553772925
ENSMUSG00002076581	3.33154990917852	7.33003872397117	3.71793729905578	5.88334888549008	3.41598995919943	0.952123537288645	1.77687475938016	4.59411286841271	2.90784994112913	0	0	0	2.32894662135326	0	2.24226875887853	0	3.87524699274706	0.934883165170114	2.08930795827397	0.00735025589834503	1	ENSMUSG00002076581	3	18123490	18123556	+	67	miRNA	-	-	4	9	4	6	3	1	2	4	3	0	0	0	2	0	2	0	3.63369564339692	7.99426398308901	4.03263442901793
ENSMUSG00000032009	3078.35211608095	2997.1713893571	2802.39523916329	3115.233234867	2716.85068088328	3053.46018408468	2997.58771907433	3061.97622679707	2555.0308149388	2758.32026206247	2736.4942141774	2507.22830721007	2898.37407027413	2920.3481986518	2926.16073033647	2824.06525170776	2977.87834878846	2765.75273116986	0.107242845217197	0.00735348297872801	0.222450552034324	Sesn3	9	14186363	14244397	+	15269	protein_coding	sestrin 3 [Source:MGI Symbol;Acc:MGI:1922997]	-	3696	3680	3015	3177	2386	3207	3374	2666	2636	2404	2710	2657	2489	3294	2610	2601	14.7327807905833	14.3432643312916	13.3376828514272
ENSMUSG00000048371	256.529343006746	292.387100211739	247.242830387209	304.953583897903	250.505930341291	290.397678873037	261.200589628884	261.864433499525	222.935162153233	245.540988386592	255.473445087411	233.076925811399	220.085455717883	217.208654726682	263.466579168227	252.98239279043	270.635186230792	238.846200480232	0.183470023526824	0.00738968237911074	0.222614181670711	Pdp2	8	105318083	105325658	+	5692	protein_coding	pyruvate dehyrogenase phosphatase catalytic subunit 2 [Source:MGI Symbol;Acc:MGI:1918878]	-	308	359	266	311	220	305	294	228	230	214	253	247	189	245	235	233	3.29343566835641	3.75353384058015	3.15660623655822
ENSMUSG00000072707	4.99732486376778	4.07224373553954	5.57690594858367	8.82502332823512	6.83197991839886	6.66486476102051	3.55374951876032	12.633810388135	1.93856662741942	2.29477559239806	4.03910585118436	0.943631278588659	5.82236655338314	3.54626375063971	2.24226875887853	0	6.6444878078051	2.60337230156148	1.33742709832218	0.0074171683958119	1	Olfr31	14	8137972	8146935	-	4194	protein_coding	olfactory receptor 31 [Source:MGI Symbol;Acc:MGI:109304]	-	6	5	6	9	6	7	4	11	2	2	4	1	5	4	2	0	0.0870735365191679	0.0709499929617659	0.0966332284492851
ENSMUSG00000047804	613.005183288848	666.219075134269	617.177591643259	657.954517027307	661.563388764956	720.757517727504	687.650531880122	546.699431341113	537.952239108889	585.167776061505	573.553030868179	564.291504596018	575.249815474254	603.75140354641	649.136805695333	592.825692976715	646.378404600922	585.241033540913	0.145265583480496	0.00742220669883622	0.223129124459816	Akap10	11	61762133	61821078	-	6451	protein_coding	A kinase (PRKA) anchor protein 10 [Source:MGI Symbol;Acc:MGI:1890218]	-	736	818	664	671	581	757	774	476	555	510	568	598	494	681	579	546	6.94407066994221	7.54635167428265	6.9525593116629
ENSMUSG00000032410	1299.30446457962	1328.365906533	1338.45742766008	1282.57005703684	1260.50029494459	1352.01542294988	1191.3945261644	1240.41047447143	1134.06147704036	1155.41951077242	1160.23315575271	1172.9336792857	1311.19694782188	1244.73857647454	1214.18853293272	1203.0235674326	1286.62732179248	1199.47443093912	0.102321726512951	0.00746366954181758	0.223241169257833	Xrn1	9	95836813	95939856	+	18585	protein_coding	5'-3' exoribonuclease 1 [Source:MGI Symbol;Acc:MGI:891964]	-	1560	1631	1440	1308	1107	1420	1341	1080	1170	1007	1149	1243	1126	1404	1083	1108	5.10887636061133	5.22278531240856	5.23363693451237
ENSMUSG00000022150	241.537368415443	263.881394062962	309.518280146394	285.342420946269	273.279196735954	252.312737381491	273.638712944545	261.864433499525	236.505128545169	257.014866348583	197.916186708034	243.456869875874	237.552555378032	184.405715033265	280.283594859816	229.095643256569	270.171818016573	233.278820000668	0.214923262721792	0.00746796463091923	0.223241169257833	Dab2	15	6329269	6470193	+	7342	protein_coding	disabled 2, mitogen-responsive phosphoprotein [Source:MGI Symbol;Acc:MGI:109175]	-	290	324	333	291	240	265	308	228	244	224	196	258	204	208	250	211	2.40406927101614	2.62628231097939	3.06361028145665
ENSMUSG00000097613	43.3101488193208	30.1346036429926	39.9678259648496	33.3389770177771	35.2985629117274	27.6115825813707	38.2028073266735	26.4161489933731	26.1706494701622	19.5055925353835	28.2737409582905	16.9853630145959	29.1118327669157	26.5969781297978	21.301553209346	28.2297949036531	34.2850821572606	24.5219381235181	0.489844519985636	0.00747224937211557	0.223241169257833	Gm17597	15	81684992	81686814	-	1115	lncRNA	predicted gene, 17597 [Source:MGI Symbol;Acc:MGI:4937231]	-	52	37	43	34	31	29	43	23	27	17	28	18	25	30	19	26	2.83851919766701	1.97486601037146	2.60493717264589
ENSMUSG00000004221	687.965056245364	644.228958962355	722.209320341585	659.915633322471	647.899428928158	703.619294056309	700.977092575473	648.918442663296	578.662138284697	613.852470966481	585.670348421732	584.10776144638	611.34848810523	680.882640122824	650.257940074772	661.228657550951	676.966653386876	620.751305621633	0.126049488590278	0.00752227626894062	0.224272401750271	Ikbkg	X	73436896	73497460	+	8110	protein_coding	inhibitor of kappaB kinase gamma [Source:MGI Symbol;Acc:MGI:1338074]	-	826	791	777	673	569	739	789	565	597	535	580	619	525	768	580	609	6.19901307943503	5.80452128115863	6.47148322257227
ENSMUSG00000033713	1976.44198362016	2045.89525273507	1944.48120740617	1863.06048040519	1848.05056792689	1994.69881061971	1761.77132392543	1722.79232565477	1778.63488065732	1797.95667664388	1719.64931614174	1723.07071470289	1804.93363154877	1750.96772687836	1778.11912579067	1816.47872591583	1894.64899403667	1771.22634978493	0.0988536998863053	0.00757383301342942	0.224536348543559	Foxn3	12	99156337	99529841	-	11501	protein_coding	forkhead box N3 [Source:MGI Symbol;Acc:MGI:1918625]	Fork_head	2373	2512	2092	1900	1623	2095	1983	1500	1835	1567	1703	1826	1550	1975	1586	1673	12.5581450317216	12.9985470385166	12.2865440420152
ENSMUSG00000045140	39.9785989101422	41.5368861025033	43.6857632639054	36.2806514605222	36.4372262314606	36.1806944169685	37.3143699469834	44.792600467024	37.8020492346787	27.5373071087767	31.3030703466788	18.8726255717732	25.6184128348858	21.2775825038382	40.3608376598134	28.2297949036531	39.5258488499387	28.8752100205122	0.459501329262441	0.00757771356080612	0.224536348543559	Pigw	11	84767141	84771111	-	2733	protein_coding	phosphatidylinositol glycan anchor biosynthesis, class W [Source:MGI Symbol;Acc:MGI:1917575]	-	48	51	47	37	32	38	42	39	39	24	31	20	22	24	36	26	1.06896864152621	1.11055819938265	1.16161414352154
ENSMUSG00000029304	471.41431214876	395.822091094443	516.793284568753	508.909678594892	494.179880764184	438.928950690065	620.129291023676	476.639210097819	434.23892454195	483.050262199791	372.607514771757	392.550611892882	470.447217513358	412.253161011866	418.183123530845	420.189639527452	490.352087372824	425.440056873738	0.205955914563928	0.00761686352769153	0.224875740473605	Spp1	5	104582984	104588916	+	1648	protein_coding	secreted phosphoprotein 1 [Source:MGI Symbol;Acc:MGI:98389]	-	566	486	556	519	434	461	698	415	448	421	369	416	404	465	373	387	20.9036720553547	17.5505140114175	22.7887891003908
ENSMUSG00000040549	4078.6499763118	4132.51294282553	4026.52609487741	4090.88859171077	4276.81942891769	4355.01305955826	3823.83448218611	3854.46069659827	3662.921642509	3520.18575873862	3521.09052576996	3324.41299446785	4006.95266203828	4019.68996135011	4073.08120050284	3943.48519577185	4079.83815912323	3758.97749264356	0.118345476128802	0.00765281652200224	0.224875740473605	Ckap5	2	91357107	91451009	+	9462	protein_coding	cytoskeleton associated protein 5 [Source:MGI Symbol;Acc:MGI:1923036]	-	4897	5074	4332	4172	3756	4574	4304	3356	3779	3068	3487	3523	3441	4534	3633	3632	31.4999975402369	31.9137837333307	30.9249616153001
ENSMUSG00000029782	523.053335741028	517.174954413522	524.229159166865	507.92912044731	456.60399121299	509.386092449425	491.305870968614	544.402374906907	437.146774483079	439.449525944228	425.115890837154	397.268768285825	511.20378338704	459.241155707842	505.631605127107	498.364456183722	509.260612413333	459.1777449945	0.152334095106324	0.00774795041812846	0.224875740473605	Tmem209	6	30479052	30509782	-	9856	protein_coding	transmembrane protein 209 [Source:MGI Symbol;Acc:MGI:1919899]	-	628	635	564	518	401	535	553	474	451	383	421	421	439	518	451	459	3.87812951226585	3.83427986517543	3.86528991994038
ENSMUSG00000039826	346.481190554566	380.347564899393	374.58218287987	352.020374981823	406.502805144732	356.094202945953	358.040264015102	383.608424512462	336.34130985727	312.089480566136	337.265338573894	347.256310520627	340.026206717576	312.957775993954	357.641867041125	326.814164076907	369.709626241738	333.799056668436	0.145421627204687	0.00775140129236675	0.224875740473605	Trub2	2	29651236	29678514	-	6316	protein_coding	TruB pseudouridine (psi) synthase family member 2 [Source:MGI Symbol;Acc:MGI:2442186]	-	416	467	403	359	357	374	403	334	347	272	334	368	292	353	319	301	4.00880165344993	4.40033294220801	4.30989400799213
ENSMUSG00000073792	338.15231578162	312.748318889437	355.992496384591	274.55628132287	347.292312518609	361.806944169685	280.746211982065	269.904131019247	220.996595525814	286.846949049757	277.688527268925	240.625976040108	326.052526989456	275.722006612237	300.464013689722	247.553586078189	317.649876508515	271.993772656776	0.227121651154466	0.00787426929702697	0.226681735614066	Alg6	4	99603901	99651697	+	8544	protein_coding	asparagine-linked glycosylation 6 (alpha-1,3,-glucosyltransferase) [Source:MGI Symbol;Acc:MGI:2444031]	-	406	384	383	280	305	380	316	235	228	250	275	255	280	311	268	228	2.89219887908717	2.67473501556536	3.02789770842196
ENSMUSG00000015653	2007.25882028006	2144.44355113512	2123.87168208561	1951.31071368754	2063.25793535646	2130.85247645199	1881.71037018359	1947.90385620699	1776.6963140299	1818.60965697546	1690.36579872065	1748.54875922479	1874.80203018937	1930.94061222332	2113.33830524301	1998.88663144713	2031.32617567342	1869.0235135067	0.120786039500401	0.00788526369390561	0.226681735614066	Steap2	5	5714829	5744578	-	12144	protein_coding	six transmembrane epithelial antigen of prostate 2 [Source:MGI Symbol;Acc:MGI:1921301]	-	2410	2633	2285	1990	1812	2238	2118	1696	1833	1585	1674	1853	1610	2178	1885	1841	12.0786568581048	12.9032727960832	12.7094896226634
ENSMUSG00000031207	865.37008890912	942.31720040385	906.247216644846	828.57163470652	975.834465011304	822.634736217389	898.210190866671	970.506343452186	880.109248848417	808.908396320316	822.967817178813	739.806922413509	868.697089764765	812.094398896493	801.611081299073	865.351789931212	901.211484526486	824.943343081575	0.126985855858468	0.00794882345468653	0.227652809190746	Msn	X	95139648	95212158	+	6327	protein_coding	moesin [Source:MGI Symbol;Acc:MGI:97167]	-	1039	1157	975	845	857	864	1011	845	908	705	815	784	746	916	715	797	9.99496028227397	10.8829417084642	10.4090344584952
ENSMUSG00000025092	2213.81491464913	2252.76523450047	2215.89063023724	2200.37248317329	2060.98060871699	2078.48568190111	2238.862196819	2016.81554923318	1962.79871026216	2005.6338677559	1957.95656136162	1952.37311539994	2051.80197341222	2136.62390976042	2138.00326159067	2052.08893722709	2159.7484124038	2032.16004209625	0.0892533338724803	0.00803965679835194	0.228845349023955	Hspa12a	19	58784182	58932086	-	9192	protein_coding	heat shock protein 12A [Source:MGI Symbol;Acc:MGI:1920692]	-	2658	2766	2384	2244	1810	2183	2520	1756	2025	1748	1939	2069	1762	2410	1907	1890	17.599823823705	17.9082413436082	17.5186203241453
ENSMUSG00000040420	622.999833016383	584.774200423478	576.280281353646	606.96549335306	587.550272982302	660.773734878319	527.731803535908	594.937616459446	501.11947318792	503.703242531374	548.308619298276	510.504521716465	599.703754998464	547.011183536175	574.020802272902	543.966432566546	595.251654500318	541.042253763515	0.138781477256685	0.00809428846707374	0.229496884772326	Cdh18	15	22549108	23474504	+	4554	protein_coding	cadherin 18 [Source:MGI Symbol;Acc:MGI:1344366]	-	748	718	620	619	516	694	594	518	517	439	543	541	515	617	512	501	9.99705154064998	9.38301037355389	9.19607126599719
ENSMUSG00000103138	16.6577495458926	13.8456287008344	26.0255610933905	29.4167444274504	23.911929714396	33.3243238051026	21.3224971125619	9.18822573682543	15.5085330193554	4.58955118479612	11.107541090757	9.43631278588659	12.8092064174429	24.823846254478	12.3324781738319	6.51456805468918	21.7115825170567	12.1402546226546	0.821538345922807	0.00811781018812	1	Gm2238	18	5588043	5591711	-	3669	TEC	predicted gene 2238 [Source:MGI Symbol;Acc:MGI:3780408]	-	20	17	28	30	21	35	24	8	16	4	11	10	11	28	11	6	0.331776516908686	0.27574775678321	0.515482569422025
ENSMUSG00000073902	8.3288747729463	17.1034236892661	14.8717491962231	7.84446518065344	4.55465327893257	7.61698829830916	12.4381233156611	10.3367539539286	3.87713325483884	6.88432677719418	1.00977646279609	1.88726255717732	6.98683986405977	3.54626375063971	5.60567189719631	10.857613424482	10.38687896074	5.08186099854802	1.07316504627441	0.0081451249548516	1	Gvin3	7	106195950	106203242	-	7293	unprocessed_pseudogene	GTPase, very large interferon inducible, family member 3 [Source:MGI Symbol;Acc:MGI:3584360]	-	10	21	16	8	4	8	14	9	4	6	1	2	6	4	5	10	0.0834559194116254	0.171365684358003	0.148189500476732
ENSMUSG00000081747	6.66309981835704	0	7.43587459811156	0.98055814758168	5.69331659866571	2.85637061186593	0.88843737969008	0	0.96928331370971	0	2.01955292559218	0	0	0	0	0	3.064707144284	0.373604529912736	2.92640081446009	0.00818848058161689	1	Rpl7a-ps9	7	81095668	81096444	+	777	processed_pseudogene	ribosomal protein L7A, pseudogene 9 [Source:MGI Symbol;Acc:MGI:3783074]	-	8	0	8	1	5	3	1	0	1	0	2	0	0	0	0	0	0.626660509929456	0	0.695460763820338
ENSMUSG00000029467	21208.6467218305	21592.6651833249	21808.4907119364	21145.7364525989	22868.9141135204	22115.9255241406	20273.2525671479	21362.6248381191	19355.6184914692	19110.891133491	19833.019505778	19095.3225535201	21253.9668664698	20965.511293782	21253.3444310301	21400.3560596539	21547.0320140774	20283.5037918993	0.0871697110984307	0.00823964834364205	0.232705693455203	Atp2a2	5	122591576	122640288	-	6081	protein_coding	ATPase, Ca++ transporting, cardiac muscle, slow twitch 2 [Source:MGI Symbol;Acc:MGI:88110]	-	25464	26512	23463	21565	20084	23228	22819	18600	19969	16656	19641	20236	18252	23648	18957	19710	254.867806810219	259.464691301082	260.622677509422
ENSMUSG00000018168	2.49866243188389	2.44334624132373	0.929484324763945	4.9027907379084	1.13866331973314	3.80849414915458	1.77687475938016	1.14852821710318	0	0	0	0	1.16447331067663	0.886565937659927	1.12113437943926	0	2.33085552265638	0.396521703471977	2.54047448970711	0.00827981318976813	1	Ikzf3	11	98355728	98436857	-	8754	protein_coding	IKAROS family zinc finger 3 [Source:MGI Symbol;Acc:MGI:1342542]	zf-C2H2	3	3	1	5	1	4	2	1	0	0	0	0	1	1	1	0	0.0208582597761818	0.0203950836519292	0.00771608712429179
ENSMUSG00000039831	380.629577123646	418.626656013465	357.851465034119	328.486979439863	388.284192029002	370.376056005283	369.589949951073	329.627598308612	338.279876484689	359.132380210296	301.923162376031	281.20212101942	275.980174630361	304.092116617355	375.580017112153	349.615152268319	367.934059238133	323.225625089828	0.190440909590341	0.00838930783523115	0.235870719639606	Arhgap29	3	121746190	121810402	+	8815	protein_coding	Rho GTPase activating protein 29 [Source:MGI Symbol;Acc:MGI:2443818]	-	457	514	385	335	341	389	416	287	349	313	299	298	237	343	335	322	3.15542050213188	3.47017663136849	2.95013627613493
ENSMUSG00000021998	179.90369509564	183.250968099279	236.089018490042	223.567257648623	232.287317225561	220.892660650966	196.344660911508	197.546853341747	182.225262977426	188.171598576641	185.79886915448	191.557149553498	160.697316873375	179.972885344965	183.866038228039	172.636053449263	208.735303932921	180.615646769711	0.203578559824811	0.00840065149477159	0.235870719639606	Lcp1	14	75368541	75468282	+	9504	protein_coding	lymphocyte cytosolic protein 1 [Source:MGI Symbol;Acc:MGI:104808]	-	216	225	254	228	204	232	221	172	188	164	184	203	138	203	164	159	1.38328186424769	1.40892173523507	1.8052233983856
ENSMUSG00000020716	2425.36833388196	2267.42531194842	2380.40935572046	2280.77825127499	2131.57773454044	2565.9729329929	2189.10970355636	2251.11530552223	2126.6075902791	1979.24394844333	2035.70934899692	1896.6988699632	2143.79536495567	2126.87168444616	2371.19921251404	2292.04219390814	2311.46961617972	2121.52102668832	0.124441550744059	0.00846110017334204	0.237090852215885	Nf1	11	79230519	79472438	+	15850	protein_coding	neurofibromin 1 [Source:MGI Symbol;Acc:MGI:97306]	-	2912	2784	2561	2326	1872	2695	2464	1960	2194	1725	2016	2010	1841	2399	2115	2111	11.1821538613456	10.4532356974246	10.9140006904085
ENSMUSG00000050965	1329.28841376223	1361.75830516442	1318.93825684004	1355.13135995788	1382.33727015604	1388.19611736684	1384.18543755715	1325.40156253707	1128.2457771581	1212.78890058237	1303.62141346975	1177.65183567865	1348.46009376354	1355.55931868203	1236.61122052151	1321.37155375945	1355.65459041771	1260.53876420193	0.105213740122383	0.00852443806104202	0.237746378211287	Prkca	11	107824213	108234754	-	8992	protein_coding	protein kinase C, alpha [Source:MGI Symbol;Acc:MGI:97595]	-	1596	1672	1419	1382	1214	1458	1558	1154	1164	1057	1291	1248	1158	1529	1103	1217	10.8028898615358	11.0660022296555	10.6593264309948
ENSMUSG00000039202	1570.82578217767	1538.49368328684	1523.42480828811	1425.73154658376	1427.88380294536	1643.3652253602	1563.64978825454	1677.99972518774	1482.03418666215	1366.53886527304	1348.05157783278	1583.41328547177	1275.09827519091	1288.18030741987	1585.28401252712	1309.42817899252	1546.42179526053	1404.75358617127	0.138432884137666	0.00861369603520059	0.239460479272113	Abhd2	7	78922947	79015256	+	10573	protein_coding	abhydrolase domain containing 2 [Source:MGI Symbol;Acc:MGI:1914344]	-	1886	1889	1639	1454	1254	1726	1760	1461	1529	1191	1335	1678	1095	1453	1414	1206	10.8569244512182	10.6327231048866	10.4709090266184
ENSMUSG00000021065	1249.33121594194	1258.32331428172	1212.04755949218	1260.99777779004	1326.54276748911	1296.79225778713	1176.29109070967	1118.6664834585	1067.18092839439	1137.06130603324	1237.98594338801	1013.45999320422	1249.47986235602	1138.35066395535	1126.74005133646	1135.70636420081	1237.37405836879	1138.24563910856	0.121521087488007	0.00865070349842572	0.239634430243747	Fut8	12	77284899	77523112	+	7902	protein_coding	fucosyltransferase 8 [Source:MGI Symbol;Acc:MGI:1858901]	-	1500	1545	1304	1286	1165	1362	1324	974	1101	991	1226	1074	1073	1284	1005	1046	11.5536070666094	11.6359604630257	11.1466465703125
ENSMUSG00000021585	343.982528122682	389.30650111758	354.133527735063	373.59265422862	359.817609035673	446.545938988374	333.16401738378	368.67755769012	326.648476720172	320.121195139529	311.011150541195	341.594522849095	323.723580368103	351.080111313331	358.763001420564	311.613505282632	371.152541787737	330.569442954328	0.165992715603509	0.00869013671682703	0.239744369061161	Cast	13	74840487	74956929	-	11470	protein_coding	calpastatin [Source:MGI Symbol;Acc:MGI:1098236]	-	413	478	381	381	316	469	375	321	337	279	308	362	278	396	320	287	2.19154298492668	2.4801346345288	2.24370224650263
ENSMUSG00000040003	1163.5438057806	1171.99174708828	1109.80428376815	1245.30884742873	1181.932525883	1108.27179740398	1098.99703867663	1122.11206810981	1103.04441100165	1059.0389358917	993.620039391352	986.094686125149	1084.12465223994	1062.99255925425	1153.647276443	1110.7338533245	1150.2452642674	1069.16205170894	0.106247902236613	0.00874208528356354	0.239744369061161	Magi2	5	19432034	20909790	+	11348	protein_coding	membrane associated guanylate kinase, WW and PDZ domain containing 2 [Source:MGI Symbol;Acc:MGI:1354953]	-	1397	1439	1194	1270	1038	1164	1237	977	1138	923	984	1045	931	1199	1029	1023	7.4927361324971	7.5466158833819	7.1070384440557
ENSMUSG00000053062	979.475673298485	944.760546645174	896.022889072443	956.044193892138	890.434716031318	1009.25094952596	931.082373915204	867.1388039129	795.781600555672	744.65467973317	792.67452329493	747.355972642218	889.657609356944	961.037476423361	913.724519242999	909.868004971588	934.276268286703	844.34429827761	0.146908387674218	0.00875482459465024	0.239744369061161	Jam2	16	84571011	84622816	+	6045	protein_coding	junction adhesion molecule 2 [Source:MGI Symbol;Acc:MGI:1933820]	-	1176	1160	964	975	782	1060	1048	755	821	649	785	792	764	1084	815	838	11.8406181610641	11.4201672045892	10.771703577395
ENSMUSG00000025019	352.311402895628	394.193193600228	357.851465034119	394.184375327835	354.124292437007	423.694974093447	378.474323747974	296.32028001262	275.276461093558	320.121195139529	312.020927003992	273.653070790711	356.328833067048	335.121924435452	384.549092147667	312.69926662508	368.894288393607	321.22134628788	0.203862765871936	0.00875737686539956	0.239744369061161	Lcor	19	41471076	41574975	+	12765	protein_coding	ligand dependent nuclear receptor corepressor [Source:MGI Symbol;Acc:MGI:2443930]	HTH	423	484	385	402	311	445	426	258	284	279	309	290	306	378	343	288	2.01689322815339	2.2564999124656	2.03724647662588
ENSMUSG00000026200	184.901019959408	147.415223226531	165.448209807982	164.733768793722	157.135538123174	173.286483786533	141.261543370723	158.496893960239	125.037547468553	151.455189098272	105.016752130793	161.360948638661	118.776277689016	150.716209402188	128.930453635515	147.663542572955	161.584835128539	136.119615079494	0.245776430378469	0.00876593015396226	0.239744369061161	Glb1l	1	75174880	75187457	-	5905	protein_coding	galactosidase, beta 1-like [Source:MGI Symbol;Acc:MGI:1921827]	-	222	181	178	168	138	182	159	138	129	132	104	171	102	170	115	136	2.28821291278094	1.82418739905768	2.03612185438052
ENSMUSG00000003617	430.602825761324	452.019054644889	472.178036980084	404.970514951234	472.545277689254	460.827792047704	464.652749577912	616.759652584407	414.853258267756	441.744301536626	408.959467432416	382.170667828407	359.822252999078	438.850139141664	441.726945499069	415.846594157659	471.819488029601	412.996703357835	0.189064620932041	0.00877073106731355	0.239744369061161	Cp	3	20011218	20063309	+	9566	protein_coding	ceruloplasmin [Source:MGI Symbol;Acc:MGI:88476]	-	517	555	508	413	415	484	523	537	428	385	405	405	309	495	394	383	3.28945179258901	3.45281559935843	3.5870464516531
ENSMUSG00000085174	17.4906370231872	7.33003872397117	18.5896864952789	18.6306048040519	23.911929714396	15.2339765966183	9.77281117659088	10.3367539539286	7.75426650967768	5.73693898099515	8.07821170236871	11.3235753430639	10.4802597960897	9.7522253142592	4.48453751775705	10.857613424482	15.1620548110029	8.55845357358666	0.807588170519319	0.00881929684364384	1	Gm16206	3	53360040	53365218	+	1966	lncRNA	predicted gene 16206 [Source:MGI Symbol;Acc:MGI:3801870]	-	21	9	20	19	21	16	11	9	8	5	8	12	9	11	4	10	0.650128404153035	0.272439311732942	0.687147779105293
ENSMUSG00000041444	2116.36707980565	2121.6389862161	2094.12818369317	2084.66662175865	2109.94313146551	2172.74591209269	2175.78314286101	1932.97298938465	1916.2731112041	1833.52569832605	1939.78058503129	1841.96825580506	2048.30855348019	2057.71954130869	2025.88982364675	2098.77667495236	2101.03075590968	1970.28028046931	0.0935409203288726	0.00887100619729487	0.241572033169273	Arhgap32	9	32027432	32179742	+	17179	protein_coding	Rho GTPase activating protein 32 [Source:MGI Symbol;Acc:MGI:2450166]	-	2541	2605	2253	2126	1853	2282	2449	1683	1977	1598	1921	1952	1759	2321	1807	1933	9.00264541302455	9.02444757674706	8.85863844948317
ENSMUSG00000047821	97.4478348434717	84.7026696992225	60.4164811096564	68.6390703307176	103.618362095716	95.2123537288645	72.8518651345866	68.9116930261907	63.9726987048409	55.0746142175534	69.6745759329302	55.6742454367309	62.8815587765379	59.3999178232151	61.6623908691594	83.6036233685111	81.4750412460533	63.9929531411849	0.34991014870972	0.00899238743570949	0.242128158977072	Trim16	11	62711057	62741634	+	4568	protein_coding	tripartite motif-containing 16 [Source:MGI Symbol;Acc:MGI:2137356]	-	117	104	65	70	91	100	82	60	66	48	69	59	54	67	55	77	1.55891747748404	1.35493363091468	0.961149460287493
ENSMUSG00000029263	377.298027214467	452.019054644889	381.088573153217	403.009398656071	404.225478505266	442.73744483922	410.458069416817	413.470158157144	329.556326661302	374.048421560884	381.695502936922	351.030835634981	335.368313474869	415.799424762506	396.881570321499	358.301243007905	410.538275573386	367.835204795108	0.157829562663209	0.0089997402574381	0.242128158977072	Pigg	5	108460475	108497221	+	4573	protein_coding	phosphatidylinositol glycan anchor biosynthesis, class G [Source:MGI Symbol;Acc:MGI:3576484]	-	453	555	410	411	355	465	462	360	340	326	378	372	288	469	354	330	6.02920929765689	7.22274962244976	6.05600632872964
ENSMUSG00000003316	4657.50677303157	4492.49928904722	4195.69224198445	4546.84813033625	4731.14609349121	4474.02850171934	4696.27998904176	4807.7391167939	4309.43361275337	4265.98782626799	4400.60582486536	4101.9651680249	4482.05777279434	4328.21490765576	4515.92928038135	4226.86890615083	4575.21751693071	4328.88291236174	0.079716706725078	0.00905413835354026	0.242128158977072	Glg1	8	111881053	111985848	-	7090	protein_coding	golgi apparatus protein 1 [Source:MGI Symbol;Acc:MGI:104967]	-	5592	5516	4514	4637	4155	4699	5286	4186	4446	3718	4358	4347	3849	4882	4028	3893	48.0047582700163	46.3008326086534	43.0050032243767
ENSMUSG00000041966	432.268600715913	391.749847358904	378.300120178925	408.892747541561	343.876322559409	426.551344705313	393.577759202706	368.67755769012	351.849842876625	394.701401892466	326.157797483137	300.074746591194	351.670939824342	367.92486412887	359.884135800003	363.730049720146	392.986787494106	351.999222289598	0.163311927426811	0.00906971839768175	0.242128158977072	Dcaf17	2	70885672	70929486	+	9806	protein_coding	DDB1 and CUL4 associated factor 17 [Source:MGI Symbol;Acc:MGI:1923013]	-	519	481	407	417	302	448	443	321	363	344	323	318	302	415	321	335	3.22135678686113	2.91920077710936	2.80353631054686
ENSMUSG00000026235	444.761912875332	458.534644621752	452.658866160041	463.804003806135	446.356021335392	418.934356407004	366.036200432313	447.92600467024	386.744042170174	355.690216821699	323.128468094749	346.312679242038	411.05907866885	396.294974133987	446.211483016826	428.875730267037	437.376501288526	386.78958405192	0.178223676953966	0.00912642215536179	0.242588353614948	Epha4	1	77343822	77491725	-	8054	protein_coding	Eph receptor A4 [Source:MGI Symbol;Acc:MGI:98277]	-	534	563	487	473	392	440	412	390	399	310	320	367	353	447	398	395	4.03545948377995	4.16013618776178	4.08433166080289
ENSMUSG00000002107	3197.45502533408	3289.55848956884	3217.87473233278	3161.31946780334	3315.78758706291	3546.6601764002	2971.82303506332	3033.26302136949	2829.33799271864	2963.70267758209	2875.84336604326	2688.40551269909	3002.01219492435	3128.69119400188	3240.07835657947	3124.82114356591	3216.71769186687	2981.61155476434	0.1098341664794	0.0091778010538569	0.243275725399191	Celf2	2	6544505	7514374	-	25884	protein_coding	CUGBP, Elav-like family member 2 [Source:MGI Symbol;Acc:MGI:1338822]	-	3839	4039	3462	3224	2912	3725	3345	2641	2919	2583	2848	2849	2578	3529	2890	2878	9.02713797640484	9.28652517752565	9.03440046310872
ENSMUSG00000029084	244.868918324621	222.344507960459	232.371081190986	231.411722829277	212.930040790098	193.281078069595	219.44403278345	198.69538155885	170.593863212909	196.203313150034	165.603339898559	175.515417817491	190.973622950967	224.301182227962	195.077382022432	209.551939092502	219.418345438417	190.977507546607	0.203141695285456	0.00918592988021842	0.243275725399191	Cd38	5	44025895	44069717	+	3890	protein_coding	CD38 antigen [Source:MGI Symbol;Acc:MGI:107474]	-	294	273	250	236	187	203	247	173	176	171	164	186	164	253	174	193	4.60003449766276	4.17660904069355	4.34104284614719
ENSMUSG00000047735	81.6229727748737	122.981760813294	144.999554663175	99.0363729057497	124.114301850913	99.9729714153077	107.5009229425	95.3278420195638	67.8498319596797	87.2014725111262	86.8407758004637	101.912178087575	94.3223381648069	79.7909343893934	75.1160034224306	106.404611559923	109.444587423172	87.4297682369249	0.325172272548084	0.00922502672943135	0.24353392022125	Samd9l	6	3372257	3399572	-	5427	protein_coding	sterile alpha motif domain containing 9-like [Source:MGI Symbol;Acc:MGI:1343184]	-	98	151	156	101	109	105	121	83	70	76	86	108	81	90	67	98	1.09908078102746	1.65587635315012	1.94163879915678
ENSMUSG00000089707	47.4745862057939	43.980232343827	58.5575124601285	36.2806514605222	59.2104926261234	31.4200767305253	33.7606204282231	29.8617336446826	24.2320828427428	18.3582047391845	42.4106114374357	31.1398321934258	32.6052526989456	31.0298078180974	29.1494938654208	31.4870789309977	42.5682382374783	30.0515455657813	0.499736417591508	0.0092293629516767	0.24353392022125	Slain1os	14	103930419	103936878	-	3101	lncRNA	SLAIN motif family, member 1, opposite strand [Source:MGI Symbol;Acc:MGI:1918148]	-	57	54	63	37	52	33	38	26	25	16	42	33	28	35	26	29	1.11875876024934	1.03634121934917	1.37227909745926
ENSMUSG00000095134	21.6550744096604	14.6600774479423	12.0832962219313	17.6500466564702	14.8026231565309	29.515829655948	15.1034354547314	11.4852821710318	3.87713325483884	10.3264901657913	13.1270940163492	10.3799440644753	11.6447331067663	12.411923127239	13.4536125532711	6.51456805468918	17.1194581467808	10.2169372929275	0.75316907541168	0.00928230705599234	1	Mid1-ps1	Y	90764326	90774754	+	1248	unprocessed_pseudogene	midline 1, pseudogene 1 [Source:MGI Symbol;Acc:MGI:5780070]	-	26	18	13	18	13	31	17	10	4	9	13	11	10	14	12	6	1.26800837556038	0.858358472543211	0.703610694646357
ENSMUSG00000034109	675.471744085945	657.260138916082	672.946651129096	604.023818910315	592.104926261234	735.991494324123	640.563350756548	669.591950571153	563.153605265342	579.43083708051	560.42593685183	532.208041124004	595.045861755757	633.894645426848	687.255374596268	598.254499688956	655.994259369312	593.708600223689	0.145565323495549	0.0092920003833933	0.244740119387736	Golim4	3	75782391	75864256	-	11072	protein_coding	golgi integral membrane protein 4 [Source:MGI Symbol;Acc:MGI:1920374]	-	811	807	724	616	520	773	721	583	581	505	555	564	511	715	613	551	4.45818551696302	4.33768725214394	4.41688563228869
ENSMUSG00000033446	56.6363484560348	43.980232343827	51.121637862017	55.8918144121558	43.2692061498594	52.3667945508755	57.7484296798552	66.6146365919844	51.3720156266147	22.9477559239806	36.3519526606592	43.4070388150783	45.4144591163885	48.761126571296	40.3608376598134	31.4870789309977	53.4536375058261	40.0127831631035	0.407048853680023	0.00938718148501257	0.245854351338198	Lpar6	14	73475335	73480734	+	5400	protein_coding	lysophosphatidic acid receptor 6 [Source:MGI Symbol;Acc:MGI:1914418]	-	68	54	55	57	38	55	65	58	53	20	36	46	39	55	36	29	0.766440618116498	0.595128540963293	0.687974901431994
ENSMUSG00000020464	569.695034469527	581.516405435047	586.504608926049	506.948562299729	547.697056791642	616.976052163042	484.198371931094	477.787738314922	453.624590816145	447.481240517621	461.467843497813	460.492063951266	470.447217513358	555.876842912774	468.634170605612	560.252852703269	546.415478791381	484.784602814732	0.173165405383527	0.00940591709043598	0.245854351338198	Pnpt1	11	29080744	29111828	+	3516	protein_coding	polyribonucleotide nucleotidyltransferase 1 [Source:MGI Symbol;Acc:MGI:1918951]	-	684	714	631	517	481	648	545	416	468	390	457	488	404	627	418	516	11.8405150700792	12.0853748079576	12.1222757220983
ENSMUSG00000035133	6050.92752254549	6175.15040057216	6006.32770662461	5803.92367553597	5876.64139314275	6604.88097817133	5103.18430893982	5291.26949619434	4552.72372449451	4559.71910209494	4636.89351715964	4603.03337695548	5661.66923650977	5851.33518855552	5920.71065781874	5783.85067122154	5864.03818521581	5196.24193435127	0.174577561809601	0.00941170457400667	0.245854351338198	Arhgap5	12	52550755	52618758	+	10887	protein_coding	Rho GTPase activating protein 5 [Source:MGI Symbol;Acc:MGI:1332637]	-	7265	7582	6462	5919	5161	6937	5744	4607	4697	3974	4592	4878	4862	6600	5281	5327	40.6154019220554	41.4463543453999	40.0924314912517
ENSMUSG00000031985	1086.0852703922	1013.17424140224	1091.21459727287	1026.64438051802	1153.46594288967	1083.51658543448	996.82674001227	1068.13124190596	1038.1024289831	874.30950070366	976.453839523818	976.658373339262	986.308894143104	1010.68516893232	1032.56476346356	1002.15771907969	1064.88237497846	987.155086021063	0.107412740637338	0.0094272457995823	0.245854351338198	Gnpat	8	125589772	125616796	+	3587	protein_coding	glyceronephosphate O-acyltransferase [Source:MGI Symbol;Acc:MGI:1343460]	-	1304	1244	1174	1047	1013	1138	1122	930	1071	762	967	1035	847	1140	921	923	22.1263396272862	20.6395289924264	22.107538257436
ENSMUSG00000038023	1152.71626857577	1132.8982072271	1067.04800482901	1109.01126491488	1113.61272669901	1045.43164394293	1030.58736044049	1107.18120128746	992.546113238743	1061.3337114841	970.395180747042	972.883848224908	1114.40095831753	1067.42538894255	965.296700697205	1009.75804847682	1094.81083473958	1019.25499376611	0.103881109168704	0.00951510588765917	0.245854351338198	Atp6v0a2	5	124766641	124801519	+	6726	protein_coding	ATPase, H+ transporting, lysosomal V0 subunit A2 [Source:MGI Symbol;Acc:MGI:104855]	-	1384	1391	1148	1131	978	1098	1160	964	1024	925	961	1031	957	1204	861	930	12.5239863819844	12.3078174320538	11.5289217121002
ENSMUSG00000032258	294.842166962299	308.676075153897	284.422203377767	296.128560569667	280.111176654353	275.163702276418	250.539341072603	228.557115203533	246.197961682266	236.361886017	254.463668624614	240.625976040108	257.348601659535	223.414616290302	251.134100994395	261.668483530015	277.305042658817	246.401911854779	0.175809866224788	0.00961154380983085	0.246390358518003	Lca5	9	83272346	83323180	-	6306	protein_coding	Leber congenital amaurosis 5 (human) [Source:MGI Symbol;Acc:MGI:1923032]	-	354	379	306	302	246	289	282	199	254	206	252	255	221	252	224	241	3.41674568942627	3.57681124365823	3.27771452044583
ENSMUSG00000070639	875.364738636656	949.647239127821	908.106185294374	856.027262838807	859.690806398523	849.294195261471	839.573323807126	710.938966386867	848.122899495997	741.212516344573	713.911959196835	682.2454144196	809.308950920257	765.106404200517	834.123978302811	801.291870726769	856.080339718956	774.41549920092	0.147017010324752	0.00963477294687259	0.246390358518003	Lrrc8b	5	105563641	105637940	+	6726	protein_coding	leucine rich repeat containing 8 family, member B [Source:MGI Symbol;Acc:MGI:2141353]	-	1051	1166	977	873	755	892	945	619	875	646	707	723	695	863	744	738	9.51062838689715	10.316977085388	9.8116345929633
ENSMUSG00000047694	951.157499070467	884.491339359188	865.349906355232	905.055170217891	827.808233445995	939.745931303892	851.123009743097	853.356465307662	736.65531841938	753.833782102762	680.589335924564	719.047034284558	751.085285386425	871.494316719708	882.3327566187	945.698129272379	884.760944350428	792.59199484106	0.159663405084363	0.009679044366264	0.246390358518003	Yipf6	X	97979922	97992623	+	7149	protein_coding	Yip1 domain family, member 6 [Source:MGI Symbol;Acc:MGI:1925179]	-	1142	1086	931	923	727	987	958	743	760	657	674	762	645	983	787	871	9.7226391264118	9.04055945567402	8.79646236462622
ENSMUSG00000021700	3944.55509246737	3647.10148954921	3704.92451850908	4263.46682568515	3553.76822088714	4005.58372137333	3718.99887138268	3646.57708930259	3199.60421855575	3029.10378196544	3186.85451658446	3041.32361089125	3727.47906747589	3767.90523505469	3890.33629665424	3695.93160969366	3810.62197864457	3442.31729210942	0.146878893777732	0.00968083234725172	0.246390358518003	Rab3c	13	110190721	110417530	-	12049	protein_coding	RAB3C, member RAS oncogene family [Source:MGI Symbol;Acc:MGI:1914545]	-	4736	4478	3986	4348	3121	4207	4186	3175	3301	2640	3156	3223	3201	4250	3470	3404	23.9234631919156	22.1178986341906	22.3454937314795
ENSMUSG00000026655	1960.61712155156	1910.69676071515	2099.70508964175	1855.21601522454	2097.41783494845	1998.50730476887	1841.73068809754	1974.32000520036	1801.89768018635	1799.10406444008	1793.36299792585	1839.1373619693	1858.4994038399	1907.88989784416	1846.50832293647	1942.42704163982	1967.27635251853	1848.60334634774	0.0889465476218344	0.00969310874950148	0.246390358518003	Fam107b	2	3571525	3783179	+	4329	protein_coding	family with sequence similarity 107, member B [Source:MGI Symbol;Acc:MGI:1913790]	-	2354	2346	2259	1892	1842	2099	2073	1719	1859	1568	1776	1949	1596	2152	1647	1789	33.0965124442871	32.2515952206026	35.2478239047788
ENSMUSG00000106464	74.9598729565167	69.2281435041722	85.5125578782829	85.3085588396062	92.2317288983846	79.9783771322462	89.7321753486981	66.6146365919844	58.1569988225826	49.3376752365583	58.5670348421732	60.3924018296742	65.2105053978912	72.698406888114	78.4794065607484	74.9175326289255	80.4457563937364	64.7199952758334	0.312123949461247	0.00969544356823952	0.246390358518003	C130083M11Rik	5	52357326	52373776	-	2072	lncRNA	RIKEN cDNA C130083M11 gene [Source:MGI Symbol;Acc:MGI:3041216]	-	90	85	92	87	81	84	101	58	60	43	58	64	56	82	70	69	2.64372402626489	2.44140569410617	2.99917454397521
ENSMUSG00000031189	153.251295822212	187.323211834819	158.941819534635	212.781118025225	193.572764354634	175.190730861111	168.803102141115	98.7734266708733	115.344714331456	115.886167416102	137.329598940268	126.44659133088	142.065743902549	158.695302841127	163.685619398132	130.291361093784	168.579683655578	136.218137406787	0.309190960699113	0.00992212175673322	0.248224706924502	Aff2	X	68403900	68911643	+	7267	protein_coding	AF4/FMR2 family, member 2 [Source:MGI Symbol;Acc:MGI:1202294]	AF-4	184	230	171	217	170	184	190	86	119	101	136	134	122	179	146	120	1.54108297412265	1.88357732794217	1.5894417453302
ENSMUSG00000055540	52.4719110695617	62.7125535273089	83.653589228755	91.1919077250963	48.9625227485251	96.1644772661531	80.8478015517973	65.4661083748812	42.6484658032273	37.863797274568	71.6941288585223	40.5761449793123	58.2236655338314	56.7402200102353	59.4201221102809	65.1456805468918	72.6838589365098	54.0390281396087	0.429938876094358	0.0100057915037725	0.249885570197841	Epha6	16	59473846	60425894	-	5289	protein_coding	Eph receptor A6 [Source:MGI Symbol;Acc:MGI:108034]	-	63	77	90	93	43	101	91	57	44	33	71	43	50	64	53	60	0.724987205085006	0.866418938441549	1.14940374394867
ENSMUSG00000037652	2428.69988379114	2335.83900670548	2324.64029623463	2355.3006704912	2349.06242860947	2388.87795505721	2234.42000992055	2124.77720164088	2046.1570752412	2020.54990910649	2030.66046668294	2100.52322613835	2274.21637575146	2336.98781167157	2293.84094033273	2197.58095711515	2317.70218155632	2162.56459525499	0.100449085708118	0.0100829910013331	0.250283660348735	Phc3	3	30953520	31023564	-	17485	protein_coding	polyhomeotic 3 [Source:MGI Symbol;Acc:MGI:2181434]	-	2916	2868	2501	2402	2063	2509	2515	1850	2111	1761	2011	2226	1953	2636	2046	2024	10.1504487452351	9.76167375168844	9.66165932752713
ENSMUSG00000025544	1807.36582572935	1823.55074477461	1828.29566681068	1850.31322448663	1854.88254784529	1939.47564545697	1784.87069579737	1844.5363166677	1583.80893460167	1575.36344418127	1609.58368169697	1635.31300579415	1863.15729708261	1852.92280970925	1773.63458827291	1805.62111249135	1841.66133344607	1712.42560922877	0.104936404901497	0.0101017268994559	0.250283660348735	Tm9sf2	14	122344450	122397016	+	3107	protein_coding	transmembrane 9 superfamily member 2 [Source:MGI Symbol;Acc:MGI:1915309]	-	2170	2239	1967	1887	1629	2037	2009	1606	1634	1373	1594	1733	1600	2090	1582	1663	42.5090931439876	42.8867976574449	42.7628627909433
ENSMUSG00000062203	1201.02374225886	1264.83890425858	1117.24015836626	1252.17275446181	1225.20173203286	1278.70191057865	1114.10047413136	1173.79583787945	1078.81232815891	1042.97550674492	1015.83512157287	1000.24915530398	1119.05885156024	1171.15360364876	1238.85348928039	1166.10768178936	1203.38443924598	1104.13071725743	0.124635115464404	0.010114779873104	0.250283660348735	Gspt1	16	11037156	11072189	-	5428	protein_coding	G1 to S phase transition 1 [Source:MGI Symbol;Acc:MGI:1316728]	-	1442	1553	1202	1277	1076	1343	1254	1022	1113	909	1006	1060	961	1321	1105	1074	16.1692092341171	17.0271669881355	14.9578196898733
ENSMUSG00000021273	519.721785831849	476.452517058126	446.152475886693	524.598608956199	448.633347974858	442.73744483922	476.202435513883	436.440722499208	436.17749116937	414.20699442785	472.57538458857	441.619438379492	405.236712115467	422.891952263785	422.667661048602	408.246264760522	471.367417320005	427.952737344207	0.140345401799232	0.0101267131196564	0.250283660348735	Fdft1	14	63382599	63417027	-	4116	protein_coding	farnesyl diphosphate farnesyl transferase 1 [Source:MGI Symbol;Acc:MGI:102706]	-	624	585	480	535	394	465	536	380	450	361	468	468	348	477	377	376	9.22725628396127	8.45845958366196	7.87715763102627
ENSMUSG00000072662	9.99464972753556	19.5467699305898	20.4486551448068	20.5917210992153	17.0799497959971	19.0424707457729	12.4381233156611	17.2279232565477	8.72354982338739	17.2108169429854	4.03910585118436	17.9289942931845	6.98683986405977	10.6387912519191	6.72680627663557	7.60032939713737	17.0462828770158	9.98190421256169	0.762561397704974	0.0101312457444335	1	Mansc4	6	146976558	146988530	-	1278	protein_coding	MANSC domain containing 4 [Source:MGI Symbol;Acc:MGI:3645619]	-	12	24	22	21	15	20	14	15	9	15	4	19	6	12	6	7	0.571496732646933	1.11761228349914	1.16277448129351
ENSMUSG00000034903	286.513292189353	302.160485177034	338.332294214076	302.011909455157	266.447216817555	276.115825813707	293.184335297727	318.14231613758	259.767928074202	262.751805329578	240.326798145469	229.302400697044	217.75650909653	236.7131053552	364.36867331776	221.495313859432	297.863459387774	254.060316734402	0.231268645798476	0.010134144936888	0.250283660348735	Cobll1	2	64918683	65069747	-	8342	protein_coding	Cobl-like 1 [Source:MGI Symbol;Acc:MGI:2442894]	-	344	371	364	308	234	290	330	277	268	229	238	243	187	267	325	204	2.50987224853189	2.64675963434886	2.94737138740378
ENSMUSG00000071424	3677.19821225579	3653.61707952608	3768.12945259303	3430.9729583883	3726.84504548658	3700.90418944096	3326.30954955966	3451.32729239505	3201.54278518317	3209.24366596869	3231.28468094749	3081.89975587056	3479.44625230177	3400.86693686348	3546.14804216639	3652.50115599573	3591.91297245568	3350.36665941216	0.100833731211735	0.0101428924594992	0.250283660348735	Grid2	6	63232860	64681307	+	19172	protein_coding	glutamate receptor, ionotropic, delta 2 [Source:MGI Symbol;Acc:MGI:95813]	-	4415	4486	4054	3499	3273	3887	3744	3005	3303	2797	3200	3266	2988	3836	3163	3364	14.016082565656	13.925238028173	14.2830181819971
ENSMUSG00000030994	69.1296606154543	53.7536173091219	51.121637862017	53.9306981169924	66.0424725445223	72.361388833937	55.9715549204751	70.0602212432939	44.5870324306467	55.0746142175534	40.3910585118436	35.857988586369	52.4012989804483	45.2148628206563	49.3299126953276	61.8883965195472	61.5464064307267	48.093145595299	0.359816996040133	0.0101753208247452	0.250390719747173	D7Ertd443e	7	133867508	134102889	-	7982	protein_coding	DNA segment, Chr 7, ERATO Doi 443, expressed [Source:MGI Symbol;Acc:MGI:1196431]	-	83	66	55	55	58	76	63	61	46	48	40	38	45	51	44	57	0.63289217843054	0.492088244845619	0.465430276588921
ENSMUSG00000021974	527.217773127501	514.731608172198	471.24855265532	471.648468986788	494.179880764184	445.593815451086	459.322125299772	423.806912111073	423.576808091144	372.901033764685	437.233208390707	415.19776257901	487.914317173507	435.303875391024	442.848079878509	425.618446239693	475.96864207099	430.074191438535	0.148877051711964	0.0102040261860154	0.250390719747173	Fgf9	14	58308004	58350177	+	4649	protein_coding	fibroblast growth factor 9 [Source:MGI Symbol;Acc:MGI:104723]	-	633	632	507	481	434	468	517	369	437	325	433	440	419	491	395	392	8.28719433921847	8.09036863602497	7.36634539252043
ENSMUSG00000029461	4810.75806885378	4898.90921385407	4755.24180549234	4770.41538798487	4732.28475681094	4765.37830412967	4691.83780214331	4796.25383462287	4458.70324306467	4492.0232221192	4418.78180119569	4396.37812694456	4639.26166973569	4536.55790300585	4908.32631318509	4703.51813548559	4777.63489673648	4569.19380184204	0.0649610363352585	0.0102164954806938	0.250390719747173	Fam168a	7	100355842	100490863	+	7252	protein_coding	family with sequence similarity 168, member A [Source:MGI Symbol;Acc:MGI:2442372]	-	5776	6015	5116	4865	4156	5005	5281	4176	4600	3915	4376	4659	3984	5117	4378	4332	48.4766665895429	49.3615302522643	47.6514812639042
ENSMUSG00000031540	2702.71986382107	2944.23222079509	2756.85050724986	2756.3489528521	3072.11363664002	3009.66250136941	2723.0605687501	2647.35754042283	2524.01374890009	2556.38000993144	2503.23585127151	2457.21584944487	2687.60440104166	2841.44383020007	2710.90292948414	2766.519900558	2826.54322398756	2630.91456510397	0.103422793011918	0.0102793564682716	0.251505066888676	Kat6a	8	23349551	23433275	+	9330	protein_coding	K(lysine) acetyltransferase 6A [Source:MGI Symbol;Acc:MGI:2442415]	-	3245	3615	2966	2811	2698	3161	3065	2305	2604	2228	2479	2604	2308	3205	2418	2548	21.168808636365	23.0588389665842	21.4730219454261
ENSMUSG00000058446	401.451764056012	395.822091094443	457.306287783861	403.989956803652	380.31354879087	449.40230960024	412.234944176197	341.112880479644	351.849842876625	357.984992414097	341.304444425078	348.199941799215	362.151199620431	364.37860037823	365.4898076972	418.018116842556	405.204222848115	363.672118256679	0.159317386562268	0.0103196529315717	0.251655528509197	Znrf2	6	54793901	54870485	+	6176	protein_coding	zinc and ring finger 2 [Source:MGI Symbol;Acc:MGI:1196246]	-	482	486	492	412	334	472	464	297	363	312	338	369	311	411	326	385	4.75010391466403	4.68316824656995	5.38098127097421
ENSMUSG00000019971	533.047985468563	522.876095643277	611.600685694676	627.557214452275	458.881317852457	583.651728357939	551.71961278754	430.698081413692	413.883974954046	411.912218835452	414.008349746397	421.803181529131	458.802484406592	549.670881349155	571.778533514024	471.220422622517	540.004090208802	464.135005869664	0.219782428329644	0.010408059916591	0.251655528509197	Cep290	10	100323420	100410702	+	11617	protein_coding	centrosomal protein 290 [Source:MGI Symbol;Acc:MGI:2384917]	-	640	642	658	640	403	613	621	375	427	359	410	447	394	620	510	434	3.35312191591762	3.28890869672406	3.82591722126376
ENSMUSG00000102602	132.429108889846	193.838801811682	215.640363345235	205.917210992153	162.828854721839	195.185325144172	186.571849734917	149.308668223413	141.515363801618	120.475718600898	144.398034179841	152.868267131363	158.368370252021	157.808736903467	154.716544362618	174.80757613416	180.215022857907	150.619826420748	0.259867236931713	0.0104247345488941	0.251655528509197	A930004J17Rik	4	131605939	131610548	+	4610	TEC	RIKEN cDNA A930004J17 gene [Source:MGI Symbol;Acc:MGI:2442442]	-	159	238	232	210	143	205	210	130	146	105	143	162	136	178	138	161	2.09922774886699	3.07246405096017	3.39930962931967
ENSMUSG00000019726	2138.85504169261	2102.09221628551	2025.34634366064	2186.64466910715	2089.44719171032	2193.69262991304	2124.25377483898	2008.77585171346	1423.87718783956	1546.67874927629	2151.83364221847	1853.29183114813	2154.27562475176	2057.71954130869	1689.54950981497	2005.40119950182	2108.63846486521	1860.32841073246	0.180785535434764	0.010481988098229	0.251776657641846	Lyst	13	13764982	13953388	+	17459	protein_coding	lysosomal trafficking regulator [Source:MGI Symbol;Acc:MGI:107448]	-	2568	2581	2179	2230	1835	2304	2391	1749	1469	1348	2131	1964	1850	2321	1507	1847	8.95239042356808	8.79790803726593	8.43027089460471
ENSMUSG00000042851	643.822019948749	571.743020469752	525.158643491629	494.201306381167	497.595870723383	557.944392851146	588.145545354833	431.846609630795	502.08875650163	449.776016110019	432.184326076726	386.88882422135	441.335384746442	491.1575294636	543.750174028042	513.565114977997	538.807176106432	470.093265765726	0.199886683448625	0.0105219250016851	0.251947487148645	Zc3h6	2	128809322	128860483	+	5668	protein_coding	zinc finger CCCH type containing 6 [Source:MGI Symbol;Acc:MGI:1926001]	-	773	702	565	504	437	586	662	376	518	392	428	410	379	554	485	473	8.30066739004807	7.37085807615087	6.73321172858476
ENSMUSG00000072437	284.014629757469	303.78938267125	242.59540876339	239.25618800993	265.308553497822	275.163702276418	256.758402730433	254.973264196906	217.119462270975	238.656661609398	240.326798145469	241.569607318697	220.085455717883	227.847445978601	255.618638512152	247.553586078189	265.232441487952	236.09720695392	0.171714305730112	0.0105395172628667	0.251947487148645	Nanos1	19	60744425	60748352	+	3928	protein_coding	nanos C2HC-type zinc finger 1 [Source:MGI Symbol;Acc:MGI:2669254]	-	341	373	261	244	233	289	289	222	224	208	238	256	189	257	228	228	5.28379864846547	5.65129699030825	4.48820508275436
ENSMUSG00000047793	1245.99966603277	1120.68147602048	1213.90652814171	1100.18624158665	1252.52965170646	1196.81928637183	1146.97265717989	1216.29138191227	1176.70994284359	1282.77955615051	1017.85467449846	1052.14887562635	1003.77599380325	962.810608298681	1106.55963250655	1037.98784338048	1186.67336111901	1080.07839088848	0.136126228133015	0.0105587951045698	0.251947487148645	Sned1	1	93163563	93228787	+	9491	protein_coding	sushi, nidogen and EGF-like domains 1 [Source:MGI Symbol;Acc:MGI:3045960]	-	1496	1376	1306	1122	1100	1257	1291	1059	1214	1118	1008	1115	862	1086	987	956	9.59363032686124	8.62814110594764	9.29468912148158
ENSMUSG00000059839	264.025330302398	269.582535292718	246.313346062445	263.770141699472	225.455337307162	286.589184723882	229.216843960041	232.002699854842	197.733795996781	175.550332818451	222.15082181514	205.711618732328	224.743348960589	234.939973479881	244.407294717759	252.98239279043	252.11942740037	219.77744741392	0.200638974684601	0.0106136342320851	0.252838799004862	Zfp874b	13	67619632	67632377	-	3789	protein_coding	zinc finger protein 874b [Source:MGI Symbol;Acc:MGI:3040702]	zf-C2H2	317	331	265	269	198	301	258	202	204	153	220	218	193	265	218	233	5.09211281143489	5.19893235837556	4.72416365051553
ENSMUSG00000025531	908.680237728441	948.832790380713	883.010108525747	887.405123561421	989.498424848101	980.687243407304	796.928329582002	775.256546544646	782.211634163736	701.053943477607	717.951065048019	711.497984055849	831.433943823113	941.533025794842	820.67036574954	871.866357985901	896.287350572297	797.277290012326	0.16873127150594	0.0107472365196448	0.255180689776788	Chm	X	111950290	112095214	-	6780	protein_coding	choroidermia (RAB escort protein 1) [Source:MGI Symbol;Acc:MGI:892979]	-	1091	1165	950	905	869	1030	897	675	807	611	711	754	714	1062	732	803	9.7939620370717	10.2260287643398	9.46449783949082
ENSMUSG00000110298	14.1590871140087	23.6190136661293	21.3781394695707	11.7666977709802	20.4959397551966	28.5637061186593	14.2149980750413	22.9705643420636	11.6313997645165	14.9160413505874	14.1368704791452	9.43631278588659	12.8092064174429	8.86565937659927	11.2113437943926	17.3721814791711	19.6460182889562	12.5473769309677	0.653495728586042	0.0107599644575864	1	Gm8189	19	8450677	8519162	-	2926	transcribed_unprocessed_pseudogene	predicted gene 8189 [Source:MGI Symbol;Acc:MGI:3779786]	-	17	29	23	12	18	30	16	20	12	13	14	10	11	10	10	16	0.353620927702417	0.589840317427734	0.530954345105659
ENSMUSG00000031592	2241.30020139985	2302.44660807406	2246.56361295445	2311.17555385002	2278.46530278602	2753.54126983876	2205.99001377047	2200.58006396969	1882.34819522426	1926.46410981817	1956.94678489882	1815.54658000458	2278.87426899416	2282.02072353665	2320.74816543927	2243.18293349797	2317.50782833041	2088.26647017674	0.150607773312185	0.0108052001189406	0.25571717466429	Pcm1	8	41692789	41785381	+	7458	protein_coding	pericentriolar material 1 [Source:MGI Symbol;Acc:MGI:1277958]	-	2691	2827	2417	2357	2001	2892	2483	1916	1942	1679	1938	1924	1957	2574	2070	2066	21.9611297739855	22.5587072312045	21.8906136632051
ENSMUSG00000019828	4698.31825941901	4530.77838016129	4630.69090597397	4456.63678075874	5167.254144949	4947.2338997518	4399.54190422528	4311.57492700533	4201.8431649316	4239.59790695541	4202.68963815732	3995.33483354438	4462.26172651284	4608.3697439563	4582.07620876827	4296.35763206751	4642.75365028055	4323.5663568617	0.102704309039511	0.010846657921365	0.256278878338133	Grm1	10	10561803	10958100	-	7648	protein_coding	glutamate receptor, metabotropic 1 [Source:MGI Symbol;Acc:MGI:1351338]	-	5641	5563	4982	4545	4538	5196	4952	3754	4335	3695	4162	4234	3832	5198	4087	3957	44.8922714217748	43.2884423820449	44.0006922267132
ENSMUSG00000118630	9.99464972753556	8.14448747107908	13.9422648714592	19.6111629516336	10.2479698775983	21.8988413576388	13.3265606953512	18.3764514736509	8.72354982338739	10.3264901657913	5.04888231398045	11.3235753430639	6.98683986405977	7.09252750127942	7.84794065607484	9.77185208203377	14.4427985532433	8.39020721870885	0.774167528422292	0.0108622889414731	1	Gm52974	2	127338474	127361215	-	474	unprocessed_pseudogene	predicted gene, 52974 [Source:MGI Symbol;Acc:MGI:6388856]	-	12	10	15	20	9	23	15	16	9	9	5	12	6	8	7	9	1.54087093738983	1.25554544507024	2.13755147740666
ENSMUSG00000027770	2143.85236655638	2095.57662630865	2105.28199559033	1980.72745811499	2023.4047191658	2136.56521767572	1980.32691932919	1798.59518798358	1784.45058053958	1731.40818446434	1746.91328063723	1635.31300579415	1952.82174200471	1941.57940347524	2049.43364561497	2051.00317588464	2033.04131134058	1861.61537730186	0.128127447431214	0.0108871949150407	0.256585368475157	Dhx36	3	62375434	62414425	-	10217	protein_coding	DEAH (Asp-Glu-Ala-His) box polypeptide 36 [Source:MGI Symbol;Acc:MGI:1919412]	-	2574	2573	2265	2020	1777	2244	2229	1566	1841	1509	1730	1733	1677	2190	1828	1889	15.333754606757	14.9874301252672	14.9743671766569
ENSMUSG00000060002	1924.80296002789	1790.97279489029	1837.59051005832	1889.5355503899	1706.85631627998	1942.33201606884	1623.17509269378	1743.46583356262	1541.16046879844	1478.98286930055	1474.27363568229	1402.23607998275	1711.77576669464	1797.06915563667	1900.32277314955	1719.84596643794	1807.34138424645	1628.20833946035	0.151094268371536	0.0108951186890558	0.256585368475157	Chpt1	10	88288607	88339935	-	8324	protein_coding	choline phosphotransferase 1 [Source:MGI Symbol;Acc:MGI:2384841]	-	2311	2199	1977	1927	1499	2040	1827	1518	1590	1289	1460	1486	1470	2027	1695	1584	16.8978415526384	15.7218604226127	16.0427295721193
ENSMUSG00000098404	8.3288747729463	6.51558997686327	8.3653589228755	11.7666977709802	14.8026231565309	5.71274122373187	8.8843737969008	22.9705643420636	3.87713325483884	2.29477559239806	6.05865877677654	13.2108379002412	4.65789324270651	1.77313187531985	3.36340313831779	5.42880671224098	10.9183529953615	5.08308006160498	1.069033805941	0.0109838672949961	1	Mrip-ps	7	15022176	15023115	-	940	unprocessed_pseudogene	Mom radiation induced polyposis, pseudogene [Source:MGI Symbol;Acc:MGI:3645947]	-	10	8	9	12	13	6	10	20	4	2	6	14	4	2	3	5	0.647493638584026	0.506492375287909	0.646723021462184
ENSMUSG00000040710	123.267346639605	104.249439629812	134.775227090772	159.830978055814	118.420985252247	141.866407056008	110.16623508157	102.219011322183	77.5426650967768	87.2014725111262	123.192728461123	88.701340187334	90.828918232777	113.480440020471	117.719109841123	108.57613424482	124.349453766001	100.905351074444	0.301119634357826	0.011029926006035	0.258152737482653	St8sia4	1	95515407	95595296	-	20091	protein_coding	ST8 alpha-N-acetyl-neuraminide alpha-2,8-sialyltransferase 4 [Source:MGI Symbol;Acc:MGI:106018]	-	148	128	145	163	104	149	124	89	80	76	122	94	78	128	105	100	0.448356552684334	0.379157101405114	0.487494941490085
ENSMUSG00000026490	7074.54623214059	7073.48736863218	7186.77279907482	6995.30182484771	7204.3228239516	7390.38289643446	6815.20313960261	6558.09611965915	6457.36543593409	6502.2466410599	6570.61544341415	6251.55722064987	6911.14909886579	6830.99054966974	6888.24962727483	6974.93086388721	7037.26415054289	6673.38811009445	0.0769005046243233	0.0110471906131672	0.258152737482653	Cdc42bpa	1	179788037	179993168	+	21522	protein_coding	CDC42 binding protein kinase alpha [Source:MGI Symbol;Acc:MGI:2441841]	-	8494	8685	7732	7134	6327	7762	7671	5710	6662	5667	6507	6625	5935	7705	6144	6424	24.0211054184776	24.0158506563804	24.2668208129607
ENSMUSG00000080115	4.99732486376778	8.95893621818699	0.929484324763945	5.88334888549008	0	3.80849414915458	10.661248556281	1.14852821710318	1.93856662741942	3.44216338859709	0	0	1.16447331067663	1.77313187531985	1.12113437943926	0	4.54842065184344	1.17993369768153	1.98601932291193	0.0110517228565055	1	Eef1akmt3	10	126866873	126877382	-	2719	protein_coding	EEF1A lysine methyltransferase 3 [Source:MGI Symbol;Acc:MGI:3645330]	-	6	11	1	6	0	4	12	1	2	3	0	0	1	2	1	0	0.134309088694884	0.240765500205819	0.0248424518889482
ENSMUSG00000024597	3466.47768050025	3387.29233922179	3372.16913024359	3404.49788840359	3275.93437087225	3985.58912709027	3316.53673838307	3279.04805982957	2919.48134089365	3029.10378196544	3064.67156458613	3097.94148760657	3181.34108476855	3296.25215621961	3468.78976998508	3378.88929769879	3435.94316681805	3179.55881046548	0.112212579216905	0.01108361940464	0.258152737482653	Slc12a2	18	58011750	58079893	+	10920	protein_coding	solute carrier family 12, member 2 [Source:MGI Symbol;Acc:MGI:101924]	-	4162	4159	3628	3472	2877	4186	3733	2855	3012	2640	3035	3283	2732	3718	3094	3112	23.1975861937684	22.6661135702045	22.4413151663911
ENSMUSG00000002428	677.970406517829	691.466986294614	701.760665196778	710.904656996718	708.248584874015	782.645547651266	645.893975034688	598.383201110756	594.170671304053	597.789041819694	528.113090042355	583.164130167791	613.677434726583	704.819920439642	659.227015110286	676.429316345226	689.659252959583	619.673827494454	0.154726200279639	0.0110889164137915	0.258152737482653	Hltf	3	20111975	20172654	+	5931	protein_coding	helicase-like transcription factor [Source:MGI Symbol;Acc:MGI:1196437]	-	814	849	755	725	622	822	727	521	613	521	523	618	527	795	588	623	8.35333388128398	8.51903778920647	8.59849994064542
ENSMUSG00000016239	302.338154257951	219.086712972027	229.582628216694	233.37283912444	253.921920300491	243.743625545893	261.200589628884	234.299756289048	209.365195761297	191.613761965238	178.730433914908	194.388043389264	238.717028688709	242.03250098116	182.7449038486	256.239676817774	247.193278291929	211.728943170869	0.224129093055922	0.0111001121135909	0.258152737482653	Lonrf3	X	35592006	35625994	+	3812	protein_coding	LON peptidase N-terminal domain and ring finger 3 [Source:MGI Symbol;Acc:MGI:1921615]	-	363	269	247	238	223	256	294	204	216	167	177	206	205	273	163	236	5.79584940602416	4.19962165580078	4.37670954655153
ENSMUSG00000024924	3051.69971680752	2897.80864220994	3052.42652252479	2835.77416280622	3091.47091307548	3103.92273156098	2771.92462463305	2617.49580677814	2490.08883292025	2629.81282888818	2606.23305047671	2459.10311200205	2749.32148650752	2863.60797864156	2968.76383675517	2847.95200124162	2927.81539004952	2701.86039092913	0.116321324171236	0.0111044953467642	0.258152737482653	Vldlr	19	27193884	27231631	+	10068	protein_coding	very low density lipoprotein receptor [Source:MGI Symbol;Acc:MGI:98935]	-	3664	3558	3284	2892	2715	3260	3120	2279	2569	2292	2581	2606	2361	3230	2648	2623	22.150096248168	21.0316582116348	22.0324912631098
ENSMUSG00000089829	3.33154990917852	3.25779498843163	1.85896864952789	6.86390703307176	18.2186131157303	7.61698829830916	11.549685935971	6.89116930261907	2.90784994112913	3.44216338859709	4.03910585118436	3.77452511435464	3.49341993202989	2.65969781297978	0	3.25728402734459	7.44858465410492	2.94675575845243	1.30944638185961	0.0111392369119459	1	Gm16565	1	165608644	165616936	+	2181	lncRNA	predicted gene 16565 [Source:MGI Symbol;Acc:MGI:4414985]	-	4	4	2	7	16	8	13	6	3	3	4	4	3	3	0	3	0.111626597023197	0.109147829612708	0.0619409689922515
ENSMUSG00000061601	7060.38714502658	7345.51325016622	7776.06586097516	7441.45578199737	7407.0048948641	8406.29871072144	7136.81747105042	6242.25085995578	5576.28690377196	5761.03412471533	6265.66295164973	6263.82442727152	7431.66866873824	7398.39274977209	7159.56414709913	6808.80937849264	7351.97424684463	6583.15541893883	0.159458078123765	0.0111566518601618	0.258948934025586	Pclo	5	14564932	14913473	+	22457	protein_coding	piccolo (presynaptic cytomatrix protein) [Source:MGI Symbol;Acc:MGI:1349390]	-	8477	9019	8366	7589	6505	8829	8033	5435	5753	5021	6205	6638	6382	8345	6386	6271	22.9749092034563	23.90107454668	25.1634269428462
ENSMUSG00000089711	4.99732486376778	11.4022824595107	14.8717491962231	10.7861396233985	12.5252965170646	6.66486476102051	13.3265606953512	3.44558465130954	6.78498319596797	5.73693898099515	6.05865877677654	5.66178767153195	6.98683986405977	2.65969781297978	2.24226875887853	3.25728402734459	9.75247534595574	4.92355738606678	0.994712762165745	0.0111642223523018	1	Gm16240	10	76128999	76130694	+	614	lncRNA	predicted gene 16240 [Source:MGI Symbol;Acc:MGI:3801994]	-	6	14	16	11	11	7	15	3	7	5	6	6	6	3	2	3	0.594766143585326	1.35697061457428	1.76017268237265
ENSMUSG00000028403	1345.94616330812	1325.92256029167	1362.62402010394	1322.77294108769	1366.39598367977	1402.47797042617	1225.15514659262	1091.10180624802	1138.90789360891	1118.70310129405	1100.65634444774	1114.42854001321	1261.12459546279	1207.50280709282	1343.11898656824	1237.76793039094	1305.29957396725	1190.27627485984	0.134363570034704	0.0113265898841013	0.261571297464164	Zdhhc21	4	82716975	82778195	-	12972	protein_coding	zinc finger, DHHC domain containing 21 [Source:MGI Symbol;Acc:MGI:1915518]	-	1616	1628	1466	1349	1200	1473	1379	950	1175	975	1090	1181	1083	1362	1198	1140	7.5822443474767	7.46892741819489	7.63362278151016
ENSMUSG00000026102	1304.30178944339	1369.9027926355	1293.84218007141	1214.9115448537	1418.7744963875	1325.35596390579	1248.25451846456	1297.83688532659	1160.23212651052	1201.31502262038	1117.82254431527	1120.09032768474	1181.94041033678	1355.55931868203	1294.91020825235	1239.93945307584	1309.14752138606	1208.97617643474	0.114412111019811	0.0114398400632084	0.262989010038146	Inpp1	1	52824586	52856847	-	6460	protein_coding	inositol polyphosphate-1-phosphatase [Source:MGI Symbol;Acc:MGI:104848]	-	1566	1682	1392	1239	1246	1392	1405	1130	1197	1047	1107	1187	1015	1529	1155	1142	14.7544355377899	15.4954521037192	14.5549387534028
ENSMUSG00000029571	3550.59931570701	3568.09996107975	3568.29032276878	3630.02626234738	3187.11863193307	3766.60071351388	3239.24268635003	3315.80096277688	3024.1639387743	2980.91349452508	2852.61850739895	2804.47215996549	3265.18316313727	3576.40699252015	3456.45729181125	3417.97670602692	3478.2223570596	3172.27403176992	0.133144582554936	0.0114810708310497	0.263361121247396	Tmem106b	6	13069758	13089268	+	6931	protein_coding	transmembrane protein 106B [Source:MGI Symbol;Acc:MGI:1919150]	-	4263	4381	3839	3702	2799	3956	3646	2887	3120	2598	2825	2972	2804	4034	3083	3148	37.4354271880923	37.6173443653179	37.4132881038446
ENSMUSG00000043986	0.83288747729463	0.814448747107908	3.71793729905578	3.92223259032672	9.10930655786514	5.71274122373187	0	3.44558465130954	0	1.14738779619903	1.00977646279609	0	2.32894662135326	0	1.12113437943926	0	3.44439231833645	0.700905657473455	2.34782771153713	0.0114899193196315	1	Spata31d1d	13	59873739	59879566	-	3827	protein_coding	spermatogenesis associated 31 subfamily D, member 1D [Source:MGI Symbol;Acc:MGI:3045260]	-	1	1	4	4	8	6	0	3	0	1	1	0	2	0	1	0	0.0159039461789648	0.0155507849742172	0.0706000801526525
ENSMUSG00000075470	914.510450069504	863.315671934383	963.875244780211	888.385681709002	840.33352996306	977.830872795438	827.135200491465	865.990275695797	800.628017124221	765.307660064753	798.733182071707	778.495804835644	861.710249900705	885.679371722267	838.608515820568	858.837221876523	892.672115929857	823.500002927048	0.116826148042561	0.0115512198273132	0.263871467145259	Alg10b	15	90108514	90117674	+	6644	protein_coding	asparagine-linked glycosylation 10B (alpha-1,2-glucosyltransferase) [Source:MGI Symbol;Acc:MGI:2146159]	-	1098	1060	1037	906	738	1027	931	754	826	667	791	825	740	999	748	791	10.0585661387018	9.49482621043182	10.5427230393489
ENSMUSG00000020061	1124.39809434775	1025.39097260886	967.593182079266	921.724658726779	1033.90629431769	1070.18685591244	1028.81048568111	1096.84444733354	883.986382103256	805.466232931719	926.97479284681	1047.43071923341	947.881274890776	1007.13890518168	949.600819385055	970.670640148687	1033.60687387593	942.393720840174	0.13221027906039	0.011620843506471	0.264712116538901	Mybpc1	10	88354141	88441014	-	4527	protein_coding	myosin binding protein C, slow-type [Source:MGI Symbol;Acc:MGI:1336213]	-	1350	1259	1041	940	908	1124	1158	955	912	702	918	1110	814	1136	847	894	18.1504180994727	16.5510676623103	15.5325907621335
ENSMUSG00000042699	2280.4459128327	2431.12951011711	2457.55655467587	2527.87890446557	2351.33975524894	2532.6486091878	2248.63500799559	2457.8503846008	2139.20827335733	2173.15248600096	2071.05152519478	2136.38121472472	2270.72295581943	2393.7280316818	2379.04715317012	2419.07627097458	2410.93557989055	2247.79598886547	0.101003689485383	0.0116324686097559	0.264712116538901	Dhx9	1	153331504	153363406	-	9603	protein_coding	DEAH (Asp-Glu-Ala-His) box polypeptide 9 [Source:MGI Symbol;Acc:MGI:108177]	-	2738	2985	2644	2578	2065	2660	2531	2140	2207	1894	2051	2264	1950	2700	2122	2228	17.3536116577786	18.498997133973	18.5976549992624
ENSMUSG00000021539	4.99732486376778	3.25779498843163	1.85896864952789	0.98055814758168	9.10930655786514	0.952123537288645	1.77687475938016	1.14852821710318	0	0	1.00977646279609	0	0	0	3.36340313831779	0	3.01018496511826	0.546647450139235	2.51442486294869	0.0116609681626505	1	Lect2	13	56690277	56696315	-	919	protein_coding	leukocyte cell-derived chemotaxin 2 [Source:MGI Symbol;Acc:MGI:1278342]	-	6	4	2	1	8	1	2	1	0	0	1	0	0	0	3	0	0.397373680262666	0.259033097263675	0.147000275704136
ENSMUSG00000045589	7687.55141542943	8003.58783782941	7716.57886419027	7738.56490071462	8108.42149981971	8375.83075752821	6904.9353149513	7017.50740650042	6648.3142487349	6744.34546605789	6628.17270179353	6454.43794554643	7294.2608180784	7582.79846480536	7685.37617105614	7605.75820384961	7694.12224962042	7080.43300249028	0.120026347332692	0.0117063615999255	0.26504281352807	Frrs1l	4	56957173	56990391	-	6817	protein_coding	ferric-chelate reductase 1 like [Source:MGI Symbol;Acc:MGI:2442704]	-	9230	9827	8302	7892	7121	8797	7772	6110	6859	5878	6564	6840	6264	8553	6855	7005	82.4084539692346	85.790350184044	82.2608324406028
ENSMUSG00000022012	224.046731392255	261.438047821639	229.582628216694	285.342420946269	265.308553497822	247.552119695048	262.977464388264	240.042397374564	202.580212565329	223.740620258811	229.219257054712	234.020557089987	220.085455717883	214.548956913702	215.257800852338	248.639347420637	252.036295416569	223.511525984175	0.173006105746844	0.0117323618137168	0.26504281352807	Enox1	14	77394203	77959200	+	7962	protein_coding	ecto-NOX disulfide-thiol exchanger 1 [Source:MGI Symbol;Acc:MGI:2444896]	-	269	321	247	291	233	260	296	209	209	195	227	248	189	242	192	229	2.05633310038127	2.39935018398916	2.09545551261673
ENSMUSG00000001773	182.402357527524	213.385571742272	160.800788184162	176.500466564702	134.362271728511	209.467178203502	173.245289039566	166.536591479961	125.037547468553	111.296616231306	136.319822477472	148.150110738419	143.230217213225	190.611676596884	164.806753777572	154.178110627644	177.087564308775	146.703856891384	0.272744959646161	0.0117346016512725	0.26504281352807	Folh1	7	86368185	86425151	-	3210	protein_coding	folate hydrolase 1 [Source:MGI Symbol;Acc:MGI:1858193]	-	219	262	173	180	118	220	195	145	129	97	135	157	123	215	147	142	4.15243116632111	4.85743544337641	3.64036336968433
ENSMUSG00000025780	967.81524861636	896.708070565807	852.337125808537	891.327356151747	843.749519922259	1005.44245537681	958.623932685597	971.654871669289	799.658733810511	793.992354969728	867.397981541841	778.495804835644	943.223381648069	861.742091405449	908.118847345803	821.921336233284	923.457322599551	846.818816473791	0.12623761520499	0.0117491316370327	0.26504281352807	Itih5	2	10158382	10261340	+	7900	protein_coding	inter-alpha (globulin) inhibitor H5 [Source:MGI Symbol;Acc:MGI:1925751]	-	1162	1101	917	909	741	1056	1079	846	825	692	859	825	810	972	810	757	8.95246014623493	8.29413321013399	7.84053881912761
ENSMUSG00000030213	2782.67706164136	2804.96148503964	2753.1325699508	2464.14262487276	2738.48528395821	2453.62235559284	2593.34871131534	2423.39453808771	2493.96596617509	2525.40053943406	2340.66184076134	2221.3080297977	2526.90708416828	2398.1608613701	2650.36167299442	2355.01635177014	2626.72057880733	2438.97279330889	0.108003530769833	0.0117885987548972	0.265346098019619	Atf7ip	6	136483165	136587860	+	20726	protein_coding	activating transcription factor 7 interacting protein [Source:MGI Symbol;Acc:MGI:1858965]	-	3341	3444	2962	2513	2405	2577	2919	2110	2573	2201	2318	2354	2170	2705	2364	2169	9.81124998416808	9.88913777418499	9.65324270211719
ENSMUSG00000030249	235.70715607438	241.076829143941	222.146753618583	245.13953689542	218.623357388763	247.552119695048	287.853711019586	306.657033966549	246.197961682266	239.804049405597	194.886857319645	180.233574210434	197.960462815027	240.25936910584	215.257800852338	210.63770043495	250.594562225284	215.654721978262	0.214837185355034	0.0118200422695602	0.26535251259933	Abcc9	6	142533588	142648041	-	8373	protein_coding	ATP-binding cassette, sub-family C (CFTR/MRP), member 9 [Source:MGI Symbol;Acc:MGI:1352630]	-	283	296	239	250	192	260	324	267	254	209	193	191	170	271	192	194	2.0571629969679	2.10388209871175	1.92805968923516
ENSMUSG00000040372	412.279301260842	401.523232324199	404.325681272316	358.884282014895	345.014985879142	367.519685393417	372.255262090144	381.311368078255	289.815710799203	333.889848693918	340.294667962282	292.525696362484	349.341993202989	360.83233662759	380.06455462991	375.673424487076	380.389224789151	340.304779095682	0.164664974504264	0.0118954120472934	0.265854185786496	Gpr63	4	24966407	25009233	+	2588	protein_coding	G protein-coupled receptor 63 [Source:MGI Symbol;Acc:MGI:2135884]	-	495	493	435	366	303	386	419	332	299	291	337	310	300	407	339	346	11.6413751944802	11.3368767656454	11.3534708687913
ENSMUSG00000024054	1002.79652266273	1045.75219128655	1018.71481994128	934.471914645341	967.863821773172	1082.56446189719	885.77206755101	897.000537557582	857.815732633094	891.520317646646	818.928711327628	775.664910999878	905.960235706417	922.028575166324	983.234850768233	972.842162833584	979.367042164358	890.999437135225	0.138205951875658	0.011938145811451	0.266397513014786	Smchd1	17	71651484	71782338	-	19982	protein_coding	SMC hinge domain containing 1 [Source:MGI Symbol;Acc:MGI:1921605]	-	1204	1284	1096	953	850	1137	997	781	885	777	811	822	778	1040	877	896	3.66733760586456	3.82416698326928	3.70488954298424
ENSMUSG00000022816	401.451764056012	386.048706129149	385.735994777037	423.601119755286	384.868202069802	377.040920766303	469.094936476362	407.727517071628	355.726976131464	367.164094783689	398.861702804455	341.594522849095	406.401185426143	348.420413500351	348.672792005611	356.129720323008	404.446145137697	365.371425977977	0.148676937606042	0.0119775143500524	0.266864187213802	Fstl1	16	37597235	37656876	+	4914	protein_coding	follistatin-like 1 [Source:MGI Symbol;Acc:MGI:102793]	-	482	474	415	432	338	396	528	355	367	320	395	362	349	393	311	328	5.97001257162496	5.74055613383396	5.70448719469086
ENSMUSG00000105179	0	0.814448747107908	0	1.96111629516336	2.27732663946629	12.3776059847524	2.66531213907024	2.29705643420636	0	1.14738779619903	0	0	1.16447331067663	0.886565937659927	0	0	2.79910827997082	0.399803380566948	2.78660040233151	0.0119801570718596	1	Gm42866	5	121880480	121883783	+	3304	TEC	predicted gene 42866 [Source:MGI Symbol;Acc:MGI:5663003]	-	0	1	0	2	2	13	3	2	0	1	0	0	1	1	0	0	0	0.0180123650412619	0
ENSMUSG00000023861	448.926350261806	434.101182208515	435.92814831429	362.806514605222	452.049337934058	457.01929789855	398.019946101156	370.974614124327	373.174075778239	366.01670698749	363.519526606592	330.270947506031	380.782772591258	390.975578508028	411.456317254209	401.731696705833	419.97817393099	377.24095274221	0.157190630443834	0.0120128276976833	0.267239213090001	Mpc1	17	8501736	8516493	+	2082	protein_coding	mitochondrial pyruvate carrier 1 [Source:MGI Symbol;Acc:MGI:1915240]	-	539	533	469	370	397	480	448	323	385	319	360	350	327	441	367	370	15.7569225228138	15.2355193243725	15.2158347337933
ENSMUSG00000116280	3.33154990917852	0	0.929484324763945	2.94167444274504	2.27732663946629	2.85637061186593	0	2.29705643420636	0	0	0	0.943631278588659	0	0	0	0	1.82918279527826	0.117953909823582	2.88904178188601	0.0120629768113167	1	Gm49435	15	82685174	82688165	-	996	unprocessed_pseudogene	predicted gene, 49435 [Source:MGI Symbol;Acc:MGI:6155076]	-	4	0	1	3	2	3	0	2	0	0	0	1	0	0	0	0	0.244435349505616	0	0.067817898279167
ENSMUSG00000020431	28562.2102588647	31436.092740871	27363.0890367258	26239.7360292858	32779.8396484777	28244.7447336676	29161.1801135675	29134.7152832563	26883.0727057388	27135.721380107	27517.4183876562	25765.8520618633	28139.4975525007	27217.5742861598	28275.0090494582	26603.3244126657	29115.2009805896	27192.1837295187	0.0985789146325524	0.0120761722836349	0.267824311689203	Adcy1	11	7013489	7128506	+	12522	protein_coding	adenylate cyclase 1 [Source:MGI Symbol;Acc:MGI:99677]	-	34293	38598	29439	26760	28788	29665	32823	25367	27735	23650	27251	27305	24165	30700	25220	24502	166.68447042872	183.443311165159	158.80092181845
ENSMUSG00000029840	2709.38296363943	2664.87630053708	2688.06866721733	2649.4681147657	2599.56835895077	2862.08335308967	2334.81343382553	2356.77990149572	2114.97619051459	2451.96772047733	2242.71352387011	2196.7736165544	2417.44659296468	2627.78143922402	2583.09361022806	2470.10705406965	2608.13013669015	2388.10746848785	0.127656276532151	0.0121027437114224	0.268002563655692	Mtpn	6	35485841	35516823	-	3960	protein_coding	myotrophin [Source:MGI Symbol;Acc:MGI:99445]	-	3253	3272	2892	2702	2283	3006	2628	2052	2182	2137	2221	2328	2076	2964	2304	2275	49.9979544933082	49.1732471220175	49.3295061555701
ENSMUSG00000070056	1258.49297819219	1295.78795664868	1204.61168489407	1189.41703301658	1230.89504863153	1225.38299249049	1242.03545680673	1270.27220811612	1141.81574355004	1133.61914264464	1169.32114391787	1229.55155600102	1198.24303668625	1189.77148833962	1161.49521709908	1150.90702299509	1239.61191984955	1171.8405439042	0.080978956632825	0.0121649448738982	0.268557408971859	Mfhas1	8	36054952	36146603	+	6666	protein_coding	malignant fibrous histiocytoma amplified sequence 1 [Source:MGI Symbol;Acc:MGI:1098644]	-	1511	1591	1296	1213	1081	1287	1398	1106	1178	988	1158	1303	1029	1342	1036	1060	13.7962963490314	14.2041630463936	13.1323774655147
ENSMUSG00000063785	313.998578940075	321.707255107624	322.531060693089	302.992467602739	298.329789770083	326.578373290005	259.423714869503	325.0334854402	283.030727603235	281.110010068762	289.805844822478	291.582065083896	251.526235106152	250.011594420099	270.193385444862	294.241323803461	308.824340714165	276.437648294118	0.159428398814514	0.012187002781426	0.26863423813936	Utp14a	X	47345739	47371330	+	4130	protein_coding	UTP14A small subunit processome component [Source:MGI Symbol;Acc:MGI:1919804]	-	377	395	347	309	262	343	292	283	292	245	287	309	216	282	241	271	5.55590304216482	5.69190735303876	5.67522505086185
ENSMUSG00000035045	463.085437375814	444.689015920918	491.697207800127	438.309491969011	495.318544083917	483.678756942632	453.991501021631	406.578988854525	414.853258267756	394.701401892466	385.734608788106	374.621617599698	419.210391843586	460.127721645502	454.059423672901	427.789968924589	459.668617996072	416.387299079326	0.143001695402763	0.0123143248647128	0.270392809993235	Zc3h12b	X	94755284	94976243	+	8032	protein_coding	zinc finger CCCH-type containing 12B [Source:MGI Symbol;Acc:MGI:2442133]	-	556	546	529	447	435	508	511	354	428	344	382	397	360	519	405	394	4.21322304867474	4.04557001202637	4.4487257864692
ENSMUSG00000068966	282.34885480288	294.830446453063	290.928593651115	287.303537241432	294.913799810884	281.828567037439	257.646840110123	314.696731486271	244.259395054847	263.899193125777	262.541880326983	253.836813940349	288.789381047804	256.217555983719	246.649563476638	258.411199502671	288.062171324151	259.325622807348	0.150951991127015	0.0124756521465691	0.271317303515461	Zbtb34	2	33296120	33321336	-	6604	protein_coding	zinc finger and BTB domain containing 34 [Source:MGI Symbol;Acc:MGI:2685195]	ZBTB	339	362	313	293	259	296	290	274	252	230	260	269	248	289	220	238	3.12432348381565	3.26221277753955	3.20140735201904
ENSMUSG00000055782	942.828624297521	1069.37120495268	1038.23399076133	943.296937973576	1030.49030435849	1140.6439976718	895.544878727601	854.504993524765	845.215049554868	920.205012551622	807.821170236871	779.439436114232	932.743121851979	957.491212672721	980.992582009355	894.667346177314	989.364366533471	889.82186639612	0.154173855380847	0.0124816105261307	0.271317303515461	Abcd2	15	91030074	91076002	-	5946	protein_coding	ATP-binding cassette, sub-family D (ALD), member 2 [Source:MGI Symbol;Acc:MGI:1349467]	-	1132	1313	1117	962	905	1198	1008	744	872	802	800	826	801	1080	875	824	11.5873701807011	13.1416712795964	12.6891325274669
ENSMUSG00000050295	99.1136097980609	95.2905034116253	131.057289791716	86.2891169871879	94.5090555378509	70.4571417593597	113.71998460033	119.446934578731	88.2047815475837	97.5279626769175	72.7039053213184	84.9268150729793	66.3749787085678	85.110330015353	56.0567189719631	91.2039527656485	101.235454558108	80.2636806350414	0.331877151405532	0.0124829653336689	0.271317303515461	Foxc1	13	31990616	31996459	+	5844	protein_coding	forkhead box C1 [Source:MGI Symbol;Acc:MGI:1347466]	Fork_head	119	117	141	88	83	74	128	104	91	85	72	90	57	96	50	84	1.23936752929516	1.19147911178483	1.62971840566959
ENSMUSG00000020000	79.9571978202845	96.1049521587332	88.3010108525747	68.6390703307176	89.9544022589183	86.6432418932667	87.0668632096279	102.219011322183	96.9283313709711	75.7275945491359	57.5572583793771	80.208658680036	65.2105053978912	55.8536540725754	72.8737346635521	54.2880671224098	87.3607187307882	69.8309755294936	0.320466568419608	0.012490389376289	0.271317303515461	Moxd1	10	24099415	24178688	+	3198	protein_coding	monooxygenase, DBH-like 1 [Source:MGI Symbol;Acc:MGI:1921582]	-	96	118	95	70	79	91	98	89	100	66	57	85	56	63	65	50	1.82707398204573	2.19590893788832	2.00654457009843
ENSMUSG00000022973	4224.40528483836	4112.96617289494	4370.43529504007	4417.41445485547	4140.17983054971	4318.83236514129	4259.16879823425	4182.93976668978	3780.20492346787	3712.94690850006	3864.41452312063	3517.85740657852	4259.64337045511	4165.973341064	4317.4884952206	4136.75071472763	4253.29274603048	3969.4099603918	0.0999615000159632	0.0124997048730156	0.271317303515461	Synj1	16	90732980	90808196	-	8085	protein_coding	synaptojanin 1 [Source:MGI Symbol;Acc:MGI:1354961]	-	5072	5050	4702	4505	3636	4536	4794	3642	3900	3236	3827	3728	3658	4699	3851	3810	38.1823434855199	37.1725310063652	39.2831464041816
ENSMUSG00000097729	204.057431937184	193.024353064574	210.063457396651	193.169955073591	231.148653905828	144.722777667874	209.671221606859	197.546853341747	155.085330193554	161.781679264063	174.691328063723	132.108379002412	196.79598950435	177.313187531985	191.713978884114	157.435394654988	197.925587999289	168.365658387399	0.234592305308761	0.012616189239864	0.271317303515461	2310015A10Rik	12	80167320	80179640	-	3726	lncRNA	RIKEN cDNA 2310015A10 gene [Source:MGI Symbol;Acc:MGI:1916798]	-	245	237	226	197	203	152	236	172	160	141	173	140	169	200	171	145	4.00208762656739	3.7854391897021	4.09703103356075
ENSMUSG00000111375	825.391489998978	862.501223187275	739.8695225121	756.990889933057	660.424725445223	755.986088607184	792.486142683552	779.850659413058	612.587054264537	675.811411961228	690.687100552525	596.374968068033	759.236598561162	747.375085447318	763.492512398138	719.859770043154	771.687592722553	695.678062662012	0.152287342678577	0.0126204607161802	0.271317303515461	Btbd8	5	107585863	107659073	+	7838	protein_coding	BTB (POZ) domain containing 8 [Source:MGI Symbol;Acc:MGI:3646208]	-	991	1059	796	772	580	794	892	679	632	589	684	632	652	843	681	663	7.69540985055579	8.04084109313762	6.85980031157132
ENSMUSG00000092060	92.4505099797039	87.1460159405462	105.031728698326	91.1919077250963	87.677075619452	70.4571417593597	73.7403025142767	84.9910880656352	59.1262821362923	76.874982345335	70.6843523957263	50.9560890437876	94.3223381648069	77.1312365764136	68.389197145795	61.8883965195472	86.5857212877995	69.921609290963	0.313955181632196	0.0126263981857038	0.271317303515461	Bend4	5	67549490	67585653	-	9886	protein_coding	BEN domain containing 4 [Source:MGI Symbol;Acc:MGI:3648414]	-	111	107	113	93	77	74	83	74	61	67	70	54	81	87	61	57	0.683385456705009	0.644130627989807	0.772078577333976
ENSMUSG00000052825	107.442484571007	109.13613211246	115.256056270729	120.608652152547	117.282321932514	120.919689235658	80.8478015517973	119.446934578731	88.2047815475837	96.3805748807185	94.9189875028324	99.0812842518092	83.8420783687173	94.8625553296122	102.023228528973	86.8609073958557	111.36750905068	93.2717997257627	0.25048470155024	0.0126301939046911	0.271317303515461	Gm9892	8	52649100	52650091	-	992	processed_pseudogene	predicted gene 9892 [Source:MGI Symbol;Acc:MGI:3701610]	-	129	134	124	123	103	127	91	104	91	84	94	105	72	107	91	80	7.91482647325594	8.0390347267219	8.44332833575629
ENSMUSG00000024085	328.990553531379	380.347564899393	329.037450966436	418.698329017377	445.217358015659	395.131267974788	377.585886368284	384.756952729565	291.754277426623	361.427155802694	310.001374078399	319.891003441555	340.026206717576	345.760715687371	341.945985728975	389.788321938902	382.47067043786	337.574380102762	0.179001208472869	0.0126839901228528	0.271317303515461	Man2a1	17	64907731	65062105	+	7223	protein_coding	mannosidase 2, alpha 1 [Source:MGI Symbol;Acc:MGI:104669]	-	395	467	354	427	391	415	425	335	301	315	307	339	292	390	305	359	3.32845615403916	3.84777832797809	3.31046737461745
ENSMUSG00000057440	684.633506336186	676.806908846672	673.87613545386	703.060191816065	571.608986506038	644.587634744413	567.711485621961	526.025923433256	555.399338755664	555.33569336033	522.054431265578	528.433516009649	536.822196221926	611.73049698535	593.08008672337	626.484294592609	631.038846594806	566.167506739309	0.158681489712916	0.0128948744035884	0.272143565165526	Mpp7	18	7347959	7626866	-	20164	protein_coding	membrane protein, palmitoylated 7 (MAGUK p55 subfamily member 7) [Source:MGI Symbol;Acc:MGI:1922989]	-	822	831	725	717	502	677	639	458	573	484	517	560	461	690	529	577	2.48118123716081	2.4526473791931	2.42865028503206
ENSMUSG00000041135	109.941147002891	101.806093388489	97.5958541002142	92.1724658726779	104.757025415449	78.0741300576689	102.170298664359	112.555765276111	84.3276482927448	69.9906555681408	79.7723405608911	73.6032397299154	87.3354983007471	75.3581047010938	112.113437943926	78.1748166562701	99.8840974722326	82.5844677192162	0.276950325941646	0.012927082224325	0.272143565165526	Ripk2	4	16122733	16163647	-	2816	protein_coding	receptor (TNFRSF)-interacting serine-threonine kinase 2 [Source:MGI Symbol;Acc:MGI:1891456]	-	132	125	105	94	92	82	115	98	87	61	79	78	75	85	100	72	2.85301884501086	2.64172825356575	2.51860646379094
ENSMUSG00000029287	550.53862249175	569.299674228428	540.959877012616	546.170888202996	547.697056791642	634.114275834237	539.281489471879	597.234672893653	524.382272716953	528.945774047752	456.418961183832	516.166309387997	510.039310076363	502.682886653179	532.53883023365	572.196227470199	565.6620696159	517.921321471241	0.127556883877214	0.0129555456516925	0.272143565165526	Tgfbr3	5	107254436	107437495	-	6545	protein_coding	transforming growth factor, beta receptor III [Source:MGI Symbol;Acc:MGI:104637]	-	661	699	582	557	481	666	607	520	541	461	452	547	438	567	475	527	6.14688613289226	6.35591826024968	6.00643800325153
ENSMUSG00000090061	363.138940100459	329.037293831595	397.819290998968	318.681397964046	354.124292437007	413.221615183272	345.602140699441	384.756952729565	310.170660387107	296.02605141935	327.167573945933	297.243852755428	343.519626649605	338.668188186092	339.703716970097	347.443629583423	363.297740493044	324.992912487129	0.160207313461846	0.0129584360972423	0.272143565165526	Nwd2	5	63806445	63967889	+	10428	protein_coding	NACHT and WD repeat domain containing 2 [Source:MGI Symbol;Acc:MGI:1920464]	-	436	404	428	325	311	434	389	335	320	258	324	315	295	382	303	320	2.54477169962866	2.30563799912898	2.77233949190924
ENSMUSG00000006005	2402.88037199501	2427.87171512867	2504.03077091407	2449.43425265904	2439.01683086839	2625.95671584208	2421.88029703516	2362.52254258124	2329.18780284443	2167.41554701997	2206.36157120946	1944.82406517123	2283.53216223687	2354.71913042477	2557.30751950096	2370.21701056441	2454.19918712796	2276.69560112151	0.108714416881861	0.0130513678371846	0.272204083356335	Tpr	1	150268589	150325686	+	10496	protein_coding	translocated promoter region, nuclear basket protein [Source:MGI Symbol;Acc:MGI:1922066]	-	2885	2981	2694	2498	2142	2758	2726	2057	2403	1889	2185	2061	1961	2656	2281	2183	16.7295922110901	16.902421690278	17.3371391284508
ENSMUSG00000026434	2034.74410703078	1962.00703178295	2189.86506914385	2052.30820288846	1930.03432694768	2122.28336461639	1879.93349542421	1777.92168007572	1760.21849769683	1825.49398375266	1739.84484539766	1700.42356401676	1760.68364574306	1813.02734251455	2050.55477999441	2028.20218769323	1993.63715973875	1834.80610585115	0.120746012457368	0.0130789006820832	0.272204083356335	Nucks1	1	131838272	131864059	+	6779	protein_coding	nuclear casein kinase and cyclin-dependent kinase substrate 1 [Source:MGI Symbol;Acc:MGI:1934811]	-	2443	2409	2356	2093	1695	2229	2116	1548	1816	1591	1723	1802	1512	2045	1829	1868	21.9341693688911	21.1486156539397	23.4754170928359
ENSMUSG00000075318	6638.1131940382	6722.45995862867	6564.94778580774	6209.87474863478	6803.51333540553	6572.50877790352	5984.51418959238	6532.82849888288	5477.42000577357	5813.81396334048	5733.5107557562	5304.15141694685	6121.63619422704	6197.09590424289	6833.3140426823	6530.8544748259	6503.59506111171	6001.4745947244	0.116081859488933	0.0130829307172285	0.272204083356335	Scn2a	2	65451115	65597791	+	12867	protein_coding	sodium channel, voltage-gated, type II, alpha [Source:MGI Symbol;Acc:MGI:98248]	-	7970	8254	7063	6333	5975	6903	6736	5688	5651	5067	5678	5621	5257	6990	6095	6015	37.7002630103661	38.1766610485041	37.0779376920473
ENSMUSG00000052516	531.382210513974	548.124006803622	544.677814311672	564.801493007048	470.267951049788	588.412346044383	516.182117599937	566.224411031867	509.843023011308	500.261079142777	450.360302407056	384.057930385584	452.980117853208	585.133518855552	502.26820198879	458.191286513139	541.259043795286	480.386932519677	0.171771887313284	0.013177200880551	0.273113976445382	Robo2	16	73688727	74208713	-	16983	protein_coding	roundabout guidance receptor 2 [Source:MGI Symbol;Acc:MGI:1890110]	-	638	673	586	576	413	618	581	493	526	436	446	407	389	660	448	422	2.28649169717725	2.3583672382282	2.3307026578358
ENSMUSG00000026586	186.566794913997	206.055533018301	242.59540876339	226.508932091368	192.434101034901	213.275672352656	181.241225456776	182.615986519405	166.71672995807	164.076454856461	181.759763303296	155.699160967129	168.848630048111	170.220660030706	204.046457057946	204.123132380261	203.911706768849	176.936373575248	0.207658920971734	0.0131944126501651	0.273113976445382	Prrx1	1	163072688	163141279	-	11066	protein_coding	paired related homeobox 1 [Source:MGI Symbol;Acc:MGI:97712]	Homeobox	224	253	261	231	169	224	204	159	172	143	180	165	145	192	182	188	1.23202838008542	1.36063185309699	1.59313840277057
ENSMUSG00000063234	1.66577495458926	4.07224373553954	6.50639027334761	6.86390703307176	3.41598995919943	1.90424707457729	12.4381233156611	10.3367539539286	0.96928331370971	8.03171457339321	2.01955292559218	0.943631278588659	0	1.77313187531985	0	2.17152268489639	5.90042878748933	1.9886045814375	1.5841211381758	0.0132103105433327	1	Gpr84	15	103216662	103219039	-	1725	protein_coding	G protein-coupled receptor 84 [Source:MGI Symbol;Acc:MGI:1934129]	-	2	5	7	7	3	2	14	9	1	7	2	1	0	2	0	2	0.0705674226398822	0.172501026366172	0.274102253218755
ENSMUSG00000063659	8431.31993265354	8997.21530930106	9011.35052858644	8132.74927604245	9005.68819576943	8721.45160156399	7489.52711078738	8024.76665289991	7284.16410252847	7163.14201167054	7448.11118958395	7416.94184970686	8222.34604668767	8214.03341241922	8467.92796790475	8370.13418893314	8476.75857595053	7823.35009617933	0.115794660170534	0.0132556641617487	0.273824148255551	Zbtb18	1	177269917	177278330	+	6138	protein_coding	zinc finger and BTB domain containing 18 [Source:MGI Symbol;Acc:MGI:1353609]	ZBTB	10123	11047	9695	8294	7909	9160	8430	6987	7515	6243	7376	7860	7061	9265	7553	7709	100.379658148956	107.109563245707	106.690215985868
ENSMUSG00000039943	5641.97977119382	5962.579277577	5747.93106434023	5291.09176435075	5808.32159395876	6102.15975048293	5174.25929931503	5384.3002817797	5061.59746419211	5090.95965173509	4810.57506876057	4616.24421485572	5120.18914704514	5659.83694602097	5763.75184469725	5476.5802113087	5639.07785037478	5199.96681857694	0.117085505280568	0.0133132426265461	0.274215413224656	Plcb4	2	135500931	135856513	+	8970	protein_coding	phospholipase C, beta 4 [Source:MGI Symbol;Acc:MGI:107464]	-	6774	7321	6184	5396	5101	6409	5824	4688	5222	4437	4764	4892	4397	6384	5141	5044	45.9638193233233	48.5723082317978	46.567261920461
ENSMUSG00000032238	5861.02917772231	5999.22947119685	6083.47490558002	5528.38683606551	6133.97930340244	6639.15742551372	5427.4639525267	5199.38723882609	4730.10257090339	4899.34588976985	4845.91724495843	4661.53851622798	5525.4258591606	5783.0696113557	5875.86528264117	5970.60162212263	5859.01353885421	5286.48332464247	0.148510299323753	0.0133174494640552	0.274215413224656	Rora	9	68561068	69295528	+	13071	protein_coding	RAR-related orphan receptor alpha [Source:MGI Symbol;Acc:MGI:104661]	THR-like	7037	7366	6545	5638	5387	6973	6109	4527	4880	4270	4799	4940	4745	6523	5241	5499	32.7674085428264	33.5377311050081	33.8224062168311
ENSMUSG00000031543	7827.47651161493	8405.11107015361	7693.34175607117	7336.53606020613	8575.2734609103	7426.56359085143	7984.38673127475	8363.58247694535	7761.05149287365	7725.36203180806	7667.23268201071	7360.32397299154	7176.64901370006	6997.6649459498	7711.16226178325	7335.40362958001	7951.53395725346	7466.85625383714	0.0906603714109959	0.0133340390303682	0.274215413224656	Ank1	8	23464860	23640513	+	13527	protein_coding	ankyrin 1, erythroid [Source:MGI Symbol;Acc:MGI:88024]	-	9398	10320	8277	7482	7531	7800	8987	7282	8007	6733	7593	7800	6163	7893	6878	6756	42.2860686219259	45.4034637594528	41.3309254883151
ENSMUSG00000032252	841.216352067576	743.59170610952	810.51033119416	748.165866604822	720.773881391079	672.199217325783	659.22053573004	542.1053184727	643.604120303248	612.705083170282	578.601913182159	550.137035417188	585.730075270344	685.315469811124	766.855915536456	587.396886264474	717.22290111196	626.293312369409	0.19706999288664	0.0134350849627188	0.274215413224656	Glce	9	61964530	62029937	-	6828	protein_coding	glucuronyl C5-epimerase [Source:MGI Symbol;Acc:MGI:2136405]	-	1010	913	872	763	633	706	742	472	664	534	573	583	503	773	684	541	9.00308231505088	7.95770881516529	8.62634131081369
ENSMUSG00000044791	1814.861813025	1848.79865593495	1860.82761817742	1832.66317783016	1849.18923124662	1837.59842696708	1785.75913317706	1810.08047015461	1698.18436561941	1560.44740283068	1634.82809326687	1580.582391636	1886.44676329614	1763.37965000559	1838.66038228039	1752.41880671139	1829.97231581411	1714.36848195581	0.094666244130967	0.0134740249463267	0.274215413224656	Setd2	9	110361665	110447701	+	10754	protein_coding	SET domain containing 2 [Source:MGI Symbol;Acc:MGI:1918177]	-	2179	2270	2002	1869	1624	1930	2010	1576	1752	1360	1619	1675	1620	1989	1640	1614	12.3324839145073	12.5622260366996	12.57470212251
ENSMUSG00000095123	605.509195993196	605.135419101176	716.632414393001	534.404190432016	637.65145905056	673.151340863072	541.946801610949	611.017011498891	599.017087872601	542.714427602141	557.396607463441	535.982566238358	542.644562775309	516.867941655737	541.507905269164	606.940590428542	615.680979117858	555.383961163162	0.148543364048469	0.0134988366469548	0.274215413224656	Gm21781	10	4341587	4346424	+	4838	lncRNA	predicted gene, 21781 [Source:MGI Symbol;Acc:MGI:5433945]	-	727	743	771	545	560	707	610	532	618	473	552	568	466	583	483	559	9.14601493872574	9.13973761752225	10.7644582833701
ENSMUSG00000049176	1779.04765150133	1837.39637347544	1946.3401760557	1811.09089858336	1893.59710071622	1809.98684438571	1771.54413510202	1412.68970703691	1490.75773648553	1497.34107403973	1514.66469419413	1463.57211309101	1735.06523290818	1682.70214967854	1691.79177857385	1816.47872591583	1782.71161085709	1611.54668811085	0.146483534147192	0.0134996955231856	0.274215413224656	Frmpd4	X	166254305	167360227	-	9680	protein_coding	FERM and PDZ domain containing 4 [Source:MGI Symbol;Acc:MGI:3042378]	-	2136	2256	2094	1847	1663	1901	1994	1230	1538	1305	1500	1551	1490	1898	1509	1673	13.4304093728776	13.8699378968305	14.61184259097
ENSMUSG00000036452	3735.50033566641	3770.08325036251	3618.48247630604	3430.9729583883	3698.37846249325	3766.60071351388	3312.09455148462	3717.78583876299	3281.99330022108	3141.54778599294	3368.61427988775	3128.1376885214	3484.10414554447	3626.94125096676	3490.09132319442	3629.70016780432	3631.23732337225	3393.89124276664	0.0974704249174635	0.0135021697244782	0.274215413224656	Arhgap26	18	39126198	39509337	+	9723	protein_coding	Rho GTPase activating protein 26 [Source:MGI Symbol;Acc:MGI:1918552]	-	4485	4629	3893	3499	3248	3956	3728	3237	3386	2738	3336	3315	2992	4091	3113	3343	28.0753721166964	28.3333334991163	27.0450496440187
ENSMUSG00000010392	795.407540816371	806.304259636829	844.901251210426	799.154890279069	770.875067459338	753.129717995318	719.634277548965	894.703481123376	687.221869420185	736.622965159777	711.892406271243	739.806922413509	773.210278289281	752.694481073278	755.644571742063	745.918042261911	798.013810758712	737.876442078906	0.112469885503302	0.0136088602029318	0.27509622040284	Gosr1	11	76617428	76654405	-	4289	protein_coding	golgi SNAP receptor complex member 1 [Source:MGI Symbol;Acc:MGI:1858260]	-	955	990	909	815	677	791	810	779	709	642	705	784	664	849	674	687	13.5522275438769	13.7369376440583	14.3156641775751
ENSMUSG00000042473	231.542718687907	242.705726638157	220.287784969055	207.878327287316	202.682070912499	226.605401874697	193.679348772438	200.992437993056	175.440279781458	211.119354500621	198.92596317083	165.135473753015	178.164416533524	195.044506285184	213.01553209346	186.75095090109	215.796727141891	190.449559627398	0.186010441103276	0.0136107402312822	0.27509622040284	Tbc1d8b	X	138585745	138654154	+	5211	protein_coding	TBC1 domain family, member 8B [Source:MGI Symbol;Acc:MGI:1918101]	-	278	298	237	212	178	238	218	175	181	184	197	175	153	220	190	172	3.24703584023753	3.40334494736253	3.07206880149567
ENSMUSG00000025964	3316.55793458722	3232.54707727129	3461.39962542093	3395.67286507536	3372.72075304957	3241.02852093055	3195.70925474522	3019.48068276426	3065.84312126381	2939.60753386191	3142.42435222143	2871.46998074529	3237.23580368103	3164.15383150828	3197.47525016078	3160.6512678667	3279.38958923055	3097.35764266365	0.0827985534326855	0.0136174873839553	0.27509622040284	Adam23	1	63485050	63635435	+	17907	protein_coding	a disintegrin and metallopeptidase domain 23 [Source:MGI Symbol;Acc:MGI:1345162]	-	3982	3969	3724	3463	2962	3404	3597	2629	3163	2562	3112	3043	2780	3569	2852	2911	13.534486450612	13.1907364666516	14.0472238665802
ENSMUSG00000039646	239.038705983559	275.283676522473	219.358300644291	241.217304305093	214.068704109831	228.509648949275	269.196526046094	229.705643420636	211.303762388717	216.856293481617	233.258362905897	230.246031975633	210.76966923247	188.838544721564	211.894397714021	192.179757613331	239.547313747656	211.918352504156	0.181156948639371	0.0136220553829264	0.27509622040284	Vasn	16	4457805	4468666	+	3007	protein_coding	vasorin [Source:MGI Symbol;Acc:MGI:2177651]	-	287	338	236	246	188	240	303	200	218	189	231	244	181	213	189	177	5.80913980103753	6.68950604740914	5.30129827000594
ENSMUSG00000058589	3842.10993276013	3943.56083349649	3663.09772389471	3713.37370489182	3852.09801065722	3854.19607894443	3480.00921624604	3663.80501255914	3300.40968318156	3216.12799274588	3423.14220887874	3294.21679355301	3804.33430598055	3712.05158098211	3732.2563491533	3566.72600994232	3751.53131418125	3506.15811555219	0.0978216849118945	0.0136406632108462	0.27509622040284	Anks1b	10	89709371	90809162	+	14501	protein_coding	ankyrin repeat and sterile alpha motif domain containing 1B [Source:MGI Symbol;Acc:MGI:1924781]	-	4613	4842	3941	3787	3383	4048	3917	3190	3405	2803	3390	3491	3267	4187	3329	3285	19.3619396283072	19.8718184631699	18.3574412640317
ENSMUSG00000020961	252.364905620273	280.984817752228	270.479938506308	307.895258340648	259.615236899157	258.025478605223	258.535277489813	265.310018150834	241.351545113718	244.393600590393	251.434339236226	234.964188368576	280.638067873067	210.116127225403	229.832547785049	230.181404599018	269.15136642056	240.363977598931	0.166334028313623	0.0136767392142758	0.275439622616195	Ston2	12	91599783	91755161	-	12448	protein_coding	stonin 2 [Source:MGI Symbol;Acc:MGI:1918272]	-	303	345	291	314	228	271	291	231	249	213	249	249	241	237	205	212	1.48151621257633	1.64941634505411	1.57905433528604
ENSMUSG00000049164	373.133589827994	419.441104760573	433.139695339998	320.642514259209	351.846965797541	463.68416265957	328.72183048533	360.637860170398	279.153594348397	308.647317177539	264.561433252575	279.314858462243	371.466986105845	338.668188186092	391.275898424303	371.330379117283	381.405965412577	325.552331884285	0.231274804031232	0.013764273730873	0.276209682364755	Zfp518a	19	40883149	40906391	+	6840	protein_coding	zinc finger protein 518A [Source:MGI Symbol;Acc:MGI:1919922]	-	448	515	466	327	309	487	370	314	288	269	262	296	319	382	349	342	3.98644036667405	4.48086547655111	4.60186082393267
ENSMUSG00000031425	19446.256819875	17311.9225685257	18578.5326833817	18921.8305738837	17395.3595355632	18090.3472084843	19826.3685651638	18469.4822592362	16900.4238578425	17465.5370337416	16834.9931877364	16176.6710088454	17315.7181297615	18796.0844443281	17721.7711357964	18172.3875885555	18505.0125267642	17422.9482983259	0.0869823520047752	0.0137916260839616	0.276209682364755	Plp1	X	135723420	135740482	+	5551	protein_coding	proteolipid protein (myelin) 1 [Source:MGI Symbol;Acc:MGI:97623]	-	23348	21256	19988	19297	15277	19000	22316	16081	17436	15222	16672	17143	14870	21201	15807	16737	256.001091429296	227.887808804103	243.221396901599
ENSMUSG00000079465	44.1430362966154	28.5057061487768	37.1793729905578	36.2806514605222	33.0212362722611	39.9891885661231	39.9796820860536	45.9411286841271	25.2013661564525	22.9477559239806	23.2248586443101	42.4634075364897	9.31578648541303	37.2357693817169	25.786090727103	26.0582722187567	38.1300003131296	26.5291633842778	0.505501216548261	0.0139362716859053	0.277573675727536	Col4a3	1	82564642	82699780	+	9967	protein_coding	collagen, type IV, alpha 3 [Source:MGI Symbol;Acc:MGI:104688]	-	53	35	40	37	29	42	45	40	26	20	23	45	8	42	23	24	0.323649373675691	0.20898463864468	0.271081074289356
ENSMUSG00000043029	9.16176225024093	11.4022824595107	9.29484324763945	11.7666977709802	20.4959397551966	10.4733589101751	11.549685935971	13.7823386052381	10.6621164508068	6.88432677719418	7.06843523957262	6.60541895012061	2.32894662135326	2.65969781297978	7.84794065607484	10.857613424482	12.240863616869	6.86431199157301	0.821381249697301	0.0139653117631983	1	Trpv3	11	73158214	73191189	+	5835	protein_coding	transient receptor potential cation channel, subfamily V, member 3 [Source:MGI Symbol;Acc:MGI:2181407]	-	11	14	10	12	18	11	13	12	11	6	7	7	2	3	7	10	0.114740089510862	0.142790052673284	0.115761142563925
ENSMUSG00000001942	225.712506346845	249.22131661502	215.640363345235	269.653490584962	250.505930341291	246.599996157759	253.204653211673	207.883607295675	237.474411858879	234.067110424602	199.935739633626	189.66988699632	193.30256957232	206.569863474763	233.195950923367	196.522802983124	239.802732987308	211.342291983375	0.184139458946541	0.0140962250428355	0.280373334414583	Siae	9	37466994	37560951	+	10497	protein_coding	sialic acid acetylesterase [Source:MGI Symbol;Acc:MGI:104803]	-	271	306	232	275	220	259	285	181	245	204	198	201	166	233	208	181	1.57133018474702	1.73487028231654	1.4928853378264
ENSMUSG00000117513	6.66309981835704	6.51558997686327	8.3653589228755	0.98055814758168	4.55465327893257	9.52123537288645	9.77281117659088	10.3367539539286	2.90784994112913	3.44216338859709	4.03910585118436	1.88726255717732	5.82236655338314	1.77313187531985	3.36340313831779	3.25728402734459	7.088757581002	3.31157091655666	1.12341163201966	0.0141668424203699	1	Gm3946	17	26442685	26443528	+	844	processed_pseudogene	predicted gene 3946 [Source:MGI Symbol;Acc:MGI:3782120]	-	8	8	9	1	4	10	11	9	3	3	4	2	5	2	3	3	0.576913763288137	0.564102882429661	0.720283933855987
ENSMUSG00000096722	6.66309981835704	6.51558997686327	0.929484324763945	0.98055814758168	4.55465327893257	0	0	1.14852821710318	0	0	1.00977646279609	0	1.16447331067663	0.886565937659927	0	0	2.59898922045021	0.382601963891581	2.70125591057945	0.0141798416532948	1	Hmgb1-ps9	13	101175110	101175754	-	645	processed_pseudogene	high mobility group box 1, pseudogene 9 [Source:MGI Symbol;Acc:MGI:96115]	-	8	8	1	1	4	0	0	1	0	0	1	0	1	1	0	0	0.754907311961531	0.738143926776177	0.104723452226435
ENSMUSG00000052632	998.632085276261	1100.32025734278	1068.90697347854	916.821867988871	1077.17550046755	993.064849392057	1034.14110995925	953.278420195638	908.218464945999	1021.17513861714	883.554404946578	948.349434981602	946.716801580099	976.10909736358	982.113716388794	867.523312616109	1017.79263301262	941.720046429987	0.113099768191817	0.0142286193170927	0.281932851450267	Asap2	12	21040460	21320172	+	6962	protein_coding	ArfGAP with SH3 domain, ankyrin repeat and PH domain 2 [Source:MGI Symbol;Acc:MGI:2685438]	-	1199	1351	1150	935	946	1043	1164	830	937	890	875	1005	813	1101	876	799	10.4821054338195	11.5486736403535	11.1575151808328
ENSMUSG00000120522	39.1457114328476	43.980232343827	66.922871383004	52.9501399694107	44.4078694695926	34.2764473423912	47.0871811235743	56.2778826380557	54.2798655677438	36.7164094783689	40.3910585118436	26.4216758004825	13.9736797281195	32.8029396934173	34.7551657626171	34.7443629583423	48.1310419628379	34.2606446876169	0.482564367069432	0.0142348645649031	0.281932851450267	ENSMUSG00000120522	2	29735011	29736500	-	585	lncRNA	novel transcript	-	47	54	72	54	39	36	53	49	56	32	40	28	12	37	31	32	4.88996050472517	5.49349422427655	8.31343097674465
ENSMUSG00000020668	2260.45661337763	2293.48767185587	2177.78177292192	2313.13667014518	2457.23544398412	2274.62313058257	2360.57811783654	2322.32405498263	2252.61442106137	2279.85955104747	2206.36157120946	2209.04082317605	2154.27562475176	2065.69863474763	2167.15275545609	2206.26704785473	2307.45293446081	2192.65880366307	0.0732420550256801	0.0142526220200654	0.281932851450267	Kif3c	12	3415132	3456494	+	7406	protein_coding	kinesin family member 3C [Source:MGI Symbol;Acc:MGI:107979]	-	2714	2816	2343	2359	2158	2389	2657	2022	2324	1987	2185	2341	1850	2330	1933	2032	22.3043460843913	22.6287060674133	21.3693959391596
ENSMUSG00000120945	0.83288747729463	2.44334624132373	5.57690594858367	2.94167444274504	10.2479698775983	0	1.77687475938016	3.44558465130954	0	1.14738779619903	1.00977646279609	0.943631278588659	0	1.77313187531985	0	1.0857613424482	3.40815542477938	0.744961094418979	2.12665983430759	0.0142921970078594	1	ENSMUSG00000120945	3	108351566	108352969	+	1404	lncRNA	novel transcript, antisense to Sars	-	1	3	6	3	9	0	2	3	0	1	1	1	0	2	0	1	0.0433507136943721	0.12716421815455	0.288660797803634
ENSMUSG00000075028	206.556094369068	267.139189051394	239.806955789098	230.431164681695	297.19112645035	256.121231530645	270.084963425784	203.289494427263	217.119462270975	267.341356514374	238.307245219877	216.091562796803	149.052583766608	181.746017220285	191.713978884114	194.351280298227	246.327527465662	206.965435871408	0.25081236870841	0.0144357450260325	0.284388110458351	Prdm11	2	92802363	92876512	-	10177	protein_coding	PR domain containing 11 [Source:MGI Symbol;Acc:MGI:2685553]	-	248	328	258	235	261	269	304	177	224	233	236	229	128	205	171	179	1.48318479931913	1.91807174448226	1.71239360174914
ENSMUSG00000024483	1854.84041193514	1978.29600672511	1845.02638465643	1849.33266633905	1865.13051772289	2022.31039320108	1657.82415050169	1618.27625789838	1561.51541838634	1562.74217842308	1573.23172903631	1546.61166560681	1739.72312615088	1841.39745251967	1829.69130724488	1777.3913175877	1836.37959862247	1679.03802436946	0.129826050137427	0.0145196842612329	0.285264448936722	Ankhd1	18	36693040	36791966	+	9234	protein_coding	ankyrin repeat and KH domain containing 1 [Source:MGI Symbol;Acc:MGI:1921733]	-	2227	2429	1985	1886	1638	2124	1866	1409	1611	1362	1558	1639	1494	2077	1632	1637	14.6789065750382	15.65483242365	14.5202570902978
ENSMUSG00000089820	20.8221869323657	22.8045649190214	8.3653589228755	18.6306048040519	13.6639598367977	19.0424707457729	13.3265606953512	11.4852821710318	9.69283313709711	14.9160413505874	15.1466469419413	8.49268150729793	8.1513131747364	4.43282968829963	6.72680627663557	10.857613424482	16.0176236284085	9.80209568763467	0.729565421791786	0.0145626367470517	1	Gm15775	8	125051517	125058534	-	538	lncRNA	predicted gene 15775 [Source:MGI Symbol;Acc:MGI:3783216]	-	25	28	9	19	12	20	15	10	10	13	15	9	7	5	6	10	2.82827146965141	3.097323261519	1.12996215645809
ENSMUSG00000032740	1390.92208708203	1454.60546233472	1478.80956069944	1396.31480215631	1225.20173203286	1686.21078453819	1203.83264948006	1180.68700718207	1042.94884555165	1095.75534537007	1101.66612091053	1062.52881969083	1269.27590863752	1472.58602245314	1311.72722394394	1295.3132815407	1377.07301068821	1206.4751960123	0.191327074786545	0.0146025168487021	0.286502569378878	Ccdc88a	11	29323658	29460808	+	11385	protein_coding	coiled coil domain containing 88A [Source:MGI Symbol;Acc:MGI:1925177]	-	1670	1786	1591	1424	1076	1771	1355	1028	1076	955	1091	1126	1090	1661	1170	1193	8.92784816731843	9.33596463909039	9.43932218335582
ENSMUSG00000037341	381.46246460094	427.585592231652	466.6011310315	514.793027480382	454.326664573524	516.050957210446	504.632431663966	397.3907631177	408.068275071788	432.565199167034	351.402209053039	325.552791113087	414.55249860088	455.694891957202	436.121273601873	384.359515226661	457.855378988764	401.039581723946	0.191779083298451	0.0147885173141856	0.289758753879571	Slc9a7	X	19971993	20158046	-	3820	protein_coding	solute carrier family 9 (sodium/hydrogen exchanger), member 7 [Source:MGI Symbol;Acc:MGI:2444530]	-	458	525	502	525	399	542	568	346	421	377	348	345	356	514	389	354	7.29735500741347	8.17912261795101	8.87654622942336
ENSMUSG00000046949	199.060107073417	232.932341672862	206.345520097596	194.150513221173	199.2660809533	232.318143098429	181.241225456776	156.199837526032	162.839596703231	176.697720614651	182.769539766092	169.853630145959	168.848630048111	185.292280970925	172.654694433646	181.322144188849	200.189221137448	175.034779608933	0.197700748313413	0.0148464091409528	0.29010685970024	Nqo2	13	34148670	34172426	+	4042	protein_coding	N-ribosyldihydronicotinamide quinone reductase 2 [Source:MGI Symbol;Acc:MGI:104513]	-	239	286	222	198	175	244	204	136	168	154	181	180	145	209	154	167	3.59885999119958	4.21095405035878	3.70988399908539
ENSMUSG00000006740	4910.70456612914	4797.91756921269	4626.04348435015	4739.03752726226	4100.32661435905	5022.4516591976	4631.42406032439	4765.24357276109	3914.93530407352	4027.33116465859	3998.71479267251	3932.11153787894	4521.64986535735	4640.28611771206	4833.21030976266	4640.54397762359	4699.14363169955	4313.5978837174	0.123867980135846	0.014974121532624	0.291813743075125	Kif5b	18	6201002	6242174	-	7981	protein_coding	kinesin family member 5B [Source:MGI Symbol;Acc:MGI:1098268]	-	5896	5891	4977	4833	3601	5275	5213	4149	4039	3510	3960	4167	3883	5234	4311	4274	44.9638534457578	43.9281071897601	42.1224860313836
ENSMUSG00000048616	56.6363484560348	57.0114122975536	57.6280281353646	50.0084655266657	55.794502666924	58.0795357746073	61.3021791986155	62.0205237235716	41.6791824895176	43.6007362555631	46.4497172886201	54.7306141581422	48.9078790484184	39.8954671946967	48.2087783158883	45.6019763828242	57.3101244724172	46.1342938917088	0.314202255330873	0.0150247486212607	0.292210623377866	Nog	11	89191464	89193158	-	1695	protein_coding	noggin [Source:MGI Symbol;Acc:MGI:104327]	-	68	70	62	51	49	61	69	54	43	38	46	58	42	45	43	42	2.44175772143309	2.45775798627909	2.47073206757234
ENSMUSG00000036986	324.826116144906	323.33615260184	297.434983924462	312.798049078556	396.254835267134	316.10501437983	371.366824710454	349.152577999366	302.41639387743	284.552173457359	318.079585780768	327.440053670265	296.94069422254	262.423517547338	315.038760622433	289.898278433668	336.409319263318	299.598682201475	0.164844474044776	0.0150571549958319	0.292210623377866	Pml	9	58125359	58157069	-	5571	protein_coding	promyelocytic leukemia [Source:MGI Symbol;Acc:MGI:104662]	-	390	397	320	319	348	332	418	304	312	248	315	347	255	296	281	267	4.26083589849046	4.24099857767775	3.8798995762944
ENSMUSG00000059897	281.515967325585	258.994701580315	282.563234728239	252.984002076073	200.404744273033	258.025478605223	259.423714869503	237.745340940358	185.133112918555	187.024210780442	225.180151203528	188.726255717732	250.361761795475	232.280275666901	252.255235373834	244.296302050844	253.957148049791	220.657163188414	0.208263592375499	0.0150927817948201	0.292210623377866	Zfp930	8	69661690	69683188	+	5216	protein_coding	zinc finger protein 930 [Source:MGI Symbol;Acc:MGI:2675306]	zf-C2H2	338	318	304	258	176	271	292	207	191	163	223	200	215	262	225	225	3.94405059146696	3.62827599743725	3.9367665859968
ENSMUSG00000059975	303.171041735245	309.490523901005	285.351687702531	237.295071714767	282.388503293819	307.535902544232	244.320279414772	276.795300321866	223.904445466943	234.067110424602	246.385456922246	252.893182661761	249.197288484798	242.91906691882	295.979476171965	244.296302050844	280.79353882853	248.705291137747	0.177760756139187	0.0151110192229473	0.292210623377866	Zfp74	7	29630240	29653514	-	5628	protein_coding	zinc finger protein 74 [Source:MGI Symbol;Acc:MGI:107784]	zf-C2H2	364	380	307	242	248	323	275	241	231	204	244	268	214	274	264	225	3.93650361368	4.01828083806061	3.6845796717515
ENSMUSG00000041828	339.818090736209	340.439576291106	290.928593651115	406.931631246397	307.439096327949	373.232426617149	352.709639736962	299.76586466393	312.109227014527	268.488744310573	267.590762640964	277.427595905066	239.881501999385	343.101017874392	322.886701278508	326.814164076907	338.908114908852	294.78746438754	0.200735092289438	0.0151157362577209	0.292210623377866	Abca8a	11	109916460	109986804	-	6272	protein_coding	ATP-binding cassette, sub-family A (ABC1), member 8a [Source:MGI Symbol;Acc:MGI:2386846]	-	408	418	313	415	270	392	397	261	322	234	265	294	206	387	288	301	3.95929145838242	3.96625845221072	3.37086960343331
ENSMUSG00000075968	3.33154990917852	0	3.71793729905578	8.82502332823512	1.13866331973314	0	1.77687475938016	0	0	0	0	0.943631278588659	0	0	1.12113437943926	0	2.34875607694784	0.25809570725349	2.90587349091544	0.015141444182826	1	Gm25089	7	59205602	59205680	-	79	snoRNA	predicted gene, 25089 [Source:MGI Symbol;Acc:MGI:5454866]	-	4	0	4	9	1	0	2	0	0	0	0	1	0	0	1	0	3.08174187477967	0	3.42008236385065
ENSMUSG00000059921	1635.79100540665	1685.09445776626	1601.50149156828	1556.14578021213	1670.41909004852	1789.04012656536	1577.86478632958	1383.97650160933	1371.53588889924	1398.66572356662	1485.38117677305	1357.88540988908	1589.5060690736	1632.16789123193	1491.10872465422	1534.1807768793	1612.47915493826	1482.55395762088	0.121915081765185	0.0152945002010708	0.294046501408897	Unc5c	3	141170977	141540685	+	19135	protein_coding	unc-5 netrin receptor C [Source:MGI Symbol;Acc:MGI:1095412]	-	1964	2069	1723	1587	1467	1879	1776	1205	1415	1219	1471	1439	1365	1841	1330	1413	6.24707005909738	6.43491482233108	6.08219690515101
ENSMUSG00000031292	1602.47550631487	1638.67087918111	1547.59140073197	1483.58447729108	1590.7126576672	1542.4401304076	1415.2807458463	1406.94706595139	1264.91472439117	1308.02208766689	1442.97056533561	1288.05669527352	1528.95345691841	1516.91431933613	1496.71439655142	1429.94768800427	1528.46285792394	1409.56174168468	0.11768609241351	0.0153207288791554	0.294046501408897	Cdkl5	X	159554919	159777700	-	14331	protein_coding	cyclin-dependent kinase-like 5 [Source:MGI Symbol;Acc:MGI:1278336]	-	1924	2012	1665	1513	1397	1620	1593	1225	1305	1140	1429	1365	1313	1711	1335	1317	8.17131459770794	8.35530405706612	7.84768218772408
ENSMUSG00000102780	84.1216352067576	50.4958223206903	79.9356519296992	67.6585121831359	72.8744524629212	73.3135123712257	56.8599923001651	53.9808262038494	43.617749116937	39.011185070767	58.5670348421732	53.7869828795536	58.2236655338314	50.5342584466158	68.389197145795	52.1165444375134	67.4050506223056	53.0308271841483	0.348588169382553	0.0153401952003014	0.294046501408897	Gm38253	3	106632915	106637592	+	4678	TEC	predicted gene, 38253 [Source:MGI Symbol;Acc:MGI:5611481]	-	101	62	86	69	64	77	64	47	45	34	58	57	50	57	61	48	1.31408820109379	0.78875522744173	1.24177210239426
ENSMUSG00000027087	1179.3686678492	1220.04422316765	1172.07973352733	1206.08652152547	1161.43658612781	1324.4038403685	1156.74546835648	1149.67674532028	991.576829925034	1048.71244572591	1097.62701505935	987.981948682326	1144.67726439513	1231.44008740964	1136.83026075141	1183.47986326853	1196.23022328034	1102.79071440217	0.117859026804047	0.0153692341204341	0.294046501408897	Itgav	2	83554741	83637260	+	10744	protein_coding	integrin alpha V [Source:MGI Symbol;Acc:MGI:96608]	-	1416	1498	1261	1230	1020	1391	1302	1001	1023	914	1087	1047	983	1389	1014	1090	8.02159282111766	8.29767827962595	7.92780121473468
ENSMUSG00000022519	212.386306710131	144.971876985208	163.589241158454	154.928187317905	179.908804517837	152.339765966183	150.145917167624	168.833647914167	147.331063683876	109.001840638908	147.427363568229	149.093742017008	144.394690523902	149.829643464528	133.414991153272	150.920826600299	165.887968467189	141.426770206253	0.226723153553581	0.0154157572339408	0.294046501408897	Srl	16	4298080	4359680	-	5325	protein_coding	sarcalumenin [Source:MGI Symbol;Acc:MGI:2146620]	-	255	178	176	158	158	160	169	147	152	95	146	158	124	169	119	139	2.91463333649936	1.98934986462847	2.23252700408354
ENSMUSG00000087445	41.6443738647315	44.794681090935	28.8140140676823	38.2417677556855	37.5758895511937	53.3189180881641	36.4259325672933	29.8617336446826	28.1092160975816	32.1268582935728	33.3226232722709	23.5907819647165	24.4539395242092	26.5969781297978	33.6340313831779	32.5728402734459	38.834663828796	29.3009086173466	0.416668584371793	0.0154347370887692	0.294046501408897	Gm14286	2	157386186	157387389	-	464	lncRNA	predicted gene 14286 [Source:MGI Symbol;Acc:MGI:3650190]	-	50	55	31	39	33	56	41	26	29	28	33	25	21	30	30	30	6.55866401151922	7.05432537779765	4.51281342083526
ENSMUSG00000020114	2606.93780393219	2400.18045772701	2476.14624117115	2489.63713670989	2401.4409413172	2595.48876264885	2349.02843190057	2511.83121080465	2268.12295408072	2176.59464938956	2349.7498289265	2140.15573983908	2501.2886713334	2476.17866388418	2402.59097513834	2320.2719888118	2478.83637327644	2329.36918392545	0.0898810246753253	0.0154929349378369	0.294046501408897	Cand1	10	119035160	119075960	-	8357	protein_coding	cullin associated and neddylation disassociated 1 [Source:MGI Symbol;Acc:MGI:1261820]	-	3130	2947	2664	2539	2109	2726	2644	2187	2340	1897	2327	2268	2148	2793	2143	2137	22.795928963048	20.9865239944816	21.5321543007823
ENSMUSG00000019917	104.110934661829	131.126248284373	115.256056270729	135.317024366272	107.034352054915	130.440924608544	95.9512370065287	86.1396162827384	105.651881194358	98.6753504731165	74.7234582469106	82.0959212372133	90.828918232777	94.8625553296122	109.871169185048	95.5469981354413	113.172049191991	94.0320315043096	0.272580575571241	0.0154945779469396	0.294046501408897	Septin10	10	58977449	59057669	-	3110	protein_coding	septin 10 [Source:MGI Symbol;Acc:MGI:1918110]	-	125	161	124	138	94	137	108	75	109	86	74	87	78	107	98	88	2.44631840944125	3.08089051752701	2.69317739841487
ENSMUSG00000035493	70.7954355700435	100.991644641381	84.583073553519	74.5224192162077	108.173015374649	61.8880299237619	103.058736044049	138.971914269485	71.7269652145186	83.7593091225291	59.5768113049693	72.6596084513267	61.7170854658613	66.4924453244945	93.0541534934588	66.23144188934	92.8730335741369	71.9022275333123	0.3651930575507	0.0155012657599569	0.294046501408897	Tgfbi	13	56757336	56787375	+	3771	protein_coding	transforming growth factor, beta induced [Source:MGI Symbol;Acc:MGI:99959]	-	85	124	91	76	95	65	116	121	74	73	59	77	53	75	83	61	1.37191041428967	1.95693288463135	1.63000345490071
ENSMUSG00000033105	726.277880200917	736.261667385549	652.497995984289	698.157401078156	691.168635078018	664.582229027474	685.873657120742	638.581688709367	601.92493781373	602.37859300449	627.071183396371	619.02211875416	670.736626949738	600.20513979577	699.5878527701	668.828986948089	686.675144323064	636.219429929056	0.113649127445963	0.0155157317133464	0.294046501408897	Lss	10	76367422	76392972	+	10787	protein_coding	lanosterol synthase [Source:MGI Symbol;Acc:MGI:1336155]	-	872	904	702	712	607	698	772	556	621	525	621	656	576	677	624	616	4.92015931838838	4.98744971753793	4.39582200181768
ENSMUSG00000032393	3453.15148086354	3584.3889360219	3209.5093734099	3190.73621223079	3223.55585816453	3614.2609475477	3217.03175185778	3145.81878664561	3005.74755581381	2962.55528978589	2990.95788280202	2754.4597022003	3209.28844422479	3287.38649684301	3342.10158510844	3217.11085767401	3329.80666834272	3096.20097680653	0.105578874705809	0.0155546116664687	0.294049565673904	Dpp8	9	64939696	64989933	+	13707	protein_coding	dipeptidylpeptidase 8 [Source:MGI Symbol;Acc:MGI:1921638]	-	4146	4401	3453	3254	2831	3796	3621	2739	3101	2582	2962	2919	2756	3708	2981	2963	18.4098497704473	19.1081980650722	17.016013857659
ENSMUSG00000029004	3440.65816870412	3537.96535743675	3348.00253779973	3271.14198033248	3508.22168809781	3749.46248984268	3220.58550137654	3066.57033966549	3171.49500245817	3187.4432978409	3025.29028253708	2833.72472960174	3296.62394252554	3239.51193620937	3355.55519766171	3198.65291485239	3392.82600790695	3163.53716296086	0.101540654961277	0.0156288839299091	0.294881679478071	Kmt2e	5	23639439	23709233	+	10444	protein_coding	lysine (K)-specific methyltransferase 2E [Source:MGI Symbol;Acc:MGI:1924825]	-	4131	4344	3602	3336	3081	3938	3625	2670	3272	2778	2996	3003	2831	3654	2993	2946	24.0741904225505	24.7533357137547	23.2959545502828
ENSMUSG00000089817	55.8034609787402	64.3414510215247	60.4164811096564	73.541861068626	79.70643238132	56.17528870003	62.1906165783056	93.0307855853575	51.3720156266147	45.8955118479612	53.5181525281927	65.1105582226175	66.3749787085678	53.1939562595956	42.603106418692	49.945021752617	68.1507971779451	53.5016626706073	0.336616862301216	0.015703084591097	0.295655746873009	Gm7162	17	13038706	13039729	-	1024	processed_pseudogene	predicted gene 7162 [Source:MGI Symbol;Acc:MGI:3645097]	-	67	79	65	75	70	59	70	81	53	40	53	69	57	60	38	46	3.98233880449433	4.59132370469728	4.28762767050124
ENSMUSG00000026058	132.429108889846	97.733849652949	142.211101688884	132.375349923527	61.4878192655897	84.7389948186894	69.2981156158263	110.258708841905	75.6040984693574	48.1902874403592	85.8309993376676	75.4905022870927	93.1578648541303	95.7491212672721	62.7835252485987	86.8609073958557	103.816631087152	77.9584132875417	0.412981169559612	0.015728694948657	0.295655746873009	Khdrbs2	1	32211795	32697649	+	10291	protein_coding	KH domain containing, RNA binding, signal transduction associated 2 [Source:MGI Symbol;Acc:MGI:2159649]	-	159	120	153	135	54	89	78	96	78	42	85	80	80	108	56	80	0.940378964364672	0.693960012783939	1.00424000417507
ENSMUSG00000105678	3.33154990917852	0.814448747107908	3.71793729905578	0	0	7.61698829830916	0	1.14852821710318	0	0	1.00977646279609	0	0	0	0	0	2.07868155884432	0.126222057849511	3.09446080509625	0.0157416405773139	1	Gm43705	5	55946513	55950229	-	3717	TEC	predicted gene 43705 [Source:MGI Symbol;Acc:MGI:5663842]	-	4	1	4	0	0	8	0	1	0	0	1	0	0	0	0	0	0.0654984148796324	0.0160109911477883	0.0726894018682274
ENSMUSG00000024234	428.10416332944	385.234257382041	434.069179664762	346.137026096333	380.31354879087	398.939762123942	353.598077116652	352.598162650676	326.648476720172	314.384256158534	313.030703466788	334.045472620385	350.506466513665	383.883051006748	389.033629665424	347.443629583423	384.874272144339	344.871960716892	0.159854697437621	0.0157437707532654	0.295655746873009	Mtpap	18	4375592	4397330	+	6198	protein_coding	mitochondrial poly(A) polymerase [Source:MGI Symbol;Acc:MGI:1914690]	-	514	473	467	353	334	419	398	307	337	274	310	354	301	433	347	320	5.04748348528974	4.54171990764178	5.08942798683212
ENSMUSG00000041378	142.423758617382	144.971876985208	205.416035772832	158.850419908232	171.938161279705	139.010036444142	150.145917167624	232.002699854842	191.918096114523	142.27608672868	125.212281386715	135.882904116767	125.763117553076	114.367005958131	135.657259912151	122.691031696646	168.094863253746	136.720972933336	0.293064860442476	0.0158055769202746	0.296226556430351	Cldn5	16	18595597	18597012	+	1416	protein_coding	claudin 5 [Source:MGI Symbol;Acc:MGI:1276112]	-	171	178	221	162	151	146	169	202	198	124	124	144	108	129	121	113	7.35015024477375	7.4811356138041	10.5422348147014
ENSMUSG00000019876	593.015883833776	566.041879239996	514.934315919225	481.454050462605	587.550272982302	537.949798568084	478.867747652953	550.145015992422	387.713325483884	472.723772034	472.57538458857	420.859550250542	491.407737105537	527.506732907657	525.812023957014	539.623387196753	538.744870581421	479.777739190495	0.168013826736317	0.0158575207100352	0.296226556430351	Pkib	10	57508077	57617208	+	11800	protein_coding	protein kinase inhibitor beta, cAMP dependent, testis specific [Source:MGI Symbol;Acc:MGI:101937]	-	712	695	554	491	516	565	539	479	400	412	468	446	422	595	469	497	3.67249612230099	3.50520623702956	3.17125688000609
ENSMUSG00000060371	7884.11286007097	7949.01977177318	7625.4894003634	7686.59531889279	8700.52642608095	7848.3543178703	7618.35053084244	7767.4963322688	7344.25966797848	7225.10095266529	7231.0092500828	6823.39777547459	7224.3924194378	7619.14766824941	8175.3118948711	7707.81977003974	7884.99311977035	7418.8049248499	0.0878529779249562	0.0159054273836239	0.296226556430351	Caln1	5	130398296	130876253	+	10483	protein_coding	calneuron 1 [Source:MGI Symbol;Acc:MGI:2155987]	-	9466	9760	8204	7839	7641	8243	8575	6763	7577	6297	7161	7231	6204	8594	7292	7099	54.9596899348107	55.4083235696054	52.8620171069691
ENSMUSG00000005672	3638.05250082294	3779.8566353278	3623.12989792986	3540.79547091745	4100.32661435905	3845.62696710884	3726.1063704202	3313.50390634267	3452.58716343399	3548.8704536436	3401.93690316002	3312.14578784619	3475.95283236974	3616.30245971484	3604.44702989723	3379.97505904123	3695.9247954036	3474.02721113836	0.0894371905551679	0.0159246537869457	0.296226556430351	Kit	5	75735576	75817382	+	8911	protein_coding	KIT proto-oncogene receptor tyrosine kinase [Source:MGI Symbol;Acc:MGI:96677]	-	4368	4641	3898	3611	3601	4039	4194	2885	3562	3093	3369	3510	2985	4079	3215	3113	29.83455370368	30.9953042151346	29.5473853464509
ENSMUSG00000079906	4.16443738647315	8.14448747107908	4.64742162381972	4.9027907379084	2.27732663946629	2.85637061186593	9.77281117659088	4.59411286841271	3.87713325483884	0	0	3.77452511435464	2.32894662135326	1.77313187531985	2.24226875887853	2.17152268489639	5.16996981445202	2.02094103870519	1.35319791420569	0.0159538787927602	1	Gm15846	5	122576659	122576978	-	320	processed_pseudogene	predicted gene 15846 [Source:MGI Symbol;Acc:MGI:3801824]	-	5	10	5	5	2	3	11	4	4	0	0	4	2	2	2	2	0.951006281670287	1.85977669051029	1.05541604196954
ENSMUSG00000027347	896.186925569022	948.018341633605	955.509885857335	946.238612416321	942.813228739042	992.112725854768	835.131136908676	934.901968721987	793.843033928253	806.613620727918	867.397981541841	816.24105597919	867.532616454088	950.398685171442	910.361116104681	883.809732752832	931.364103212595	862.02473033253	0.110748828662446	0.0159539095001664	0.296226556430351	Rasgrp1	2	117110474	117173482	-	5600	protein_coding	RAS guanyl releasing protein 1 [Source:MGI Symbol;Acc:MGI:1314635]	-	1076	1164	1028	965	828	1042	940	814	819	703	859	865	745	1072	812	814	11.6946601037398	12.370171815737	12.3996307559392
ENSMUSG00000051978	84.1216352067576	93.6616059174094	84.583073553519	85.3085588396062	69.4584625037217	82.8347477441121	74.6287398939668	84.9910880656352	64.9419820185506	57.3693898099515	82.8016699492793	80.208658680036	75.6907651939809	51.4208243842758	73.9948690429913	53.2023057799616	82.448488965591	67.4538081073784	0.293819992270012	0.0159718497374368	0.296226556430351	Erich1	8	14077561	14140301	-	1590	protein_coding	glutamate rich 1 [Source:MGI Symbol;Acc:MGI:3588201]	-	101	115	91	87	61	87	84	74	67	50	82	85	65	58	66	49	3.8662293111426	4.30438881828797	3.8658761185098
ENSMUSG00000036800	2083.88446819116	2141.18575614669	2306.05060973935	1861.09936411003	2141.82570441804	2056.58684054347	1884.37568232266	1846.83337310191	1624.51883377747	1686.66006041257	1771.14791574434	1619.27127405814	1976.11120821824	1793.52289188603	2195.18111494208	2023.85914232344	2040.23022482166	1836.28405517029	0.152738817398616	0.0160116369451442	0.296226556430351	Fam135b	15	71303458	71599687	-	19492	protein_coding	family with sequence similarity 135, member B [Source:MGI Symbol;Acc:MGI:1917613]	-	2502	2629	2481	1898	1881	2160	2121	1608	1676	1470	1754	1716	1697	2023	1958	1864	7.81257612719576	8.02684657394057	8.59753646665764
ENSMUSG00000031393	3443.98971861329	3536.33645994254	3226.24009125565	3435.87574912621	3483.17109506368	3898.945885197	3409.82266325053	3333.02888603342	3106.55302043962	2975.17655554408	3164.63943440294	2974.32579011145	3342.03840164192	3513.46081094629	3411.61191663368	3361.51711621962	3470.92631856029	3231.16538074245	0.103353284250417	0.0161097343293283	0.296226556430351	Mecp2	X	73070198	73178969	-	15067	protein_coding	methyl CpG binding protein 2 [Source:MGI Symbol;Acc:MGI:99918]	MBD	4135	4342	3471	3504	3059	4095	3838	2902	3205	2593	3134	3152	2870	3963	3043	3096	16.7036770678453	17.1503824574409	15.5607845773731
ENSMUSG00000038354	122.434459162311	100.177195894273	103.172760048798	122.56976844771	119.55964857198	80.9305006695348	120.827483637851	125.189575664246	98.8668979983905	91.7910236959223	123.192728461123	64.1669269440288	89.6644449221004	75.3581047010938	108.750034805608	61.8883965195472	111.857674012088	89.2098197559768	0.326838738237883	0.0161217111820847	0.296226556430351	Ankrd35	3	96577447	96598348	+	4081	protein_coding	ankyrin repeat domain 35 [Source:MGI Symbol;Acc:MGI:2442590]	-	147	123	111	125	105	85	136	109	102	80	122	68	77	85	97	57	2.19237125654351	1.79369788136449	1.83721528109571
ENSMUSG00000036916	637.991807607686	606.764316595392	645.062121386178	588.334888549008	529.478443675912	687.433193922402	578.372734178242	528.322979867462	523.412989403244	586.315163857704	523.064207728374	521.828097059528	574.085342163578	560.309672601074	538.144502130846	556.995568675925	600.220060722785	548.019442952534	0.134894187998568	0.0161757157666985	0.296315878693109	Zfp280c	X	47630502	47683381	-	5236	protein_coding	zinc finger protein 280C [Source:MGI Symbol;Acc:MGI:2387585]	-	766	745	694	600	465	722	651	460	540	511	518	553	493	632	480	513	8.90415048751035	8.46773802554723	8.95289513371255
ENSMUSG00000026356	800.404865680139	829.923273302959	804.933425245576	812.882704345213	827.808233445995	872.145160156399	825.358325732085	766.06832080782	744.409584929058	704.496106866204	683.618665312952	715.272509170204	769.716858357251	769.539233888817	836.36624706169	832.778949657766	817.440538589523	757.024769405493	0.112099151698579	0.0161804724811699	0.296315878693109	Dars	1	128291444	128345105	-	4358	protein_coding	aspartyl-tRNA synthetase [Source:MGI Symbol;Acc:MGI:2442544]	-	961	1019	866	829	727	916	929	667	768	614	677	758	661	868	746	767	13.4214525809659	13.9154654254611	13.4225283869021
ENSMUSG00000030172	1275.15072773808	1172.80619583539	1182.30406109974	1190.39759116416	1364.11865704031	1235.85635140066	1225.15514659262	1177.24142253076	1170.89424296133	1192.13592025079	1179.41890854583	1004.96731169692	1073.64439244385	1176.47299927472	1181.67563592898	1154.16430702243	1227.87876917521	1141.67171476561	0.104653512331508	0.0161887651568158	0.296315878693109	Erc1	6	119547757	119825128	-	16271	protein_coding	ELKS/RAB6-interacting/CAST family member 1 [Source:MGI Symbol;Acc:MGI:2151013]	-	1531	1440	1272	1214	1198	1298	1379	1025	1208	1039	1168	1065	922	1327	1054	1063	5.72696204923984	5.26694793797026	5.28051804711794
ENSMUSG00000028382	419.775288556493	408.85327104817	460.094740758153	414.776096427051	388.284192029002	381.801538452747	400.685258240226	357.192275519089	377.051209033077	371.753645968486	334.236009185506	345.369047963449	342.355153338929	368.81143006653	418.183123530845	373.501901802179	403.932832628866	366.407690111125	0.143871337806472	0.0162322096344807	0.296735463103148	Ptbp3	4	59471868	59549364	-	7480	protein_coding	polypyrimidine tract binding protein 3 [Source:MGI Symbol;Acc:MGI:1923334]	-	504	502	495	423	341	401	451	311	389	324	331	366	294	416	373	344	4.10102387988727	3.99404448614402	4.46999735422392
ENSMUSG00000054763	78.2914228656952	39.9079886082875	65.0639027334761	53.9306981169924	62.6264825853229	56.17528870003	43.5334316048139	51.683769769643	33.9249159798399	36.7164094783689	57.5572583793771	47.181563929433	41.9210391843586	33.6895056310772	56.0567189719631	33.6586016158941	56.4016231230326	42.588251646289	0.406704045344643	0.0162836262616312	0.297299540079781	Defb42	14	63284440	63295598	+	2425	protein_coding	defensin beta 42 [Source:MGI Symbol;Acc:MGI:3033850]	-	94	49	70	55	55	59	49	45	35	32	57	50	36	38	50	31	2.35927991361998	1.20252777349284	1.94979953320558
ENSMUSG00000036617	999.464972753556	993.627471471648	918.330512866777	1005.07210127122	1064.65020395049	900.708866275058	1013.70705022638	1023.33864143893	922.757714651644	880.046439684656	787.62564098095	848.324519451205	966.512847861602	974.33596548826	980.992582009355	929.411709135656	989.862477531758	911.250927407916	0.119044095221792	0.0163053117732064	0.297320060832995	Etl4	2	19914591	20815524	+	16148	protein_coding	enhancer trap locus 4 [Source:MGI Symbol;Acc:MGI:95454]	-	1200	1220	988	1025	935	946	1141	891	952	767	780	899	830	1099	875	856	4.52299247165457	4.49626467658668	4.13277601968155
ENSMUSG00000027900	388.125564419298	363.244141210127	357.851465034119	386.339910147182	378.036222151403	403.700379810385	375.809011608904	352.598162650676	335.37202654356	293.731275826952	332.216456259913	319.891003441555	364.480146241785	368.81143006653	336.340313831779	377.844947171972	375.713107129012	341.085949923006	0.139488798211374	0.0163497711903736	0.297755278857434	Dram2	3	106455114	106483206	+	3758	protein_coding	DNA-damage regulated autophagy modulator 2 [Source:MGI Symbol;Acc:MGI:1914421]	-	466	446	385	394	332	424	423	307	346	256	329	339	313	416	300	348	7.54731541898208	7.06299439248613	6.92002428795353
ENSMUSG00000029298	83.288747729463	155.55971069761	146.858523312703	100.997489200913	79.70643238132	76.1698829830916	79.0709267924172	103.367539539286	87.2354982338739	105.559677250311	62.6061406933575	60.3924018296742	58.2236655338314	66.4924453244945	86.3273472168232	95.5469981354413	103.127406579601	77.7980217772258	0.412014460591342	0.016451485579581	0.299230794315398	Gbp9	5	105225496	105287405	-	5173	protein_coding	guanylate-binding protein 9 [Source:MGI Symbol;Acc:MGI:3605620]	-	100	191	158	103	70	80	89	90	90	92	62	64	50	75	77	88	1.17657842696498	2.19736229120412	2.06309047291629
ENSMUSG00000017418	579.689684197062	632.826676502845	586.504608926049	524.598608956199	598.936906179633	600.789952029135	543.723676370329	596.08614467655	489.488073423404	494.524140161782	489.741584456103	542.587985188479	555.453769192752	596.658876045131	571.778533514024	518.993921690238	582.894532229725	532.403360458989	0.130167262629666	0.0165583299483523	0.300577662019065	Arl5b	2	15054206	15087267	+	10428	protein_coding	ADP-ribosylation factor-like 5B [Source:MGI Symbol;Acc:MGI:1923119]	-	696	777	631	535	526	631	612	519	505	431	485	575	477	673	510	478	4.06229610766411	4.43435823099807	4.0872575219503
ENSMUSG00000018076	1787.37652627428	1804.81842359112	1647.04622348171	1576.73750131134	1750.12552242984	1746.19456738737	1635.61321600944	1753.80258751655	1572.17753483715	1687.80744820877	1513.65491773134	1620.21490533673	1693.14419372382	1610.89030872809	1659.27888157011	1535.26653822175	1712.71432100021	1611.55434104472	0.0885591576385798	0.0166991282593123	0.301720216899203	Med13l	5	118698744	118903503	+	15427	protein_coding	mediator complex subunit 13-like [Source:MGI Symbol;Acc:MGI:2670178]	-	2146	2216	1772	1608	1537	1834	1841	1527	1622	1471	1499	1717	1454	1817	1480	1414	8.46664981848214	8.54867989093574	7.7586453936398
ENSMUSG00000033306	902.017137910084	969.194009058411	996.407196146949	934.471914645341	850.581499840658	1185.39380392436	836.908011668056	924.565214768059	808.382283633899	793.992354969728	818.928711327628	764.341335656814	958.361534686865	902.524124537806	919.330191140195	855.579937849179	949.94234849524	852.680059225264	0.156692797883551	0.0167525259876365	0.301720216899203	Lpp	16	24212257	24811328	+	22046	protein_coding	LIM domain containing preferred translocation partner in lipoma [Source:MGI Symbol;Acc:MGI:2441849]	-	1083	1190	1072	953	747	1245	942	805	834	692	811	810	823	1018	820	788	2.98993683185752	3.21238757029084	3.28449531921645
ENSMUSG00000029636	2422.03678397278	2441.71734382951	2211.24320861342	2502.38439262845	2550.60583620224	2436.48413192164	2470.74435291811	2441.77098956136	2369.89770202024	2331.49200187643	2303.30011163788	2321.3329453281	2347.57819432408	2304.18487197815	2297.20434347105	2283.35610316856	2434.62337995594	2319.79328422556	0.0691855072228216	0.0167838215164889	0.301720216899203	Wasf3	5	146321795	146410425	+	5366	protein_coding	WASP family, member 3 [Source:MGI Symbol;Acc:MGI:2658986]	-	2908	2998	2379	2552	2240	2559	2781	2126	2445	2032	2281	2460	2016	2599	2049	2103	32.9842864506561	33.2500068171441	29.9465942762046
ENSMUSG00000100280	10.8275372048302	12.2167312066186	10.2243275724034	5.88334888549008	5.69331659866571	15.2339765966183	7.10749903752064	5.74264108551589	4.84641656854855	2.29477559239806	3.02932938838827	10.3799440644753	3.49341993202989	4.43282968829963	6.72680627663557	2.17152268489639	9.11617227345786	4.67188052445895	0.961844608432503	0.0168949018191549	1	Gm28417	1	34507915	34512275	-	2865	lncRNA	predicted gene 28417 [Source:MGI Symbol;Acc:MGI:5579123]	-	13	15	11	6	5	16	8	5	5	2	3	11	3	5	6	2	0.276173551954513	0.311585623540991	0.259341324100019
ENSMUSG00000092540	3.33154990917852	8.95893621818699	4.64742162381972	5.88334888549008	6.83197991839886	4.76061768644322	15.1034354547314	12.633810388135	5.81569988225826	1.14738779619903	2.01955292559218	3.77452511435464	1.16447331067663	5.31939562595956	2.24226875887853	6.51456805468918	7.76888751054797	3.499733933576	1.11845046917249	0.0170318043562424	1	Gm8738	11	103770741	103771069	-	329	processed_pseudogene	predicted gene 8738 [Source:MGI Symbol;Acc:MGI:3644778]	-	4	11	5	6	6	5	17	11	6	1	2	4	1	6	2	6	0.739992729810315	1.98979147434536	1.0265444785114
ENSMUSG00000053916	8.3288747729463	2.44334624132373	38.1088573153217	3.92223259032672	9.10930655786514	4.76061768644322	16.8803102141115	14.9308668223413	6.78498319596797	5.73693898099515	3.02932938838827	7.54905022870927	4.65789324270651	3.54626375063971	2.24226875887853	9.77185208203377	12.310551525085	5.4148224535399	1.18239238177207	0.0170495958309443	1	Nanp	2	150871605	150881318	-	1488	protein_coding	N-acetylneuraminic acid phosphatase [Source:MGI Symbol;Acc:MGI:1914561]	-	10	3	41	4	8	5	19	13	7	5	3	8	4	4	2	9	0.409034959858188	0.119985592936148	1.86116377293553
ENSMUSG00000038665	368.969152441521	363.244141210127	485.190817526779	391.24270088509	431.553398178861	459.875668510415	466.429624337292	365.231973038811	320.832776837914	349.953277840704	387.754161713698	346.312679242038	447.157751299825	355.512941001631	385.670226527106	335.500254816493	416.467184516112	366.086758659926	0.18754745481325	0.0170579461528808	0.303552473826948	Dgki	6	36822957	37277119	-	6242	protein_coding	diacylglycerol kinase, iota [Source:MGI Symbol;Acc:MGI:2443430]	-	443	446	522	399	379	483	525	318	331	305	384	367	384	401	344	309	4.31959790097981	4.25228018695336	5.6487246283432
ENSMUSG00000029836	736.272529928453	823.407683326095	773.330958203602	650.110051846654	642.206112329493	666.486476102051	707.196154233304	803.969751972225	620.341320774215	678.106187553626	688.667547626933	620.909381311338	706.835299580713	681.769206060484	585.232146067295	681.858123057467	725.372464742735	657.964901504009	0.141902709590254	0.017074714302596	0.303552473826948	Cbx3	6	51447340	51460684	+	5992	protein_coding	chromobox 3 [Source:MGI Symbol;Acc:MGI:108515]	-	884	1011	832	663	564	700	796	700	640	591	682	658	607	769	522	628	8.97932766885484	10.0413043209928	9.37897086161446
ENSMUSG00000003119	740.436967314926	744.406154856628	701.760665196778	706.982424406391	797.0643238132	762.650953368205	804.924265999213	600.680257544962	624.218454029054	569.104346914719	628.080959859167	652.992844783352	725.466872551539	648.966266367067	741.069824809352	705.744872591328	732.363251562538	661.955555238197	0.147499554273454	0.01709741992934	0.303552473826948	Cdk12	11	98093885	98169330	+	11730	protein_coding	cyclin-dependent kinase 12 [Source:MGI Symbol;Acc:MGI:1098802]	-	889	914	755	721	700	801	906	523	644	496	622	692	623	732	661	650	4.61282637697465	4.63723347349062	4.34763027689412
ENSMUSG00000028268	84.1216352067576	207.684430512517	207.27500442236	98.055814758168	97.9250454970503	84.7389948186894	112.83154722064	141.268970703691	115.344714331456	103.264901657913	77.7527876352989	122.672066216526	87.3354983007471	70.9252750127942	67.2680627663557	106.404611559923	129.237680392484	93.8709896851266	0.462438669628151	0.0171232472642932	0.303552473826948	Gbp3	3	142265787	142278970	+	3265	protein_coding	guanylate binding protein 3 [Source:MGI Symbol;Acc:MGI:1926263]	-	101	255	223	100	86	89	127	123	119	90	77	130	75	80	60	98	1.88278854662075	4.64801770124471	4.6134449467042
ENSMUSG00000032495	127.431784026078	110.765029606676	127.33935249266	128.4531173332	135.500935048244	138.057912906854	87.955300589318	114.852821710318	85.2969316064545	105.559677250311	97.9483168912207	100.024915530398	91.9933915434537	125.00579721005	108.750034805608	96.6327594778895	121.294531714168	101.401478039423	0.253748506614124	0.0171256873743561	0.303552473826948	Lrrc2	9	110780613	110813134	+	3757	protein_coding	leucine rich repeat containing 2 [Source:MGI Symbol;Acc:MGI:1921499]	-	153	136	137	131	119	145	99	100	88	92	97	106	79	141	97	89	2.47864080652527	2.15431146050061	2.46310563108568
ENSMUSG00000035247	2910.10884566744	2936.90218207112	2923.22820138261	3026.98300158465	3036.81507372829	3053.46018408468	2922.07054180067	2965.49985656041	2615.1263803888	2742.25683291568	2656.72187361651	2578.00065310422	2798.22936555594	3043.58086398653	2895.89010209162	3039.0459975125	2971.88348585998	2796.10650864647	0.087846229478767	0.017129932132973	0.303552473826948	Hectd1	12	51790505	51876319	-	14950	protein_coding	HECT domain E3 ubiquitin protein ligase 1 [Source:MGI Symbol;Acc:MGI:2384768]	-	3494	3606	3145	3087	2667	3207	3289	2582	2698	2390	2631	2732	2403	3433	2583	2799	14.2247639252163	14.3547392556096	14.2096415336206
ENSMUSG00000042225	114.105584389364	104.249439629812	99.4548227497421	113.744745119475	135.500935048244	116.159071549215	101.281861284669	79.2484469801193	99.8361813121002	81.4645335301311	82.8016699492793	100.968546808987	87.3354983007471	84.2237640776931	88.5696159757017	98.8042821627859	107.96811334383	90.5005115146781	0.253044736024583	0.0171596474010037	0.303706856081412	Ammecr1	X	141634142	141749724	-	5437	protein_coding	Alport syndrome, mental retardation, midface hypoplasia and elliptocytosis chromosomal region gene 1 [Source:MGI Symbol;Acc:MGI:1860206]	-	137	128	107	116	119	122	114	69	103	71	82	107	75	95	79	91	1.5336441194933	1.40107510103552	1.32931562541979
ENSMUSG00000005089	13423.6474715575	13300.7624890193	12765.537716308	13683.6889495023	11350.1959711	12859.3804946204	12814.8207646497	12044.615412761	11258.2256887383	11690.7342554719	11103.5019849058	10256.3283669801	11930.0290678821	12687.6451338512	12638.5478594188	12932.5033499005	12780.3311586898	11812.1894633936	0.113840951954454	0.01727307696879	0.304347167593865	Slc1a2	2	102489004	102621129	+	13133	protein_coding	solute carrier family 1 (glial high affinity glutamate transporter), member 2 [Source:MGI Symbol;Acc:MGI:101931]	-	16117	16331	13734	13955	9968	13506	14424	10487	11615	10189	10996	10869	10245	14311	11273	11911	74.6936394934532	74.0047529313297	70.6377347830819
ENSMUSG00000022575	41.6443738647315	42.3513348496112	36.2498886657938	31.3778607226138	37.5758895511937	32.3722002678139	51.5293680220247	41.3470158157144	36.832765920969	20.6529803315825	27.2639644954944	30.1962009148371	37.2631459416521	21.2775825038382	32.5128970037386	31.4870789309977	39.3059914699371	29.6858270053887	0.412403177482342	0.0172909195760824	0.304347167593865	Gsdmd	15	75734176	75739257	+	2377	protein_coding	gasdermin D [Source:MGI Symbol;Acc:MGI:1916396]	-	50	52	39	32	33	34	58	36	38	18	27	32	32	24	29	29	1.28027770355276	1.30192192385743	1.10825344583759
ENSMUSG00000073927	2.49866243188389	0	2.78845297429183	0	3.41598995919943	0.952123537288645	0.88843737969008	5.74264108551589	0	0	0	0	1.16447331067663	0	0	1.0857613424482	2.03578842098372	0.281279331640603	2.66343364758021	0.0174191105908477	1	Olfr652	7	104210108	104217841	+	5402	protein_coding	olfactory receptor 652 [Source:MGI Symbol;Acc:MGI:3030486]	-	3	0	3	0	3	1	1	5	0	0	0	0	1	0	0	1	0.0338010377787292	0	0.0375120103772956
ENSMUSG00000048402	152.418408344917	86.3315671934383	86.4420422030469	103.939163643658	87.677075619452	91.4038595797099	115.49685935971	120.595462795834	90.1433481750031	89.4962481035243	85.8309993376676	115.123015987816	71.0328719512743	80.6775003270534	65.0257940074772	72.7460099440291	105.538054842471	83.7594734792307	0.331122374720467	0.0174271931322118	0.304814596610882	Gli2	1	118761862	118981349	-	6869	protein_coding	GLI-Kruppel family member GLI2 [Source:MGI Symbol;Acc:MGI:95728]	zf-C2H2	183	106	93	106	77	96	130	105	93	78	85	122	61	91	58	67	1.62151485964804	0.91838150155931	0.914519767331879
ENSMUSG00000018501	4787.43721948953	5126.95486304428	5019.2153537253	4587.0510143871	4901.94559145118	4953.89876451282	4853.53340524691	4679.10395647835	4408.30051075176	4451.86464925223	4380.41029560943	4290.69142374263	4780.16294032756	4742.24120054295	4819.75669720939	4905.46974518095	4863.64252104193	4597.36218282711	0.0817041267516378	0.0174931079067327	0.304814596610882	Ncor1	11	62207252	62349367	-	12811	protein_coding	nuclear receptor co-repressor 1 [Source:MGI Symbol;Acc:MGI:1349717]	MYB	5748	6295	5400	4678	4305	5203	5463	4074	4548	3880	4338	4547	4105	5349	4299	4518	27.3084523339795	29.2431048736549	28.4717652099502
ENSMUSG00000085102	2.49866243188389	0.814448747107908	0.929484324763945	0.98055814758168	1.13866331973314	3.80849414915458	4.4421868984504	0	0	0	0	0	0	0	1.12113437943926	1.0857613424482	1.82656225233444	0.275861965235932	2.55899905829775	0.0175133539322697	1	1700010K24Rik	3	108156225	108164301	-	226	lncRNA	RIKEN cDNA 1700010K24 gene [Source:MGI Symbol;Acc:MGI:1922690]	-	3	1	1	1	1	4	5	0	0	0	0	0	0	0	1	1	0.807934540180067	0.263331212815616	0.298878879141815
ENSMUSG00000109724	98.2807223207663	48.8669248264745	52.9806065115448	59.8140470024825	58.0718293063903	53.3189180881641	43.5334316048139	51.683769769643	38.7713325483884	42.4533484593641	40.3910585118436	38.688882422135	59.388138844508	40.7820331323566	56.0567189719631	36.9158856432387	58.3187811787849	44.1809248167247	0.410093002948388	0.0175157132485881	0.304814596610882	Gm18194	7	12529650	12533091	-	3442	transcribed_processed_pseudogene	predicted gene, 18194 [Source:MGI Symbol;Acc:MGI:5010379]	-	118	60	57	61	51	56	49	45	40	37	40	41	51	46	50	34	2.08657740824347	1.03741175066233	1.11858155755516
ENSMUSG00000026623	5357.96514143635	5275.18453501792	5142.83676891891	5106.74683260539	5164.97681830954	5563.25782837755	4987.68744958011	5068.45502207633	4566.29369088645	4356.63146216771	4639.92284654803	4304.84589292146	5052.64969502589	5243.15095532081	5437.50174028042	5032.50382224739	5208.38879954026	4829.18751317477	0.109227043951639	0.0175352105161075	0.304814596610882	Lpgat1	1	191449946	191516367	+	7610	protein_coding	lysophosphatidylglycerol acyltransferase 1 [Source:MGI Symbol;Acc:MGI:2446186]	-	6433	6477	5533	5208	4536	5843	5614	4413	4711	3797	4595	4562	4339	5914	4850	4635	51.4508144860759	50.6523989463764	49.111101899332
ENSMUSG00000058298	393.122889283065	425.142245990328	385.735994777037	385.3593519996	351.846965797541	410.365244571406	408.681194657437	306.657033966549	331.494893288721	367.164094783689	313.030703466788	259.498601611881	388.934085765994	340.441320061412	337.461448211218	370.244617774835	383.36386513037	338.533720620567	0.185048261080742	0.0176133477780668	0.304814596610882	Mcm9	10	53412411	53506535	-	9113	protein_coding	minichromosome maintenance 9 homologous recombination repair factor [Source:MGI Symbol;Acc:MGI:1918817]	-	472	522	415	393	309	431	460	267	342	320	310	275	334	384	301	341	3.15241937415736	3.40894434744693	3.07602875833544
ENSMUSG00000046709	3393.18358249832	3160.06113877868	3377.74603619217	3235.84188701954	3447.87253215196	3075.35902544232	3130.85332602784	3256.07749548751	2982.48475628478	3035.98810874263	3125.2581523539	2939.41143280367	3055.57796721547	3133.12402369018	3152.62987498321	3307.22904909721	3259.62437794979	3091.46292064638	0.0762869345798526	0.0176340114529192	0.304814596610882	Mapk10	5	103055814	103359200	-	11125	protein_coding	mitogen-activated protein kinase 10 [Source:MGI Symbol;Acc:MGI:1346863]	-	4074	3880	3634	3300	3028	3230	3524	2835	3077	2646	3095	3115	2624	3534	2812	3046	22.2886807961873	20.7559437207872	22.0642194496276
ENSMUSG00000100007	44.1430362966154	61.0836560330931	61.3459654344203	71.5807447734627	63.765145905056	69.5050182220711	59.5253044392354	79.2484469801193	51.3720156266147	43.6007362555631	58.5670348421732	52.8433516009649	60.5526121551847	50.5342584466158	43.7242407981312	43.4304536979278	63.7746647605092	50.5780879278969	0.32442121042948	0.0176609410543593	0.304814596610882	Gm5527	1	52623677	52624318	+	642	processed_pseudogene	predicted gene 5527 [Source:MGI Symbol;Acc:MGI:3646585]	-	53	75	66	73	56	73	67	69	53	38	58	56	52	57	39	40	5.02463131997759	6.95243622620669	6.94404573407994
ENSMUSG00000097574	64.1323357516865	52.939168562014	51.121637862017	45.1056747887573	47.823859428792	71.4092652966484	62.1906165783056	53.9808262038494	54.2798655677438	48.1902874403592	41.4008349746397	50.9560890437876	27.9473594562391	38.1223353193769	41.4819720392527	48.8592604101688	56.0879230590088	43.904750531446	0.353876620774377	0.0177142703810144	0.30493851155889	C920006O11Rik	9	78083165	78086164	+	3000	transcribed_unprocessed_pseudogene	RIKEN cDNA C920006O11 gene [Source:MGI Symbol;Acc:MGI:2443759]	-	77	65	55	46	42	75	70	47	56	42	41	54	24	43	37	45	1.56218631869039	1.28944517208713	1.23835482257759
ENSMUSG00000046994	546.374185105277	638.5278177326	585.575124601285	604.023818910315	559.083689988973	551.279528090125	525.954928776528	478.936266532025	490.457356737114	461.24989407201	510.946890174821	489.744633587514	524.012989804483	541.691787910215	548.234711545799	526.594251087375	561.219419967141	511.616564364916	0.13541936553031	0.0179174366604807	0.306995107325679	Mars2	1	55276336	55287629	+	11294	protein_coding	methionine-tRNA synthetase 2 (mitochondrial) [Source:MGI Symbol;Acc:MGI:2444136]	-	656	784	630	616	491	579	592	417	506	402	506	519	450	611	489	485	3.53524417652252	4.13122698880132	3.76787451852414
ENSMUSG00000030452	346.481190554566	351.841858750616	330.896419615964	289.264653536596	346.153649198875	347.525091110355	280.746211982065	361.786388387501	279.153594348397	285.699561253558	261.532103864187	286.863908690952	322.559107057426	332.462226622473	293.737207413087	308.356221255288	331.836932892067	296.295491313171	0.162355668590409	0.0179186632491613	0.306995107325679	Nipa2	7	55581035	55612224	-	7068	protein_coding	non imprinted in Prader-Willi/Angelman syndrome 2 homolog (human) [Source:MGI Symbol;Acc:MGI:1913918]	-	416	432	356	295	304	365	316	315	288	249	259	304	277	375	262	284	3.58228512212645	3.63745797532743	3.40217870688086
ENSMUSG00000020982	1974.77620866557	2010.87395660943	2068.10262259978	1905.2244807512	1889.04244743728	2124.18761169097	1898.5906803977	1808.93194193751	1839.69972942103	1786.48279868189	1700.46356334861	1815.54658000458	1899.25596971358	1916.75555722076	1892.47483249348	1903.33963331169	1959.96624376118	1844.25233302445	0.0887434252884924	0.0179686541335811	0.307123804694543	Nemf	12	69357296	69403939	-	10549	protein_coding	nuclear export mediator factor [Source:MGI Symbol;Acc:MGI:1918305]	-	2371	2469	2225	1943	1659	2231	2137	1575	1898	1557	1684	1924	1631	2162	1688	1753	13.6799220026331	13.9290204534872	14.2469660040252
ENSMUSG00000008658	3243.26383658529	3271.64061713247	2902.7795462378	2971.09118717249	3262.27041103545	3358.13971601705	3010.02584238999	3033.26302136949	2786.68952691542	2836.342632204	2766.78750806128	2656.32204922708	3071.88059356495	3065.74501242803	3153.75100936265	3039.0459975125	3131.5592722425	2922.07054115949	0.100304932168298	0.0180812239284556	0.307698614932231	Rbfox1	16	5703219	7229390	+	4400	protein_coding	RNA binding protein, fox-1 homolog (C. elegans) 1 [Source:MGI Symbol;Acc:MGI:1926224]	-	3894	4017	3123	3030	2865	3527	3388	2641	2875	2472	2740	2815	2638	3458	2813	2799	53.8649957938051	54.332530660217	47.9427534410307
ENSMUSG00000030703	49.9732486376778	57.8258610446615	68.7818400325319	63.7362795928092	92.2317288983846	62.8401534610506	70.1865529955164	67.7631648090875	61.0648487637118	51.6324508289563	69.6745759329302	41.519776257901	52.4012989804483	49.6476925089559	43.7242407981312	49.945021752617	66.6673536839649	52.4512382279565	0.336606498876427	0.0180874012926968	0.307698614932231	Gdpd3	7	126365506	126374821	+	2186	protein_coding	glycerophosphodiester phosphodiesterase domain containing 3 [Source:MGI Symbol;Acc:MGI:1915866]	-	60	71	74	65	81	66	79	59	63	45	69	44	45	56	39	46	1.67056913157086	1.93294265363192	2.28657382194315
ENSMUSG00000022533	1940.62782209649	1821.10739853328	1944.48120740617	1777.75192156559	1721.65893943651	1894.7258392044	1738.67195205349	1646.98946332596	1571.20825152344	1563.88956621928	1556.06552916877	1446.58675007641	1824.72967783028	1750.0811609407	1845.38718855703	1749.16152268404	1810.75181795274	1663.38870587499	0.123695959439232	0.0181400396783948	0.307869687499517	Atp13a3	16	30131241	30224793	-	9938	protein_coding	ATPase type 13A3 [Source:MGI Symbol;Acc:MGI:2685387]	-	2330	2236	2092	1813	1512	1990	1957	1434	1621	1363	1541	1533	1567	1974	1646	1611	14.2698789215811	13.3900927509954	14.2189115543587
ENSMUSG00000102742	219.049406528488	242.705726638157	221.217269293819	201.014420254244	244.812613742626	236.126637247584	223.8862196819	217.071833032501	242.320828427428	192.761149761437	202.965069022014	173.628155260313	173.506523290818	218.095220664342	206.288725816824	175.893337476608	225.735515802415	198.182376214973	0.184946870086023	0.0182307923100815	0.307964085051143	Pcdhga11	18	37888784	37974926	+	4756	protein_coding	protocadherin gamma subfamily A, 11 [Source:MGI Symbol;Acc:MGI:1935228]	-	263	298	238	205	215	248	252	189	250	168	201	184	149	246	184	162	3.36571440981377	3.7289382928314	3.38017181481917
ENSMUSG00000022940	294.009279485004	289.943753970415	310.447764471157	330.448095735026	298.329789770083	300.871037783212	266.531213907024	219.368889466707	254.921511505654	209.971966704422	256.483221550207	244.400501154463	274.815701319684	284.587665988837	264.587713547666	246.467824735741	288.743728073579	254.529513313334	0.182542244112328	0.0183134482650032	0.308554299204216	Pigp	16	94159622	94172701	-	1987	protein_coding	phosphatidylinositol glycan anchor biosynthesis, class P [Source:MGI Symbol;Acc:MGI:1860433]	-	353	356	334	337	262	316	300	191	263	183	254	259	236	321	236	227	10.812850485906	10.6625948959704	11.3540882300658
ENSMUSG00000051344	1082.75372048302	1043.30884504523	901.599795021026	949.180286859066	1045.29292751503	984.495737556459	1004.82267642948	998.071020662662	928.573414533903	866.277786130267	900.720604814112	891.731558266283	1018.91414684205	946.852421420802	986.598253906551	909.868004971588	1001.1906261965	931.192023860694	0.105476534927236	0.0183628023764089	0.308751305073108	Plekhm3	1	64825142	64995983	-	10921	protein_coding	pleckstrin homology domain containing, family M, member 3 [Source:MGI Symbol;Acc:MGI:2443627]	-	1300	1281	970	968	918	1034	1131	869	958	755	892	945	875	1068	880	838	7.24509867548466	6.98067632061146	5.99947146648373
ENSMUSG00000097174	9.16176225024093	17.917872436374	10.2243275724034	24.513953689542	10.2479698775983	4.76061768644322	10.661248556281	17.2279232565477	10.6621164508068	2.29477559239806	9.0879881651648	7.54905022870927	11.6447331067663	7.09252750127942	3.36340313831779	5.42880671224098	13.0894594156788	7.14042511196043	0.863263724421974	0.0183846646560788	1	Gm4890	8	80021649	80059059	+	4503	lncRNA	predicted gene 4890 [Source:MGI Symbol;Acc:MGI:3779445]	-	11	22	11	25	9	5	12	15	11	2	9	8	10	8	3	5	0.148680529046387	0.290757892542581	0.165003973694549
ENSMUSG00000043488	9.16176225024093	4.88669248264745	12.0832962219313	4.9027907379084	9.10930655786514	19.0424707457729	5.33062427814048	5.74264108551589	0.96928331370971	4.58955118479612	2.01955292559218	0.943631278588659	2.32894662135326	8.86565937659927	8.9690750355141	3.25728402734459	8.78244804500281	3.99287297043724	1.13698738546693	0.0184105961008697	1	Frmd8os	19	5895651	5901416	+	2951	lncRNA	FERM domain containing 8, opposite strand [Source:MGI Symbol;Acc:MGI:3704490]	-	11	6	13	5	8	20	6	5	1	4	2	1	2	10	8	3	0.226875100744115	0.121002075424594	0.297562232097138
ENSMUSG00000033501	3.33154990917852	3.25779498843163	8.3653589228755	2.94167444274504	5.69331659866571	2.85637061186593	2.66531213907024	2.29705643420636	0.96928331370971	1.14738779619903	0	4.7181563929433	1.16447331067663	1.77313187531985	0	0	3.92605425587987	1.22155408610606	1.62904368894371	0.0184216487948733	1	Crygs	16	22623953	22630327	-	875	protein_coding	crystallin, gamma S [Source:MGI Symbol;Acc:MGI:1298216]	-	4	4	9	3	5	3	3	2	1	1	0	5	1	2	0	0	0.278237266408678	0.27205876158322	0.694765303056517
ENSMUSG00000036768	100.77938475265	89.5893621818699	112.467603296437	113.744745119475	92.2317288983846	114.254824474637	106.61248556281	87.2881444998416	57.1877155088729	79.169757937733	70.6843523957263	88.701340187334	97.8157580968368	95.7491212672721	93.0541534934588	95.5469981354413	102.121034848263	84.7386496278344	0.273207210727037	0.018427214675241	0.309161052828131	Kif15	9	122780111	122847798	+	11020	protein_coding	kinesin family member 15 [Source:MGI Symbol;Acc:MGI:1098258]	-	121	110	121	116	81	120	120	76	59	69	70	94	84	108	83	88	0.668293343489538	0.594048452867171	0.741664412796015
ENSMUSG00000109792	24.1537368415443	23.6190136661293	26.0255610933905	34.3195351653588	14.8026231565309	22.8509648949275	17.7687475938016	21.8220361249604	8.72354982338739	21.8003681277816	22.215082181514	5.66178767153195	15.1381530387962	21.2775825038382	10.0902094149534	16.2864201367229	23.1702773170804	15.1491441123157	0.619549565878541	0.018455354953023	1	Gm45426	7	135890385	135894056	+	3672	TEC	predicted gene 45426 [Source:MGI Symbol;Acc:MGI:5791262]	-	29	29	28	35	13	24	20	19	9	19	22	6	13	24	9	15	0.480682913611126	0.470008923963385	0.515061423531974
ENSMUSG00000027852	544.708410150688	495.184838241608	531.665033764976	550.093120793323	531.755770315378	504.625474762982	469.983373856053	519.134754130637	452.655307502435	473.871159830199	480.653596290938	418.028656414776	471.611690824035	486.7246997753	474.239842502808	542.880671224098	518.393847001955	475.083203045574	0.126157894748761	0.0184952580145089	0.309161052828131	Nras	3	102965601	102975230	+	5331	protein_coding	neuroblastoma ras oncogene [Source:MGI Symbol;Acc:MGI:97376]	-	654	608	572	561	467	530	529	452	467	413	476	443	405	549	423	500	7.46676400780183	6.78743486973705	7.24754651367863
ENSMUSG00000056004	879.529176023129	851.913389474872	942.49710531064	960.946984630047	910.930655786514	921.655584095408	782.713331506961	822.346203445876	739.563168360509	712.527821439597	778.537652815785	741.694184970686	817.460264094993	893.658465161206	857.667800271036	897.924630204658	884.066553784181	804.879248414809	0.135083092343619	0.018543541629573	0.309161052828131	Elapor2	5	9316118	9531825	+	7918	protein_coding	endosome-lysosome associated apoptosis and autophagy regulator family member 2 [Source:MGI Symbol;Acc:MGI:2443264]	-	1056	1046	1014	980	800	968	881	716	763	621	771	786	702	1008	765	827	8.11730342768435	7.86189004606724	8.65019947709712
ENSMUSG00000026615	1871.49816148103	1928.61463315153	1925.89152091089	1797.36308451722	1841.21858800849	1976.60846341123	1783.98225841768	1847.98190131901	1798.02054693151	1696.98655057836	1701.47333981141	1651.35473753015	1740.88759946156	1697.77377061876	1911.53411694394	1901.16811062679	1871.64482640214	1762.39984656281	0.087699119242509	0.0185536650385797	0.309161052828131	Eprs	1	185095241	185160557	+	18102	protein_coding	glutamyl-prolyl-tRNA synthetase [Source:MGI Symbol;Acc:MGI:97838]	-	2247	2368	2072	1833	1617	2076	2008	1609	1855	1479	1685	1750	1495	1915	1705	1751	7.5550939870976	7.78513084190187	7.73155510404907
ENSMUSG00000028003	4.99732486376778	8.14448747107908	6.50639027334761	5.88334888549008	3.41598995919943	9.52123537288645	9.77281117659088	11.4852821710318	3.87713325483884	4.58955118479612	3.02932938838827	3.77452511435464	4.65789324270651	5.31939562595956	0	4.34304536979278	7.46585877167414	3.69885914760459	1.00227058309539	0.0185762941287678	1	Lrat	3	82799886	82811280	-	5351	protein_coding	lecithin-retinol acyltransferase (phosphatidylcholine-retinol-O-acyltransferase) [Source:MGI Symbol;Acc:MGI:1891259]	-	6	10	7	6	3	10	11	10	4	4	3	4	4	6	0	4	0.0682463861262176	0.111218191172359	0.0883622475803312
ENSMUSG00000050312	203.22454445989	193.024353064574	174.743053055622	179.442141007447	155.996874803441	182.80771915942	224.77465706159	164.239535045755	153.146763566134	156.044740283068	140.358928328656	117.953909823582	168.848630048111	194.157940347524	170.412425674768	165.035724052126	184.781609707217	158.244882765496	0.228693285569304	0.018658810314618	0.309953205538374	Nsun3	16	62552807	62607181	-	6084	protein_coding	NOL1/NOP2/Sun domain family member 3 [Source:MGI Symbol;Acc:MGI:2146565]	-	244	237	188	183	137	192	253	143	158	136	139	125	145	219	152	152	2.44097864802157	2.31830151558679	2.08723961488781
ENSMUSG00000041688	800.404865680139	864.130120681491	790.991160374117	856.027262838807	820.976253527596	846.437824649605	819.139264074254	693.71104313032	698.853269184701	712.527821439597	721.990170899204	771.890385885523	723.137925930186	733.19003044476	788.157468745801	841.465040397352	811.477224369541	748.901514115891	0.117579366785944	0.0186718430223828	0.309953205538374	Amot	X	144229421	144288177	-	8402	protein_coding	angiomotin [Source:MGI Symbol;Acc:MGI:108440]	-	961	1061	851	873	721	889	922	604	721	621	715	818	621	827	703	775	6.96151991762073	7.51525091599683	6.84148765887036
ENSMUSG00000069515	2.49866243188389	1.62889749421582	0.929484324763945	0.98055814758168	4.55465327893257	0.952123537288645	0	1.14852821710318	0	0	0	0	0	0	0	1.0857613424482	1.58661342897122	0.135720167806025	2.67921069714576	0.0186726260049847	1	Lyz1	10	117123702	117128773	-	1263	protein_coding	lysozyme 1 [Source:MGI Symbol;Acc:MGI:96902]	-	3	2	1	1	4	1	0	1	0	0	0	0	0	0	0	1	0.144571026192158	0.0942404657107352	0.0534810979303644
ENSMUSG00000020427	183.235245004819	144.971876985208	162.65975683369	160.811536203396	177.63147787837	189.47258392044	167.026227381735	215.923304815398	146.361780370166	125.065269785694	106.026528593589	173.628155260313	139.736797281195	196.817638160504	130.051588014954	145.492019888058	175.216501127882	145.397472169309	0.261293901110174	0.0187450468134907	0.310222028360059	Igfbp3	11	7156086	7163923	-	3130	protein_coding	insulin-like growth factor binding protein 3 [Source:MGI Symbol;Acc:MGI:96438]	-	220	178	175	164	156	199	188	188	151	109	105	184	120	222	116	134	4.2780090881526	3.38443707001489	3.77656858468332
ENSMUSG00000036501	1269.32051539702	1250.99327555775	1420.25204823931	1420.82875584585	1243.42034514859	1426.28105885839	1285.56888841155	1220.88549478068	1198.0341757452	1297.6955975011	1184.46779085981	1105.93585850591	1292.56537485106	1211.04907084346	1256.79163935141	1248.62554381543	1317.19379777989	1224.39563143417	0.106851754259539	0.0187667433385183	0.310222028360059	Fam13b	18	34575404	34639884	-	9061	protein_coding	family with sequence similarity 13, member B [Source:MGI Symbol;Acc:MGI:2447834]	-	1524	1536	1528	1449	1092	1498	1447	1063	1236	1131	1173	1172	1110	1366	1121	1150	10.2369880464621	10.0884829369785	11.3907124573761
ENSMUSG00000096370	26.6523992734282	74.1148359868197	52.9806065115448	52.9501399694107	52.3785127077246	78.0741300576689	56.8599923001651	48.2381851183335	35.8634826072593	29.8320827011748	42.4106114374357	50.9560890437876	34.9341993202989	33.6895056310772	49.3299126953276	48.8592604101688	55.2811002406369	40.7343929808162	0.44103193358564	0.0187734582070533	0.310222028360059	Gm21992	19	4792941	4861640	-	5780	protein_coding	predicted gene 21992 [Source:MGI Symbol;Acc:MGI:5439461]	-	32	91	57	54	46	82	64	42	37	26	42	54	30	38	44	45	0.336965547553763	0.936967080063316	0.666117252786309
ENSMUSG00000028488	5614.4944844431	5870.5465691538	5773.02714110886	5496.02841719532	5960.902478803	5884.12346044383	5375.93458450468	5489.96487775319	5354.32102493244	5251.59394320296	5283.15045334914	5261.68800941036	5539.39953888872	5580.04601163158	5526.07135625613	5625.3295152241	5683.12775167572	5427.69998161193	0.0663696661467846	0.0187935336682857	0.310222028360059	Sh3gl2	4	85123363	85557432	+	6551	protein_coding	SH3-domain GRB2-like 2 [Source:MGI Symbol;Acc:MGI:700009]	-	6741	7208	6211	5605	5235	6180	6051	4780	5524	4577	5232	5576	4757	6294	4929	5181	62.6296647936685	65.4814001414046	64.0409247972918
ENSMUSG00000042599	1818.19336293418	1896.03668326721	1836.66102573355	1863.06048040519	1836.66393472956	1960.42236327732	1568.09197515299	1646.98946332596	1506.26626950489	1406.69743814001	1452.05855350078	1523.96451492068	1894.59807647087	1701.3200343694	1727.6680787159	1831.67938471011	1803.26491110325	1630.53154379158	0.145797764642843	0.0189614619259612	0.31192575591513	Kdm7a	6	39113557	39183723	-	10057	protein_coding	lysine (K)-specific demethylase 7A [Source:MGI Symbol;Acc:MGI:2443388]	-	2183	2328	1976	1900	1613	2059	1765	1434	1554	1226	1438	1615	1627	1919	1541	1687	13.2113940165774	13.7760688412304	13.2715655097579
ENSMUSG00002075667	4.16443738647315	12.2167312066186	2.78845297429183	3.92223259032672	1.13866331973314	0.952123537288645	6.21906165783056	1.14852821710318	0	1.14738779619903	2.01955292559218	1.88726255717732	0	2.65969781297978	1.12113437943926	1.0857613424482	4.06877886120823	1.24009960172947	1.71327766695266	0.0189625958800041	1	ENSMUSG00002075667	9	4455940	4456023	-	84	miRNA	-	-	5	15	3	4	1	1	7	1	0	1	2	2	0	3	1	1	3.62288107302967	10.6272953743445	2.4123795245018
ENSMUSG00000022829	1401.74962428686	1601.20623681415	1631.24498996072	1714.99620012036	1574.77137119094	1848.07178587726	1444.59917937607	1369.04563478699	1144.72359349117	1249.50531006074	1229.90773168564	1166.32826033558	1604.64422211239	1467.26662682718	1658.15774719067	1533.09501553685	1573.21062780167	1381.70356340503	0.18788007337285	0.0190320423420909	0.312503882277304	Stxbp5l	16	36935304	37205324	-	8521	protein_coding	syntaxin binding protein 5-like [Source:MGI Symbol;Acc:MGI:2443815]	-	1683	1966	1755	1749	1383	1941	1626	1192	1181	1089	1218	1236	1378	1655	1479	1412	12.0214515445687	13.7310493079901	13.9120208700878
ENSMUSG00000120597	10.8275372048302	14.6600774479423	21.3781394695707	11.7666977709802	10.2479698775983	23.8030884322161	7.10749903752064	8.03969751972225	4.84641656854855	10.3264901657913	10.0977646279609	8.49268150729793	10.4802597960897	9.7522253142592	5.60567189719631	1.0857613424482	13.4788383450476	7.585908902449	0.833323809371583	0.0190450603921321	1	ENSMUSG00000120597	17	22956763	22958897	-	2135	lncRNA	novel transcript	-	13	18	23	12	9	25	8	7	5	9	10	9	9	11	5	1	0.370602916323035	0.501747716034626	0.727668577882509
ENSMUSG00000053626	439.764588011565	456.905747127537	420.126914793303	420.659445312541	519.230473798313	476.061768644322	407.792757277747	382.459896295358	385.774758856465	399.290953077262	400.881255730047	310.454690655669	387.769612455317	378.563655380789	405.850645357013	465.791615910276	440.375198907586	391.797148427855	0.170058103792358	0.0190646566106934	0.312503882277304	Tll1	8	64467965	64659305	-	7758	protein_coding	tolloid-like [Source:MGI Symbol;Acc:MGI:106923]	-	528	561	452	429	456	500	459	333	398	348	397	329	333	427	362	429	4.14235682781675	4.30352038515606	3.93543120161056
ENSMUSG00000020396	1748.23081484143	1615.05186551498	1834.80205708403	1856.19657337212	1612.34726074213	1565.29109530253	1774.20944724109	1458.63083572104	1502.38913625005	1522.58360555611	1489.42028262423	1387.13797952533	1684.99288054908	1637.48728685789	1550.5288467645	1614.52711622047	1683.09499372742	1548.63339179346	0.12120532503318	0.0190800352270511	0.312503882277304	Nefh	11	4888754	4898064	-	3994	protein_coding	neurofilament, heavy polypeptide [Source:MGI Symbol;Acc:MGI:97309]	-	2099	1983	1974	1893	1416	1644	1997	1270	1550	1327	1475	1470	1447	1847	1383	1487	31.9865748258537	29.5478191469757	33.3843367747279
ENSMUSG00000082283	6.66309981835704	8.14448747107908	3.71793729905578	8.82502332823512	2.27732663946629	2.85637061186593	7.10749903752064	10.3367539539286	3.87713325483884	0	1.00977646279609	0	2.32894662135326	2.65969781297978	4.48453751775705	6.51456805468918	6.24106226993856	2.60933246555177	1.26931744729259	0.0190904639584895	1	Gm14472	2	153255769	153256050	+	282	processed_pseudogene	predicted gene 14472 [Source:MGI Symbol;Acc:MGI:3650138]	-	8	10	4	9	2	3	8	9	4	0	1	0	2	3	4	6	1.72664970289074	2.11038489703295	0.958108179943976
ENSMUSG00000020590	1679.93404170327	1653.33095662905	1615.44375643974	1574.77638501618	1605.51528082373	1747.14669092466	1521.89323140911	1532.13664161564	1475.24920346618	1288.51649513151	1311.69962517212	1331.4637340886	1587.17712245224	1649.01264404746	1613.3123720131	1585.21155997437	1616.27212307017	1480.2053445432	0.127220590956278	0.0192301594044333	0.313061142641631	Snx13	12	35097185	35197478	+	7866	protein_coding	sorting nexin 13 [Source:MGI Symbol;Acc:MGI:2661416]	-	2017	2030	1738	1606	1410	1835	1713	1334	1522	1123	1299	1411	1363	1860	1439	1460	15.606852134281	15.3586440141811	14.9244898525751
ENSMUSG00000022353	2908.44307071285	3009.38812056372	3080.31105226771	2893.62709351354	3012.9031440139	3024.89647796602	2736.38712944545	2990.76747733668	2843.87724242429	2744.55160850808	2699.13248505395	2784.65590311513	2780.76226589579	2866.26767645454	2962.03703047853	2866.40994406324	2957.09044572748	2818.46176949919	0.0689459980185666	0.0192395783335232	0.313061142641631	Mtss1	15	58813083	58953854	-	11345	protein_coding	MTSS I-BAR domain containing 1 [Source:MGI Symbol;Acc:MGI:2384818]	-	3492	3695	3314	2951	2646	3177	3080	2604	2934	2392	2673	2951	2388	3233	2642	2640	18.7341112276711	19.3829877378525	19.7311168653654
ENSMUSG00000020300	4208.58042276976	4462.36468540423	4177.10255548917	4231.10840681495	4143.59582050891	4496.87946661427	3989.97227218815	3970.46204652569	3549.51549480496	3585.58686312197	3594.80420755408	3481.99941799215	4266.63021031917	4006.39147228521	4301.79261390845	4273.5566438761	4210.00820953939	3882.53461548276	0.117285251144253	0.0192478670864117	0.313061142641631	Cpeb4	11	31822211	31885634	+	6369	protein_coding	cytoplasmic polyadenylation element binding protein 4 [Source:MGI Symbol;Acc:MGI:1914829]	-	5053	5479	4494	4315	3639	4723	4491	3457	3662	3125	3560	3690	3664	4519	3837	3936	48.2882435927018	51.1965658021335	47.6612561355174
ENSMUSG00002076284	1.66577495458926	2.44334624132373	4.64742162381972	8.82502332823512	0	13.329729522041	2.66531213907024	4.59411286841271	1.93856662741942	1.14738779619903	2.01955292559218	0	1.16447331067663	0.886565937659927	3.36340313831779	2.17152268489639	4.77134008468648	1.58643405259517	1.60730392620718	0.0192664644380742	1	U6	2	84533606	84533706	+	101	snRNA	U6 spliceosomal RNA [Source:RFAM;Acc:RF00026]	-	2	3	5	9	0	14	3	4	2	1	2	0	1	1	3	2	1.20523568370096	1.76770853751473	3.34389241020051
ENSMUSG00000050310	2648.58217779692	2639.62838937673	2794.02988024042	2581.80960258256	2737.34662063848	3021.08798381687	2507.17028548541	2387.79016335751	2290.41647029605	2369.355799151	2404.27775791749	2303.40395103492	2642.18994192527	2596.75163140593	2629.06011978507	2540.68154132878	2664.68063791186	2472.01715160556	0.10872455395686	0.0193221017193709	0.313061142641631	Rictor	15	6737860	6829882	+	16930	protein_coding	RPTOR independent companion of MTOR, complex 2 [Source:MGI Symbol;Acc:MGI:1926007]	-	3180	3241	3006	2633	2404	3173	2822	2079	2363	2065	2381	2441	2269	2929	2345	2340	11.4322976045799	11.3928623819376	11.9932167642213
ENSMUSG00000021156	3236.60073676693	3337.61096564821	3282.93863506625	3107.38876968634	3362.47278317197	3499.05399953577	3109.53082891528	3225.06723362573	3040.64175510736	3110.56831549557	3085.87687030485	3096.05422504939	3105.65031957457	3258.12982090023	3175.05256257199	3100.93439403205	3270.08299405206	3121.6135328795	0.0668078711109329	0.0194990024957241	0.31348143891229	Zmynd11	13	9734869	9815366	-	10955	protein_coding	zinc finger, MYND domain containing 11 [Source:MGI Symbol;Acc:MGI:1913755]	-	3886	4098	3532	3169	2953	3675	3500	2808	3137	2711	3056	3281	2667	3675	2832	2856	21.590056255274	22.2623163931317	21.7776983528188
ENSMUSG00000014496	1709.08510340858	1559.66935071164	1875.69936737364	1747.35461899055	1661.30978349066	1832.83780928064	1728.8991408769	1584.96893960239	1620.64170052264	1571.92128079267	1492.44961201262	1362.60356628202	1572.03896941345	1557.69635246849	1711.97219740375	1746.98999999915	1712.47801421687	1579.53920986185	0.11738561725171	0.0195190722497116	0.31348143891229	Ankrd28	14	31420725	31552608	-	12233	protein_coding	ankyrin repeat domain 28 [Source:MGI Symbol;Acc:MGI:2145661]	-	2052	1915	2018	1782	1459	1925	1946	1380	1672	1370	1478	1444	1350	1757	1527	1609	10.2095767971222	9.3163668433312	11.1427362586814
ENSMUSG00000086712	4.99732486376778	0.814448747107908	8.3653589228755	1.96111629516336	5.69331659866571	2.85637061186593	5.33062427814048	0	0	0	0	0	0	0.886565937659927	2.24226875887853	4.34304536979278	3.75232003969833	0.933985008291405	2.03855761329195	0.0196123415611453	1	Mexis	4	53261356	53270232	-	2369	lncRNA	macrophage expressed LXRa(NR1H3)-dependent amplifier of Abca1 transcription lncRNA [Source:MGI Symbol;Acc:MGI:2140270]	-	6	1	9	2	5	3	6	0	0	0	0	0	0	1	2	4	0.154152136834694	0.0251215086941027	0.256614453429486
ENSMUSG00000032030	1176.87000541731	1211.08528694946	1174.86818650163	1130.58354416168	1039.59961091636	1150.16523304468	1092.7779770188	1027.93275430734	1027.44031253229	998.227382693156	994.629815854148	994.587367632447	1077.13781237588	1117.07308145151	1120.01324505982	1073.81796768127	1125.48532478966	1050.36587316007	0.101789143429163	0.0197078604741852	0.315552352943294	Cul5	9	53525882	53581314	-	8165	protein_coding	cullin 5 [Source:MGI Symbol;Acc:MGI:1922967]	-	1413	1487	1264	1153	913	1208	1230	895	1060	870	985	1054	925	1260	999	989	10.5329332595233	10.838409558021	10.4566976278221
ENSMUSG00000025016	2683.5634518433	2828.58049870577	2787.52348996707	2844.59918613445	2535.80321304571	2925.87563008801	2675.08495024683	2540.54441623223	2388.31408498073	2446.23078149633	2479.0012161644	2309.06573870645	2580.47285645941	2678.31569767064	2653.72507613273	2821.89372902286	2727.69685453292	2544.62739757919	0.100969333779567	0.0197274776667177	0.315552352943294	Tm9sf3	19	41199283	41252436	-	8096	protein_coding	transmembrane 9 superfamily member 3 [Source:MGI Symbol;Acc:MGI:1914262]	-	3222	3473	2999	2901	2227	3073	3011	2212	2464	2132	2455	2447	2216	3021	2367	2599	24.2224682967721	25.5296618424594	25.021286244005
ENSMUSG00000112690	7.49598729565167	12.2167312066186	8.3653589228755	8.82502332823512	4.55465327893257	6.66486476102051	16.8803102141115	16.0793950394445	3.87713325483884	0	6.05865877677654	0.943631278588659	2.32894662135326	12.411923127239	3.36340313831779	8.68609073958557	10.1352905058613	4.70872336708745	1.08149607248901	0.0198119884306436	1	Gm2446	12	55263961	55276745	-	847	unprocessed_pseudogene	predicted gene 2446 [Source:MGI Symbol;Acc:MGI:3780613]	-	9	15	9	9	4	7	19	14	4	0	6	1	2	14	3	8	0.646729183284635	1.05394664869532	0.717732751091444
ENSMUSG00000033411	722.946330291739	715.900448707851	713.843961418709	665.798982207961	672.950021962288	756.938212144473	652.113036692519	627.096406538335	543.767938991148	554.188305564131	533.161972356335	509.560890437876	720.808979308833	671.130414808565	699.5878527701	688.372691112156	690.948424995484	615.072380668643	0.169815811729309	0.0198195270327131	0.316674431926002	Ctdspl2	2	121786482	121844123	+	9251	protein_coding	CTD (carboxy-terminal domain, RNA polymerase II, polypeptide A) small phosphatase like 2 [Source:MGI Symbol;Acc:MGI:1196405]	-	868	879	768	679	591	795	734	546	561	483	528	540	619	757	624	634	5.7107665073341	5.65471827377293	5.60758937356898
ENSMUSG00000109799	2.49866243188389	9.7733849652949	8.3653589228755	11.7666977709802	7.970643238132	4.76061768644322	3.55374951876032	3.44558465130954	3.87713325483884	0	2.01955292559218	0.943631278588659	3.49341993202989	7.09252750127942	2.24226875887853	2.17152268489639	6.51683739820994	2.73000704201299	1.22381600566419	0.0199369769888988	1	Gm45515	7	109876989	109880734	-	2141	lncRNA	predicted gene 45515 [Source:MGI Symbol;Acc:MGI:5791351]	-	3	12	9	12	7	5	4	3	4	0	2	1	3	8	2	2	0.0852840757032673	0.333561069199417	0.283941915074476
ENSMUSG00000069874	87.4531851159361	152.301915709179	167.30717845751	86.2891169871879	103.618362095716	92.3559831169985	99.504986525289	104.516067756389	109.529014449197	110.149228435107	73.7136817841145	102.855809366164	78.0197118153341	62.9461815738548	80.7216753196269	77.0890553138219	111.668349470526	86.8780447571525	0.365008371276976	0.0200751387576299	0.318646000477858	Irgm2	11	58090444	58113608	+	3690	protein_coding	immunity-related GTPase family M member 2 [Source:MGI Symbol;Acc:MGI:1926262]	-	105	187	180	88	91	97	112	91	113	96	73	109	67	71	72	71	1.73191387881418	3.01596306667034	3.29495739931953
ENSMUSG00000032487	9.16176225024093	18.7323211834819	19.5191708200428	15.6889303613069	12.5252965170646	19.0424707457729	19.5456223531818	60.8719955064685	10.6621164508068	10.3264901657913	9.0879881651648	17.9289942931845	15.1381530387962	13.2984890648989	5.60567189719631	17.3721814791711	21.885946217195	12.4275105693762	0.799147939129552	0.0201984664387435	1	Ptgs2	1	149975782	149983978	+	4580	protein_coding	prostaglandin-endoperoxide synthase 2 [Source:MGI Symbol;Acc:MGI:97798]	-	11	23	21	16	11	20	22	53	11	9	9	19	13	15	5	16	0.146180878230542	0.298863677776326	0.309711607075776
ENSMUSG00000086602	94.1162849342932	114.837273342215	127.33935249266	110.80307067673	133.223608408778	135.201542294988	125.269670536301	104.516067756389	86.2662149201642	98.6753504731165	131.270940163492	90.5886027445113	98.9802314075134	89.5431597036526	116.597975461683	72.7460099440291	118.163358805294	98.0835606022703	0.268973769122427	0.0202652572089623	0.31914612115954	Gm15609	15	89404299	89407880	-	2960	lncRNA	predicted gene 15609 [Source:MGI Symbol;Acc:MGI:3783055]	-	113	141	137	113	117	142	141	91	89	86	130	96	85	101	104	67	2.32353967197281	2.83490284715623	3.12631346486111
ENSMUSG00000019790	1762.38990195544	1732.33248509852	1737.20620298381	1771.8685726801	1677.25106996692	1862.35363893659	1773.3210098614	1628.61301185231	1639.05808348312	1649.9436509342	1605.54457584578	1590.96233570048	1637.24947481134	1710.185693746	1682.82270353833	1735.04662523222	1743.16698666689	1656.35164291143	0.0748625750966678	0.0203159497719415	0.31914612115954	Stxbp5	10	9631291	9776823	-	16513	protein_coding	syntaxin binding protein 5 (tomosyn) [Source:MGI Symbol;Acc:MGI:1926058]	-	2116	2127	1869	1807	1473	1956	1996	1418	1691	1438	1590	1686	1406	1929	1501	1598	7.79925359952262	7.66570827002316	7.6451671577683
ENSMUSG00000036990	1810.69737563853	1720.93020263901	1765.09073272673	1716.95731641552	1835.52527140983	1876.63549199592	1623.17509269378	1564.29543169453	1574.11610146457	1631.58544619502	1429.84347131926	1481.50110738419	1630.26263494728	1660.53800123704	1810.63202279441	1665.55789931553	1739.16336440173	1610.50458558216	0.111652726853817	0.0203258558623976	0.31914612115954	Otud4	8	80366247	80404353	+	8096	protein_coding	OTU domain containing 4 [Source:MGI Symbol;Acc:MGI:1098801]	-	2174	2113	1899	1751	1612	1971	1827	1362	1624	1422	1416	1570	1400	1873	1615	1534	16.3437759395352	15.5324432689654	15.84375544427
ENSMUSG00000036550	3134.98846453699	3187.75239618035	3003.16385331231	3083.85537414438	3367.0274364509	3433.35747546285	3081.98927014489	3081.50120648783	2978.60762302994	2823.72136644581	2928.35174210866	2792.20495334384	3163.8739851084	3051.55995742547	3173.93142819255	3024.93110006067	3171.70443459006	2992.14776946442	0.0841349199107455	0.0203310994280366	0.31914612115954	Cnot1	8	96446079	96534092	-	17169	protein_coding	CCR4-NOT transcription complex, subunit 1 [Source:MGI Symbol;Acc:MGI:2442402]	-	3764	3914	3231	3145	2957	3606	3469	2683	3073	2461	2900	2959	2717	3442	2831	2786	13.3434451179012	13.5670866639311	12.7114654797966
ENSMUSG00000038172	1953.12113425591	2049.96749647061	2247.49309727922	2146.4417850563	2117.91377470365	2364.12274308771	1984.76910622764	2168.4212738908	1854.23897912668	1819.75704477166	1849.91047984244	1678.72004460922	2140.30194502364	2000.97932129846	2090.91561765422	2185.63758234822	2129.03130137148	1952.55762683432	0.125014236277788	0.0203738360715982	0.31914612115954	Ttc39b	4	83138537	83242492	-	10199	protein_coding	tetratricopeptide repeat domain 39B [Source:MGI Symbol;Acc:MGI:1917113]	-	2345	2517	2418	2189	1860	2483	2234	1888	1913	1586	1832	1779	1838	2257	1865	2013	13.9942173500418	14.6871118502266	16.0140938647779
ENSMUSG00000050315	172.407707799988	151.487466962071	194.262223875664	185.325489892938	167.383508000772	181.855595622131	191.014036633367	169.98217613127	168.65529658549	119.328330804699	146.417587105433	165.135473753015	128.092064174429	166.674396280066	169.291291295329	161.778440024781	176.714775614775	153.171610002905	0.201568337247806	0.0203936886759296	0.31914612115954	Synpo2	3	122870168	123029798	-	13089	protein_coding	synaptopodin 2 [Source:MGI Symbol;Acc:MGI:2153070]	-	207	186	209	189	147	191	215	148	174	104	145	175	110	188	151	149	0.962558730198485	0.845701800131197	1.07855794769536
ENSMUSG00000040423	1245.99966603277	1287.6434691776	1128.39397026343	1214.9115448537	1214.95376215526	1289.17526948883	1223.37827183324	1007.25924639949	1066.21164508068	1000.52215828555	1038.05020375438	990.812842518092	1160.9798907446	1193.31775209026	1163.73748585795	1191.08019266567	1201.46440002554	1100.58902137465	0.127799079594489	0.0204091110722206	0.31914612115954	Rc3h1	1	160733988	160802548	+	11423	protein_coding	RING CCCH (C3H) domains 1 [Source:MGI Symbol;Acc:MGI:2685397]	-	1496	1581	1214	1239	1067	1354	1377	877	1100	872	1028	1050	997	1346	1038	1097	7.97103610542239	8.23687493007936	7.17864000672897
ENSMUSG00000036197	613.838070766142	528.577236873032	574.421312704118	522.637492661035	536.31042359431	550.327404552837	554.38492492661	474.342153663613	525.351556030663	448.62862831382	542.2499605215	475.590164408684	500.72352359095	489.38439758828	542.629039648603	450.590957116001	544.354877467712	496.893528402313	0.1334856388466	0.0204597824560784	0.31914612115954	Gxylt1	15	93137623	93173060	-	6722	protein_coding	glucoside xylosyltransferase 1 [Source:MGI Symbol;Acc:MGI:2684933]	-	737	649	618	533	471	578	624	413	542	391	537	504	430	552	484	415	6.67317231386851	5.74588549665542	6.21002905265979
ENSMUSG00000040855	2471.17714513317	2747.13562399497	2601.62662501428	2569.062346664	2494.81133353532	2688.79686930313	2401.44623730229	2237.33296691699	2261.33797088475	2023.99207249509	2206.36157120946	2148.64842134638	2360.38740074153	2489.47715294907	2715.38746700189	2345.2444996881	2526.42364348302	2318.85456953953	0.124115283941949	0.020484049487146	0.319180340069108	Reps2	X	161194950	161426645	-	8296	protein_coding	RALBP1 associated Eps domain containing protein 2 [Source:MGI Symbol;Acc:MGI:2663511]	-	2967	3373	2799	2620	2191	2824	2703	1948	2333	1764	2185	2277	2027	2808	2422	2160	21.7676809081253	24.1968245982303	22.7896586420269
ENSMUSG00000022780	19.9892994550711	35.0212961256401	41.8267946143775	27.455628132287	22.7732663946629	29.515829655948	25.7646840110123	25.2676207762699	21.3242329016136	18.3582047391845	18.1759763303296	17.9289942931845	20.9605195921793	22.1641484414982	30.2706282448601	14.1148974518266	28.4518023956586	20.4122002493345	0.485202156089515	0.0205360888053964	1	Meltf	16	31697628	31717838	+	4133	protein_coding	melanotransferrin [Source:MGI Symbol;Acc:MGI:1353421]	-	24	43	45	28	20	31	29	22	22	16	18	19	18	25	27	13	0.353434708116516	0.619175593066092	0.735445971660359
ENSMUSG00000109917	6.66309981835704	8.14448747107908	2.78845297429183	4.9027907379084	11.3866331973314	1.90424707457729	1.77687475938016	6.89116930261907	2.90784994112913	3.44216338859709	5.04888231398045	1.88726255717732	2.32894662135326	0.886565937659927	1.12113437943926	0	5.55721941694304	2.20285064241705	1.32565047945239	0.0206213780225104	1	Gm45671	7	133209955	133217994	+	3920	lncRNA	predicted gene 45671 [Source:MGI Symbol;Acc:MGI:5791507]	-	8	10	3	5	10	2	2	6	3	3	5	2	2	1	1	0	0.124213065361017	0.151818505347779	0.0516938469536099
ENSMUSG00000031174	421.441063511083	381.976462393609	375.511667204634	361.82595645764	383.729538750069	470.349027420591	379.362761127664	333.073182959922	353.788409504044	292.583888030752	304.952491764419	323.66552855591	370.302512795168	404.274067572927	383.427957768228	311.613505282632	388.408707478151	343.07604515926	0.179568192534952	0.0206828367597054	0.319360305959779	Rpgr	X	9939860	10083159	-	7247	protein_coding	retinitis pigmentosa GTPase regulator [Source:MGI Symbol;Acc:MGI:1344037]	-	506	469	404	369	337	494	427	290	365	255	302	343	318	456	342	287	4.24967399277088	3.85145971728694	3.76553569493091
ENSMUSG00000006818	2300.43521228777	2339.09680169391	2255.85845620209	2333.7283912444	2280.74262942549	2458.38297327928	2264.62688083001	2236.18443869989	2115.9454738283	2058.41370638106	2176.06827732557	2192.99909144004	2181.05851089733	2267.83566853409	2233.29968384301	2346.33026103055	2308.63197295786	2196.49383415999	0.0719318260593314	0.020715423619327	0.319360305959779	Sod2	17	13225733	13258950	+	10008	protein_coding	superoxide dismutase 2, mitochondrial [Source:MGI Symbol;Acc:MGI:98352]	-	2762	2872	2427	2380	2003	2582	2549	1947	2183	1794	2155	2324	1873	2558	1992	2161	16.7973099918359	17.0784289533031	16.3804619271627
ENSMUSG00000030111	1306.80045187527	1335.69594525697	1328.23310008768	1324.73405738285	1350.45469720351	1403.43009396346	1323.77169573822	1560.84984704322	1268.79185764601	1204.75718600898	1166.29181452948	1371.09624778932	1244.82196911332	1214.5953345941	1428.32519940562	1233.42488502115	1366.7462360689	1266.5130617635	0.10885573724403	0.0207327773756046	0.319360305959779	A2m	6	121612335	121656186	+	7021	protein_coding	alpha-2-macroglobulin [Source:MGI Symbol;Acc:MGI:2449119]	-	1569	1640	1429	1351	1186	1474	1490	1359	1309	1050	1155	1453	1069	1370	1274	1136	13.6015164193425	13.9013076083151	13.7479176092246
ENSMUSG00000032193	496.400936467599	462.606888357292	424.774336417123	377.514886818947	441.801368056459	355.142079408665	516.182117599937	349.152577999366	372.204792464529	335.037236490117	398.861702804455	422.746812807719	360.986726309755	387.429314757388	357.641867041125	377.844947171972	427.946898890673	376.594174980882	0.185638841824972	0.0207338593414922	0.319360305959779	Ldlr	9	21634779	21661215	+	9622	protein_coding	low density lipoprotein receptor [Source:MGI Symbol;Acc:MGI:96765]	-	596	568	457	385	388	373	581	304	384	292	395	448	310	437	319	348	3.77002531781661	3.51312628629339	3.2081488667143
ENSMUSG00000103585	70.7954355700435	64.3414510215247	78.0766832801714	91.1919077250963	78.5677690615869	96.1644772661531	97.7281117659088	75.8028623288098	62.0341320774215	74.5802067529369	80.7821170236871	60.3924018296742	66.3749787085678	62.9461815738548	71.7526002841128	58.6311124922026	81.5835872524118	67.1867163428072	0.281049031642716	0.0207385426899193	0.319360305959779	Pcdhgb4	18	37853422	37974923	+	5812	protein_coding	protocadherin gamma subfamily B, 4 [Source:MGI Symbol;Acc:MGI:1935173]	-	85	79	84	93	69	101	110	66	64	65	80	64	57	71	64	54	0.890136643545486	0.808932462768412	0.976241679564388
ENSMUSG00000034648	1845.6786496849	1779.57051243078	1740.92414028287	1750.2962934333	1796.8107185389	1813.79533853487	1771.54413510202	1702.11881774691	1604.16388418957	1610.93246586344	1611.60323462256	1675.88915077346	1849.18361735449	1703.09316624472	1755.69643820189	1653.6145245486	1775.09232571932	1683.02206022484	0.0779788695978276	0.0208055881758967	0.319771040462995	Lrrn1	6	107506729	107547175	+	3700	protein_coding	leucine rich repeat protein 1, neuronal [Source:MGI Symbol;Acc:MGI:106038]	-	2216	2185	1873	1785	1578	1905	1994	1482	1655	1404	1596	1776	1588	1921	1566	1523	36.4528418625964	35.1447530271566	34.1931977791817
ENSMUSG00000038836	169.909045368105	206.869981765409	184.037896303261	196.111629516336	207.236724191432	215.179919427234	167.914664761425	176.873345433889	163.808880016941	164.076454856461	137.329598940268	167.966367588781	161.861790184051	164.901264404746	174.896963192525	199.780087010468	190.516650845886	166.82767577428	0.191812811520118	0.0208094432279169	0.319771040462995	Agbl3	6	34757367	34836394	+	11206	protein_coding	ATP/GTP binding protein-like 3 [Source:MGI Symbol;Acc:MGI:1923473]	-	204	254	198	200	182	226	189	154	169	143	136	178	139	186	156	184	1.10800803261532	1.34894386404316	1.19348849579136
ENSMUSG00000027665	1739.90194006848	1754.32260127043	1864.54555547647	1867.9632711431	1769.4827988653	2021.35826966379	1717.34945494093	1806.6348855033	1596.40961767989	1601.75336349384	1622.71077571332	1512.64093957762	1797.94679168471	1828.98552939243	1779.24026017011	1776.30555624525	1817.69484711648	1689.49910424465	0.105616695637243	0.0210756495156406	0.322803571139066	Pik3ca	3	32451820	32522635	+	9088	protein_coding	phosphatidylinositol-4,5-bisphosphate 3-kinase catalytic subunit alpha [Source:MGI Symbol;Acc:MGI:1206581]	-	2089	2154	2006	1905	1554	2123	1933	1573	1647	1396	1607	1603	1544	2063	1587	1636	13.9905079042904	14.1054894061942	14.9096097196541
ENSMUSG00000044626	11.6604246821248	16.2889749421582	5.57690594858367	13.7278140661435	6.83197991839886	19.0424707457729	10.661248556281	12.633810388135	6.78498319596797	5.73693898099515	6.05865877677654	9.43631278588659	4.65789324270651	9.7522253142592	7.84794065607484	6.51456805468918	12.0529536559497	7.0986901259195	0.756493408321273	0.0210851803219566	1	Liph	16	21772567	21814413	-	4402	protein_coding	lipase, member H [Source:MGI Symbol;Acc:MGI:2388029]	-	14	20	6	14	6	20	12	11	7	5	6	10	4	11	7	6	0.193571473961058	0.270390068588502	0.0920671876684011
ENSMUSG00000111726	2.49866243188389	3.25779498843163	0	0.98055814758168	0	2.85637061186593	1.77687475938016	1.14852821710318	0	0	0	0	0	0	0	1.0857613424482	1.56484864453081	0.135720167806025	2.70251968910284	0.0211676982233665	1	Gm40513	9	41797808	41801900	-	411	lncRNA	predicted gene, 40513 [Source:MGI Symbol;Acc:MGI:5623398]	-	3	4	0	1	0	3	2	1	0	0	0	0	0	0	0	1	0.444265708225536	0.579200526484956	0
ENSMUSG00000106959	22.487961886955	17.917872436374	20.4486551448068	42.1640003460122	23.911929714396	22.8509648949275	21.3224971125619	9.18822573682543	6.78498319596797	5.73693898099515	22.215082181514	11.3235753430639	9.31578648541303	22.1641484414982	16.8170156915889	16.2864201367229	22.5365134091074	13.8304938070955	0.697291013138756	0.0212322109990323	1	Gm42548	6	28233080	28237012	-	3933	TEC	predicted gene 42548 [Source:MGI Symbol;Acc:MGI:5662685]	-	27	22	22	43	21	24	24	8	7	5	22	12	8	25	15	15	0.417833423525618	0.332896717548753	0.377835186141141
ENSMUSG00000025893	136.593546276319	168.590890651337	177.531506029913	158.850419908232	159.41286476264	191.376830995018	157.253416205144	151.60572465762	125.037547468553	119.328330804699	112.085187370366	117.953909823582	125.763117553076	169.334094093046	179.381500710282	150.920826600299	162.651899935778	137.475564302988	0.242342730886809	0.0212363873363281	0.323611479532849	Kbtbd3	9	4309833	4331732	+	2336	protein_coding	kelch repeat and BTB (POZ) domain containing 3 [Source:MGI Symbol;Acc:MGI:1916399]	-	164	207	191	162	140	201	177	132	129	104	111	125	108	191	160	139	4.27301452586102	5.2736133552826	5.52286202784058
ENSMUSG00000057914	729.609430110096	811.190952119477	776.119411177894	744.243634014495	644.483438968959	789.310412412287	713.415215891134	739.652171814447	592.232104676633	706.790882458602	638.178724487128	671.865470355125	770.881331667928	697.727392938363	695.103315252343	690.544213797053	743.503083313598	682.915429454147	0.125498821907611	0.0212367365101474	0.323611479532849	Cacnb2	2	14607899	14992719	+	13228	protein_coding	calcium channel, voltage-dependent, beta 2 subunit [Source:MGI Symbol;Acc:MGI:894644]	-	876	996	835	759	566	829	803	644	611	616	632	712	662	787	620	636	4.03063321557023	4.48101018142909	4.2637914486583
ENSMUSG00000115692	129.097558980668	147.415223226531	128.268836817424	129.433675480782	100.202372136517	122.823936310235	114.60842198002	156.199837526032	100.80546462581	102.117513861714	133.290493089084	111.348490873462	89.6644449221004	116.14013783345	110.992303564487	108.57613424482	128.506232807276	109.116872876866	0.233810597889665	0.0213233585979484	0.324563963501403	Gm49163	17	23984235	23986092	+	705	lncRNA	predicted gene, 49163 [Source:MGI Symbol;Acc:MGI:6118588]	-	155	181	138	132	88	129	129	136	104	89	132	118	77	131	99	100	13.3815351974032	15.2791866545186	13.2218928832269
ENSMUSG00000028475	21.6550744096604	7.33003872397117	19.5191708200428	17.6500466564702	6.83197991839886	14.2818530593297	13.3265606953512	21.8220361249604	10.6621164508068	10.3264901657913	7.06843523957262	11.3235753430639	10.4802597960897	0.886565937659927	12.3324781738319	8.68609073958557	15.3020950510231	8.97075148080021	0.784198618214622	0.0214627738010872	1	Spaar	4	43730034	43759462	+	5195	protein_coding	small regulatory polypeptide of amino acid response [Source:MGI Symbol;Acc:MGI:1918656]	-	26	9	21	18	6	15	15	19	11	9	7	12	9	1	11	8	0.304614909085536	0.103102153391138	0.273046999115891
ENSMUSG00000026499	710.453018132319	680.879152582211	678.52355707768	670.701772945869	715.080564792414	735.991494324123	655.666786211279	722.424248557899	690.129719361314	656.305819425845	652.315594966274	676.583626748069	622.993221211996	640.987172928127	577.38420541122	665.571702920744	696.215074327974	647.783882871699	0.10160336045688	0.0215263259361513	0.326621902451991	Acbd3	1	180553608	180581769	+	6780	protein_coding	acyl-Coenzyme A binding domain containing 3 [Source:MGI Symbol;Acc:MGI:2181074]	-	853	836	730	684	628	773	738	629	712	572	646	717	535	723	515	613	7.65742403081775	7.33816313046184	7.27271939245084
ENSMUSG00000110474	4.16443738647315	8.95893621818699	8.3653589228755	2.94167444274504	5.69331659866571	9.52123537288645	5.33062427814048	9.18822573682543	4.84641656854855	3.44216338859709	4.03910585118436	3.77452511435464	2.32894662135326	4.43282968829963	2.24226875887853	1.0857613424482	6.77047611959984	3.27400216670803	1.02237525859242	0.0215433469342397	1	Gm45848	8	69872149	69877885	+	1871	lncRNA	predicted gene 45848 [Source:MGI Symbol;Acc:MGI:5804963]	-	5	11	9	3	5	10	6	8	5	3	4	4	2	5	2	1	0.162652063139761	0.349888506178312	0.324916964283513
ENSMUSG00000019906	1410.07849905981	1455.41991108183	1368.20092605253	1264.92001038037	1401.6945465915	1558.62623054151	1306.89138552411	1387.42208626064	1136.96932698149	1202.46241041658	1078.44126226622	1198.4117238076	1372.91403328775	1470.81289057782	1390.20663050469	1292.05599751335	1394.15669943654	1267.78428441944	0.137305131670601	0.0215851421035148	0.32717102182057	Lin7a	10	107107547	107257335	+	3311	protein_coding	lin-7 homolog A, crumbs cell polarity complex component [Source:MGI Symbol;Acc:MGI:2135609]	-	1693	1787	1472	1290	1231	1637	1471	1208	1173	1048	1068	1270	1179	1659	1240	1190	31.1215441351673	32.1200453851224	30.0297899371386
ENSMUSG00000105928	0.83288747729463	0.814448747107908	1.85896864952789	3.92223259032672	5.69331659866571	0.952123537288645	6.21906165783056	9.18822573682543	0.96928331370971	1.14738779619903	2.01955292559218	0.943631278588659	2.32894662135326	0	0	1.0857613424482	3.68515812435844	1.06182040973638	1.78642130126414	0.0216000510415235	1	Gm9256	12	115856504	115857923	+	1420	processed_pseudogene	predicted gene 9256 [Source:MGI Symbol;Acc:MGI:3648981]	-	1	1	2	4	5	1	7	8	1	1	2	1	2	0	0	1	0.04286225494852	0.0419104606312178	0.0951360939240145
ENSMUSG00000097635	5.83021234106241	13.0311799537265	4.64742162381972	13.7278140661435	7.970643238132	15.2339765966183	6.21906165783056	5.74264108551589	0	1.14738779619903	5.04888231398045	3.77452511435464	5.82236655338314	2.65969781297978	4.48453751775705	11.9433747669302	9.05036882035612	4.36009648444803	1.07352273207088	0.0216160313223554	1	Gm26826	6	122789669	122797629	-	2360	lncRNA	predicted gene, 26826 [Source:MGI Symbol;Acc:MGI:5477320]	-	7	16	5	14	7	16	7	5	0	1	5	4	5	3	4	11	0.180530006011987	0.403476976924266	0.143107259928073
ENSMUSG00000004842	0.83288747729463	3.25779498843163	0	14.7083722137252	0	0	0.88843737969008	0	0	0	1.00977646279609	0	0	0	0	0	2.46093650739269	0.126222057849511	3.33259235117051	0.0216486393742684	1	Pou1f1	16	65317397	65331891	+	3891	protein_coding	POU domain, class 1, transcription factor 1 [Source:MGI Symbol;Acc:MGI:97588]	Pou	1	4	0	15	0	0	1	0	0	0	1	0	0	0	0	0	0.0156423546715236	0.061180009351148	0
ENSMUSG00000038658	1517.52098363082	1514.87466962071	1496.46976286995	1404.15926733697	1444.96375274136	1607.18453094323	1337.98669381326	1404.65000951719	1287.2082406065	1336.70678257187	1262.22057849511	1289.00032655211	1317.01931437527	1397.22791775204	1557.25565304114	1437.54801740141	1465.97620880919	1360.52335384943	0.108617472177326	0.0218092292552705	0.327710776088479	Ric1	19	29499682	29584229	+	10727	protein_coding	RAB6A GEF complex partner 1 [Source:MGI Symbol;Acc:MGI:1924893]	-	1822	1860	1610	1432	1269	1688	1506	1223	1328	1165	1250	1366	1131	1576	1389	1324	10.3379267729103	10.3191860370255	10.1379760384582
ENSMUSG00000000340	331.489215963263	290.758202717523	317.883639069269	312.798049078556	299.468453089817	306.583779006944	305.622458613388	273.349715670556	236.505128545169	247.83576397899	272.639644954944	272.709439512122	349.341993202989	287.247363801816	257.86090727103	254.068154132878	304.744189151164	272.276049424992	0.165302710306099	0.0218117796938723	0.327710776088479	Dbt	3	116306719	116343630	+	3348	protein_coding	dihydrolipoamide branched chain transacylase E2 [Source:MGI Symbol;Acc:MGI:105386]	-	398	357	342	319	263	322	344	238	244	216	270	289	300	324	230	234	7.23537395660262	6.34590469306737	6.89992423137073
ENSMUSG00000057181	1399.25096185498	1331.62370152143	1346.82278658296	1285.51173147958	1268.47093818272	1263.46793398203	1247.36608108487	1172.64730966235	1102.07512768794	1143.94563281043	1177.39935562024	1012.51636192563	1285.578534987	1328.96234055223	1288.18340197571	1151.99278433754	1289.39518054386	1186.33169248709	0.121441660147883	0.021814029785497	0.327710776088479	5730455P16Rik	11	80251318	80268860	-	4842	protein_coding	RIKEN cDNA 5730455P16 gene [Source:MGI Symbol;Acc:MGI:1917841]	-	1680	1635	1449	1311	1114	1327	1404	1021	1137	997	1166	1073	1104	1499	1149	1061	21.1177603067305	20.095728303903	20.2137674655281
ENSMUSG00000026377	210.720531755541	221.530059213351	204.486551448068	235.333955419603	228.871327266362	197.089572218749	183.906537595847	214.774776598294	216.150178957265	191.613761965238	196.906410245237	171.740892703136	178.164416533524	177.313187531985	191.713978884114	183.493666873745	212.089163939477	188.387061711781	0.169206424563045	0.0218290942392648	0.327710776088479	Nifk	1	118249569	118261552	+	1965	protein_coding	nucleolar protein interacting with the FHA domain of MKI67 [Source:MGI Symbol;Acc:MGI:1915199]	-	253	272	220	240	201	207	207	187	223	167	195	182	153	200	171	169	7.83648535002814	8.23791161028069	7.56247219894711
ENSMUSG00000020315	11934.4446621548	12167.049833045	12021.0207721721	12195.2016814734	11854.6238217418	11852.0337921691	11617.2071768275	11397.9940265319	11219.4543561899	11564.52159789	11880.020084796	10780.9873578754	11642.4041601449	11216.8322432734	11539.8361675683	11704.5072715916	11879.9469707644	11443.5704049162	0.0543386269170927	0.0218473850725652	0.327710776088479	Sptbn1	11	30049395	30218175	-	17492	protein_coding	spectrin beta, non-erythrocytic 1 [Source:MGI Symbol;Acc:MGI:98388]	-	14329	14939	12933	12437	10411	12448	13076	9924	11575	10079	11765	11425	9998	12652	10293	10780	49.8585648664205	50.8268081034223	49.9417175240503
ENSMUSG00000025934	49.1403611603832	57.8258610446615	39.9678259648496	48.0473492315023	51.2398493879914	38.0849414915458	58.6368670595453	32.158790078889	43.617749116937	32.1268582935728	40.3910585118436	47.181563929433	30.2763060775923	39.0089012570368	29.1494938654208	22.8009881914121	46.887730677421	35.569114905406	0.395009840882687	0.0219957488965863	0.328912646375014	Gsta3	1	21310813	21335885	+	4344	protein_coding	glutathione S-transferase, alpha 3 [Source:MGI Symbol;Acc:MGI:95856]	-	59	71	43	49	45	40	66	28	45	28	40	50	26	44	26	21	0.826657394011741	0.972700884171128	0.668624527509246
ENSMUSG00000030790	7.49598729565167	19.5467699305898	13.0127805466952	11.7666977709802	17.0799497959971	17.1382236711956	20.4340597328718	31.0102618617858	8.72354982338739	11.4738779619903	9.0879881651648	13.2108379002412	6.98683986405977	10.6387912519191	8.9690750355141	16.2864201367229	17.1855913257209	10.672172517375	0.671634163054929	0.0221190367546296	1	Adm	7	110226868	110229027	+	1619	protein_coding	adrenomedullin [Source:MGI Symbol;Acc:MGI:108058]	-	9	24	14	12	15	18	23	27	9	10	9	14	6	12	8	15	0.338344421397212	0.88221649061884	0.584096833603894
ENSMUSG00000043301	212.386306710131	298.088241441494	281.633750403475	293.186886126922	272.140533416221	308.488026081521	261.200589628884	245.78503846008	244.259395054847	262.751805329578	259.512550938595	206.655250010916	259.677548280888	237.59967129286	239.922757200002	197.608564325572	271.613671533591	238.498442804157	0.188907357500828	0.0222710109996294	0.330296224671427	Kcnj6	16	94549495	94798560	-	7633	protein_coding	potassium inwardly-rectifying channel, subfamily J, member 6 [Source:MGI Symbol;Acc:MGI:104781]	-	255	366	303	299	239	324	294	214	252	229	257	219	223	268	214	182	2.03333191626609	2.85362303147603	2.68133471582251
ENSMUSG00000105265	283.181742280174	244.334624132372	304.870858522574	283.381304651106	291.497809851685	251.360613844202	224.77465706159	245.78503846008	266.55291127017	281.110010068762	200.945516096422	194.388043389264	206.111775989763	237.59967129286	253.376369753273	213.894984462295	266.148331100473	231.747410290351	0.199881516166302	0.0223868400545936	0.330995610623133	Sox2ot	3	34158419	34736768	+	12552	lncRNA	SOX2 overlapping transcript (non-protein coding) [Source:MGI Symbol;Acc:MGI:2444112]	-	340	300	328	289	256	264	253	214	275	245	199	206	177	268	226	197	1.64865333724868	1.42239135029468	1.76508074832891
ENSMUSG00000092509	10.8275372048302	13.8456287008344	13.0127805466952	10.7861396233985	19.3572764354634	9.52123537288645	18.6571849734917	11.4852821710318	11.6313997645165	5.73693898099515	9.0879881651648	8.49268150729793	3.49341993202989	8.86565937659927	11.2113437943926	7.60032939713737	13.436633128579	8.2649701147667	0.684388167304054	0.022399978277563	1	Gm20394	11	100240522	100241715	-	942	lncRNA	predicted gene 20394 [Source:MGI Symbol;Acc:MGI:5141859]	-	13	17	14	11	17	10	21	10	12	5	9	9	3	10	10	7	0.839954592727897	1.07401116734352	1.00387767898589
ENSMUSG00000058571	280.68307984829	239.447931649725	279.774781753947	253.964560223655	245.951277062359	240.887254934027	276.304025083615	348.004049782263	204.518779192749	245.540988386592	235.277915831489	212.317037682448	217.75650909653	260.650385672019	267.951116685984	252.98239279043	270.627120042235	237.12439066728	0.188959097339365	0.0225964835136737	0.332938164586564	Gpc6	14	117162727	118213956	+	6425	protein_coding	glypican 6 [Source:MGI Symbol;Acc:MGI:1346322]	-	337	294	301	259	216	253	311	303	211	214	233	225	187	294	239	233	3.19242077557428	2.72323410183981	3.16444118793792
ENSMUSG00000000567	372.3007023507	415.368861025033	390.383416400857	408.892747541561	393.977508627667	321.817755603562	366.036200432313	406.578988854525	358.634826072593	403.880504262058	318.079585780768	269.878545676357	285.295961115774	265.083215360318	389.033629665424	386.531037911558	384.419522604527	334.552163230606	0.202573567660089	0.0226034893995578	0.332938164586564	Sox9	11	112673050	112678586	+	4135	protein_coding	SRY (sex determining region Y)-box 9 [Source:MGI Symbol;Acc:MGI:98371]	HMG	447	510	420	417	346	338	412	354	370	352	315	286	245	299	347	356	6.57953753470945	7.34015854634291	6.86084237198093
ENSMUSG00000053199	1334.285738626	1303.93244411976	1332.8805217115	1289.43396406991	1288.96687793792	1408.19071164991	1138.08828338299	1189.87523291889	1079.78161147262	1075.10236503849	1157.20382636432	1060.64155713365	1220.36802958911	1281.97434585625	1299.39474577011	1274.68381603418	1285.70672180211	1181.14378715734	0.122982413562664	0.0226509295218483	0.332938164586564	Arhgap20	9	51676637	51765156	+	12685	protein_coding	Rho GTPase activating protein 20 [Source:MGI Symbol;Acc:MGI:2445175]	-	1602	1601	1434	1315	1132	1479	1281	1036	1114	937	1146	1124	1048	1446	1159	1174	7.68661979086253	7.51124000064826	7.63593714369697
ENSMUSG00000020900	5660.3032956943	5832.26747803973	5945.91122551495	5762.74023333753	6144.22727328004	5968.86245526251	5719.75985044474	5990.72318041018	5465.78860600906	5727.75987862555	5916.28029552229	5228.66091465976	5653.51792333503	5329.14785127382	5819.80856366921	5734.99141081137	5878.099373998	5609.49443048826	0.0675536801228297	0.0226563730258077	0.332938164586564	Myh10	11	68582385	68707458	+	10458	protein_coding	myosin, heavy polypeptide 10, non-muscle [Source:MGI Symbol;Acc:MGI:1930780]	-	6796	7161	6397	5877	5396	6269	6438	5216	5639	4992	5859	5541	4855	6011	5191	5282	39.5519675057183	40.7507695719845	41.3172471706506
ENSMUSG00000026648	215.717856619309	245.963521626588	237.018502814806	242.197862452675	236.841970504494	305.631655469655	237.212780377251	228.557115203533	233.59727860404	213.414130093019	213.062833649975	210.429775125271	199.124936125703	226.960880040941	216.378935231778	222.58107520188	243.642658133539	216.943730509076	0.165954142624513	0.0227811282448687	0.333573999331837	Dclre1c	2	3425168	3465167	+	9316	protein_coding	DNA cross-link repair 1C [Source:MGI Symbol;Acc:MGI:2441769]	-	259	302	255	247	208	321	267	199	241	186	211	223	171	256	193	205	1.6921296828002	1.92924881248298	1.84890401512911
ENSMUSG00000082364	3.33154990917852	2.44334624132373	1.85896864952789	1.96111629516336	3.41598995919943	5.71274122373187	0.88843737969008	1.14852821710318	0.96928331370971	0	0	0	2.32894662135326	0.886565937659927	1.12113437943926	0	2.59508473436476	0.66324128152027	2.00211889247232	0.0228348744211934	1	Gm11955	11	4057755	4058224	+	470	processed_pseudogene	predicted gene 11955 [Source:MGI Symbol;Acc:MGI:3649568]	-	4	3	2	2	3	6	1	1	1	0	0	0	2	1	1	0	0.51799491086722	0.379869281465932	0.287432453983193
ENSMUSG00000120953	2.49866243188389	1.62889749421582	2.78845297429183	0.98055814758168	5.69331659866571	5.71274122373187	0.88843737969008	0	0	1.14738779619903	2.01955292559218	0	0	0	0	1.0857613424482	2.52388328125761	0.531587758029926	2.26633812346134	0.0230248658062164	1	ENSMUSG00000120953	5	116056690	116060230	-	1197	lncRNA	novel transcript, antisense to KO:Citand Cit	-	3	2	3	1	5	6	1	0	0	1	2	0	0	0	0	1	0.15254236096967	0.0994366818652118	0.169289791193109
ENSMUSG00000037857	1138.55718146176	1180.95068330647	1076.34284807665	1074.69172974952	1028.21297771903	1262.51581044474	1002.15736429041	911.931404379924	913.064881514547	829.561376651898	962.316969044673	870.971670137332	1049.19045291964	1019.55082830892	1086.37921367665	1083.5898197633	1084.41999992856	976.828151502119	0.152134587179189	0.0230357969938715	0.335546324214962	Nufip2	11	77576981	77632747	+	5792	protein_coding	nuclear fragile X mental retardation protein interacting protein 2 [Source:MGI Symbol;Acc:MGI:1915814]	-	1367	1450	1158	1096	903	1326	1128	794	942	723	953	923	901	1150	969	998	14.3649236137379	14.898763542762	13.5046605149251
ENSMUSG00000025816	763.757816679176	739.519462373981	803.074456596048	743.263075866914	663.840715404422	730.278753100391	760.502397014709	642.027273360677	628.095587283892	688.432677719418	638.178724487128	636.007481768756	673.065573571091	691.521431374743	745.55436232711	704.659111248879	730.78299379954	675.689368722627	0.11665896562998	0.0230500943923497	0.335546324214962	Sec61a2	2	5875798	5900243	-	4572	protein_coding	Sec61, alpha subunit 2 (S. cerevisiae) [Source:MGI Symbol;Acc:MGI:1931071]	-	917	908	864	758	583	767	856	559	648	600	632	674	578	780	665	649	12.2074927074947	11.8192632369788	12.7647168540567
ENSMUSG00000031506	6.66309981835704	5.70114122975536	9.29484324763945	4.9027907379084	1.13866331973314	3.80849414915458	4.4421868984504	3.44558465130954	0.96928331370971	2.29477559239806	5.04888231398045	1.88726255717732	0	1.77313187531985	1.12113437943926	3.25728402734459	4.92460050653849	2.04396925742115	1.27994727484113	0.0230588681306474	1	Ptpn7	1	135060438	135073055	+	6102	protein_coding	protein tyrosine phosphatase, non-receptor type 7 [Source:MGI Symbol;Acc:MGI:2156893]	-	8	7	10	5	1	4	5	3	1	2	5	2	0	2	1	3	0.0797960039684017	0.068271055174419	0.110695881163635
[truncated: 463 more rows]
[truncated: 13 more columns]
