# Supplementary material for: CTRP10 is required for optimal motor function
Source: J Biol Chem. 2026 Mar 31;302(5):111420. doi: 10.1016/j.jbc.2026.111420 (PMC13126028; doi:10.1016/j.jbc.2026.111420)
Supplement: Supplementary Material — 2 [file mmc2.xls]

gene_id	KO_CB1	KO_CB2	KO_CB3	KO_CB4	KO_CB5	KO_CB6	KO_CB7	KO_CB8	WT_CB1	WT_CB2	WT_CB3	WT_CB4	WT_CB5	WT_CB6	WT_CB7	WT_CB8	CB_KO	CB_WT	log2FoldChange	pvalue	padj	gene_name	gene_chr	gene_start	gene_end	gene_strand	gene_length	gene_biotype	gene_description	tf_family	KO_CB1_count	KO_CB2_count	KO_CB3_count	KO_CB4_count	KO_CB5_count	KO_CB6_count	KO_CB7_count	KO_CB8_count	WT_CB1_count	WT_CB2_count	WT_CB3_count	WT_CB4_count	WT_CB5_count	WT_CB6_count	WT_CB7_count	WT_CB8_count	KO_CB1_fpkm	KO_CB2_fpkm	KO_CB3_fpkm
ENSMUSG00000036907	0	0	0	0	0	0	0	0	6.78498319596797	6.88432677719418	11.107541090757	9.43631278588659	4.65789324270651	14.1850550025588	7.84794065607484	7.60032939713737	0	8.56304776853541	-5.62142697325005	5.4087252820948e-12	1	C1ql2	1	120268312	120270903	+	1999	protein_coding	complement component 1, q subcomponent-like 2 [Source:MGI Symbol;Acc:MGI:3032521]	-	0	0	0	0	0	0	0	0	7	6	11	10	4	16	7	7	0	0	0
ENSMUSG00000095562	23.3208493642496	55.3825148033378	39.0383416400857	39.2223259032672	35.2985629117274	30.4679531932366	99.504986525289	86.1396162827384	137.638230546779	276.520458883966	148.437140031025	161.360948638661	195.631516193674	93.9759893919523	84.0850784579447	98.8042821627859	51.0468938279915	149.556705538348	-1.55111972257467	2.36415375513425e-06	0.00569761054987354	Erdr1	X	168792655	168802277	+	1577	lncRNA	erythroid differentiation regulator 1 [Source:NCBI gene (formerly Entrezgene);Acc:170942]	-	28	68	42	40	31	32	112	75	142	241	147	171	168	106	75	91	1.08066154518272	2.56618521150944	1.79895898593159
ENSMUSG00000096768	13.3261996367141	12.2167312066186	39.9678259648496	9.8055814758168	12.5252965170646	41.8934356407004	84.4015510705576	22.9705643420636	137.638230546779	148.013025709675	79.7723405608911	235.907819647165	100.14470471819	144.510247838568	77.3582721813091	65.1456805468918	29.6383982317982	123.561290218684	-2.05806070680749	3.38021050134851e-06	0.00698254912135706	Gm47283	Y	90796007	90827734	+	4501	lncRNA	predicted gene, 47283 [Source:MGI Symbol;Acc:MGI:6096131]	-	16	15	43	10	11	44	95	20	142	129	79	250	86	163	69	60	0.21635868305496	0.198332106519649	0.645302143412611
ENSMUSG00000095041	5545.36482382765	7052.31170120738	5694.02097350392	4652.74841027507	6403.8425101792	4845.35668126191	4874.85590235947	6523.64027314605	7983.98665502689	7673.72958097911	15325.3773758562	15501.0310133759	13234.2391758399	13306.4681583378	7419.66732312904	5716.53346798975	5699.01765947008	10770.1290938168	-0.918286551364764	6.53542177874374e-06	0.010500244324515	ENSMUSG00000095041	JH584304.1	52190	59690	-	4238	protein_coding	-	-	6658	8659	6126	4745	5624	5089	5487	5680	8237	6688	15177	16427	11365	15009	6618	5265	95.6194404660428	121.595517607389	97.6381866632242
ENSMUSG00000025468	411.446413783547	388.492052370472	414.550008844719	417.717770869796	359.817609035673	386.56215613919	453.103063641941	483.530379400438	556.368622069374	486.492425588388	497.819796158472	520.88446578094	485.585370552154	514.208243842758	450.696020534584	458.191286513139	414.402431760722	496.280778879976	-0.262598458626466	1.84156618208784e-05	0.0166431543706189	Caly	7	139649793	139662461	-	2401	protein_coding	calcyon neuron-specific vesicular protein [Source:MGI Symbol;Acc:MGI:1915816]	-	494	477	446	426	316	406	510	421	574	424	493	552	417	580	402	422	12.5227049568046	11.8232533960637	12.5471867979919
ENSMUSG00000049939	988.637435548726	887.74913434762	926.695871789653	875.63842579044	982.666444929702	887.379136753017	890.214254449461	903.891706860201	973.160446964549	1104.93444773967	1053.19685069632	1024.78356854728	1003.77599380325	989.407586428478	1040.41270411964	1090.10438781799	917.859051308602	1034.97199826465	-0.172563028309086	2.02636826506208e-05	0.0172360500663516	Lrrc4	6	28661830	28831746	-	3996	protein_coding	leucine rich repeat containing 4 [Source:MGI Symbol;Acc:MGI:2182081]	-	1187	1090	997	893	863	932	1002	787	1004	963	1043	1086	862	1116	928	1004	18.0795908923745	16.2334862274772	16.8528495510491
ENSMUSG00000045573	964.483698707181	995.256368965864	998.266164796476	999.188752385732	1055.54089739262	993.064849392057	1058.12891921089	916.525517248336	1106.92154425649	1131.32436705224	1119.84209724086	1140.85021581369	1138.85489784174	1104.66115832427	1044.89724163739	1072.73220633882	997.556896012395	1107.51046606319	-0.150757406647621	3.7134968143826e-05	0.028719024685563	Penk	4	4133531	4138819	-	1634	protein_coding	preproenkephalin [Source:MGI Symbol;Acc:MGI:104629]	-	1158	1222	1074	1019	927	1043	1191	798	1142	986	1109	1209	978	1246	932	988	43.1340131867493	44.5071650585767	44.3972319833648
ENSMUSG00000028776	105.776709616418	107.507234618244	125.480383843133	76.483535511371	85.3997489799857	102.829342027174	125.269670536301	95.3278420195638	164.778163330651	133.096984359087	148.437140031025	190.613518274909	125.763117553076	117.02670377111	121.08251297944	154.178110627644	103.009308394024	144.372031365868	-0.484325707354299	5.66420257580535e-05	0.0390020805934025	Tinagl1	4	130058247	130068915	-	4358	protein_coding	tubulointerstitial nephritis antigen-like 1 [Source:MGI Symbol;Acc:MGI:2137617]	-	127	132	135	78	75	108	141	83	170	116	147	202	108	132	108	142	1.77369872818176	1.80259218465247	2.09242648063717
ENSMUSG00000022540	949.491724115878	889.378031841836	956.439370182099	914.860751693708	1052.12490743342	967.357513885263	1009.26486332793	1073.87388299147	1131.15362709923	1083.13407961188	1203.65354365294	1239.9315000655	1135.36147790971	1101.11489457363	1001.17300083926	1041.24512740782	976.598880683951	1117.095906395	-0.196470937415887	8.60609450639706e-05	0.0459713943636097	Rogdi	16	4826594	4831417	-	2343	protein_coding	rogdi homolog [Source:MGI Symbol;Acc:MGI:1913299]	-	1140	1092	1029	933	924	1016	1136	935	1167	944	1192	1314	975	1242	893	959	29.6139216007956	27.737104854115	29.66516383267
ENSMUSG00000001062	611.339408334258	612.465457825147	583.716155951757	617.751632976458	610.323539376965	639.827017057969	640.563350756548	602.977313979169	696.914702557282	687.285289923219	705.833747494466	738.86329113492	654.434000600265	688.861733561763	645.773402557015	679.686600372571	614.870484532284	687.206596025188	-0.161673044249914	9.72641510203181e-05	0.0471357979921097	Vps9d1	8	123969095	123981087	-	5153	protein_coding	VPS9 domain containing 1 [Source:MGI Symbol;Acc:MGI:1914143]	-	734	752	628	630	536	672	721	525	719	599	699	783	562	777	576	626	8.66960432519764	8.68497307984467	8.23195838518137
ENSMUSG00000030098	262.359555347808	241.891277891049	190.544286576609	244.158978747838	212.930040790098	215.179919427234	261.200589628884	240.042397374564	315.986360269366	289.141724642155	279.708080194517	305.736534262726	270.157808076978	279.268270362877	288.13153551589	248.639347420637	233.53838072301	284.596207593143	-0.284145544783013	0.000112104220733812	0.0476609569390014	Grip2	6	91738490	91804231	-	9359	protein_coding	glutamate receptor interacting protein 2 [Source:MGI Symbol;Acc:MGI:2681173]	-	315	297	205	249	187	226	294	209	326	252	277	324	232	315	257	229	2.04854008317908	1.88859041207499	1.47954465975428
ENSMUSG00000086040	649.652232289811	672.734665111132	647.850574360469	626.576656304694	704.832594914816	639.827017057969	666.32803476756	597.234672893653	685.283302792765	737.770352955976	756.322570634271	755.848654149516	809.308950920257	758.900442636897	671.559493284118	713.345201988465	650.629555962513	736.042371170283	-0.177414564062561	0.000122834273325218	0.0480049619535852	Wipf3	6	54406588	54480753	+	7114	protein_coding	WAS/WASL interacting protein family, member 3 [Source:MGI Symbol;Acc:MGI:3044681]	-	780	826	697	639	619	672	750	520	707	643	749	801	695	856	599	657	6.67335304764981	6.90998277812313	6.61793629465519
ENSMUSG00000051502	56.6363484560348	55.3825148033378	64.1344184087122	63.7362795928092	55.794502666924	40.9413121034117	58.6368670595453	72.3572776775002	98.8668979983905	76.874982345335	90.879881651648	98.1376529732205	71.0328719512743	82.4506322023732	53.8144502130846	95.5469981354413	58.4524400960344	83.4505459338459	-0.522514840245865	0.000130240719047922	0.0495600209850775	Ufsp1	5	137292891	137293927	+	1037	protein_coding	UFM1-specific peptidase 1 [Source:MGI Symbol;Acc:MGI:1917490]	-	68	68	69	65	49	43	66	63	102	67	90	104	61	93	48	88	3.99110832963268	3.90248223582487	4.49442356927432
ENSMUSG00000032446	213.219194187425	342.882922532429	315.095186094977	274.55628132287	325.657709443679	387.514279676478	215.89028326469	173.42776078258	357.665542758883	346.511114452107	388.763938176494	377.452511435464	355.164359756372	437.077007266344	385.670226527106	495.107172156377	281.030452163141	392.926484066143	-0.483138819580988	0.000147442974937259	0.0530437021987353	Eomes	9	118307280	118315200	+	4155	protein_coding	eomesodermin [Source:MGI Symbol;Acc:MGI:1201683]	T-box	256	421	339	280	286	407	243	151	369	302	385	400	305	493	344	456	3.75000888541179	6.03006295416477	5.51102441554057
ENSMUSG00000030584	219.882294005782	224.787854201783	189.614802251845	216.703350615551	234.564643865027	237.078760784873	238.101217756942	252.676207762699	294.662127367752	313.236868362335	282.737409582905	322.721897277321	286.460434426451	234.939973479881	221.984607128974	280.126426351635	226.676141405563	279.608717997157	-0.304451934175493	0.000165073762029259	0.0530437021987353	Dpf1	7	29003376	29017668	+	5376	protein_coding	D4, zinc and double PHD fingers family 1 [Source:MGI Symbol;Acc:MGI:1352748]	-	264	276	204	221	206	249	268	220	304	273	280	342	246	265	198	258	2.98887688524947	3.05534742012405	2.56315324478316
ENSMUSG00000009927	1137.72429398446	1006.65865142537	1106.08634646909	1172.74754450769	1150.04995293047	1143.50036828366	1226.932021352	1215.14285369516	1335.67240629198	1244.91575887595	1335.93426027923	1319.19652746695	1263.45354208414	1237.64604897326	1297.15247701123	1172.62224984405	1144.85525408099	1275.82415885335	-0.157868720329983	0.000214412139733103	0.0618155174171849	Rps25	9	44318436	44321724	+	2691	protein_coding	ribosomal protein S25 [Source:MGI Symbol;Acc:MGI:1922867]	-	1366	1236	1190	1196	1010	1201	1381	1058	1378	1085	1323	1398	1085	1396	1157	1080	30.8958651686151	27.334778024178	29.8701173379412
ENSMUSG00000074170	224.046731392255	188.137660581927	169.166147107038	195.131071368754	216.346030749297	191.376830995018	223.8862196819	237.745340940358	247.167244995976	277.667846680165	251.434339236226	288.75117124813	245.703868552769	238.48623723052	223.105741508413	234.52444996881	205.729504102068	250.855112427626	-0.289247898134976	0.000230430833837408	0.0618155174171849	Plekhf1	7	37916396	37927440	-	5263	protein_coding	pleckstrin homology domain containing, family F (with FYVE domain) member 1 [Source:MGI Symbol;Acc:MGI:1919537]	-	269	231	182	199	190	201	252	207	255	242	249	306	211	269	199	216	3.11087291378219	2.61209752921377	2.33583242577639
ENSMUSG00000059361	538.878197809625	473.194722069695	513.075347269697	619.712749271622	499.87319736285	504.625474762982	581.038046317313	506.500943742502	667.836203145991	590.9047150425	698.765312254894	643.556531997466	668.407680328385	632.121513551528	513.479545783182	586.311124922026	529.612334825786	625.172828378246	-0.240041505075927	0.000252022545348412	0.0618155174171849	Nrsn2	2	152210675	152218558	-	1455	protein_coding	neurensin 2 [Source:MGI Symbol;Acc:MGI:2684969]	-	647	581	552	632	439	530	654	441	689	515	692	682	574	713	458	540	27.0647890800022	23.7642393333109	25.6259367221304
ENSMUSG00000118364	14.9919745913033	20.3612186776977	17.6602021705149	12.7472559185618	30.7439096327949	16.186100133907	19.5456223531818	16.0793950394445	21.3242329016136	47.0428996441602	33.3226232722709	27.3653070790711	27.9473594562391	31.9163737557574	44.8453751775705	24.9725108763085	18.5394598146757	32.3420852703739	-0.804891829378073	0.000252220990844669	0.0618155174171849	ENSMUSG00000118364	19	5041385	5043141	-	1757	TEC	TEC	-	18	25	19	13	27	17	22	14	22	41	33	29	24	36	40	23	0.623539690656899	0.846796444170878	0.730441609012496
ENSMUSG00000037152	254.863568052157	252.479111603452	339.26177853884	333.389770177771	237.980633824227	265.642466903532	314.506832410288	322.736429005993	342.157009739528	368.311482579888	344.333773813466	351.030835634981	356.328833067048	350.193545375671	346.430523246732	334.414493474044	290.107573814532	349.15006211642	-0.267967678704266	0.000306193213817833	0.0702786328858074	Ndufc1	3	51312098	51316409	-	1495	protein_coding	NADH:ubiquinone oxidoreductase subunit C1 [Source:MGI Symbol;Acc:MGI:1913627]	-	306	310	365	340	209	279	354	281	353	321	341	372	306	395	309	308	12.4578642275792	12.3404580400415	16.4913168832163
ENSMUSG00000091971	65.7981107062758	58.6403097917694	40.8973102896136	44.1251166411756	42.1305428301263	52.3667945508755	66.632803476756	43.6440722499208	75.6040984693574	97.5279626769175	55.5377054537849	95.3067591374546	95.4868114754835	51.4208243842758	73.9948690429913	77.0890553138219	51.7793825670641	77.7460107442609	-0.572822764457399	0.000325418196838495	0.0735241738481974	Hspa1a	17	35188166	35191132	-	2967	protein_coding	heat shock protein 1A [Source:MGI Symbol;Acc:MGI:96244]	-	79	72	44	45	37	55	75	38	78	85	55	101	82	58	66	71	1.62058906643916	1.44419463934469	1.00170258651372
ENSMUSG00000004891	124.1002341169	120.53841457197	140.352133039356	145.122605842089	111.589005333848	142.818530593297	131.488732194132	105.664595973492	173.501713154038	178.992496207049	212.053057187179	182.120836767611	135.078904038489	152.489341277507	119.961378600001	181.322144188849	127.709281458135	166.93998392759	-0.385832787310175	0.000337527653250921	0.0750869210155126	Nes	3	87878385	87887758	+	6416	protein_coding	nestin [Source:MGI Symbol;Acc:MGI:101784]	-	149	148	151	148	98	150	148	92	179	156	210	193	116	172	107	167	1.4134656954501	1.37280274411732	1.58970396346534
ENSMUSG00000001525	2058.89784387233	2045.89525273507	2029.06428095969	2246.45871610963	2141.82570441804	2057.53896408076	2305.49500029576	2285.57115203533	2471.67244995976	2344.11326763462	2399.22887560351	2345.86735857141	2305.65715513972	2324.57588854433	2219.84607128974	2317.01470478445	2146.34336431332	2340.99697144094	-0.126312256883049	0.0003560575844748	0.0772356663368764	Tubb5	17	36144813	36149198	-	3327	protein_coding	tubulin, beta 5 class I [Source:MGI Symbol;Acc:MGI:107812]	-	2472	2512	2183	2291	1881	2161	2595	1990	2550	2043	2376	2486	1980	2622	1980	2134	45.2229641750805	44.9342619446886	44.3204947567321
ENSMUSG00000050947	1393.42074951392	1334.06704776275	1353.3291768563	1486.52615173383	1393.72390335337	1491.02545939402	1358.42075354613	1359.85740905016	1573.14681815086	1501.93062522453	1533.85044698726	1628.70758684403	1566.21660286007	1531.98594027635	1511.28914348413	1388.68875699124	1396.29633140131	1529.47699010231	-0.13228196161152	0.000380077482546071	0.0772356663368764	Amigo1	3	108093651	108099602	+	5540	protein_coding	adhesion molecule with Ig like domain 1 [Source:MGI Symbol;Acc:MGI:2653612]	-	1673	1638	1456	1516	1224	1566	1529	1184	1623	1309	1519	1726	1345	1728	1348	1279	18.3801705037908	17.5960388104309	17.7523264359006
ENSMUSG00000110500	1.66577495458926	0	0	0	0	0	0	0	0	2.29477559239806	2.01955292559218	4.7181563929433	3.49341993202989	5.31939562595956	4.48453751775705	3.25728402734459	0.208221869323657	3.19839025175308	-3.47035217476995	0.000385274684210833	1	Gm32568	8	66947711	66949598	+	1421	lncRNA	predicted gene, 32568 [Source:MGI Symbol;Acc:MGI:5591727]	-	2	0	0	0	0	0	0	0	0	2	2	5	3	6	4	3	0.085664183007598	0	0
ENSMUSG00000038059	36.6470490009637	36.6501936198559	37.1793729905578	46.086232936339	51.2398493879914	39.9891885661231	60.4137418189255	49.3867133354367	62.0341320774215	61.9589409947476	52.5083760653966	68.8850833369721	62.8815587765379	64.7193134491747	78.4794065607484	53.2023057799616	44.6990427070241	63.08363963012	-0.504153681329677	0.000394328298528923	0.0781094136538114	Smim3	18	60607263	60635059	-	6828	protein_coding	small integral membrane protein 3 [Source:MGI Symbol;Acc:MGI:1917088]	-	44	45	40	47	45	42	68	43	64	54	52	73	54	73	70	49	0.392213486992315	0.392220040177917	0.395703729853839
ENSMUSG00000103149	3.33154990917852	2.44334624132373	13.0127805466952	6.86390703307176	7.970643238132	10.4733589101751	1.77687475938016	4.59411286841271	12.6006830782262	18.3582047391845	16.1564234047374	13.2108379002412	11.6447331067663	15.0716209402188	11.2113437943926	17.3721814791711	6.30832168829615	14.4532535553673	-1.21482213448011	0.000415640504184578	1	AA914427	16	17739907	17741083	+	1177	TEC	EST AA914427 [Source:MGI Symbol;Acc:MGI:1858439]	-	4	3	14	7	7	11	2	4	13	16	16	14	10	17	10	16	0.206845886242645	0.151689517662691	0.803443308075365
ENSMUSG00000060636	440.597475488859	346.955166267969	456.376803459097	536.365306727179	364.372262314606	423.694974093447	356.263389255722	421.509855676866	576.723571657278	559.925244545126	569.513925016994	602.980387018153	469.282744202681	414.026292887186	494.420261332715	479.906513362103	418.266904160468	520.84736750278	-0.31686721352757	0.000429873555988177	0.0803956041214743	Rpl35a	16	32876823	32880559	+	3526	protein_coding	ribosomal protein L35A [Source:MGI Symbol;Acc:MGI:1928894]	-	529	426	491	547	320	445	401	367	595	488	564	639	403	467	441	442	9.13138646404687	7.19015196966429	9.4059539713133
ENSMUSG00000109324	747.932954610578	781.870797223592	721.279836016821	757.971448080639	795.925660493467	632.21002875966	770.2752081913	799.375639103812	945.051230866968	873.162112907461	940.101886863159	922.871390459709	789.512904638754	813.867530771813	776.946124951409	816.492529521043	750.855196559984	859.750713872539	-0.197004643116941	0.000433669233850276	0.0803956041214743	Prmt1	7	44625413	44635992	-	3425	protein_coding	protein arginine N-methyltransferase 1 [Source:MGI Symbol;Acc:MGI:107846]	-	898	960	776	773	699	664	867	696	975	761	931	978	678	918	693	752	15.9580242394612	16.6809751627667	15.3039948345621
ENSMUSG00000038500	251.532018142978	246.777970373696	246.313346062445	253.964560223655	289.220483212218	225.653278337409	273.638712944545	253.824735979802	311.139943700817	309.794704973738	294.854727136458	288.75117124813	316.736740504043	310.298078180974	266.829982306544	277.954903666738	255.115638159594	297.04503146468	-0.222258710496123	0.000440959765012508	0.0807123823048212	Prr3	17	36283433	36291128	-	3783	protein_coding	proline-rich polypeptide 3 [Source:MGI Symbol;Acc:MGI:1922460]	-	302	303	265	259	254	237	308	221	321	270	292	306	272	350	238	256	4.85885525036302	4.76669172381384	4.73165637636884
ENSMUSG00000031708	3713.84526125675	3742.39199296084	3923.35333482861	3570.2122153449	3934.08176967801	3578.08025313073	3814.06167100952	4119.7707147491	4542.0616080437	4183.37590494166	4154.22036794311	4539.81008129004	4131.55130628068	4021.46309322543	3955.36209066172	3907.65507147106	3799.47465161981	4179.43744048217	-0.138152619186143	0.000453545068047929	0.080966193629297	Tecr	8	84298327	84334600	-	2505	protein_coding	trans-2,3-enoyl-CoA reductase [Source:MGI Symbol;Acc:MGI:1915408]	-	4459	4595	4221	3641	3455	3758	4293	3587	4686	3646	4114	4811	3548	4536	3528	3599	108.341065324527	109.166293242568	113.818088320087
ENSMUSG00000039154	346.481190554566	380.347564899393	355.063012059827	392.223259032672	338.183005960743	377.993044303592	365.147763052623	344.558465130954	443.931757679047	473.871159830199	436.223431927911	474.646533130096	415.716971911556	377.677089443129	380.06455462991	375.673424487076	362.499663124296	422.225615379865	-0.218837336563375	0.000472323379320652	0.0813973250619474	Shd	17	56277467	56283625	+	2574	protein_coding	src homology 2 domain-containing transforming protein D [Source:MGI Symbol;Acc:MGI:1099461]	-	416	467	382	400	297	397	411	300	458	413	432	503	357	426	339	346	9.83667103465024	10.7973981596681	10.0244022509989
ENSMUSG00000026851	850.378114317817	869.016813164138	824.452596065619	856.027262838807	922.317288983846	825.491106829255	860.007383539998	822.346203445876	959.590480572613	891.520317646646	985.541827688983	1010.62909936845	931.578648541303	928.234536729944	928.299266175709	875.123642013246	853.754596148169	938.814727342112	-0.138606210256089	0.000487285102376861	0.0813973250619474	BC005624	2	30862189	30872213	-	3280	protein_coding	cDNA sequence BC005624 [Source:MGI Symbol;Acc:MGI:2385132]	-	1021	1067	887	873	810	867	968	716	990	777	976	1071	800	1047	828	806	18.9459007528851	19.3598217441413	18.2664200824776
ENSMUSG00000109035	0	0	0	0	1.13866331973314	0.952123537288645	0	0	3.87713325483884	2.29477559239806	2.01955292559218	1.88726255717732	1.16447331067663	6.20596156361949	4.48453751775705	1.0857613424482	0.261348357127723	2.87743225806347	-3.33074824744616	0.000498963544068311	1	Gm45209	7	100387259	100387835	-	353	processed_pseudogene	predicted gene 45209 [Source:MGI Symbol;Acc:MGI:5753785]	-	0	0	0	0	1	1	0	0	4	2	2	2	1	7	4	1	0	0	0
ENSMUSG00000003531	325.6590036222	318.449460119192	310.447764471157	317.700839816464	327.935036083145	307.535902544232	352.709639736962	348.004049782263	440.054624424209	427.975647982238	384.72483232531	386.88882422135	338.861733406899	349.306979438011	369.974345214957	339.843300186285	326.055212021952	379.703785899907	-0.221033100668775	0.000539289868236883	0.0853416951618381	Dgcr6	16	17870724	17889496	+	2985	protein_coding	DiGeorge syndrome critical region gene 6 [Source:MGI Symbol;Acc:MGI:1202877]	-	391	391	334	324	288	323	397	303	454	373	381	410	291	394	330	313	7.9725230125686	7.79548608095971	7.5579810094274
ENSMUSG00000073702	767.089366588354	939.059405415418	962.945760455447	1019.78047348495	881.325409473453	977.830872795438	996.82674001227	1147.37968888608	1144.72359349117	1149.68257179143	1169.32114391787	1116.31580257038	1051.519399541	1105.54772426193	1040.41270411964	1083.5898197633	961.529714638925	1107.63909493209	-0.205734440160905	0.000542976207115429	0.0853416951618381	Rpl31	1	39406923	39410992	+	1662	protein_coding	ribosomal protein L31 [Source:MGI Symbol;Acc:MGI:2149632]	-	921	1153	1036	1040	774	1027	1122	999	1181	1002	1158	1183	903	1247	928	998	33.7281072603932	41.2865949296436	42.1048768030975
ENSMUSG00000022018	79.9571978202845	57.8258610446615	64.1344184087122	62.7557214452275	102.479698775983	76.1698829830916	103.058736044049	94.1793138024606	91.1126314887128	98.6753504731165	121.173175535531	157.586423524306	125.763117553076	106.387912519191	81.8428096990662	122.691031696646	80.0701037905588	113.154056561206	-0.505762363352959	0.000578153031989822	0.0874786026685358	Rgcc	14	79526196	79539085	-	918	protein_coding	regulator of cell cycle [Source:MGI Symbol;Acc:MGI:1913464]	-	96	71	69	64	90	80	116	82	94	86	120	167	108	120	73	113	6.36490478712663	4.60284601398625	5.07703403195803
ENSMUSG00000027800	162.413058072453	144.1574282381	160.800788184162	147.083722137252	152.580884844241	144.722777667874	195.456223531818	171.130704348374	212.273045702427	208.824578908223	178.730433914908	199.106199782207	215.427562475176	165.787830342406	181.623769469161	200.865848352916	159.793198378034	195.329908618428	-0.287331126975707	0.000593358596785517	0.087550666423659	Tm4sf1	3	57193032	57209409	-	4163	protein_coding	transmembrane 4 superfamily member 1 [Source:MGI Symbol;Acc:MGI:104678]	-	195	177	173	150	134	152	220	149	219	182	177	211	185	187	162	185	2.85096286217756	2.53033273481871	2.80700610537754
ENSMUSG00000032290	389.791339373887	337.996230049782	408.043618571372	425.562236050449	406.502805144732	407.50887395954	344.713703319751	401.984875986112	401.28329187582	481.902874403592	425.115890837154	458.604801394088	428.526178328999	463.673985396142	493.299126953276	445.16215040376	390.262960306953	449.696037449104	-0.206542145512854	0.000660349548109077	0.0900816459024269	Ptpn9	9	56902207	56970091	+	4657	protein_coding	protein tyrosine phosphatase, non-receptor type 9 [Source:MGI Symbol;Acc:MGI:1928376]	-	468	415	439	434	357	428	388	350	414	420	421	486	368	523	440	410	6.11649992454122	5.3033786665185	6.36739727618125
ENSMUSG00000081046	0.83288747729463	0	2.78845297429183	2.94167444274504	3.41598995919943	0.952123537288645	1.77687475938016	0	7.75426650967768	3.44216338859709	4.03910585118436	7.54905022870927	6.98683986405977	2.65969781297978	5.60567189719631	10.857613424482	1.58850039377497	6.11180112211078	-1.97097797376444	0.000673442527140328	1	Gm12846	4	98552603	98554374	+	1373	processed_pseudogene	predicted gene 12846 [Source:MGI Symbol;Acc:MGI:3651461]	-	1	0	3	3	3	1	2	0	8	3	4	8	6	3	5	10	0.0443294989270928	0	0.147589133327131
ENSMUSG00000070493	1483.37259706174	1479.03892474796	1499.25821584424	1587.52364093474	1511.00622528588	1457.70113558892	1476.58292504491	1572.33512921425	1691.39938242344	1733.70296005673	1680.26803409269	1796.67395443281	1717.59813324803	1639.2604187332	1439.53654320001	1572.18242386499	1508.35234921533	1658.82773125649	-0.13820674903504	0.000674656582588666	0.0906615137129359	Chchd2	5	129909997	129916311	-	2269	protein_coding	coiled-coil-helix-coiled-coil-helix domain containing 2 [Source:MGI Symbol;Acc:MGI:1261428]	-	1781	1816	1613	1619	1327	1531	1662	1369	1745	1511	1664	1904	1475	1849	1284	1448	47.7741295768647	47.6312662137214	48.0179413153808
ENSMUSG00000030847	334.820765872441	341.254025038214	388.524447751329	373.59265422862	399.670825226333	417.030109332426	374.920574229214	388.202537380874	474.948823717758	441.744301536626	486.712255067715	432.183125593606	421.53933846494	387.429314757388	399.123839080377	435.390298321727	377.251992382431	434.883912067517	-0.207958027432988	0.000705962425668972	0.092801969774303	Bag3	7	128125340	128148705	+	2562	protein_coding	BCL2-associated athanogene 3 [Source:MGI Symbol;Acc:MGI:1352493]	-	402	419	418	381	351	438	422	338	490	385	482	458	362	437	356	401	9.5501520744782	9.73297652863465	11.0204878824235
ENSMUSG00000071658	936.165524479164	956.162829104684	992.689258847893	966.830333515537	959.89317853504	846.437824649605	986.165491455989	970.506343452186	1068.1502117081	1072.80758944609	1048.14796838234	1102.16133339155	1113.23648500686	992.067284241458	969.781238214962	1022.7871845862	951.856348005012	1048.6424118722	-0.139653714524214	0.000721904473852989	0.0932030240349484	Gng3	19	8814297	8816558	-	1643	protein_coding	guanine nucleotide binding protein (G protein), gamma 3 [Source:MGI Symbol;Acc:MGI:102704]	-	1124	1174	1068	986	843	889	1110	845	1102	935	1038	1168	956	1119	865	942	41.6382153854131	42.5247052398604	43.907362934085
ENSMUSG00000051510	1310.13200178445	1435.87314115124	1364.48298875347	1389.45089512324	1571.35538123174	1274.8934164295	1327.32544525698	1574.63218564846	1582.83965128796	1772.7141451275	1623.72055217611	1791.01216676128	1420.65743902549	1497.40986870762	1478.77624648039	1640.58538843922	1406.01818192238	1600.96443225069	-0.188635300210613	0.00073336936449442	0.0938453186777815	Mafg	11	120515943	120524426	-	5613	protein_coding	v-maf musculoaponeurotic fibrosarcoma oncogene family, protein G (avian) [Source:MGI Symbol;Acc:MGI:96911]	TF_bZIP	1573	1763	1468	1417	1380	1339	1494	1371	1633	1545	1608	1898	1220	1689	1319	1511	17.0567796879229	18.6925283755262	17.665855687711
ENSMUSG00000036751	1025.28448454969	1126.38261725024	1271.53455627708	1229.61991706743	1237.72702854993	1188.25017453623	1141.64203290175	1139.33999136635	1277.5154074694	1311.46425105549	1291.5040959162	1317.30926490977	1263.45354208414	1266.90272491604	1280.33546131964	1271.42653200684	1169.97260031234	1284.98890995969	-0.136626928742759	0.000757465690768472	0.0960785428816852	Cox6b1	7	30316286	30325576	-	708	protein_coding	cytochrome c oxidase, subunit 6B1 [Source:MGI Symbol;Acc:MGI:107460]	-	1231	1383	1368	1254	1087	1248	1285	992	1318	1143	1279	1396	1085	1429	1142	1171	105.824970190836	116.251803976304	130.513821054402
ENSMUSG00000098051	179.070807618345	165.333095662905	182.178927653733	128.4531173332	157.135538123174	123.776059847524	148.369042408243	153.902781091826	213.242329016136	188.171598576641	212.053057187179	200.049831060796	221.249929028559	168.447528155386	172.654694433646	168.29300807947	154.777421217369	193.020246942227	-0.315873723814274	0.00077055774736731	0.0965309888883275	Gm27032	2	180535898	180537013	+	1116	lncRNA	predicted gene, 27032 [Source:MGI Symbol;Acc:MGI:5504147]	-	215	203	196	131	138	130	167	134	220	164	210	212	190	190	154	155	11.7256688492681	10.8253668293502	11.8630276258655
ENSMUSG00000031428	2875.96045909836	2885.59191100332	2795.88884888995	2998.54681530478	2842.10364605392	2680.22775746754	2993.14553217588	2923.00431252759	3060.99670469527	3099.09443753358	3118.18971711432	3206.45908464426	2957.76220911864	3134.8971555655	2895.89010209162	3283.34229956335	2874.30866031517	3094.57896379082	-0.106898497567556	0.000781041972084773	0.0965309888883275	Zcchc18	X	135893904	135899221	+	4876	protein_coding	zinc finger, CCHC domain containing 18 [Source:MGI Symbol;Acc:MGI:1914245]	-	3453	3543	3008	3058	2496	2815	3369	2545	3158	2701	3088	3398	2540	3536	2583	3024	43.1018827315177	43.2432407841047	41.669453049967
ENSMUSG00000025373	1088.58393282408	1123.93927100891	1021.50327291558	1068.80838086403	1247.97499842752	1060.66562053955	1069.67860514686	1040.56656469548	1284.30039066537	1240.32620769115	1258.18147264393	1176.70820440006	1209.88776979302	1141.89692770599	1157.01067958132	1158.50735239223	1090.21508080275	1203.35237560913	-0.143024832773634	0.000786219075536141	0.0965309888883275	Rnf41	10	128247526	128277310	+	4457	protein_coding	ring finger protein 41 [Source:MGI Symbol;Acc:MGI:1914838]	-	1307	1380	1099	1090	1096	1114	1204	906	1325	1081	1246	1247	1039	1288	1032	1067	17.8482776417223	18.4266858094984	16.6555402126922
ENSMUSG00000003429	994.467647889788	966.750662817087	1002.9135864203	961.927542777628	935.981248820643	936.889560692027	947.074246749626	1032.52686717576	1000.30037974842	1029.20685319053	1155.18427343873	1094.61228316284	1100.42727858941	1036.39558112445	1044.89724163739	1037.98784338048	972.316420417857	1062.37646678403	-0.127955512603759	0.000787735593971137	0.0965309888883275	Rps11	7	44771803	44773863	-	865	protein_coding	ribosomal protein S11 [Source:MGI Symbol;Acc:MGI:1351329]	-	1194	1187	1079	981	822	984	1066	899	1032	897	1144	1160	945	1169	932	956	84.0139838382852	81.6667720373906	84.2575840395934
ENSMUSG00000060438	3.33154990917852	8.14448747107908	6.50639027334761	7.84446518065344	7.970643238132	3.80849414915458	8.8843737969008	9.18822573682543	20.3549495879039	16.0634291467864	22.215082181514	25.4780445218938	16.3026263494728	11.5253571895791	4.48453751775705	7.60032939713737	6.95982871940893	15.5030444865055	-1.17336306962571	0.000809060154278877	1	Rps10-ps1	3	95529589	95530083	+	495	processed_pseudogene	ribosomal protein S10, pseudogene 1 [Source:MGI Symbol;Acc:MGI:3644167]	-	4	10	7	8	7	4	10	8	21	14	22	27	14	13	4	7	0.491833551732512	1.20227988073392	0.955204821822933
ENSMUSG00000061024	199.060107073417	201.168840535653	159.871303859398	198.072745811499	190.156774395435	168.52586610009	198.121535670888	222.814474118017	196.764512683071	277.667846680165	245.37568045945	228.358769418455	232.894662135326	228.734011916261	245.528429097198	203.037371037813	192.22395594555	232.295160428467	-0.272481969348913	0.000877565054055531	0.102335408722927	Rrs1	1	9615633	9617680	+	2048	protein_coding	ribosome biogenesis regulator 1 [Source:MGI Symbol;Acc:MGI:1929721]	-	239	247	172	202	167	177	223	194	203	242	243	242	200	258	219	187	7.10282816622496	7.17757566493815	5.67286122558625
ENSMUSG00000023034	350.645627941039	383.605359887825	288.140140676823	347.117584243915	409.918795103931	304.679531932366	423.784630112168	250.379151328493	456.532440757274	497.966303550379	440.262537779095	440.675807100904	301.598587465247	382.996485069088	479.845514400004	580.882318209785	344.78385265332	447.594999291472	-0.375280530923618	0.00090129013467965	0.104261242779742	Nr4a1	15	101152150	101172676	+	3509	protein_coding	nuclear receptor subfamily 4, group A, member 1 [Source:MGI Symbol;Acc:MGI:1352454]	NGFIB-like	421	471	310	354	360	320	477	218	471	434	436	467	259	432	428	535	7.30234062505677	7.98818873735283	5.96735658953422
ENSMUSG00000040945	822.0599400898	868.20236441703	860.702484731413	870.735635052532	950.783871977174	908.325854573367	979.946429798159	953.278420195638	1047.7952621202	1026.91207759813	978.473392449411	1043.65619411906	960.690481308219	980.541927051879	965.296700697205	945.698129272379	901.754375104389	993.63302057706	-0.142297155610368	0.00093576395075088	0.106544462424077	Rcc2	4	140427852	140450531	+	4155	protein_coding	regulator of chromosome condensation 2 [Source:MGI Symbol;Acc:MGI:1919784]	-	987	1066	926	888	835	954	1103	830	1081	895	969	1106	825	1106	861	871	14.4580420699275	15.2685204492628	15.0537127102966
ENSMUSG00000062997	464.751212330403	403.966578565523	468.460099681028	424.581677902868	449.772011294591	436.072580078199	407.792757277747	458.262758624168	506.935173070179	478.460711014995	505.898007860841	544.475247745656	482.091950620124	489.38439758828	459.665095570098	476.649229334758	439.207459469316	492.944976600616	-0.169793889214475	0.000974776639207252	0.107876620347027	Rpl35	2	38891592	38895636	-	1241	protein_coding	ribosomal protein L35 [Source:MGI Symbol;Acc:MGI:1913739]	-	558	496	504	433	395	458	459	399	523	417	501	577	414	552	410	439	27.3669108227311	23.7859594131985	27.4323125300317
ENSMUSG00000031155	362.306052623164	355.099653739048	326.248997992145	371.631537933457	375.758895511937	363.711191244262	330.49870524471	349.152577999366	378.989775660497	405.027892058257	427.135443762746	427.464969200663	369.138039484491	390.975578508028	400.244973459817	399.560174020936	354.300951536011	399.817105769429	-0.176243215170499	0.000986356766746661	0.108050900357248	Pim2	X	7744501	7749671	+	2795	protein_coding	proviral integration site 2 [Source:MGI Symbol;Acc:MGI:97587]	-	435	436	351	379	330	382	372	304	391	353	423	453	317	441	357	368	9.47263502028651	9.28357938676192	8.4825996303412
ENSMUSG00000033227	35.8141615236691	22.8045649190214	17.6602021705149	18.6306048040519	35.2985629117274	29.515829655948	38.2028073266735	22.9705643420636	49.4334489991952	51.6324508289563	38.3715055862514	38.688882422135	45.4144591163885	40.7820331323566	29.1494938654208	45.6019763828242	27.6121622067087	42.384281291691	-0.615303397875347	0.00100410121088651	0.109167695559541	Wnt6	1	74811051	74824481	+	2192	protein_coding	wingless-type MMTV integration site family, member 6 [Source:MGI Symbol;Acc:MGI:98960]	-	43	28	19	19	31	31	43	20	51	45	38	41	39	46	26	42	1.19396409085613	0.760200691011505	0.585486271457553
ENSMUSG00000028785	812.065290362264	855.985633210412	858.843516081885	919.763542431616	717.35789143188	716.94902357835	955.958620546527	681.077232742185	967.344747082291	1031.50162878293	989.580933540168	970.99658566773	968.841794482955	931.780800480583	863.273472168232	859.922983218971	814.75009379814	947.905368177982	-0.216626181487453	0.00103051320420156	0.111203141289213	Hpca	4	129005363	129015829	-	2922	protein_coding	hippocalcin [Source:MGI Symbol;Acc:MGI:1336200]	-	975	1051	924	938	630	753	1076	593	998	899	980	1029	832	1051	770	792	20.3089637153408	21.4058896835188	21.3597135721802
ENSMUSG00000074673	29.9839491826067	41.5368861025033	50.192153537253	38.2417677556855	33.0212362722611	37.1328179542571	43.5334316048139	24.1190925591667	63.9726987048409	44.7481240517621	39.3812820490475	66.9978207797948	54.7302456018015	59.3999178232151	54.9355845925239	46.6877377252724	37.2201668710684	53.8566764160323	-0.529351212060459	0.00105003651636123	0.111760829002853	Ttll9	2	152804405	152850402	+	3491	protein_coding	tubulin tyrosine ligase-like family, member 9 [Source:MGI Symbol;Acc:MGI:1913589]	-	36	51	54	39	29	39	49	21	66	39	39	71	47	67	49	43	0.627647800907574	0.869422961590602	1.04483467231358
ENSMUSG00000044502	470.581424671466	469.936927081263	465.671646706736	521.656934513454	456.60399121299	471.301150957879	532.173990434358	530.620036301669	536.98295579518	535.830100824947	562.445489777422	589.769549117912	582.236655338314	501.796320715519	556.082652201874	535.280341826961	489.818262734977	550.053008199766	-0.167377218755592	0.00107856787982656	0.112160843710398	Bod1	11	31615181	31621885	-	1644	protein_coding	biorientation of chromosomes in cell division 1 [Source:MGI Symbol;Acc:MGI:1916806]	-	565	577	501	532	401	495	599	462	554	467	557	625	500	566	496	493	20.9175104289523	20.8874189863637	20.5844647017708
ENSMUSG00000020635	67.463885660865	60.2692072859852	63.2049340839482	79.4252099541161	64.9038092247892	55.2231651627414	78.1824894127271	81.5455034143257	77.5426650967768	95.2331870845194	116.12429322155	95.3067591374546	81.513131747364	86.8834618906728	75.1160034224306	91.2039527656485	68.7772755249372	89.8654317958021	-0.390873542282187	0.00113714729871823	0.11340103406528	Fkbp1b	12	4883174	4891591	-	1021	protein_coding	FK506 binding protein 1b [Source:MGI Symbol;Acc:MGI:1336205]	-	81	74	68	81	57	58	88	71	80	83	115	101	70	98	67	84	4.82861563582642	4.31337042421975	4.49869795754302
ENSMUSG00000031896	7.49598729565167	9.7733849652949	17.6602021705149	5.88334888549008	13.6639598367977	3.80849414915458	11.549685935971	8.03969751972225	24.2320828427428	21.8003681277816	18.1759763303296	19.8162568503618	25.6184128348858	15.0716209402188	10.0902094149534	15.2006587942747	9.73434509482465	18.7506982669436	-0.946764110744563	0.0011851674674891	1	Ctrl	8	106658635	106660494	-	1156	protein_coding	chymotrypsin-like [Source:MGI Symbol;Acc:MGI:88558]	-	9	12	19	6	12	4	13	7	25	19	18	21	22	17	9	14	0.473857801247479	0.617780492349439	1.11019542131052
ENSMUSG00000046756	376.465139737173	359.171897474588	386.665479101801	330.448095735026	371.204242233005	337.05173220018	328.72183048533	428.401024979486	436.17749116937	395.848789688665	459.448290572221	449.168488608202	402.907765494113	413.139726949526	393.518167183181	391.959844623799	364.766180243323	417.771070536135	-0.199865613616879	0.00119065199796015	0.116329918179079	Mrps7	11	115494751	115498862	+	2072	protein_coding	mitchondrial ribosomal protein S7 [Source:MGI Symbol;Acc:MGI:1354367]	-	452	441	416	337	326	354	370	373	450	345	455	476	346	466	351	361	13.2773695541303	12.6665871894214	13.5614848944966
ENSMUSG00000035964	2716.04606345779	2537.00784724113	2516.114067136	2587.69295146805	2729.37597740034	2567.87718006748	2590.68339917627	2809.30001903437	2725.62467815171	2822.57397864961	2717.30846138428	2873.35724330247	2850.63066453639	2931.87355584138	2784.89779852713	2778.46327532493	2631.76218812268	2810.59120696474	-0.0959283930922649	0.00122711341078532	0.118293732799705	Tmem59l	8	70936517	70940008	-	1663	protein_coding	transmembrane protein 59-like [Source:MGI Symbol;Acc:MGI:1915187]	-	3261	3115	2707	2639	2397	2697	2916	2446	2812	2460	2691	3045	2448	3307	2484	2559	119.349858694958	111.474768797394	109.95112353526
ENSMUSG00000042328	413.945076215431	397.450988588659	442.434538587638	442.231724559338	515.814483839114	417.982232869715	461.099000059152	459.411286841271	519.535856148405	468.134220849204	552.347725149461	543.531616467068	529.835356357866	484.95156789998	450.696020534584	492.935649471481	443.79616644504	505.246001609756	-0.191364725719174	0.00125227570684684	0.11880105117429	Hps4	5	112490949	112526280	+	3948	protein_coding	HPS4, biogenesis of lysosomal organelles complex 3 subunit 2 [Source:MGI Symbol;Acc:MGI:2177742]	-	497	488	476	451	453	439	519	400	536	408	547	576	455	547	402	454	7.66200805657763	7.35619878394344	8.14391952952379
ENSMUSG00000033020	171.574820322694	144.971876985208	142.211101688884	127.472559185618	163.967518041573	131.393048145833	173.245289039566	160.793950394445	181.255979663716	205.382415519626	199.935739633626	231.189663254221	200.28940943638	180.859451282625	154.716544362618	152.006587942747	151.953770475477	188.204473886945	-0.310012056502782	0.00131488300950767	0.11880105117429	Polr2f	15	79025209	79035974	+	2595	protein_coding	polymerase (RNA) II (DNA directed) polypeptide F [Source:MGI Symbol;Acc:MGI:1349393]	-	206	178	153	130	144	138	195	140	187	179	198	245	172	204	138	140	4.83162497785783	4.08219191874629	3.98251787397522
ENSMUSG00000038150	435.600150625091	410.482168542386	472.178036980084	452.037306035155	465.713297770855	438.928950690065	511.739930701486	497.312718005676	529.228689285502	534.682713028748	541.240184058704	588.825917839323	584.565601959667	487.61126571296	477.603245641126	469.048899937621	460.49906991885	526.600814682956	-0.195134401248104	0.00131642625245626	0.11880105117429	Ormdl3	11	98472082	98478194	-	2184	protein_coding	ORM1-like 3 (S. cerevisiae) [Source:MGI Symbol;Acc:MGI:1913862]	-	523	504	508	461	409	461	576	433	546	466	536	624	502	550	426	432	14.5751292399578	13.7337355606914	15.7113948518835
ENSMUSG00000005161	1462.55041012937	1470.07998852977	1553.16830668055	1491.42894247174	1451.79573265976	1449.13202375332	1633.83634125006	1646.98946332596	1736.9556981678	1679.77573363538	1613.62278754815	1732.50702748878	1620.94684846187	1599.36495153851	1592.01081880375	1622.1274456176	1519.87265110007	1649.66391390773	-0.1190106145726	0.00132275029315773	0.11880105117429	Prdx2	8	85696216	85701463	+	3050	protein_coding	peroxiredoxin 2 [Source:MGI Symbol;Acc:MGI:109486]	-	1756	1805	1671	1521	1275	1522	1839	1434	1792	1464	1598	1836	1392	1804	1420	1494	35.0419311341749	35.2199021783195	37.0066928499639
ENSMUSG00000054622	0	0	0	0.98055814758168	2.27732663946629	0.952123537288645	0.88843737969008	0	3.87713325483884	2.29477559239806	7.06843523957262	3.77452511435464	2.32894662135326	7.09252750127942	0	5.42880671224098	0.637305713003336	3.98314375450473	-2.74285045109666	0.00133204349794124	1	D730045B01Rik	5	151291183	151351675	-	1547	lncRNA	RIKEN cDNA D730045B01 gene [Source:MGI Symbol;Acc:MGI:1925117]	-	0	0	0	1	2	1	1	0	4	2	7	4	2	8	0	5	0	0	0
ENSMUSG00000027895	928.669537183512	946.389444139389	1008.49049236888	1072.73061345436	1058.95688735182	984.495737556459	1035.91798471863	1160.01349927421	1127.27649384439	1085.42885520428	1259.19124910672	1302.21116445235	1117.89437824956	1160.51481239684	1084.13694491777	1059.70307022944	1024.45802450591	1149.54462105017	-0.168965850770395	0.00137407039294973	0.120418532618504	Kcnc4	3	107345619	107366868	-	3838	protein_coding	potassium voltage gated channel, Shaw-related subfamily, member 4 [Source:MGI Symbol;Acc:MGI:96670]	-	1115	1162	1085	1094	930	1034	1166	1010	1163	946	1247	1380	960	1309	967	976	17.6820761490338	18.0182221104572	19.0953856056187
ENSMUSG00000027937	309.001254076308	340.439576291106	355.992496384591	342.214793506006	302.884443049016	338.003855737469	326.05651834626	359.489331953295	354.757692817754	405.027892058257	381.695502936922	385.945192942762	388.934085765994	368.81143006653	363.247538938321	370.244617774835	334.260283668006	377.332994162672	-0.174269579350399	0.00139462390894218	0.121483504357253	Jtb	3	90138904	90143145	+	1531	protein_coding	jumping translocation breakpoint [Source:MGI Symbol;Acc:MGI:1346082]	-	371	418	383	349	266	355	367	313	366	353	378	409	334	416	324	341	14.7489831169035	16.2484474279985	16.8976864929832
ENSMUSG00000047875	150.752633390328	116.466170836431	120.832962219313	157.869861760651	141.19425164691	129.488801071256	165.249352622355	114.852821710318	169.624579899199	151.455189098272	161.564234047374	172.684523981725	160.697316873375	160.468434716447	184.987172607478	178.064860161504	137.088356907195	167.443288923172	-0.28680440495882	0.00140990583772605	0.122079271937238	Gpr157	4	150171822	150190384	+	4900	protein_coding	G protein-coupled receptor 157 [Source:MGI Symbol;Acc:MGI:2442046]	-	181	143	130	161	124	136	186	100	175	132	160	183	138	181	165	164	2.24825648303441	1.73680370117859	1.79205336105848
ENSMUSG00000031431	1392.58786203662	1304.74689286687	1068.90697347854	1491.42894247174	1515.56087856481	1670.97680794157	1519.22791927004	1437.95732781318	1509.17411944602	1543.23658588769	1666.13116361355	1888.20618845591	1936.51911565523	2096.72844256573	1440.65767757945	1597.1549347413	1425.17420055542	1709.72602849311	-0.263291322191868	0.00143186022617293	0.123242255181313	Tsc22d3	X	139440277	139501408	-	4341	protein_coding	TSC22 domain family, member 3 [Source:MGI Symbol;Acc:MGI:1196284]	TSC22	1672	1602	1150	1521	1331	1755	1710	1252	1557	1345	1650	2001	1663	2365	1285	1471	23.4428196703465	21.9625874826813	17.894176615747
ENSMUSG00000035104	109.108259525597	133.569594525697	123.621415193605	138.258698809017	125.252965170646	111.398453862771	135.930919092582	113.704293493215	130.853247350811	153.74996469067	133.290493089084	167.966367588781	185.151256397584	154.262473152827	140.141797429908	149.835065257851	123.855574959141	151.906333119689	-0.291838667320691	0.00144717402639909	0.123823292436277	Eva1a	6	82018024	82070080	+	2805	protein_coding	eva-1 homolog A (C. elegans) [Source:MGI Symbol;Acc:MGI:2385247]	-	131	164	133	141	110	117	153	99	135	134	132	178	159	174	125	138	2.84250861515996	3.47953941953583	3.20274557905336
ENSMUSG00000107002	202.391656982595	235.375687914186	263.044063908196	215.72279246797	224.316673987429	232.318143098429	234.547468238181	290.577638927104	358.634826072593	320.121195139529	330.196903334321	313.285584491435	255.019655038182	260.650385672019	230.953682164488	257.325438160222	237.286765690511	290.773458759099	-0.296817317715618	0.00146532642823461	0.124638942072191	0610012G03Rik	16	31765868	31767312	-	1445	protein_coding	RIKEN cDNA 0610012G03 gene [Source:MGI Symbol;Acc:MGI:1913301]	-	243	289	283	220	197	244	264	253	370	279	327	332	219	294	206	237	10.2353285069455	11.9025708192659	13.2288549149842
ENSMUSG00000093720	6.66309981835704	7.33003872397117	3.71793729905578	6.86390703307176	13.6639598367977	4.76061768644322	4.4421868984504	4.59411286841271	13.5699663919359	6.88432677719418	16.1564234047374	13.2108379002412	11.6447331067663	17.7313187531985	11.2113437943926	14.1148974518266	6.50448252056998	13.0654809475366	-1.03423509425756	0.0014885106002706	1	Gm20635	5	143376485	143389503	-	1287	lncRNA	predicted gene 20635 [Source:MGI Symbol;Acc:MGI:5313082]	-	8	9	4	7	12	5	5	4	14	6	16	14	10	20	10	13	0.378333501332702	0.416173804869436	0.20993512567537
ENSMUSG00000037579	41.6443738647315	43.1657835967191	51.121637862017	44.1251166411756	62.6264825853229	59.9837828491846	50.6409306423346	33.3073182959922	50.4027323129049	61.9589409947476	77.7527876352989	99.0812842518092	69.8683986405977	70.0387090751342	65.0257940074772	51.0307830950652	48.3269282921847	68.1449287516294	-0.500608409112065	0.00149432201935543	0.125118657313593	Kcnh3	15	99122742	99140698	+	5756	protein_coding	potassium voltage-gated channel, subfamily H (eag-related), member 3 [Source:MGI Symbol;Acc:MGI:1341723]	-	50	53	55	45	55	63	57	29	52	54	77	105	60	79	58	47	0.528703978690917	0.547981457106576	0.645424681676992
ENSMUSG00000007207	27.4852867507228	32.5779498843163	18.5896864952789	57.8529307073191	22.7732663946629	33.3243238051026	37.3143699469834	35.6043747301985	53.3105822540341	59.6641654023495	66.6452465445419	75.4905022870927	53.5657722911249	48.761126571296	38.1185689009349	28.2297949036531	33.1902735893231	52.9732198943784	-0.677498970415983	0.00156601003418164	0.127935057029755	Stx1a	5	135052336	135079954	+	2666	protein_coding	syntaxin 1A (brain) [Source:MGI Symbol;Acc:MGI:109355]	-	33	40	20	59	20	35	42	31	55	52	66	80	46	55	34	26	0.753385321413221	0.892916040455053	0.506726381740812
ENSMUSG00000004285	594.681658788366	611.651009078039	554.902141884075	650.110051846654	653.592745526824	536.045551493507	666.32803476756	607.571426847581	771.54951771293	679.253575349825	741.17592369233	723.765190677502	702.177406338007	652.512530117706	591.958952343931	671.000509632985	609.360327529076	691.674200733152	-0.18412947649328	0.00158688321011173	0.128911973136042	Atp6v1f	6	29467717	29470511	+	1063	protein_coding	ATPase, H+ transporting, lysosomal V1 subunit F [Source:MGI Symbol;Acc:MGI:1913394]	-	714	751	597	663	574	563	750	529	796	592	734	767	603	736	528	618	40.881639743373	42.0452995544151	37.9354055800301
ENSMUSG00000005447	108.275372048302	88.774913434762	84.583073553519	110.80307067673	113.866331973314	71.4092652966484	101.281861284669	135.526329618175	139.576797174198	120.475718600898	139.34915186586	155.699160967129	137.407850659842	119.68640158409	107.628900426169	122.691031696646	101.815027235765	130.314376621854	-0.364442263816777	0.00162056783582155	0.130409767646367	Pafah1b3	7	24994474	24997411	-	2107	protein_coding	platelet-activating factor acetylhydrolase, isoform 1b, subunit 3 [Source:MGI Symbol;Acc:MGI:108414]	-	130	109	91	113	100	75	114	118	144	105	138	165	118	135	96	113	3.7552787202168	3.07873806193635	2.91729616916496
ENSMUSG00000038550	346.481190554566	335.552883808458	338.332294214076	325.545304997118	330.212362722611	313.248643767964	342.048391180681	304.359977532342	377.051209033077	403.880504262058	377.656397085737	344.425416684861	377.289352659228	351.966677250991	366.610942076639	374.587663144628	329.472631097227	371.683520274652	-0.169212941057144	0.00162654771537763	0.130409767646367	Ciart	3	95785815	95789563	-	2261	protein_coding	circadian associated repressor of transcription [Source:MGI Symbol;Acc:MGI:2684975]	-	416	412	364	332	290	329	385	265	389	352	374	365	324	397	327	345	11.1984039111852	10.8444475398884	10.8743795284044
ENSMUSG00000060477	176.572145186462	206.869981765409	154.294397910815	160.811536203396	163.967518041573	178.999225010265	222.10934492252	211.329191946985	203.549495879039	232.919722628403	224.170374740732	206.655250010916	239.881501999385	203.910165661783	238.801622820563	225.838359229225	184.369167623428	221.965811621256	-0.263531417702096	0.00165771530887708	0.130945960632219	Irak2	6	113615428	113671987	+	4412	protein_coding	interleukin-1 receptor-associated kinase 2 [Source:MGI Symbol;Acc:MGI:2429603]	-	212	254	166	164	144	188	250	184	210	203	222	219	206	230	213	208	2.92458142105677	3.42617065740427	2.54141886443435
ENSMUSG00000100153	239.038705983559	216.643366730704	210.063457396651	249.061769485747	251.644593661025	161.86100133907	215.89028326469	195.24979690754	202.580212565329	363.721931395092	244.365903996654	346.312679242038	216.592035785853	358.17263881461	257.86090727103	271.440335612049	217.431621846123	282.630830585332	-0.379506740127472	0.00172595133744096	0.133588654750216	Ppp1ccb	7	119339149	119341449	+	1466	transcribed_processed_pseudogene	protein phosphatase 1 catalytic subunit gamma B [Source:MGI Symbol;Acc:MGI:3647492]	-	287	266	226	254	221	170	243	170	209	317	242	367	186	404	230	250	11.9154729752523	10.7983759820079	10.4130543185862
ENSMUSG00000028680	94.1162849342932	108.321683365352	82.7241049039911	99.0363729057497	91.0930655786514	55.2231651627414	119.939046258161	104.516067756389	142.484647115327	151.455189098272	128.241610775103	117.953909823582	108.296017892926	114.367005958131	119.961378600001	107.490372902371	94.3712238581661	123.781266520714	-0.389842010712554	0.00175699280477826	0.135138914665391	Plk3	4	116985852	116991160	-	2531	protein_coding	polo like kinase 3 [Source:MGI Symbol;Acc:MGI:109604]	-	113	133	89	101	80	58	135	91	147	132	127	125	93	129	107	99	2.71737551522699	3.12730525279012	2.37520733901955
ENSMUSG00000040957	254.030680574862	306.232728912574	273.2683914806	268.67293243738	286.943156572752	238.030884322161	262.977464388264	316.993787920477	323.740626779043	336.184624286316	333.226232722709	319.891003441555	321.394633746749	297.886155053735	300.464013689722	301.841653200599	275.893753326134	316.828617865054	-0.201505107446157	0.00177586872642709	0.135277805140337	Cables1	18	11972277	12078687	+	3839	protein_coding	CDK5 and Abl enzyme substrate 1 [Source:MGI Symbol;Acc:MGI:1927065]	-	305	376	294	274	252	250	296	276	334	293	330	339	276	336	268	278	4.8355411873415	5.82881821834327	5.17288571130471
ENSMUSG00000031688	13.3261996367141	8.95893621818699	8.3653589228755	25.4945118371237	0	11.4254824474637	15.1034354547314	11.4852821710318	26.1706494701622	25.2425315163786	24.2346351071061	25.4780445218938	23.2894662135326	23.0507143791581	12.3324781738319	22.8009881914121	11.7699008360159	22.8249384466844	-0.947143178523541	0.00178796687667587	1	Pou4f2	8	79159639	79163274	-	3204	protein_coding	POU domain, class 4, transcription factor 2 [Source:MGI Symbol;Acc:MGI:102524]	Pou	16	11	9	26	0	12	17	10	27	22	24	27	20	26	11	21	0.303942082531328	0.204320035911243	0.189737715410254
ENSMUSG00000082286	248.2004682338	314.377216383653	292.787562300643	251.02288578091	345.014985879142	238.98300785945	280.746211982065	308.954090400755	334.40274322985	317.826419547131	423.096337911561	450.11211988679	367.973566173815	434.417309453364	294.858341792526	252.98239279043	285.010803602552	359.458653848183	-0.338387184308355	0.00181098069039165	0.135277805140337	Pisd-ps1	11	3073994	3081950	+	3555	transcribed_unprocessed_pseudogene	phosphatidylserine decarboxylase, pseudogene 1 [Source:MGI Symbol;Acc:MGI:3842428]	-	298	386	315	256	303	251	316	269	345	277	419	477	316	490	263	233	5.10199488157967	6.46187389062816	5.98514413673863
ENSMUSG00000029029	473.08008710335	473.194722069695	488.908754825835	439.290050116593	489.625227485252	408.460997496829	448.660876743491	591.492031808137	604.832787754859	602.37859300449	557.396607463441	658.654632454884	513.532730008393	542.578353847875	512.358411403743	471.220422622517	476.589093456147	557.869067320025	-0.230153174695672	0.00186718596977262	0.135277805140337	Wrap73	4	154226829	154251877	+	4335	protein_coding	WD repeat containing, antisense to Trp73 [Source:MGI Symbol;Acc:MGI:1891749]	-	568	581	526	448	430	429	505	515	624	525	552	698	441	612	457	434	7.97485129210572	7.97623257900053	8.19596900504324
ENSMUSG00000036106	68.2967731381597	90.4038109289778	80.8651362544632	85.3085588396062	58.0718293063903	79.0262535949575	98.6165491455989	79.2484469801193	84.3276482927448	126.212657581893	111.07541090757	119.84117238076	86.1710249900705	104.614780643871	104.265497287851	92.2897141080967	79.9796697735341	103.599738274107	-0.368758711799977	0.0018771874844252	0.135277805140337	Prr5	15	84553821	84587874	+	1917	protein_coding	proline rich 5 (renal) [Source:MGI Symbol;Acc:MGI:1924714]	-	82	111	87	87	51	83	111	69	87	110	110	127	74	118	93	85	2.60348511539159	3.44597120745569	3.0654963597738
ENSMUSG00000028670	482.241849353591	491.927043253177	437.787116963818	486.356841200513	551.113046750841	471.301150957879	514.405242840557	604.125842196272	613.556337578247	629.915900113267	652.315594966274	688.850833369721	546.137982707339	574.494727603633	482.087783158883	533.108819142064	504.907266689581	590.058497329928	-0.228185189550569	0.00190346991058802	0.135277805140337	Lypla2	4	135695535	135699937	-	2054	protein_coding	lysophospholipase 2 [Source:MGI Symbol;Acc:MGI:1347000]	-	579	604	471	496	484	495	579	526	633	549	646	730	469	648	430	491	17.1570052451676	17.5003718959021	15.4890268593621
ENSMUSG00000059422	47.4745862057939	42.3513348496112	39.9678259648496	43.1445584935939	56.9331659866572	42.845559177989	55.9715549204751	49.3867133354367	58.1569988225826	58.5167776061505	48.4692702142123	53.7869828795536	57.0591922231548	93.9759893919523	70.6314659046735	81.4321006836147	47.2594123668008	65.2535972157368	-0.472317132590748	0.0019158576592966	0.135277805140337	Gm8116	9	78727920	78729120	-	1201	processed_pseudogene	predicted gene 8116 [Source:MGI Symbol;Acc:MGI:3648797]	-	57	52	43	44	50	45	63	43	60	51	48	57	49	106	63	75	2.88865188637236	2.57674305829236	2.41840545170705
ENSMUSG00000020882	346.481190554566	288.3148564762	318.813123394033	328.486979439863	299.468453089817	265.642466903532	362.482450913553	327.330541874406	371.235509150819	366.01670698749	386.744385250902	400.099662121591	364.480146241785	333.348792560133	331.855776314022	374.587663144628	317.127507830746	366.046080221421	-0.2065176002913	0.00193230010655013	0.135277805140337	Cacnb1	11	97892334	97913860	-	4529	protein_coding	calcium channel, voltage-dependent, beta 1 subunit [Source:MGI Symbol;Acc:MGI:102522]	-	416	354	343	335	263	279	408	285	383	319	383	424	313	376	296	345	5.59054785674315	4.65170023186146	5.11558687421401
ENSMUSG00000112947	3.33154990917852	0	8.3653589228755	7.84446518065344	7.970643238132	4.76061768644322	6.21906165783056	2.29705643420636	9.69283313709711	12.6212657581893	15.1466469419413	12.2672066216526	16.3026263494728	4.43282968829963	14.5747469327104	9.77185208203377	5.09859412866495	11.8512509389246	-1.22496422512565	0.00204043005195716	1	Gm47493	13	12062228	12066941	-	4714	TEC	predicted gene, 47493 [Source:MGI Symbol;Acc:MGI:6096474]	-	4	0	9	8	7	5	7	2	10	11	15	13	14	5	13	9	0.0516456529714878	0	0.128960466731959
ENSMUSG00000032374	196.561444641533	185.694314340603	215.640363345235	247.100653190583	193.572764354634	236.126637247584	199.898410430268	238.893869157461	220.996595525814	247.83576397899	254.463668624614	249.118657547406	230.565715513972	275.722006612237	275.799057342059	255.153915475326	214.186057088488	251.206922577552	-0.233824165948938	0.00210516815725788	0.140708496728251	Plod2	9	92424276	92490481	+	5392	protein_coding	procollagen lysine, 2-oxoglutarate 5-dioxygenase 2 [Source:MGI Symbol;Acc:MGI:1347007]	-	236	228	232	252	170	248	225	208	228	216	252	264	198	311	246	235	2.66394637951558	2.516493088643	2.90630886334638
ENSMUSG00000090137	49.1403611603832	52.1247198149061	76.2177146306435	52.9501399694107	47.823859428792	60.9359063864733	75.5171772736568	86.1396162827384	85.2969316064545	107.854452842709	85.8309993376676	101.912178087575	96.6512847861602	71.8118409504541	69.5103315252343	65.1456805468918	62.6061868683755	85.5017124603933	-0.452140050794826	0.0021180194007924	0.140708496728251	Uba52	8	70960913	70963451	-	1498	protein_coding	ubiquitin A-52 residue ribosomal protein fusion product 1 [Source:MGI Symbol;Acc:MGI:98887]	-	59	64	82	54	42	64	85	75	88	94	85	108	83	81	62	60	2.39719607449066	2.5426052484413	3.69747889736724
ENSMUSG00000050552	227.378281301434	182.436519352171	239.806955789098	201.994978401826	206.098060871699	216.132042964522	232.770593478801	206.735079078572	278.184311034687	299.468214807947	251.434339236226	284.033014855186	257.348601659535	218.095220664342	213.01553209346	236.695972653707	214.169063904765	254.784400875636	-0.249435341499283	0.00222188602276238	0.143234017508578	Lamtor4	5	138253744	138257660	+	1302	protein_coding	late endosomal/lysosomal adaptor, MAPK and MTOR activator 4 [Source:MGI Symbol;Acc:MGI:1913346]	-	273	224	258	206	181	227	262	180	287	261	249	301	221	246	190	218	12.7618907475755	10.2387705972179	13.384815426268
ENSMUSG00000004952	651.318007244401	632.012227755737	612.53017001944	551.073678940904	637.65145905056	567.465628224032	647.670849794069	639.73021692647	706.607535694379	752.686394306563	691.696877015321	771.890385885523	697.5195130953	675.563244496864	632.319790003744	610.197874455886	617.431529744452	692.310201869198	-0.165468541718056	0.0022287450857144	0.143234017508578	Rasa4	5	136112770	136140714	+	7485	protein_coding	RAS p21 protein activator 4 [Source:MGI Symbol;Acc:MGI:1858600]	-	782	776	659	562	560	596	729	557	729	656	685	818	599	762	564	562	6.35884601002466	6.16993651018724	5.94699091330757
ENSMUSG00000032112	261.526667870514	262.252496568746	247.242830387209	338.29256091568	277.833850014887	258.025478605223	288.742148399276	318.14231613758	301.44711056372	329.300297509121	326.157797483137	325.552791113087	326.052526989456	332.462226622473	320.644432519629	323.556880049562	281.507293612389	323.146757856273	-0.202450130620516	0.00228198522715216	0.144725905195703	Trappc4	9	44314995	44318897	-	2444	protein_coding	trafficking protein particle complex 4 [Source:MGI Symbol;Acc:MGI:1926211]	-	314	322	266	345	244	271	325	277	311	287	323	345	280	375	286	298	7.81973086597631	7.84089157897628	7.35163776533935
ENSMUSG00000061787	732.10809254198	776.169655993837	772.401473878838	778.563169179854	721.912544710813	704.571417593597	786.267081025721	871.732916781312	959.590480572613	1008.55387285895	990.590710002964	903.998764887935	791.841851260107	759.787008574557	753.402302983184	875.123642013246	767.965793963244	880.361079144194	-0.197571722991059	0.00230532812195019	0.145567880538864	Rps17	7	80992480	80995002	-	1274	protein_coding	ribosomal protein S17 [Source:MGI Symbol;Acc:MGI:1309526]	-	879	953	831	794	634	740	885	759	990	879	981	958	680	857	672	806	41.9935709432054	44.5178571065948	44.0590634035383
ENSMUSG00000051703	252.364905620273	298.902690188602	246.313346062445	311.817490930974	283.527166613553	284.684937649305	283.411524121136	306.657033966549	375.112642405658	378.63797274568	392.803044027679	369.903461206754	295.776220911864	277.495138487557	318.402163760751	285.555233063876	283.459886894105	336.710734576227	-0.249990804205019	0.00242411963535678	0.148893492800175	Tmem198	1	75456176	75462349	+	2504	protein_coding	transmembrane protein 198 [Source:MGI Symbol;Acc:MGI:2443133]	-	303	367	265	318	249	299	319	267	387	330	389	392	254	313	284	263	7.36498155517181	8.72253093185018	7.14850482100772
ENSMUSG00000037894	738.771192360337	846.212248245117	806.792393895104	806.018797312141	742.408484466009	754.081841532607	794.263017442932	838.42559848532	899.494915122611	908.731134589631	857.30021691388	934.194965802772	857.052356657999	773.085497639456	862.152337788793	871.866357985901	790.871696717446	870.48472281263	-0.137706922090993	0.00242442490088381	0.148893492800175	H2az1	3	137570248	137572683	+	1776	protein_coding	H2A.Z variant histone 1 [Source:MGI Symbol;Acc:MGI:1888388]	-	887	1039	868	822	652	792	894	730	928	792	849	990	736	872	769	803	30.3979305168124	34.8163600259494	33.0126531325967
ENSMUSG00000020785	1096.07992011973	1076.70124367665	1010.34946101841	1106.06959047214	1132.97000313448	1025.43704965987	1058.12891921089	1171.49878144524	1339.54953954682	1125.58742807125	1326.84627211406	1259.74775691586	1176.11804378339	1126.82530676577	1098.71169185048	1145.47821628285	1084.65437109218	1199.85803191631	-0.14741523538492	0.00243266624159695	0.148893492800175	Camkk1	11	72909834	72932899	+	3728	protein_coding	calcium/calmodulin-dependent protein kinase kinase 1, alpha [Source:MGI Symbol;Acc:MGI:1891766]	-	1316	1322	1087	1128	995	1077	1191	1020	1382	981	1314	1335	1010	1271	980	1055	21.4853951361047	21.1040754064773	19.6950598733199
ENSMUSG00000040824	301.505266780656	247.592419120804	279.774781753947	324.564746849536	288.081819892485	302.775284857789	310.064645511838	357.192275519089	348.941992935496	344.216338859709	379.67595001133	424.634075364897	330.710420232163	317.390605682254	327.371238796265	340.929061528734	301.443905035768	351.733710426356	-0.226690855936069	0.00245201687126481	0.148893492800175	Snrpd2	7	18883647	18887467	+	2618	protein_coding	small nuclear ribonucleoprotein D2 [Source:MGI Symbol;Acc:MGI:98345]	-	362	304	301	331	253	318	349	311	360	300	376	450	284	358	292	314	8.41593335895234	6.9105835161513	7.76605600935872
ENSMUSG00000031398	1129.39541921152	996.070817712972	1026.15069453939	1024.68326422286	1069.20485722942	1067.33048530057	955.958620546527	931.456384070678	1119.52222733472	1244.91575887595	1164.27226160389	1295.60574550223	1148.17068432716	1101.11489457363	1034.80703222244	1036.90208203803	1025.03131785424	1143.16383580975	-0.157152560928287	0.00247107864374498	0.148893492800175	Plxna3	X	73372672	73388295	+	7880	protein_coding	plexin A3 [Source:MGI Symbol;Acc:MGI:107683]	-	1356	1223	1104	1045	939	1121	1076	811	1155	1085	1153	1373	986	1242	923	955	10.473620450314	9.23657621317395	9.46338526159892
ENSMUSG00000013822	370.63492739611	289.129305223307	348.556621786479	308.875816488229	390.561518668468	345.620844035778	327.83339310564	329.627598308612	415.822541581466	376.343197153282	365.539079532184	394.437874450059	414.55249860088	372.357693817169	380.06455462991	366.98733374749	338.855003126578	385.763096689055	-0.18902630012428	0.00250852062657087	0.149889290331466	Elof1	9	22024285	22028468	-	1702	protein_coding	ELF1 homolog, elongation factor 1 [Source:MGI Symbol;Acc:MGI:1913376]	-	445	355	375	315	343	363	369	287	429	328	362	418	356	420	339	338	15.9134306122032	12.4130806135117	14.8824823779488
ENSMUSG00000062753	234.041381119791	240.262380396833	250.960767686265	226.508932091368	239.11929714396	225.653278337409	257.646840110123	305.508505749445	284.969294230655	274.225683291568	292.835174210866	332.158210063208	262.006494902241	288.133929739476	279.162460480376	271.440335612049	247.462672829399	285.616447816305	-0.212512188091185	0.00254638810550073	0.150904803301396	AI413582	17	27782547	27784730	-	1912	protein_coding	expressed sequence AI413582 [Source:MGI Symbol;Acc:MGI:2146839]	-	281	295	270	231	210	237	290	266	294	239	290	352	225	325	249	250	8.94502979579417	9.18216106611775	9.53848807805104
ENSMUSG00000079445	6.66309981835704	3.25779498843163	6.50639027334761	5.88334888549008	2.27732663946629	0.952123537288645	1.77687475938016	3.44558465130954	10.6621164508068	8.03171457339321	9.0879881651648	11.3235753430639	11.6447331067663	4.43282968829963	8.9690750355141	8.68609073958557	3.84531794413387	9.10476538782429	-1.22351625515549	0.00255521707702017	1	B3gnt7	1	86230554	86235027	+	4137	protein_coding	UDP-GlcNAc:betaGal beta-1,3-N-acetylglucosaminyltransferase 7 [Source:MGI Symbol;Acc:MGI:2384394]	-	8	4	7	6	2	1	2	3	11	7	9	12	10	5	8	8	0.117697659225329	0.05754203925195	0.114292092531388
ENSMUSG00002076173	47.4745862057939	49.6813735735824	52.9806065115448	49.027907379084	54.6558393471909	48.5583004017209	41.7565568454338	43.6440722499208	71.7269652145186	45.8955118479612	87.8505522632598	83.9831837943907	59.388138844508	48.761126571296	58.2989877308416	69.4887259166846	48.4724053142839	65.6741490229326	-0.442610038981408	0.00256452084656724	0.150996016497511	ENSMUSG00002076173	16	10961989	10962045	+	57	miRNA	-	-	57	61	57	50	48	51	47	38	74	40	87	89	51	55	52	64	60.8644020268984	63.6891947346682	67.5466266860503
ENSMUSG00000046791	59.9678983652134	50.4958223206903	65.0639027334761	56.8723725597374	61.4878192655897	57.1274122373187	69.2981156158263	64.317580157778	77.5426650967768	91.7910236959223	68.6647994701341	83.9831837943907	89.6644449221004	66.4924453244945	62.7835252485987	82.5178620260629	60.5788654069537	77.9299936973101	-0.362297966236421	0.00259131338404545	0.150996016497511	Riox1	12	83997382	83999725	+	2344	protein_coding	ribosomal oxygenase 1 [Source:MGI Symbol;Acc:MGI:1919202]	-	72	62	70	58	54	60	78	56	80	80	68	89	77	75	56	76	1.86955501106514	1.57414545817936	2.01717741809877
ENSMUSG00000007039	189.898344823176	167.776441904229	204.486551448068	175.519908417121	193.572764354634	163.765248413647	196.344660911508	191.804212256231	247.167244995976	244.393600590393	220.131268889547	225.52787558269	229.401242203296	197.704204098164	176.018097571964	208.466177750054	185.396016566077	218.60121396026	-0.238811314964648	0.0026001388732974	0.150996016497511	Ddah2	17	35278011	35281071	+	1593	protein_coding	dimethylarginine dimethylaminohydrolase 2 [Source:MGI Symbol;Acc:MGI:1859016]	-	228	206	220	179	170	172	221	167	255	213	218	239	197	223	157	192	8.71128917899111	7.69594974503693	9.32847323975585
ENSMUSG00000046432	847.879451885933	838.067760774038	852.337125808537	926.627449464688	825.530906806529	688.38531745969	827.135200491465	870.584388564209	1040.04099561052	861.688234945471	1011.79601572168	1070.07786991954	950.210221512129	828.939151712032	875.605950342064	943.526606587482	834.568450156886	947.735630793865	-0.184127451529382	0.00261660831584975	0.151344624988749	Bex3	X	135171002	135172727	+	973	protein_coding	brain expressed X-linked 3 [Source:MGI Symbol;Acc:MGI:1338016]	-	1018	1029	917	945	725	723	931	758	1073	751	1002	1134	816	935	781	869	63.6793024289646	62.9380543320892	63.6590510494431
ENSMUSG00000023236	1412.57716149169	1452.1621160934	1577.33489912441	1605.17368759121	1349.31603388377	1384.38762321769	1502.34760905593	1247.30164377405	1558.60756844521	1577.65821977367	1553.03619978039	1553.21708455693	1624.4402683939	1537.30533590231	1661.52115032899	1617.78440024781	1441.32509677902	1585.44627842865	-0.135840664369683	0.00263572450538659	0.151795819597165	Scg5	2	113606707	113659466	-	1569	protein_coding	secretogranin V [Source:MGI Symbol;Acc:MGI:98289]	-	1696	1783	1697	1637	1185	1454	1691	1086	1608	1375	1538	1646	1395	1734	1482	1490	65.7909661170298	67.6299674020109	73.0571226808332
ENSMUSG00000032633	1206.02106712262	1233.88985186848	1251.08590113227	1179.61145154076	1357.28667712191	1129.21851522433	1313.11044718194	1351.81771153044	1371.53588889924	1438.82429643358	1380.36442464225	1456.0230628623	1335.65088734609	1279.31464804327	1381.23755546917	1309.42817899252	1252.75520284034	1369.04736783606	-0.129177307216905	0.00267455482229383	0.152367021667612	Flcn	11	59682234	59700842	-	4322	protein_coding	folliculin [Source:MGI Symbol;Acc:MGI:2442184]	-	1448	1515	1346	1203	1192	1186	1478	1177	1415	1254	1367	1543	1147	1443	1232	1206	20.3914053991089	20.8611693558396	21.0360387597001
ENSMUSG00000033099	121.601571685016	144.971876985208	133.845742766008	139.239256956599	143.471578286376	123.776059847524	124.381233156611	152.754252874723	155.085330193554	151.455189098272	186.808645617277	162.304579917249	156.039423630668	146.283379713888	167.04902253645	158.521155997437	135.505196569758	160.443340838099	-0.247484637076393	0.00267643316068973	0.152367021667612	Nol12	15	78819133	78827838	+	4321	protein_coding	nucleolar protein 12 [Source:MGI Symbol;Acc:MGI:2146285]	-	146	178	144	142	126	130	140	133	160	132	185	172	134	165	149	146	2.05651531958509	2.45158251079533	2.25103315037983
ENSMUSG00000020150	64.9652232289811	78.1870797223592	51.121637862017	62.7557214452275	60.3491559458566	75.2177594458029	78.1824894127271	78.0999187630161	94.0204814298419	78.022370141534	102.997199205201	102.855809366164	75.6907651939809	103.728214706211	88.5696159757017	65.1456805468918	68.6098732282484	88.8787670706908	-0.378574168625076	0.00278721975206997	0.153221402294785	Gamt	10	80093985	80096846	-	1444	protein_coding	guanidinoacetate methyltransferase [Source:MGI Symbol;Acc:MGI:1098221]	-	78	96	55	64	53	79	88	68	97	68	102	109	65	117	79	60	3.2876893061621	3.95653323632106	2.57275932668474
ENSMUSG00000018865	2462.84827036022	2439.27399758819	2425.9540876339	2517.09276484217	2534.66454972598	2166.08104733167	2686.6346361828	2635.87225825179	2963.09909001058	2909.77545116074	2816.26655473829	3010.18377869782	2708.56492063384	2501.00251013865	2567.39772891591	2507.02293971289	2483.55270148959	2747.91412175109	-0.146256587243146	0.00280036280619437	0.153221402294785	Sult4a1	15	83960298	83989955	-	2512	protein_coding	sulfotransferase family 4A, member 1 [Source:MGI Symbol;Acc:MGI:1888971]	-	2957	2995	2610	2567	2226	2275	3024	2295	3057	2536	2789	3190	2326	2821	2290	2309	71.6465114623959	70.9558113130996	70.1818055933882
ENSMUSG00000018648	108.275372048302	102.620542135596	123.621415193605	106.880838086403	130.946281769311	110.446330325483	119.050608878471	124.041047447143	138.607513860489	157.192128079267	131.270940163492	130.221116445235	145.559163834579	142.737115963248	117.719109841123	144.40625854561	115.735304485539	138.46416834163	-0.26314323365871	0.00283810922536354	0.153221402294785	Dusp14	11	83938867	83960087	-	1945	protein_coding	dual specificity phosphatase 14 [Source:MGI Symbol;Acc:MGI:1927168]	-	130	126	133	109	115	116	134	108	143	137	130	138	125	161	105	133	4.06805771902149	3.85533142217866	4.61886958830061
ENSMUSG00000019738	134.92777132173	105.06388837692	134.775227090772	155.908745465487	140.055588327177	119.015442161081	146.592167648863	143.566027137897	169.624579899199	180.139884003248	173.681551600927	171.740892703136	173.506523290818	139.190852212609	149.110872465422	145.492019888058	134.988107191241	162.810897007927	-0.272955401678301	0.00283865789024886	0.153221402294785	Polr2i	7	29931373	29932815	+	1212	protein_coding	polymerase (RNA) II (DNA directed) polypeptide I [Source:MGI Symbol;Acc:MGI:1917170]	-	162	129	145	159	123	125	165	125	175	157	172	182	149	157	133	134	8.13534086498147	6.33428892609445	8.08107332465123
ENSMUSG00000001248	1263.49030305595	1400.8518450256	1342.17536495914	1210.00875411579	1291.24420457738	1301.55287547358	1359.30919092582	1338.0353729252	1503.35841956376	1436.52952084118	1497.4984943266	1601.34227976495	1453.26269172443	1348.46679118075	1276.97205818132	1399.54637041572	1313.33348888231	1439.62207824984	-0.132608594090321	0.0029830022982036	0.158581666294206	Gramd1a	7	30829552	30855321	-	5239	protein_coding	GRAM domain containing 1A [Source:MGI Symbol;Acc:MGI:105490]	-	1517	1720	1444	1234	1134	1367	1530	1165	1551	1252	1483	1697	1248	1521	1139	1289	17.6238400219135	19.5384823526792	18.6175470384914
ENSMUSG00000087259	202.391656982595	162.889749421582	188.685317927081	152.967071022742	177.63147787837	194.233201606884	215.001845884999	215.923304815398	216.150178957265	220.298456870214	258.502774475799	194.388043389264	197.960462815027	250.898160357759	252.255235373834	213.894984462295	188.715453192456	225.543537087682	-0.258879920340652	0.00304092236095249	0.160671772585583	2610035D17Rik	11	112934701	113092720	-	7307	lncRNA	RIKEN cDNA 2610035D17 gene [Source:MGI Symbol;Acc:MGI:1919636]	-	243	200	203	156	156	204	242	188	223	192	256	206	170	283	225	197	2.0240932930801	1.62892716836812	1.8765519662335
ENSMUSG00000005057	49.9732486376778	53.7536173091219	41.8267946143775	48.0473492315023	35.2985629117274	74.2656359085143	79.9593641721072	76.951390545913	71.7269652145186	72.2854311605388	96.9385404284246	106.630334480518	85.0065516793939	86.8834618906728	59.4201221102809	68.4029645742364	57.5094954163677	80.9117964423231	-0.495518573454512	0.00304454119560509	0.160671772585583	Sh2b2	5	136247001	136275410	-	5406	protein_coding	SH2B adaptor protein 2 [Source:MGI Symbol;Acc:MGI:1345171]	-	60	66	45	49	31	78	90	67	74	63	96	113	73	98	53	63	0.675520555237496	0.726572025593365	0.562263818141373
ENSMUSG00000110588	1.66577495458926	0	0.929484324763945	1.96111629516336	3.41598995919943	0	7.10749903752064	1.14852821710318	10.6621164508068	5.73693898099515	6.05865877677654	6.60541895012061	11.6447331067663	5.31939562595956	3.36340313831779	3.25728402734459	2.02854909854248	6.58099363213592	-1.70401576520359	0.00310976973075806	1	Gm45774	8	94897376	94900040	-	2665	lncRNA	predicted gene 45774 [Source:MGI Symbol;Acc:MGI:5804889]	-	2	0	1	2	3	0	8	1	11	5	6	7	10	6	3	3	0.0456768495511433	0	0.0253458261486117
ENSMUSG00000004931	234.041381119791	223.158956707567	222.146753618583	227.48949023895	263.031226858356	210.419301740791	319.837456688429	290.577638927104	318.894210210495	325.858134120524	339.284891499486	388.776086778528	256.184128348858	293.453325365436	274.677922962619	245.382063393292	248.837775737446	305.313845334905	-0.298480727827814	0.00311485344299242	0.163131580029203	Apba3	10	81102794	81109080	+	2890	protein_coding	amyloid beta (A4) precursor protein-binding, family A, member 3 [Source:MGI Symbol;Acc:MGI:1888527]	-	281	274	239	232	231	221	360	253	329	284	336	412	220	331	245	226	5.91795742891296	5.64239516345821	5.5860359093308
ENSMUSG00000039577	295.675054439594	244.334624132372	286.281172027295	263.770141699472	288.081819892485	272.307331664552	279.857774602375	329.627598308612	347.972709621786	356.837604617898	352.411985515835	362.354410978045	270.157808076978	317.390605682254	290.373804274769	314.870789309977	282.491939595845	326.546214759693	-0.213916742760905	0.00316959377137248	0.163896161906742	Nphp4	4	152561163	152647640	+	6044	protein_coding	nephronophthisis 4 (juvenile) homolog (human) [Source:MGI Symbol;Acc:MGI:2384210]	-	355	300	308	269	253	286	315	287	359	311	349	384	232	358	259	290	3.57492765048791	2.95398018347101	3.44215106209522
ENSMUSG00000056201	3612.23298902681	3559.95547360867	3667.74514551853	3722.19872822006	3723.42905552738	3395.27253397131	3805.17729721261	3913.03563567053	3941.10595354368	4152.39643444429	4037.08629825877	4269.93153561368	3888.17638434926	3755.49331192745	3770.37491805424	3768.67761963769	3674.88085734449	3947.90530697863	-0.103847893686568	0.00317364628865061	0.163896161906742	Cfl1	19	5540483	5545229	+	2844	protein_coding	cofilin 1, non-muscle [Source:MGI Symbol;Acc:MGI:101757]	-	4337	4371	3946	3796	3270	3566	4283	3407	4066	3619	3998	4525	3339	4236	3363	3471	92.8160729924959	91.4664856733668	93.7197569982962
ENSMUSG00000059714	707.954355700435	654.816792674758	628.331403540427	675.604563683778	616.01685597563	622.688793386774	654.778348831589	650.066970880399	774.457367654059	719.412148216791	788.635417443746	739.806922413509	689.368199920564	676.449810434524	692.861046493464	661.228657550951	651.282260584224	717.777446265951	-0.139750114078873	0.00319334310016247	0.164326481239678	Flot1	17	36134122	36143683	+	2893	protein_coding	flotillin 1 [Source:MGI Symbol;Acc:MGI:1100500]	-	850	804	676	689	541	654	737	566	799	627	781	784	592	763	618	609	17.8827313248751	16.5393483212751	15.7834495816695
ENSMUSG00000001128	459.753887466636	442.245669679594	402.466712622788	445.173399002083	424.721418260462	416.077985795138	438.8880655669	429.549553196589	455.563157443564	465.839445256806	567.494372091402	538.813460074124	466.953797581328	443.282968829963	459.665095570098	491.849888129033	432.359586448774	486.18277312204	-0.168927407980837	0.00321199671748854	0.164700257215902	Cfp	X	20791693	20797794	-	1736	protein_coding	complement factor properdin [Source:MGI Symbol;Acc:MGI:97545]	-	552	543	433	454	373	437	494	374	470	406	562	571	401	500	410	453	19.3531969578617	18.6149077040938	16.8477473243432
ENSMUSG00000097101	7.49598729565167	21.1756674248056	9.29484324763945	6.86390703307176	15.941286476264	13.329729522041	12.4381233156611	12.633810388135	26.1706494701622	22.9477559239806	22.215082181514	27.3653070790711	18.6315729708261	15.9581868778787	24.6649563476638	11.9433747669302	12.3966693379087	21.2371107022533	-0.777036417252939	0.00322627229025861	1	1810034E14Rik	13	64396451	64419666	+	3268	lncRNA	RIKEN cDNA 1810034E14 gene [Source:MGI Symbol;Acc:MGI:1913753]	-	9	26	10	7	14	14	14	11	27	20	22	29	16	18	22	11	0.1676192222283	0.473480479346561	0.206691024131121
ENSMUSG00000104735	7.49598729565167	6.51558997686327	10.2243275724034	5.88334888549008	18.2186131157303	13.329729522041	14.2149980750413	5.74264108551589	14.5392497056457	12.6212657581893	25.2444115699022	16.0417317360072	17.4670996601494	11.5253571895791	23.5438219682245	28.2297949036531	10.2031544410921	18.6515915614188	-0.874835902157775	0.00322668024704847	1	C130075A20Rik	3	53006421	53010596	+	4176	TEC	RIKEN cDNA C130075A20 gene [Source:MGI Symbol;Acc:MGI:2443940]	-	9	8	11	6	16	14	16	5	15	11	25	17	15	13	21	26	0.131173280230384	0.114009299035114	0.177924543473791
ENSMUSG00000034413	14.9919745913033	11.4022824595107	8.3653589228755	17.6500466564702	6.83197991839886	12.3776059847524	17.7687475938016	9.18822573682543	15.5085330193554	22.9477559239806	13.1270940163492	24.5344132433051	30.2763060775923	20.3910165661783	13.4536125532711	32.5728402734459	12.3220277329923	21.6014464591847	-0.791022705506395	0.00332978847479899	1	Neurl1b	17	26633803	26665323	+	6331	protein_coding	neuralized E3 ubiquitin protein ligase 1B [Source:MGI Symbol;Acc:MGI:3643092]	-	18	14	9	18	6	13	20	8	16	20	13	26	26	23	12	30	0.173046791420656	0.13160321550286	0.0960226883864244
ENSMUSG00000105843	175.739257709167	126.239555801726	131.057289791716	181.403257302611	146.887568245575	192.328954532306	218.55559540376	186.061571170715	237.474411858879	199.645476538631	225.180151203528	231.189663254221	224.743348960589	214.548956913702	168.170156915889	186.75095090109	169.784131244697	210.962889568316	-0.315622889890338	0.00340882224662729	0.171151283632745	Gm19439	3	87938176	87940464	+	2289	TEC	predicted gene, 19439 [Source:MGI Symbol;Acc:MGI:5011624]	-	211	155	141	185	129	202	246	162	245	174	223	245	193	242	150	172	5.61048004704044	4.02992240495021	4.16080138170952
ENSMUSG00000022948	189.898344823176	193.024353064574	179.390474679441	210.820001730061	181.04746783757	185.664089771286	178.575913317706	157.348365743135	210.334479075007	238.656661609398	220.131268889547	196.275305946441	207.27624930044	208.342995350083	200.683053919628	232.352927283914	184.471126370869	214.256617671807	-0.211069764623446	0.0035596396213746	0.173220651874504	Setd4	16	93380345	93400951	-	5379	protein_coding	SET domain containing 4 [Source:MGI Symbol;Acc:MGI:2136890]	-	228	237	193	215	159	195	201	137	217	208	218	208	178	235	179	214	2.57986310878097	2.62215029203012	2.42359155054986
ENSMUSG00000105368	98.2807223207663	100.177195894273	96.6663697754502	99.0363729057497	85.3997489799857	82.8347477441121	91.5090501080783	98.7734266708733	129.883964037101	118.1809430085	124.202504923919	115.123015987816	129.256537485106	95.7491212672721	86.3273472168232	129.205599751335	94.0847042999111	115.991129209734	-0.298681366248135	0.0035742914171971	0.173220651874504	Gm43759	5	112515078	112516338	+	1261	TEC	predicted gene 43759 [Source:MGI Symbol;Acc:MGI:5663896]	-	118	123	104	101	75	87	103	86	134	103	123	122	111	108	77	119	5.69547933320699	5.80498101018914	5.57085580915879
ENSMUSG00000073406	42.4772613420261	40.7224373553954	52.9806065115448	41.1834421984306	34.1598995919943	46.6540533271436	48.8640558829544	39.0499593815081	65.9112653322603	53.9272264213544	66.6452465445419	48.1251952080216	58.2236655338314	66.4924453244945	61.6623908691594	41.2589310130315	43.2614644488747	57.7807957808369	-0.414835873527576	0.00359997375730818	0.173220651874504	H2-Bl	17	36391007	36395115	-	1682	protein_coding	histocompatibility 2, blastocyst [Source:MGI Symbol;Acc:MGI:892004]	-	51	50	57	42	30	49	55	34	68	47	66	51	50	75	55	38	1.84547235634472	1.76910981261383	2.28903550600765
ENSMUSG00000097391	707.121468223141	737.076116132657	763.106630631199	779.543727327436	764.043087540939	761.698829830916	756.060210116258	609.868483281788	778.334500908898	851.36174477968	774.4985469646	788.875748900119	875.683929628825	839.577942963951	813.943559472905	774.147837165564	734.814819135542	812.052976348068	-0.142358616821424	0.00360685665457649	0.173220651874504	Mirg	12	109696198	109715894	+	7292	lncRNA	miRNA containing gene [Source:MGI Symbol;Acc:MGI:3781106]	-	849	905	821	795	671	800	851	531	803	742	767	836	752	947	726	713	7.08637922666439	7.3860577286311	7.605016526227
ENSMUSG00000034793	423.106838465672	396.636539841551	395.030838024676	481.454050462605	437.246714777527	394.179144437499	454.879938401321	485.827435834645	513.720156266147	578.283449284311	525.083760653966	528.433516009649	440.170911435766	500.909754777859	469.755304985051	416.932355500107	433.545187530687	496.661151114107	-0.198794416859529	0.00363283837002608	0.173220651874504	G6pc3	11	102080446	102084907	+	2226	protein_coding	glucose 6 phosphatase, catalytic, 3 [Source:MGI Symbol;Acc:MGI:1915651]	-	508	487	425	491	384	414	512	423	530	504	520	560	378	565	419	384	13.8899893215024	13.0201077919642	12.8963685272109
ENSMUSG00000051159	10.8275372048302	12.2167312066186	13.9422648714592	11.7666977709802	14.8026231565309	12.3776059847524	18.6571849734917	18.3764514736509	21.3242329016136	34.4216338859709	26.2541880326983	17.9289942931845	22.1249929028559	22.1641484414982	19.0592844504675	16.2864201367229	14.1208870802892	22.4454868806265	-0.673949911035546	0.00364281819436493	1	Cited1	X	101290987	101295787	-	1754	protein_coding	Cbp/p300-interacting transactivator with Glu/Asp-rich carboxy-terminal domain 1 [Source:MGI Symbol;Acc:MGI:108023]	-	13	15	15	12	13	13	21	16	22	30	26	19	19	25	17	15	0.451104462000957	0.508946870835199	0.577650741328822
ENSMUSG00000015806	1145.22028128012	1158.14611838745	1166.50282757875	1167.84475376978	1109.05807342008	942.602301915758	1161.18765525493	1109.47825772167	1411.27650476134	1420.4660916944	1311.69962517212	1293.71848294505	1207.55882317166	1258.9236314771	1039.2915697402	1159.59311373467	1120.00503366607	1262.81598033707	-0.173280104625457	0.00364868184380336	0.173220651874504	Qdpr	5	45591363	45607578	-	1788	protein_coding	quinoid dihydropteridine reductase [Source:MGI Symbol;Acc:MGI:97836]	-	1375	1422	1255	1191	974	990	1307	966	1456	1238	1299	1371	1037	1420	927	1068	46.8056782924974	47.3306926873491	47.4110830486539
ENSMUSG00000052751	722.113442814444	763.952924787218	771.471989554074	680.507354421686	786.816353935602	704.571417593597	745.398961559977	712.087494603971	795.781600555672	850.214356983481	757.332347097067	909.660552559467	880.341822871531	771.312365764136	759.007974880381	775.233598508012	735.864992408821	812.360577402468	-0.142267239964091	0.0036507089772446	0.173220651874504	Repin1	6	48570817	48576016	+	3975	protein_coding	replication initiator 1 [Source:MGI Symbol;Acc:MGI:1889817]	zf-C2H2	867	938	830	694	691	740	839	620	821	741	750	964	756	870	677	714	13.2753299515273	14.0435363880143	14.1040755092885
ENSMUSG00000056749	151.585520867623	161.260851927366	151.505944936523	150.025396579997	159.41286476264	181.855595622131	159.918728344214	149.308668223413	185.133112918555	213.414130093019	178.730433914908	215.147931518214	172.342049980141	162.241566591767	181.623769469161	178.064860161504	158.109196407988	185.837231830909	-0.231666316945393	0.00365718659555362	0.173220651874504	Nfil3	13	53121245	53135109	-	2026	protein_coding	nuclear factor, interleukin 3, regulated [Source:MGI Symbol;Acc:MGI:109495]	TF_bZIP	182	198	163	153	140	191	180	130	191	186	177	228	148	183	162	164	5.46758201821101	5.81616244376762	5.43440283801885
ENSMUSG00000021495	1655.78030486172	1685.09445776626	1678.64869052368	1725.78233974376	1761.51215562717	1609.08877801781	1731.56445301597	1628.61301185231	1902.70314481216	1844.99957628804	2006.42583157583	2107.12864508848	1850.34809066516	1788.20349626007	1658.15774719067	1640.58538843922	1684.51052392609	1849.81899003995	-0.13574955410617	0.00368713895045435	0.173667847633778	Fam193b	13	55687129	55718933	-	11540	protein_coding	family with sequence similarity 193, member B [Source:MGI Symbol;Acc:MGI:2385851]	-	1988	2069	1806	1760	1547	1690	1949	1418	1963	1608	1987	2233	1589	2017	1479	1511	10.4851326888626	10.6700255741166	10.5709885437614
ENSMUSG00000047363	2.49866243188389	4.07224373553954	1.85896864952789	6.86390703307176	2.27732663946629	3.80849414915458	5.33062427814048	8.03969751972225	13.5699663919359	9.17910236959223	8.07821170236871	8.49268150729793	8.1513131747364	10.6387912519191	12.3324781738319	4.34304536979278	4.34374055456334	9.34819874268438	-1.12844485221585	0.0037667763536033	1	Cstad	2	30485052	30498955	+	1229	protein_coding	CSA-conditional, T cell activation-dependent protein [Source:MGI Symbol;Acc:MGI:1925867]	-	3	5	2	7	2	4	6	7	14	8	8	9	7	12	11	4	0.148570550106343	0.242119015851624	0.109921280205127
ENSMUSG00000085609	14.9919745913033	20.3612186776977	19.5191708200428	11.7666977709802	44.4078694695926	22.8509648949275	26.6531213907024	17.2279232565477	40.7098991758078	21.8003681277816	30.2932938838827	36.8016198649577	20.9605195921793	39.0089012570368	43.7242407981312	58.6311124922026	22.2223676089743	36.4912443989975	-0.72871261595605	0.00377850827778506	0.176249128054103	1700016P03Rik	11	75063385	75068464	+	869	lncRNA	RIKEN cDNA 1700016P03 gene [Source:MGI Symbol;Acc:MGI:1922792]	-	18	25	21	12	39	24	30	15	42	19	30	39	18	44	39	54	1.26071258513714	1.71210742509578	1.63231203729235
ENSMUSG00000035615	194.062782209649	178.364275616632	121.762446544077	143.161489546925	159.41286476264	177.094977935688	165.249352622355	164.239535045755	171.563146526619	193.908537557636	185.79886915448	228.358769418455	236.388082067356	211.889259100723	160.322216259815	200.865848352916	162.918465535465	198.63684105475	-0.284146596410998	0.00387270913102788	0.179485173188023	Frmpd1	4	45184875	45285936	+	5324	protein_coding	FERM and PDZ domain containing 1 [Source:MGI Symbol;Acc:MGI:2446274]	-	233	219	131	146	140	186	186	143	177	169	184	242	203	239	143	185	2.66367499479101	2.44803062492414	1.66202255745165
ENSMUSG00000042210	200.725882028006	153.930813203395	177.531506029913	203.956094696989	182.186131157303	156.148260115338	178.575913317706	195.24979690754	209.365195761297	216.856293481617	196.906410245237	226.471506861278	224.743348960589	204.796731599443	197.31965078131	206.294655065157	181.038049682024	210.344224094491	-0.218635830424092	0.00394579720541316	0.181707731179217	Abhd14a	9	106317250	106324877	-	2111	protein_coding	abhydrolase domain containing 14A [Source:MGI Symbol;Acc:MGI:1915894]	-	241	189	191	208	160	164	201	170	216	189	195	240	193	231	176	190	6.94851771126599	5.32824700341366	6.1115138309027
ENSMUSG00000098544	0	1.62889749421582	0.929484324763945	0	0	0	0	0	1.93856662741942	1.14738779619903	5.04888231398045	3.77452511435464	1.16447331067663	7.09252750127942	2.24226875887853	0	0.31979772737247	2.80107892784851	-2.94010915585268	0.00406021846604574	1	Mir7211	10	94421999	94422061	-	63	miRNA	microRNA 7211 [Source:MGI Symbol;Acc:MGI:5530918]	-	0	2	1	0	0	0	0	0	2	1	5	4	1	8	2	0	0	1.88929695543902	1.07216867755635
ENSMUSG00000024136	166.577495458926	173.477583133984	152.435429261287	155.908745465487	150.303558204775	154.24401304076	167.026227381735	149.308668223413	185.133112918555	192.761149761437	189.837975005665	207.598881289505	194.467042882997	177.313187531985	137.899528671029	217.152268489639	158.660215021296	187.770393318852	-0.240041820664281	0.00411050938204777	0.185676042949821	Dnase1l2	17	24659055	24662079	-	2328	protein_coding	deoxyribonuclease 1-like 2 [Source:MGI Symbol;Acc:MGI:1913955]	-	200	213	164	159	132	162	188	130	191	168	188	220	167	200	123	200	5.22890051777478	5.44511938252497	4.7584393369898
ENSMUSG00000025576	3448.98704347706	3942.74638474938	3369.3806772693	3253.49193367601	3959.13236271214	3285.77832718311	3910.90134539573	4048.5619652887	4324.94214577273	4424.32734214346	4095.65333310094	4534.14829361851	3650.62382897123	3824.64545506492	3982.26931576826	3850.1097203213	3652.37250496893	4085.83992934517	-0.162110677296742	0.00422275643462203	0.18645609917557	Rbfox3	11	118380588	118802423	-	5818	protein_coding	RNA binding protein, fox-1 homolog (C. elegans) 3 [Source:MGI Symbol;Acc:MGI:106368]	-	4141	4841	3625	3318	3477	3451	4402	3525	4462	3856	4056	4805	3135	4314	3552	3546	43.3206409063916	49.5190317429237	42.0860298619684
ENSMUSG00000072235	3730.50301080265	3648.73038704343	3939.1545683496	3927.13538106463	3644.86128646579	3619.97368877143	4055.71663828522	3606.37860170398	4014.77148538562	4077.81622769135	4023.95920424242	4084.9798050103	4069.83422081482	4118.98534636802	3906.03217796639	3794.73589185645	3771.55669531084	4011.38929491692	-0.0887724116110515	0.00422943295501986	0.18645609917557	Tuba1a	15	98847718	98851584	-	1803	protein_coding	tubulin, alpha 1A [Source:MGI Symbol;Acc:MGI:98869]	-	4479	4480	4238	4005	3201	3802	4565	3140	4142	3554	3985	4329	3495	4646	3484	3495	151.19892217331	147.874423933198	158.770163003595
ENSMUSG00000043811	393.95577676036	420.255553507681	377.370635854161	384.378793852019	460.01998117219	393.22702090021	387.358697544875	466.30245614389	480.764523600016	456.660342887214	510.946890174821	500.124577651989	444.828804678472	393.635276321008	491.056858194397	437.561821006623	410.358614466923	464.447386814317	-0.181243674591742	0.00429434447478881	0.188336836688818	Rtn4r	16	17945506	17970272	+	1938	protein_coding	reticulon 4 receptor [Source:MGI Symbol;Acc:MGI:2136886]	-	473	516	406	392	404	413	436	406	496	398	506	530	382	444	438	403	14.8549340344288	15.8455277160505	14.1506348991416
ENSMUSG00000030084	1559.99824497284	1547.45261950503	1444.41864068317	1431.61489546925	1538.33414495948	1498.64244769233	1624.06353007347	1665.36591479961	1609.01030075812	1639.61716076841	1678.2484811671	1766.47775351797	1744.38101939359	1679.1558859279	1524.7427560374	1644.92843380902	1538.7363047694	1660.82022392244	-0.110812157296655	0.00445699039327836	0.190674796114808	Plxna1	6	89293296	89339602	-	9054	protein_coding	plexin A1 [Source:MGI Symbol;Acc:MGI:107685]	-	1873	1900	1554	1460	1351	1574	1828	1450	1660	1429	1662	1872	1498	1894	1360	1515	12.5910122593749	12.4888914052381	11.5934899348489
ENSMUSG00000063704	12.4933121594194	6.51558997686327	8.3653589228755	13.7278140661435	4.55465327893257	7.61698829830916	23.9878092516322	10.3367539539286	14.5392497056457	21.8003681277816	21.2053057187179	48.1251952080216	25.6184128348858	15.9581868778787	8.9690750355141	17.3721814791711	10.949784988513	21.6984968734521	-0.981154663617778	0.00445961015762698	1	Mapk15	15	75865618	75871003	+	2563	protein_coding	mitogen-activated protein kinase 15 [Source:MGI Symbol;Acc:MGI:2652894]	-	15	8	9	14	4	8	27	9	15	19	21	51	22	18	8	16	0.356209922123869	0.185759981572624	0.237190651648245
ENSMUSG00000022428	239.038705983559	172.663134386877	215.640363345235	225.528373943786	236.841970504494	215.179919427234	203.452159949028	214.774776598294	229.720145349201	250.130539571388	260.522327401391	262.329495447647	257.348601659535	281.041402238197	242.165025958881	212.809223119846	215.389925517313	249.508345093261	-0.216591671528644	0.00448637311236356	0.190897053197075	Cby1	15	79543400	79551861	+	1228	protein_coding	chibby family member 1, beta catenin antagonist [Source:MGI Symbol;Acc:MGI:1920989]	-	287	212	232	230	208	226	229	187	237	218	258	278	221	317	216	196	14.2248236007491	10.2742060817767	12.7612519472017
ENSMUSG00000021285	1146.05316875741	1138.59934845686	1053.10573995755	1159.01973044155	1148.91128961074	1092.08569727008	1147.86109455958	1081.91358051119	1146.66216011859	1133.61914264464	1271.30856666028	1181.426360793	1325.17062755	1359.99214837033	1186.16017344674	1162.85039776202	1120.94370619562	1220.8986971682	-0.123494454677429	0.00451907989164531	0.190897053197075	Ppp1r13b	12	111794891	111874544	-	4952	protein_coding	protein phosphatase 1, regulatory subunit 13B [Source:MGI Symbol;Acc:MGI:1336199]	-	1376	1398	1133	1182	1009	1147	1292	942	1183	988	1259	1252	1138	1534	1058	1071	16.9122409509314	16.8010844157246	15.454428116982
ENSMUSG00000023348	127.431784026078	110.765029606676	135.704711415536	128.4531173332	140.055588327177	114.254824474637	106.61248556281	151.60572465762	164.778163330651	160.634291467864	160.554457584578	171.740892703136	142.065743902549	127.665495023029	134.536125532711	152.006587942747	126.860408175467	151.747719685908	-0.265541536898677	0.00454484175182263	0.190897053197075	Trip6	5	137307916	137312666	-	2429	protein_coding	thyroid hormone receptor interactor 6 [Source:MGI Symbol;Acc:MGI:1343458]	-	153	136	146	131	123	120	120	132	170	140	159	182	122	144	120	140	3.83378077814551	3.33213180613453	4.06002778763415
ENSMUSG00000023266	161.580170595158	149.858569467855	168.236662782274	148.064280284834	158.274201442907	121.871812772947	152.811229306694	181.467458302302	170.593863212909	218.003681277816	176.710880989316	217.035194075392	186.315729708261	154.262473152827	181.623769469161	178.064860161504	155.270548119371	185.326306505898	-0.255538001932809	0.00455459774225387	0.190897053197075	Frs3	17	47999955	48015211	+	3128	protein_coding	fibroblast growth factor receptor substrate 3 [Source:MGI Symbol;Acc:MGI:2135965]	-	194	184	181	151	139	128	172	158	176	190	175	230	160	174	162	164	3.77483823312605	3.50075612331349	3.9085484111813
ENSMUSG00000021262	632.161595266624	591.289790400341	600.446873797508	662.857307765216	584.134283023102	636.018522908815	700.977092575473	588.046447156827	743.440301615348	719.412148216791	657.364477280254	698.287146155608	661.420840464325	671.130414808565	686.134240216829	656.885612181159	624.491489111738	686.75939761736	-0.135987000279878	0.00456978094958496	0.190979862806354	Evl	12	108520979	108654775	+	2940	protein_coding	Ena-vasodilator stimulated phosphoprotein [Source:MGI Symbol;Acc:MGI:1194884]	-	759	726	646	676	513	668	789	512	767	627	651	740	568	757	612	605	15.7129527681687	14.696031317665	14.8418778364587
ENSMUSG00000007659	1297.63868962503	1224.93091565029	1177.65663947592	1415.92596510795	1351.59336052324	1310.12198730918	1356.64387878675	1525.24547231302	1608.04101744441	1516.84666657512	1510.62558834295	1677.77641333064	1517.30872381165	1424.7114618195	1348.72465846543	1299.65632691049	1332.46961359892	1487.96135708752	-0.160693062996731	0.00465818675398186	0.192050623991562	Bcl2l1	2	152622588	152673648	-	4586	protein_coding	BCL2-like 1 [Source:MGI Symbol;Acc:MGI:88139]	-	1558	1504	1267	1444	1187	1376	1527	1328	1659	1322	1496	1778	1303	1607	1203	1197	20.6774396768224	19.5175169125336	18.661486264986
ENSMUSG00000002319	458.920999989341	422.698899749004	407.114134246608	377.514886818947	446.356021335392	432.264085929045	445.10712722473	508.798000176708	541.829372363728	512.882344900966	605.865877677654	560.516979481663	458.802484406592	496.476925089559	440.60581111963	421.2754008699	437.346769433722	504.781899488712	-0.209628039527563	0.0046693460217343	0.192050623991562	Ipo4	14	55862857	55873414	-	4669	protein_coding	importin 4 [Source:MGI Symbol;Acc:MGI:1923001]	-	551	519	438	385	392	454	501	443	559	447	600	594	394	560	393	388	7.18275551870229	6.61537187320516	6.3365651078368
ENSMUSG00000034570	2290.44056256023	2335.83900670548	2406.43491681385	2276.85601868466	2766.95186695154	2642.14281597599	2605.78683463101	2569.25762165981	2703.33116193638	2734.22511834229	2876.85314250606	2923.36970106767	2728.36096691534	2652.6052854785	2468.73790352526	2643.82886886136	2486.71370549782	2716.41401857911	-0.128411622212876	0.00468246300953291	0.192050623991562	Inpp5j	11	3444375	3454821	-	5092	protein_coding	inositol polyphosphate 5-phosphatase J [Source:MGI Symbol;Acc:MGI:2158663]	-	2750	2868	2589	2322	2430	2775	2933	2237	2789	2383	2849	3098	2343	2992	2202	2435	32.8706020373077	33.5198086308469	34.3437188708139
ENSMUSG00000049932	159.914395640569	114.837273342215	129.198321142188	139.239256956599	150.303558204775	151.387642428895	153.699666686384	127.486632098453	156.054613507263	181.287271799447	135.310046014676	185.895361881966	165.355210116081	173.766923781346	164.806753777572	179.150621503952	140.75834331251	167.703350297788	-0.252514867514681	0.00469495789000699	0.192050623991562	H2ax	9	44245991	44247374	+	1384	protein_coding	H2A.X variant histone [Source:MGI Symbol;Acc:MGI:102688]	-	192	141	139	142	132	159	173	111	161	158	134	197	142	196	147	165	8.44361646615932	6.06308701414915	6.78394588826661
ENSMUSG00000046157	1130.22830668881	1308.0046878553	1299.41908601999	1223.73656818194	1344.76138060484	1327.26021098037	1291.78795006938	1367.89710656989	1353.11950593876	1402.10788695521	1433.88257717045	1447.530381355	1504.4995173942	1383.04286274949	1271.36638628412	1387.60299564879	1286.63691212131	1397.894014187	-0.120814518877456	0.00469965968771054	0.192050623991562	Tmem229b	12	79008569	79054401	-	4732	protein_coding	transmembrane protein 229B [Source:MGI Symbol;Acc:MGI:2444389]	-	1357	1606	1398	1248	1181	1394	1454	1191	1396	1222	1420	1534	1292	1560	1134	1278	17.4541406488802	20.1981495517128	19.9556602086007
ENSMUSG00000112761	8.3288747729463	10.5878337124028	3.71793729905578	4.9027907379084	11.3866331973314	11.4254824474637	9.77281117659088	12.633810388135	25.2013661564525	13.7686535543884	24.2346351071061	20.7598881289505	9.31578648541303	9.7522253142592	12.3324781738319	16.2864201367229	9.09452171647929	16.4564316321406	-0.871598257007522	0.00474758161813755	1	Gm47972	10	126798192	126798619	+	428	lncRNA	predicted gene, 47972 [Source:MGI Symbol;Acc:MGI:6097254]	-	10	13	4	5	10	12	11	11	26	12	24	22	8	11	11	15	1.42206546791819	1.80763341881374	0.631276884916358
ENSMUSG00000033594	162.413058072453	173.477583133984	154.294397910815	126.492001038037	149.164894885042	164.717371950936	172.356851659876	155.051309308929	241.351545113718	208.824578908223	195.896633782441	207.598881289505	187.480203018937	143.623681900908	170.412425674768	170.464530764367	157.245933495009	190.706560056608	-0.27546364641894	0.0047829453694345	0.192050623991562	Spata2l	8	123956540	123962972	-	3591	protein_coding	spermatogenesis associated 2-like [Source:MGI Symbol;Acc:MGI:1926029]	-	195	213	166	129	131	173	194	135	249	182	194	220	161	162	152	157	3.30508448767619	3.53000220621502	3.12245614867289
ENSMUSG00000098090	39.9785989101422	33.3923986314242	42.7562789391415	39.2223259032672	33.0212362722611	26.6594590440821	27.5415587703925	20.6735079078572	41.6791824895176	45.8955118479612	45.439940825824	31.1398321934258	51.2368256697717	52.3073903219357	48.2087783158883	52.1165444375134	32.905670547321	46.0030007627297	-0.472085882006192	0.00478847318645122	0.192050623991562	2700099C18Rik	17	95057474	95082579	+	2356	transcribed_unprocessed_pseudogene	RIKEN cDNA 2700099C18 gene [Source:MGI Symbol;Acc:MGI:1924272]	-	48	41	46	40	29	28	31	18	43	40	45	33	44	59	43	48	1.24002177304377	1.03566511797517	1.31882208300438
ENSMUSG00000026611	7.49598729565167	4.07224373553954	6.50639027334761	8.82502332823512	1.13866331973314	7.61698829830916	4.4421868984504	9.18822573682543	6.78498319596797	6.88432677719418	9.0879881651648	7.54905022870927	17.4670996601494	22.1641484414982	13.4536125532711	18.4579428216193	6.16071361076151	12.7311439804468	-1.04824287628395	0.00478923155102343	1	Spata17	1	186776845	186947662	-	2870	protein_coding	spermatogenesis associated 17 [Source:MGI Symbol;Acc:MGI:1921967]	-	9	5	7	9	1	8	5	8	7	6	9	8	15	25	12	17	0.190863978481563	0.10368093048141	0.164747869965976
ENSMUSG00000091896	995.300535367083	987.111881494785	1003.84307074506	961.927542777628	920.03996234438	965.453266810686	955.070183166836	939.4960815904	1036.16386235568	1017.73297522854	949.189875028324	972.883848224908	1130.70358466701	1148.10288926961	1047.13951039627	1122.67722809143	966.030315537107	1053.07422165772	-0.123172273688467	0.00484593639854714	0.192050623991562	Ube2d2a	18	35904611	35942547	+	11565	protein_coding	ubiquitin-conjugating enzyme E2D 2A [Source:MGI Symbol;Acc:MGI:1930715]	-	1195	1212	1080	981	808	1014	1075	818	1069	887	940	1031	971	1295	934	1034	6.28905840226058	6.23688535795513	6.30785618858057
ENSMUSG00000047613	118.270021775837	160.446403180258	143.140586013647	104.91972179124	150.303558204775	157.100383652626	146.592167648863	138.971914269485	183.194546291135	143.423474524879	175.70110452652	165.135473753015	181.657836465554	156.922170965807	198.440785160749	147.663542572955	139.968094567091	169.017366782577	-0.271522113150472	0.00485771192708133	0.192050623991562	A430005L14Rik	4	154041694	154046382	+	1552	protein_coding	RIKEN cDNA A430005L14 gene [Source:MGI Symbol;Acc:MGI:2140680]	-	142	197	154	107	132	165	165	121	189	125	174	175	156	177	177	136	5.56877905143014	7.55414449547478	6.70243589539417
ENSMUSG00000026860	2075.55559341822	2210.41389965086	2056.94881070261	2017.00810957552	2312.62520237801	2067.06019945365	2111.81565152332	2088.02429869358	2414.48473445089	2404.92482083317	2426.492840099	2646.88573644119	2205.51245042153	2156.12836038894	2158.18368042058	2117.23461777398	2117.43147067447	2316.23090510366	-0.130026474369053	0.00487398581000985	0.192050623991562	Sh3glb2	2	30234821	30249349	-	3990	protein_coding	SH3-domain GRB2-like endophilin B2 [Source:MGI Symbol;Acc:MGI:2385131]	-	2492	2714	2213	2057	2031	2171	2377	1818	2491	2096	2403	2805	1894	2432	1925	1950	38.0135563536418	40.4806731873277	37.4638307910349
ENSMUSG00000013419	584.68700906083	612.465457825147	560.479047832659	629.518330747439	666.118042043889	620.784546312196	694.758030917643	664.99783770274	710.484668949218	744.65467973317	743.195476617922	794.537536571651	684.710306677857	664.924453244945	640.167730659819	630.827339962402	629.226037805318	701.687774052123	-0.159262916319302	0.00491191090336737	0.192050623991562	Zfp651	9	121588396	121600808	+	7063	protein_coding	zinc finger protein 651 [Source:MGI Symbol;Acc:MGI:2670992]	ZBTB	702	752	603	642	585	652	782	579	733	649	736	842	588	750	571	581	6.04938556178432	6.33635371378162	5.7667585858259
ENSMUSG00000038690	797.906203248255	809.562054625261	900.670310696262	899.171821332401	828.946896765728	794.07103009873	855.565196641547	794.781526235399	913.064881514547	866.277786130267	954.238757342304	920.040496623943	979.322054279045	926.461404854624	834.123978302811	879.466687383039	835.084379955448	909.124505803822	-0.122992391757515	0.00491415842855312	0.192050623991562	Atp5j2	5	145120508	145128872	-	3306	protein_coding	ATP synthase, H+ transporting, mitochondrial F0 complex, subunit F2 [Source:MGI Symbol;Acc:MGI:1927558]	-	958	994	969	917	728	834	963	692	942	755	945	975	841	1045	744	810	17.6370529769415	17.8934594590899	19.7981492010837
ENSMUSG00000008604	1231.00769144146	1160.58946462877	1189.73993569785	1167.84475376978	1245.69767178806	1169.20770379046	1241.14701942704	1293.24277245818	1331.79527303714	1270.15829039233	1343.0026955188	1345.61820326743	1286.74300829767	1352.01305493139	1157.01067958132	1350.68711000556	1212.3096266252	1304.62853937895	-0.108018461820163	0.0049725688780172	0.193300898366253	Ubqln4	3	88461065	88477032	+	4147	protein_coding	ubiquilin 4 [Source:MGI Symbol;Acc:MGI:2150152]	-	1478	1425	1280	1191	1094	1228	1397	1126	1374	1107	1330	1426	1105	1525	1032	1244	21.6922079083086	20.4499197220326	20.8487297222436
ENSMUSG00000052981	908.680237728441	847.026696992225	926.695871789653	961.927542777628	956.47718857584	895.948248588615	998.60361477165	1027.93275430734	1001.26966306213	948.889707456597	1097.62701505935	1081.4014452626	996.789153939194	1021.32396018424	1007.8998071159	1024.9587072711	940.411519441425	1022.51993241889	-0.123449386915689	0.00507668435188153	0.195810845201156	Ube2ql1	13	69850951	69888008	-	2674	protein_coding	ubiquitin-conjugating enzyme E2Q family-like 1 [Source:MGI Symbol;Acc:MGI:1924230]	-	1091	1040	997	981	840	941	1124	895	1033	827	1087	1146	856	1152	899	944	24.8328581194264	23.1463606059022	25.1847370254271
ENSMUSG00000073478	20.8221869323657	26.0623599074531	39.0383416400857	32.3584188701954	22.7732663946629	9.52123537288645	31.9837456688429	28.7132054275795	45.5563157443564	43.6007362555631	31.3030703466788	39.6325137007237	30.2763060775923	38.1223353193769	39.2397032803742	44.516215040376	26.4090950267589	39.0308994706302	-0.564502506617585	0.00507865412991079	0.195810845201156	D730003I15Rik	1	190956601	190958337	+	1737	lncRNA	RIKEN cDNA D730003I15 gene [Source:MGI Symbol;Acc:MGI:1925971]	-	25	32	42	33	20	10	36	25	47	38	31	42	26	43	35	41	0.875998877761923	1.0963795803584	1.63325176788377
ENSMUSG00000029146	929.502424660807	1000.95751019562	918.330512866777	872.696751347695	939.397238779843	812.161377307214	1021.70298664359	959.021061281154	1139.87717692262	1141.65085721803	1048.14796838234	1098.3868082772	983.979947521751	930.007668605263	992.203925803747	957.641504039309	931.721232885338	1036.48698209628	-0.153351885027662	0.00510077738767334	0.195810845201156	Snx17	5	31350571	31356487	+	3091	protein_coding	sorting nexin 17 [Source:MGI Symbol;Acc:MGI:2387801]	-	1116	1229	988	890	825	853	1150	835	1176	995	1038	1164	845	1049	885	882	21.9749830676217	23.6626650548006	21.5904455405428
ENSMUSG00000025889	188.232569868586	194.65325055879	254.678704985321	257.886792813982	220.90068402823	239.935131396739	229.216843960041	197.546853341747	262.675778015332	218.003681277816	241.336574608265	311.398321934257	252.690708416828	265.083215360318	278.041326100937	262.754244872463	222.881353869179	261.497981323277	-0.233213202335536	0.00523201376374994	0.19856934126988	Snca	6	60708559	60806839	-	2703	protein_coding	synuclein, alpha [Source:MGI Symbol;Acc:MGI:1277151]	-	226	239	274	263	194	252	258	172	271	190	239	330	217	299	248	242	5.08892151612247	5.26214285202467	6.8471238298105
ENSMUSG00000052384	74.9598729565167	57.0114122975536	69.7113243572959	63.7362795928092	95.647718857584	98.0687243407304	99.504986525289	88.4366727169447	94.0204814298419	107.854452842709	102.997199205201	144.375585624065	109.460491203603	121.45953345941	85.2062128373839	79.2605779987183	80.8846239555904	105.579316825116	-0.392464560063505	0.00528017768356637	0.199737240552356	Nrros	16	31961603	31984412	-	4177	protein_coding	negative regulator of reactive oxygen species [Source:MGI Symbol;Acc:MGI:2445095]	-	90	70	75	65	84	103	112	77	97	94	102	153	94	137	76	73	1.3114187652432	0.997342539320816	1.21283145833224
ENSMUSG00000039768	833.720364771924	835.624414532714	849.548672834245	812.882704345213	817.560263568397	769.315818129225	848.457697604027	879.772614301035	903.37204837745	883.488603073253	895.671722500131	915.322340230999	883.835242803561	924.688272979304	904.755444207485	830.60742697287	830.860318760847	892.717637643132	-0.104930532575996	0.00539411912202443	0.201403928383543	Dnajc11	4	152018148	152066594	+	10678	protein_coding	DnaJ heat shock protein family (Hsp40) member C11 [Source:MGI Symbol;Acc:MGI:2443386]	-	1001	1026	914	829	718	808	955	766	932	770	887	970	759	1043	807	765	5.70568144118049	5.71831694164018	5.78175845580165
ENSMUSG00000041734	301.505266780656	321.707255107624	352.274559085535	370.650979785875	333.628352681811	388.466403213767	354.486514496342	296.32028001262	347.003426308076	390.11185070767	359.480420755408	378.396142714052	379.618299280581	422.005386326125	455.180558052341	374.587663144628	339.879951395529	388.29796841111	-0.191341826273099	0.00540419946146713	0.201403928383543	Kirrel	3	86985900	87082054	-	7463	protein_coding	kirre like nephrin family adhesion molecule 1 [Source:MGI Symbol;Acc:MGI:1891396]	-	362	395	379	378	293	408	399	258	358	340	356	401	326	476	406	345	2.95228641749125	3.14988307222967	3.43027891116348
ENSMUSG00000089768	1.66577495458926	9.7733849652949	5.57690594858367	9.8055814758168	12.5252965170646	12.3776059847524	5.33062427814048	5.74264108551589	18.4163829604845	11.4738779619903	19.1857527931257	12.2672066216526	16.3026263494728	7.09252750127942	15.6958813121497	17.3721814791711	7.84972690121974	14.7258046224158	-0.917562208130623	0.00548174571310888	1	Tmsb15b1	X	135874771	135877623	-	439	protein_coding	thymosin beta 15b1 [Source:MGI Symbol;Acc:MGI:3843059]	-	2	12	6	10	11	13	6	5	19	10	19	13	14	8	14	16	0.277286569598626	1.62677505502495	0.923188519627111
ENSMUSG00000037990	30.8168366599013	25.2479111603452	32.5319513667381	43.1445584935939	30.7439096327949	28.5637061186593	41.7565568454338	34.4558465130954	49.4334489991952	65.4011043833447	36.3519526606592	42.4634075364897	38.4276192523287	61.173049698535	36.9974345214957	41.2589310130315	33.4076595988202	46.4383685081349	-0.480716865000611	0.00552401439069394	0.204289637057377	Sh3rf3	10	58649181	58974738	+	7242	protein_coding	SH3 domain containing ring finger 3 [Source:MGI Symbol;Acc:MGI:2444637]	-	37	31	35	44	27	30	47	30	51	57	36	45	33	69	33	38	0.310961457469655	0.254749858738775	0.326447381111814
ENSMUSG00000033453	310.667029030897	321.707255107624	275.127360130128	329.467537587445	337.04434264101	338.955979274758	323.391206207189	254.973264196906	353.788409504044	353.395441229301	318.079585780768	404.817818514535	371.466986105845	382.109919131429	301.585148069162	373.501901802179	311.416746771994	357.343151267158	-0.198587647956643	0.00556349189846323	0.204449256439745	Adamts15	9	30810451	30833748	-	10363	protein_coding	a disintegrin-like and metallopeptidase (reprolysin type) with thrombospondin type 1 motif, 15 [Source:MGI Symbol;Acc:MGI:2449569]	-	373	395	296	336	296	356	364	222	365	308	315	429	319	431	269	344	2.19071909254396	2.26841429779505	1.92934492898494
ENSMUSG00000003271	49.1403611603832	57.0114122975536	52.9806065115448	62.7557214452275	58.0718293063903	44.7498062525663	55.083117540785	48.2381851183335	68.8191152733894	94.0857992883204	48.4692702142123	85.870446351568	78.0197118153341	55.8536540725754	65.0257940074772	66.23144188934	53.503879954098	70.2969041140271	-0.389518388170333	0.00557074737463758	0.204449256439745	Sult2b1	7	45379407	45434093	-	3950	protein_coding	sulfotransferase family, cytosolic, 2B, member 1 [Source:MGI Symbol;Acc:MGI:1926342]	-	59	70	57	64	51	47	62	42	71	82	48	91	67	63	58	61	0.909113853060001	1.054658173859	0.974723473697435
ENSMUSG00000002147	230.709831210612	220.715610466243	222.146753618583	214.742234320388	271.001870096488	188.520460383152	226.55153182097	189.507155822024	255.890794819364	230.624947036005	238.307245219877	254.780445218938	301.598587465247	273.062308799257	254.497504132713	236.695972653707	220.486930967308	255.682225668138	-0.214115657035875	0.00568877284551689	0.207087257072295	Stat6	10	127478855	127496826	+	4402	protein_coding	signal transducer and activator of transcription 6 [Source:MGI Symbol;Acc:MGI:103034]	STAT	277	271	239	219	238	198	255	165	264	201	236	270	259	308	227	218	3.82994987765808	3.6637854293742	3.66734297545798
ENSMUSG00000047767	510.560023581608	561.969635504457	495.415145099182	509.890236742474	506.705177281249	486.535127554498	453.991501021631	512.243584828018	519.535856148405	519.76667167816	609.904983528838	583.164130167791	532.164302979219	545.238051660855	563.930592857949	583.053840894681	504.663803951639	557.094803739487	-0.142627191979387	0.00569991205496359	0.207087257072295	Atg16l2	7	100912241	100951458	-	8469	protein_coding	autophagy related 16-like 2 (S. cerevisiae) [Source:MGI Symbol;Acc:MGI:1920933]	-	613	690	533	520	445	511	511	446	536	453	604	618	457	615	503	537	4.40546445182297	4.84872704291737	4.2510747459753
ENSMUSG00000027222	309.834141553602	245.14907287948	273.2683914806	241.217304305093	292.636473171418	273.259455201841	251.427778452293	295.171751795517	347.972709621786	339.626787674913	289.805844822478	318.003740884378	273.651228009008	288.133929739476	330.734641934582	306.184698570391	272.745546104981	311.764197657127	-0.194614529225567	0.00576009125201564	0.207235570636261	Pex16	2	92205021	92211562	+	1775	protein_coding	peroxisomal biogenesis factor 16 [Source:MGI Symbol;Acc:MGI:1338829]	-	372	301	294	246	257	287	283	257	359	296	287	337	235	325	295	282	12.7558070726796	10.0920389199972	11.1880046454641
ENSMUSG00000061981	956.154823934235	1057.96892249317	923.907418815361	1001.1498686809	980.389118290236	913.08647225981	998.60361477165	968.209287017979	1073.96591159036	1047.56505792971	1087.52925043139	1103.10496467014	1061.99965933709	1005.36577330636	974.265775732719	1060.78883157189	974.933690782918	1051.82315307121	-0.109193560149769	0.00576406989504414	0.207235570636261	Flot2	11	77928757	77951260	+	2740	protein_coding	flotillin 2 [Source:MGI Symbol;Acc:MGI:103309]	-	1148	1299	994	1021	861	959	1124	843	1108	913	1077	1169	912	1134	869	977	25.5008516521458	28.2143056463984	24.5041412138445
ENSMUSG00000090841	1689.09580395351	1856.94314340603	1825.50721383639	1911.10782963669	1903.84507059382	1433.8980471567	1918.13630275088	1952.4979690754	2144.05468992588	2104.30921822902	2177.07805378837	2179.7882535398	2027.34803388801	1776.67813907049	1977.68104533086	1843.62275947704	1811.37892255118	2028.82002415618	-0.16389890541327	0.00576800110113744	0.207235570636261	Myl6	10	128326729	128330014	-	3187	protein_coding	myosin, light polypeptide 6, alkali, smooth muscle and non-muscle [Source:MGI Symbol;Acc:MGI:109318]	-	2028	2280	1964	1949	1672	1506	2159	1700	2212	1834	2156	2310	1741	2004	1764	1698	38.7301560434735	42.5758730278101	41.6258471325393
ENSMUSG00000036578	69.9625480927489	67.5992460099564	65.0639027334761	96.0946984630047	34.1598995919943	50.4625474762982	82.6246763111775	66.6146365919844	93.0511981161322	87.2014725111262	99.9678698168128	84.9268150729793	100.14470471819	87.7700278283328	72.8737346635521	81.4321006836147	66.57276940883	88.4209904263425	-0.403619381918558	0.00582232737293356	0.20795325954434	Fxyd7	7	30741938	30750892	-	693	protein_coding	FXYD domain-containing ion transport regulator 7 [Source:MGI Symbol;Acc:MGI:1889006]	-	84	83	70	98	30	53	93	58	96	76	99	90	86	99	65	75	7.37750327598768	7.12780215006541	6.82289158444952
ENSMUSG00000072893	199.892994550711	194.65325055879	223.076237943347	165.714326941304	212.930040790098	156.148260115338	219.44403278345	200.992437993056	263.645061329041	240.951437201796	261.532103864187	256.667707776115	193.30256957232	199.477335973484	204.046457057946	251.896631447982	196.606447709512	233.939913027859	-0.252129509500376	0.00582441702043277	0.20795325954434	4933439C10Rik	11	59396488	59404473	+	5616	lncRNA	RIKEN cDNA 4933439C10 gene [Source:MGI Symbol;Acc:MGI:1921726]	-	240	239	240	169	187	164	247	175	272	210	259	272	166	225	182	232	2.60104282166232	2.53268734491145	2.88660797803634
ENSMUSG00000030800	0	0.814448747107908	0	1.96111629516336	1.13866331973314	0	0.88843737969008	1.14852821710318	2.90784994112913	8.03171457339321	3.02932938838827	1.88726255717732	2.32894662135326	5.31939562595956	2.24226875887853	1.0857613424482	0.743899244849709	3.35406610109093	-2.22280964981859	0.00586422979168228	1	Prss8	7	127524888	127529276	-	1852	protein_coding	protease, serine 8 (prostasin) [Source:MGI Symbol;Acc:MGI:1923810]	-	0	1	0	2	1	0	1	1	3	7	3	2	2	6	2	1	0	0.0321343704623808	0
ENSMUSG00000024194	317.330128849254	370.574179934098	345.768168812187	344.17590980117	357.540282396207	357.99845002053	350.932764977582	373.271670558533	388.682608797594	400.438340873461	457.428737646628	446.337594772436	427.361705018323	375.017391630149	359.884135800003	333.328732131596	352.198944418695	398.559905833774	-0.180160969817303	0.00587900114370013	0.20862490296707	Cuta	17	27152793	27158543	-	3740	protein_coding	cutA divalent cation tolerance homolog [Source:MGI Symbol;Acc:MGI:1914925]	-	381	455	372	351	314	376	395	325	401	349	453	473	367	423	321	307	6.20035753268671	7.24020016412562	6.71854147786383
ENSMUSG00000053436	1510.02499633516	1582.47391563067	1570.82850885107	1509.07898912821	1585.01934106854	1555.76985992965	1520.11635664973	1509.16607727358	1600.28675093473	1679.77573363538	1544.95798807802	1636.25663707273	1682.66393392773	1718.16478718494	1559.49792180001	1679.67279676736	1542.80975560832	1637.65956867511	-0.0861185784508314	0.00588838924004092	0.20862490296707	Mapk14	17	28910303	28967380	+	4376	protein_coding	mitogen-activated protein kinase 14 [Source:MGI Symbol;Acc:MGI:1346865]	-	1813	1943	1690	1539	1392	1634	1711	1314	1651	1464	1530	1734	1445	1938	1391	1547	25.2164444412173	26.4244688092248	26.0863343463037
ENSMUSG00000045761	18.3235245004819	13.8456287008344	18.5896864952789	18.6306048040519	13.6639598367977	24.7552119695048	23.0993718719421	11.4852821710318	25.2013661564525	43.6007362555631	27.2639644954944	23.5907819647165	31.440779388269	19.5044506285184	17.9381500710282	33.6586016158941	17.7991587937404	27.774853821992	-0.624082125548498	0.00590975622103996	1	Togaram2	17	71980256	72036664	+	5624	protein_coding	TOG array regulator of axonemal microtubules 2 [Source:MGI Symbol;Acc:MGI:2443498]	-	22	17	20	19	12	26	26	10	26	38	27	25	27	22	16	31	0.238089766108066	0.179893051144665	0.240208487503735
ENSMUSG00000044550	574.692359333295	526.948339378817	573.491828379354	586.373772253845	633.096805771627	495.104239390095	523.289616637457	631.690519406748	648.450536871796	625.326348928471	679.579559461768	703.005302548551	675.394520192444	574.494727603633	606.533699276641	575.453511497544	568.085935068905	636.029775797606	-0.165577260910701	0.00591461253529598	0.20862490296707	Tceal3	X	135491591	135569127	+	3546	protein_coding	transcription elongation factor A (SII)-like 3 [Source:MGI Symbol;Acc:MGI:1913354]	-	690	647	617	598	556	520	589	550	669	545	673	745	580	648	541	530	11.8433269595488	10.8586623238367	11.7530368486444
ENSMUSG00000086964	6.66309981835704	6.51558997686327	8.3653589228755	8.82502332823512	6.83197991839886	3.80849414915458	7.10749903752064	1.14852821710318	11.6313997645165	6.88432677719418	13.1270940163492	9.43631278588659	10.4802597960897	13.2984890648989	16.8170156915889	11.9433747669302	6.15819667106352	11.7022840829318	-0.910748317092327	0.0059164754363205	1	Gm15948	5	67146159	67148550	-	403	lncRNA	predicted gene 15948 [Source:MGI Symbol;Acc:MGI:3801731]	-	8	8	9	9	6	4	8	1	12	6	13	10	9	15	15	11	1.20822634296573	1.1813966073713	1.50848545948996
ENSMUSG00000095567	959.486373843414	1041.67994755101	939.708652336348	966.830333515537	1062.37287731102	938.793807766604	1024.36829878266	981.991625623218	1161.20140982423	1158.86167416102	1167.30159099228	1167.27189161417	951.374694822806	1058.55972956595	985.477119527112	1042.33088875027	989.403989591227	1086.54737490723	-0.136338855597244	0.00592720333910444	0.20862490296707	Noc2l	4	156320376	156332073	+	4160	protein_coding	NOC2 like nucleolar associated transcriptional repressor [Source:MGI Symbol;Acc:MGI:1931051]	-	1152	1279	1011	986	933	986	1153	855	1198	1010	1156	1237	817	1194	879	960	16.8547574843719	18.2973414397128	16.4157787450954
ENSMUSG00000024376	50.8061361149724	57.8258610446615	52.9806065115448	76.483535511371	42.1305428301263	57.1274122373187	63.0790539579957	50.5352415525399	81.4197983516157	78.022370141534	75.7332347097067	67.9414520583834	67.5394520192445	61.173049698535	61.6623908691594	87.9466687383039	56.3710487200663	72.6798020733103	-0.360527287334897	0.00596654730683793	0.209341042378067	Epb41l4a	18	33929380	34140019	-	9071	protein_coding	erythrocyte membrane protein band 4.1 like 4a [Source:MGI Symbol;Acc:MGI:103007]	-	61	71	57	78	37	60	71	44	84	68	75	72	58	69	55	81	0.409296496928762	0.465815526495356	0.424446888006269
ENSMUSG00000042165	2.49866243188389	12.2167312066186	7.43587459811156	11.7666977709802	4.55465327893257	5.71274122373187	8.8843737969008	5.74264108551589	8.72354982338739	13.7686535543884	17.1661998675335	16.0417317360072	12.8092064174429	19.5044506285184	16.8170156915889	6.51456805468918	7.35154692408442	13.9181719716945	-0.914739991698516	0.00607392894413683	1	Gm9774	3	92335339	92336730	-	1392	protein_coding	predicted pseudogene 9774 [Source:MGI Symbol;Acc:MGI:3642386]	-	3	15	8	12	4	6	10	5	9	12	17	17	11	22	15	6	0.131173280230384	0.641302307072514	0.388199003942818
ENSMUSG00000024856	241.537368415443	251.664662856344	252.819736335793	205.917210992153	236.841970504494	234.222390173007	254.981527971053	249.23062311139	273.337894466138	333.889848693918	285.766738971293	325.552791113087	242.210448620739	234.053407542221	272.435654203741	267.097290242256	240.901936294959	279.293009231674	-0.2119089267457	0.00615219624954173	0.209993255116211	Cdk2ap2	19	4147182	4149019	+	1636	protein_coding	CDK2-associated protein 2 [Source:MGI Symbol;Acc:MGI:1098779]	-	290	309	272	210	208	246	287	217	282	291	283	345	208	264	243	246	10.7889221196825	11.2405085059693	11.2302460015927
ENSMUSG00000039059	229.876943733318	202.797738029869	189.614802251845	205.917210992153	211.791377470365	245.64787262047	239.878092516322	215.923304815398	267.52219458388	289.141724642155	271.629868492148	303.849271705548	231.730188824649	215.435522851362	218.621203990656	241.0390180235	217.680917803717	254.871124139237	-0.227585706859856	0.00615946595383975	0.209993255116211	Hrh3	2	179741258	179746281	-	3146	protein_coding	histamine receptor H3 [Source:MGI Symbol;Acc:MGI:2139279]	-	276	249	204	210	186	258	270	188	276	252	269	322	199	243	195	222	5.33966146199109	4.71033079147679	4.38001012204522
ENSMUSG00000017400	974.478348434717	946.389444139389	928.554840439181	897.210705037237	785.677690615869	776.932806427534	1005.71111380917	806.266808406431	1067.18092839439	1030.35424098673	1021.89378034964	974.771110782085	956.032588065512	1012.45830080764	918.209056760756	952.212697327068	890.152719663691	991.639087934227	-0.153958251561141	0.00616014077858653	0.209993255116211	Stac2	11	97927449	97944288	-	3139	protein_coding	SH3 and cysteine rich domain 2 [Source:MGI Symbol;Acc:MGI:2144518]	-	1170	1162	999	915	690	816	1132	702	1101	898	1012	1033	821	1142	819	877	22.6859988440494	22.0305627460767	21.4969990631935
ENSMUSG00000023021	625.498495448267	583.95975167637	586.504608926049	624.61554000953	666.118042043889	612.215434476599	601.472106050184	638.581688709367	650.389103499216	667.779697387835	713.911959196835	676.583626748069	694.026093163271	637.440909177487	639.04659628038	672.086270975433	617.370708417532	668.908032053566	-0.117523977429178	0.00616607390883748	0.209993255116211	Cers5	15	99632762	99670766	-	3542	protein_coding	ceramide synthase 5 [Source:MGI Symbol;Acc:MGI:1919199]	-	751	717	631	637	585	643	677	556	671	582	707	717	596	719	570	619	12.9049028577642	12.0470684322609	12.0332923317046
ENSMUSG00000002289	19.1564119777765	17.917872436374	16.730717845751	20.5917210992153	15.941286476264	22.8509648949275	20.4340597328718	49.3867133354367	35.8634826072593	26.3899193125777	39.3812820490475	50.0124577651989	39.5920925630054	36.349203444057	28.0283594859816	23.8867495338603	22.8762184748271	34.9379433451235	-0.632287525382754	0.00616711394477451	0.209993255116211	Angptl4	17	33992724	34000804	-	3541	protein_coding	angiopoietin-like 4 [Source:MGI Symbol;Acc:MGI:1888999]	-	23	22	18	21	14	24	23	43	37	23	39	53	34	41	25	22	0.395335003281181	0.369749446517719	0.343360429355805
ENSMUSG00000056367	563.03193465117	593.733136641665	644.132637061414	649.129493699072	610.323539376965	532.237057344352	587.257107975143	569.669995683177	647.481253558087	667.779697387835	646.256936189497	609.585805968274	627.651114454703	617.049892611309	698.466718390661	728.54586078274	593.68936280412	655.352159917888	-0.141542539096361	0.00619110331298573	0.209993255116211	Actr3b	5	25964995	26055686	+	2425	protein_coding	ARP3 actin-related protein 3B [Source:MGI Symbol;Acc:MGI:2661120]	-	676	729	693	662	536	559	661	496	668	582	640	646	539	696	623	671	16.9667364000756	17.8906683035975	19.3030153787352
ENSMUSG00000041708	70.7954355700435	88.774913434762	74.3587459811156	121.589210300128	43.2692061498594	53.3189180881641	88.843737969008	72.3572776775002	109.529014449197	90.6436358997233	117.134069684346	100.024915530398	144.394690523902	95.7491212672721	85.2062128373839	93.3754754505449	76.6634306463227	104.507141955346	-0.441860405346628	0.0062039610601252	0.209993255116211	Mpped1	15	83663668	83742695	+	4295	protein_coding	metallophosphoesterase domain containing 1 [Source:MGI Symbol;Acc:MGI:106316]	-	85	109	80	124	38	56	100	63	113	79	116	106	124	108	76	86	1.20453414954281	1.51033785715946	1.25814438530478
ENSMUSG00000078619	1045.27378400476	1016.43203639067	972.240603703086	1032.52772940351	1119.30604329768	1028.29342027174	1009.26486332793	1039.41803647838	1046.82597880649	1103.78705994347	1121.86165016646	1214.4534555436	1173.78909716204	1101.11489457363	1062.83539170842	1071.64644499637	1032.84456460972	1112.03924661256	-0.107883373505577	0.00623915063482616	0.209993255116211	Smarcd2	11	106154005	106163798	-	3589	protein_coding	SWI/SNF related, matrix associated, actin dependent regulator of chromatin, subfamily d, member 2 [Source:MGI Symbol;Acc:MGI:1933621]	-	1255	1248	1046	1053	983	1080	1136	905	1080	962	1111	1287	1008	1242	948	987	21.2830383236995	20.6943555063302	19.686199920203
ENSMUSG00000000339	432.268600715913	412.92551478371	395.030838024676	403.009398656071	387.145528709269	422.742850556158	414.011818935577	381.311368078255	455.563157443564	500.261079142777	461.467843497813	460.492063951266	434.348544882382	439.736705079324	439.484676740191	399.560174020936	406.055739807454	448.864280594782	-0.141991038408134	0.00625913505913466	0.209993255116211	Rtca	3	116282612	116301857	-	1880	protein_coding	RNA 3'-terminal phosphate cyclase [Source:MGI Symbol;Acc:MGI:1913618]	-	519	507	425	411	340	444	466	332	470	436	457	488	373	496	392	368	16.8024599212555	16.0494771419356	15.2698491178571
ENSMUSG00000018143	88.2860725932308	65.9703485157406	68.7818400325319	70.600186625881	75.1517791023874	88.547488967844	76.4056146533469	117.149878144524	109.529014449197	105.559677250311	91.8896581144441	113.235753430639	89.6644449221004	107.274478456851	88.5696159757017	102.06156619013	81.3616510794358	100.973026098672	-0.321648669017239	0.00629874942149386	0.210343421053146	Mafk	5	139777268	139788408	+	3901	protein_coding	v-maf musculoaponeurotic fibrosarcoma oncogene family, protein K (avian) [Source:MGI Symbol;Acc:MGI:99951]	TF_bZIP	106	81	74	72	66	93	86	102	113	92	91	120	77	121	79	94	1.65383917325076	1.23571934934701	1.28132539727447
ENSMUSG00000025194	1.66577495458926	2.44334624132373	0	1.96111629516336	0	0.952123537288645	1.77687475938016	0	9.69283313709711	6.88432677719418	0	2.83089383576598	2.32894662135326	7.97909343893934	2.24226875887853	4.34304536979278	1.09990447346814	4.53767599237765	-1.98642251273822	0.00632065123109186	1	Abcc2	19	43770631	43829179	+	8532	protein_coding	ATP-binding cassette, sub-family C (CFTR/MRP), member 2 [Source:MGI Symbol;Acc:MGI:1352447]	-	2	3	0	2	0	1	2	0	10	6	0	3	2	9	2	4	0.0142673234943503	0.0209257574178373	0
ENSMUSG00000005505	124.933121594194	131.126248284373	106.890697347854	115.705861414638	153.719548163974	116.159071549215	136.819356472272	122.89251923004	173.501713154038	152.602576894471	142.378481254249	141.544691788299	135.078904038489	146.283379713888	191.713978884114	128.119838408887	126.03080300707	151.402945517054	-0.266132324914562	0.00634648366182486	0.210343421053146	Kbtbd4	2	90735084	90741970	+	3139	protein_coding	kelch repeat and BTB (POZ) domain containing 4 [Source:MGI Symbol;Acc:MGI:1914386]	-	150	161	115	118	135	122	154	107	179	133	141	150	116	165	171	118	2.90846139026275	3.05242736843231	2.47462952178904
ENSMUSG00000002249	37.4799364782583	29.3201548958847	37.1793729905578	30.3973025750321	22.7732663946629	31.4200767305253	45.3103063641941	39.0499593815081	51.3720156266147	47.0428996441602	45.439940825824	59.4487705510855	34.9341993202989	31.9163737557574	66.1469283869165	45.6019763828242	34.1162969763279	47.7378880616852	-0.479132841762662	0.00639378912236786	0.210343421053146	Tead3	17	28550645	28569791	-	6714	protein_coding	TEA domain family member 3 [Source:MGI Symbol;Acc:MGI:109241]	TEA	45	36	40	31	20	33	51	34	53	41	45	63	30	36	59	42	0.407938351386718	0.319103775315438	0.402422559940723
ENSMUSG00000055675	2251.29485112738	2436.83065134686	2118.29477613703	2340.59229827747	2481.14737369852	2419.34590825045	2246.85813323621	2501.49445685072	2433.87040072508	2391.15616727878	2541.60735685776	2663.87109945578	2638.69652199324	2726.19025830428	2353.26106244301	2552.62491609571	2349.48230611558	2537.6597228942	-0.112245859780703	0.00643762972290671	0.210343421053146	Kbtbd11	8	15061025	15083333	+	7137	protein_coding	kelch repeat and BTB (POZ) domain containing 11 [Source:MGI Symbol;Acc:MGI:1922151]	-	2703	2992	2279	2387	2179	2541	2529	2178	2511	2084	2517	2823	2266	3075	2099	2351	23.0512090064041	24.9492026700599	21.5691133834256
ENSMUSG00000073528	0	0	0	0	0	0	0.88843737969008	0	0.96928331370971	1.14738779619903	1.00977646279609	1.88726255717732	11.6447331067663	1.77313187531985	0	0	0.11105467246126	2.30394688899604	-3.33857669937725	0.00646660369098317	1	Gm10530	1	159442319	159512446	+	1252	lncRNA	predicted gene 10530 [Source:MGI Symbol;Acc:MGI:3641765]	-	0	0	0	0	0	0	1	0	1	1	1	2	10	2	0	0	0	0	0
ENSMUSG00000001383	1132.7269691207	1126.38261725024	1066.11852050424	1101.16679973423	1110.19673673981	1045.43164394293	1040.36017161708	1071.57682655727	1167.9863930202	1115.26093790546	1183.45801439702	1203.12988020054	1107.41411845347	1138.35066395535	1155.88954520188	1200.8520447477	1086.74503568331	1159.0426997352	-0.0931672299484901	0.0064690073636283	0.210343421053146	Zmat2	18	36926929	36932719	+	2592	protein_coding	zinc finger, matrin type 2 [Source:MGI Symbol;Acc:MGI:1913742]	-	1360	1383	1147	1123	975	1098	1171	933	1205	972	1172	1275	951	1284	1031	1106	31.9350257548541	31.753964975009	29.8904246947915
ENSMUSG00000021559	271.521317598049	280.984817752228	234.230049840514	374.573212376202	199.2660809533	276.115825813707	319.837456688429	227.408586986429	276.245744407267	357.984992414097	356.45109136702	391.606980614293	340.026206717576	301.432418804375	303.82741682804	334.414493474044	272.992168501107	332.748668078339	-0.282711363613029	0.00652292081892514	0.211483038209995	Dapk1	13	60749761	60911005	+	9012	protein_coding	death associated protein kinase 1 [Source:MGI Symbol;Acc:MGI:1916885]	-	326	345	252	382	175	290	360	198	285	312	353	415	292	340	271	308	2.20170828459486	2.27828835588478	1.88878716432364
ENSMUSG00000004892	2970.07674403265	3198.34022989276	3044.99064792668	2930.88830312164	3207.61457168826	2883.98219444731	3267.67268250012	2873.61759919215	3488.45064604125	3535.10180008921	3490.79723188608	3542.39181982183	3199.97265773937	3087.90916086953	3095.4520216318	3021.67381603333	3047.1478716002	3307.71864426405	-0.118318536832014	0.00656299259303047	0.211832305569689	Bcan	3	87894838	87907537	-	4064	protein_coding	brevican [Source:MGI Symbol;Acc:MGI:1096385]	-	3566	3927	3276	2989	2817	3029	3678	2502	3599	3081	3457	3754	2748	3483	2761	2783	53.4061165423031	57.50663829633	54.4494953305858
ENSMUSG00000013160	1635.79100540665	1659.84654660592	1551.30933803102	1588.50419908232	1624.87255725919	1475.7914827974	1574.31103681082	1742.31730534552	1723.38573177587	1750.91377699972	1746.91328063723	1801.39211082575	1857.33493052922	1656.10517154874	1664.8845534673	1608.01254816578	1606.59293391736	1726.1177629937	-0.103790220950954	0.00662541774813572	0.212957777945676	Atp6v0d1	8	106251097	106292679	-	1793	protein_coding	ATPase, H+ transporting, lysosomal V0 subunit D1 [Source:MGI Symbol;Acc:MGI:1201778]	-	1964	2038	1669	1620	1427	1550	1772	1517	1778	1526	1730	1909	1595	1868	1485	1481	66.6690940216556	67.6448391792075	62.8752481533842
ENSMUSG00000041375	620.501170584499	676.806908846672	649.709543009997	623.634981861949	708.248584874015	485.583004017209	644.117100275308	629.393462972542	833.583649790351	780.22370141534	737.136817841145	750.186866477984	659.091893842972	652.512530117706	631.198655624305	695.973020509294	629.749344555274	717.488391952387	-0.188911196056906	0.006627316741048	0.212957777945676	Ccdc9	7	16007967	16020720	-	5507	protein_coding	coiled-coil domain containing 9 [Source:MGI Symbol;Acc:MGI:1921443]	-	745	831	699	636	622	510	725	548	860	680	730	795	566	736	563	641	8.23388042673675	8.98042160051746	8.57365027302509
ENSMUSG00000018012	85.7874101613469	95.2905034116253	107.820181672618	126.492001038037	91.0930655786514	104.733589101751	112.83154722064	120.595462795834	134.73038060565	128.507433174291	146.417587105433	152.868267131363	95.4868114754835	128.552060960689	115.476841082244	124.862554381543	105.580470122563	128.362741989587	-0.289344912677585	0.00669326021142499	0.214115654308613	Rac3	11	120612296	120614795	+	1293	protein_coding	Rac family small GTPase 3 [Source:MGI Symbol;Acc:MGI:2180784]	-	103	117	116	129	80	110	127	105	139	112	145	162	82	145	103	115	4.84844037801279	5.38515385094395	6.0598675139844
ENSMUSG00000003438	283.181742280174	341.254025038214	301.152921223518	284.361862798687	261.892563538623	300.871037783212	362.482450913553	397.3907631177	369.2969425234	399.290953077262	408.959467432416	395.381505728648	341.190680028252	362.60546850291	361.005270179443	310.527743940184	316.57342083671	368.532253926564	-0.220259273504827	0.00672018551504745	0.214115654308613	Timm50	7	28004941	28011497	-	2684	protein_coding	translocase of inner mitochondrial membrane 50 [Source:MGI Symbol;Acc:MGI:1913775]	-	340	419	324	290	230	316	408	346	381	348	405	419	293	409	322	286	7.71009563679041	9.2905685046058	8.15391469682574
ENSMUSG00000058498	41.6443738647315	28.5057061487768	41.8267946143775	50.0084655266657	22.7732663946629	26.6594590440821	57.7484296798552	47.0896569012303	40.7098991758078	66.5484921795437	51.4985996026005	64.1669269440288	64.0460320872146	43.4417309453364	58.2989877308416	57.5453511497544	39.5320190217977	55.782002476891	-0.49015555274239	0.00672258001771165	0.214115654308613	Rnf207	4	152391476	152403450	-	6331	protein_coding	ring finger protein 207 [Source:MGI Symbol;Acc:MGI:2684989]	-	50	35	45	51	20	28	65	41	42	58	51	68	55	49	52	53	0.480685531724044	0.329008038757151	0.480113441932122
ENSMUSG00000014470	244.036030847327	271.211432786933	261.185095258668	253.964560223655	310.855086287148	261.833972754377	304.734021233698	357.192275519089	378.020492346787	380.932748338078	300.913385913235	355.748992027924	329.545946921486	277.495138487557	303.82741682804	322.471118707114	283.126559363862	331.119404946278	-0.229012856123371	0.00679213505262273	0.215382177326589	Rnf166	8	123192886	123202803	-	1985	protein_coding	ring finger protein 166 [Source:MGI Symbol;Acc:MGI:1915968]	-	293	333	281	259	273	275	343	311	390	332	298	377	283	313	271	297	8.98401500951195	9.98376847056808	9.56201617067009
ENSMUSG00000100111	0	0	0	0.98055814758168	1.13866331973314	0.952123537288645	0	0	2.90784994112913	3.44216338859709	4.03910585118436	0	8.1513131747364	1.77313187531985	1.12113437943926	0	0.383918125575433	2.67933732630076	-2.83466543573169	0.00697458887844281	1	A330087D11Rik	7	29268328	29273353	-	1334	lncRNA	RIKEN cDNA A330087D11 gene [Source:MGI Symbol;Acc:MGI:3028066]	-	0	0	0	1	1	1	0	0	3	3	4	0	7	2	1	0	0	0	0
ENSMUSG00000103477	13.3261996367141	4.07224373553954	14.8717491962231	11.7666977709802	3.41598995919943	5.71274122373187	4.4421868984504	2.29705643420636	12.6006830782262	18.3582047391845	17.1661998675335	7.54905022870927	22.1249929028559	11.5253571895791	11.2113437943926	19.5437041640675	7.48810810688062	15.0099419955686	-0.974717436449769	0.00697510445956142	1	5930409G06Rik	3	45227859	45229402	-	1544	TEC	RIKEN cDNA 5930409G06 gene [Source:MGI Symbol;Acc:MGI:1924316]	-	16	5	16	12	3	6	5	2	13	16	17	8	19	13	10	18	0.630719191988585	0.192722973109875	0.69996504337876
ENSMUSG00000017778	917.009112501387	895.079173071591	919.259997191541	999.188752385732	819.837590207863	868.336666007244	758.725522255329	968.209287017979	974.129730278259	954.626646437592	997.659145242536	990.812842518092	966.512847861602	984.974756740179	972.023506973841	970.670640148687	893.205762579833	976.426264525099	-0.129287540170818	0.00703946942743017	0.220804182040435	Cox7c	13	86192935	86195023	-	1131	protein_coding	cytochrome c oxidase subunit 7C [Source:MGI Symbol;Acc:MGI:103226]	-	1101	1099	989	1019	720	912	854	843	1005	832	988	1050	830	1111	867	894	59.2499616548321	57.8290244490414	59.0659715229918
ENSMUSG00000007815	1359.27236294484	1348.7271252107	1335.66897468579	1361.99526699095	1463.18236585709	1441.51503545501	1397.5119982525	1432.21468672766	1448.10927068231	1550.12091266489	1498.5082707894	1464.5157443696	1385.72323970519	1446.875610261	1509.04687472525	1546.12415164623	1392.51097701557	1481.12800935548	-0.0899525421823385	0.00706925245200132	0.220879310329571	Rhoa	9	108183328	108215133	+	7494	protein_coding	ras homolog family member A [Source:MGI Symbol;Acc:MGI:1096342]	-	1632	1656	1437	1389	1285	1514	1573	1247	1494	1351	1484	1552	1190	1632	1346	1424	13.2546976391644	13.1509589516308	12.9522955094548
ENSMUSG00000121021	3.33154990917852	3.25779498843163	4.64742162381972	3.92223259032672	4.55465327893257	1.90424707457729	4.4421868984504	1.14852821710318	11.6313997645165	2.29477559239806	5.04888231398045	5.66178767153195	4.65789324270651	7.97909343893934	12.3324781738319	13.0291361093784	3.4010768226025	7.82943078841039	-1.19767933696398	0.00710275296359896	1	ENSMUSG00000121021	11	31621997	31622561	+	565	lncRNA	novel transcript	-	4	4	5	4	4	2	5	1	12	2	5	6	4	9	11	12	0.430898421429369	0.421329940504986	0.597757758283631
ENSMUSG00000056629	396.454439192244	368.945282439882	403.396196947552	437.328933821429	376.89755883167	336.099608662892	402.462132999606	426.103968545279	536.98295579518	495.671527957981	442.282090704687	533.151672402592	443.664331367795	429.984479765065	353.157329523368	406.074742075625	393.461015180069	455.121141199037	-0.211907613709153	0.00713681717371914	0.221867337584844	Fkbp2	19	6955109	6957869	-	1640	protein_coding	FK506 binding protein 2 [Source:MGI Symbol;Acc:MGI:95542]	-	476	453	434	446	331	353	453	371	554	432	438	565	381	485	315	374	17.6655215639047	16.4386115278275	17.8751438913084
ENSMUSG00000028782	1176.03711794002	1154.07387465191	1089.35562862334	1139.40856748991	981.527781609969	1139.69187413451	1305.11451076473	1149.67674532028	1257.16045788149	1382.60229441983	1411.66749498893	1443.75585624065	1221.53250289978	1173.81330146174	1150.28387330468	1159.59311373467	1141.86076256683	1275.05111186647	-0.158513298353157	0.00721264744051984	0.221867337584844	Adgrb2	4	129878663	129916426	+	6487	protein_coding	adhesion G protein-coupled receptor B2 [Source:MGI Symbol;Acc:MGI:2451244]	-	1412	1417	1172	1162	862	1197	1469	1001	1297	1205	1398	1530	1049	1324	1026	1068	13.2481171052845	12.999801796593	12.203583548027
ENSMUSG00000004105	111.60692195748	72.4859384926038	101.31379139927	100.016931053331	120.698311891713	126.63243045939	82.6246763111775	114.852821710318	145.392497056457	136.539147747684	126.222057849511	133.99564155959	103.63812465022	110.820742207491	126.688184876637	137.891690490921	103.77897790941	127.648510804814	-0.305552234543184	0.00722275910639759	0.221867337584844	Angptl2	2	33106081	33137729	+	6286	protein_coding	angiopoietin-like 2 [Source:MGI Symbol;Acc:MGI:1347002]	-	134	89	109	102	106	133	93	100	150	119	125	142	89	125	113	127	1.29745941323646	0.842609610972527	1.17126667336613
ENSMUSG00000074634	14.1590871140087	18.7323211834819	81.7946205792271	116.68641956222	25.0505930341291	17.1382236711956	26.6531213907024	113.704293493215	157.023896820973	143.423474524879	117.134069684346	66.0541895012061	86.1710249900705	108.161044394511	126.688184876637	158.521155997437	51.7398350035224	120.397130098757	-1.2214775755021	0.00725940965306351	0.221926138653908	Tmem267	13	119624575	120072595	+	5419	protein_coding	transmembrane protein 267 [Source:MGI Symbol;Acc:MGI:3648543]	-	17	23	88	119	22	18	30	99	162	125	116	70	74	122	113	146	0.19093833446342	0.252591925487281	1.09690037799823
ENSMUSG00000102162	1.66577495458926	1.62889749421582	8.3653589228755	4.9027907379084	2.27732663946629	3.80849414915458	0.88843737969008	8.03969751972225	2.90784994112913	10.3264901657913	15.1466469419413	9.43631278588659	9.31578648541303	5.31939562595956	16.8170156915889	5.42880671224098	3.94709722470277	9.33728804374385	-1.26307376163705	0.00727872355356164	1	Gm2367	1	192570879	192571350	+	472	processed_pseudogene	predicted gene 2367 [Source:MGI Symbol;Acc:MGI:3780535]	-	2	2	9	5	2	4	1	7	3	9	15	10	8	6	15	5	0.257900008588553	0.252173110577666	1.28796533935265
ENSMUSG00000022951	408.114863874369	416.997758519249	394.101353699913	384.378793852019	354.124292437007	422.742850556158	358.040264015102	396.242234900597	423.576808091144	413.059606631651	438.242984853503	455.773907558322	427.361705018323	444.169534767623	423.788795428041	427.789968924589	391.842801481802	431.720413909149	-0.139041483320543	0.00728553382487489	0.222254892632259	Rcan1	16	92188841	92267755	-	3085	protein_coding	regulator of calcineurin 1 [Source:MGI Symbol;Acc:MGI:1890564]	-	490	512	424	392	311	444	403	345	437	360	434	483	367	501	378	394	9.66727941432098	9.87701176574411	9.28355582330157
ENSMUSG00000026520	233.208493642496	252.479111603452	201.698098473776	244.158978747838	232.287317225561	224.70115480012	243.431842035082	234.299756289048	250.075094937105	270.783519902971	246.385456922246	304.792902984137	277.144647941038	272.175742861598	256.739772891591	238.867495338603	233.283094102172	264.620579222411	-0.18190782057598	0.00733605544503016	0.222388599025443	Pycr2	1	180731858	180735653	+	2958	protein_coding	pyrroline-5-carboxylate reductase family, member 2 [Source:MGI Symbol;Acc:MGI:1277956]	-	280	310	217	249	204	236	274	204	258	236	244	323	238	307	229	220	5.76133622972669	6.23697930015621	4.95524610915244
ENSMUSG00000075020	115.771359343954	106.692785871136	123.621415193605	99.0363729057497	115.004995293047	101.877218489885	90.6206127283882	94.1793138024606	115.344714331456	119.328330804699	129.251387237899	129.277485166646	118.776277689016	161.355000654107	136.77839429159	108.57613424482	105.850509203528	127.335965552529	-0.26940300873088	0.00737424502972677	0.222612908413046	Mir670hg	2	93990980	94095374	-	5513	lncRNA	MIR670 host gene (non-protein coding) [Source:MGI Symbol;Acc:MGI:3041234]	-	139	131	133	101	101	107	102	82	119	104	128	137	102	182	122	100	1.53458223866114	1.4141454537673	1.62954858502534
ENSMUSG00000107363	4.16443738647315	0.814448747107908	4.64742162381972	4.9027907379084	5.69331659866571	1.90424707457729	2.66531213907024	2.29705643420636	9.69283313709711	11.4738779619903	6.05865877677654	8.49268150729793	11.6447331067663	7.09252750127942	1.12113437943926	6.51456805468918	3.3861288427286	7.761376803167	-1.21323451354155	0.0073881373919715	1	Gm43373	5	69374764	69377633	-	2870	TEC	predicted gene 43373 [Source:MGI Symbol;Acc:MGI:5663510]	-	5	1	5	5	5	2	3	2	10	10	6	9	10	8	1	6	0.106035543600868	0.020736186096282	0.117677049975697
ENSMUSG00000022437	1274.31784026078	1350.35602270491	1305.92547629334	1360.03415069579	1303.76950109445	1181.58530977521	1354.86700402737	1319.65892145155	1402.55295493795	1364.24408968065	1508.60603541736	1471.12116331972	1402.02586605466	1411.4129727546	1317.33289584113	1333.31492852638	1306.31427828793	1401.32636331656	-0.102046453492574	0.00757205074189437	0.224536348543559	Samm50	15	84076442	84101468	+	6556	protein_coding	SAMM50 sorting and assembly machinery component [Source:MGI Symbol;Acc:MGI:1915903]	-	1530	1658	1405	1387	1145	1241	1525	1149	1447	1189	1494	1559	1204	1592	1175	1228	14.2041694785166	15.0506882385165	14.4757490076114
ENSMUSG00000040562	24.9866243188389	15.4745261950503	25.0960767686265	17.6500466564702	23.911929714396	26.6594590440821	26.6531213907024	36.7529029473017	51.3720156266147	44.7481240517621	36.3519526606592	33.0270947506031	29.1118327669157	32.8029396934173	22.4226875887852	33.6586016158941	24.6480858794335	35.4369060943314	-0.537474449584424	0.00763831966969069	0.224875740473605	Gstm2	3	107889018	107893769	-	1679	protein_coding	glutathione S-transferase, mu 2 [Source:MGI Symbol;Acc:MGI:95861]	-	30	19	27	18	21	28	30	32	53	39	36	35	25	37	20	31	1.08751165027216	0.673462911155602	1.08621734396865
ENSMUSG00000060152	333.987878395147	329.037293831595	334.61435691502	366.728747195548	348.430975838342	346.572967573067	350.044327597892	328.479070091509	426.484658032273	391.259238503869	459.448290572221	441.619438379492	365.644619552461	324.483133183533	334.0980450729	372.416140459731	342.236952179765	389.43169546956	-0.18759847461361	0.00766758989959423	0.224875740473605	Pop5	5	115373895	115383410	+	2296	protein_coding	processing of precursor 5, ribonuclease P/MRP family (S. cerevisiae) [Source:MGI Symbol;Acc:MGI:2151221]	-	401	404	360	374	306	364	394	286	440	341	455	468	314	366	298	343	10.630063245987	10.4717739786224	10.5909344978128
ENSMUSG00000034616	1168.54113064437	1259.13776302883	1164.64385892922	1120.77796268586	1171.6845560054	1164.44708610401	1232.26264563014	1298.98541354369	1356.02735587988	1301.1377608897	1291.5040959162	1364.4908288392	1197.07856337557	1282.86091179391	1213.06739855328	1287.71295214356	1197.56005207144	1286.73498342391	-0.104843861010178	0.00767295490470711	0.224875740473605	Ssh3	19	4311696	4319208	-	6080	protein_coding	slingshot protein phosphatase 3 [Source:MGI Symbol;Acc:MGI:2683546]	-	1403	1546	1253	1143	1029	1223	1387	1131	1399	1134	1279	1446	1028	1447	1082	1186	14.0448611914043	15.1327092817311	13.9203821114508
ENSMUSG00000008435	364.804715055048	320.078357613408	403.396196947552	334.370328325353	332.489689362078	329.434743901871	366.924637812003	352.598162650676	404.191141816949	402.733116465859	422.086561448765	401.986924678769	369.138039484491	411.366595074206	354.278463902807	363.730049720146	350.512103958499	391.188861573999	-0.159822149622999	0.0076842111466504	0.224875740473605	Rdh13	7	4427769	4448648	-	6595	protein_coding	retinol dehydrogenase 13 (all-trans and 9-cis) [Source:MGI Symbol;Acc:MGI:1918732]	-	438	393	434	341	292	346	413	307	417	351	418	426	317	464	316	335	4.04224535068711	3.54640662014517	4.4450698986726
ENSMUSG00000074457	497.233823944894	456.905747127537	524.229159166865	476.551259724697	536.31042359431	433.216209466333	512.628368081176	528.322979867462	519.535856148405	516.324508289563	557.396607463441	608.642174689685	553.124822571399	616.163326673649	513.479545783182	517.90816034779	495.674746371659	550.321875245889	-0.154743819676218	0.00771579304512265	0.224875740473605	S100a16	3	90444561	90450458	+	1617	protein_coding	S100 calcium binding protein A16 [Source:MGI Symbol;Acc:MGI:1915110]	-	597	561	564	486	471	455	577	460	536	450	552	645	475	695	458	477	22.4712727334931	20.6473167272979	23.5598623691604
ENSMUSG00000045178	0.83288747729463	0	0	0	0	0	0.88843737969008	1.14852821710318	2.90784994112913	6.88432677719418	0	2.83089383576598	3.49341993202989	1.77313187531985	0	2.17152268489639	0.358731634260986	2.50764313079193	-2.74406682562342	0.00773468340022933	1	4933411O13Rik	16	66689391	66707729	+	2063	lncRNA	RIKEN cDNA 4933411O13 gene [Source:MGI Symbol;Acc:MGI:1918385]	-	1	0	0	0	0	0	1	1	3	6	0	3	3	2	0	2	0.0295028608952489	0	0
ENSMUSG00000044876	330.656328485968	369.75973118699	342.050231513132	340.253677210843	396.254835267134	323.722002678139	379.362761127664	334.221711177025	390.621175425013	383.227523930476	375.636844160145	444.450332215258	416.881445222233	367.03829819121	411.456317254209	359.387004350353	352.035159830862	393.587367593612	-0.16124684180801	0.00775937243032252	0.224875740473605	Zfp444	7	6175225	6196810	+	5959	protein_coding	zinc finger protein 444 [Source:MGI Symbol;Acc:MGI:1923365]	zf-C2H2	397	454	368	347	348	340	427	291	403	334	372	471	358	414	367	331	4.05490310533289	4.53412246345586	4.17136409136877
ENSMUSG00000046330	851.211001795112	809.562054625261	903.458763670554	907.996844660636	884.741399432652	838.820836351296	830.688950010225	1106.03267307036	1022.59389596374	1117.55571349785	1103.68567383613	1127.63937791345	933.907595162656	931.780800480583	912.60338486356	896.83886886221	891.564065452012	1005.82566382252	-0.175898026517833	0.00776023475078348	0.224875740473605	Rpl37a	1	72750449	72752972	+	1410	protein_coding	ribosomal protein L37a [Source:MGI Symbol;Acc:MGI:98068]	-	1022	994	972	926	777	881	935	963	1055	974	1093	1195	802	1051	814	826	44.1158999088583	41.9544517530151	46.5640575452772
ENSMUSG00000006095	525.551998172911	436.544528449839	470.319068330556	492.240190086003	464.574634451122	502.721227688404	456.656813160701	493.867133354367	595.139954617762	549.598754379335	529.122866505151	558.629716924486	548.466929328692	551.444013224475	469.755304985051	464.705854567828	480.309449211738	533.357924316597	-0.15289138601019	0.00777692414580843	0.22490864629678	Tbcb	7	29923556	29931697	-	1442	protein_coding	tubulin folding cofactor B [Source:MGI Symbol;Acc:MGI:1913661]	-	631	536	506	502	408	528	514	430	614	479	524	592	471	622	419	428	26.6334519271657	22.1212827986356	23.702214357241
ENSMUSG00000031706	642.15624499416	714.271551213636	666.440260855748	625.596098157112	770.875067459338	634.114275834237	700.977092575473	795.930054452503	842.307199613738	894.962481035243	863.358875690656	870.028038858744	695.190566473947	716.345277629221	742.190959188792	672.086270975433	693.795080692776	787.058708683222	-0.183771726547473	0.00783930952488643	0.226260310838039	Rfx1	8	84793463	84823621	+	6431	protein_coding	regulatory factor X, 1 (influences HLA class II expression) [Source:MGI Symbol;Acc:MGI:105982]	RFX	771	877	717	638	677	666	789	693	869	780	855	922	597	808	662	619	7.29691400446877	8.11580983400416	7.53085543988463
ENSMUSG00000028964	930.335312138102	931.729366691447	1028.93914751369	1059.9833575358	997.469068086233	1026.38917319716	942.632059851175	1101.43856020195	1061.36522851213	1096.90273316627	1044.10886253116	1131.4139030278	1172.62462385136	1123.27904301513	1010.14207587478	1051.01697948985	1002.36450565194	1086.35668118356	-0.118188809323301	0.0079505303348082	0.227652809190746	Park7	4	150981590	150998894	-	2479	protein_coding	Parkinson disease (autosomal recessive, early onset) 7 [Source:MGI Symbol;Acc:MGI:2135637]	-	1117	1144	1107	1081	876	1078	1061	959	1095	956	1034	1199	1007	1267	901	968	27.4245813086105	27.4637777677292	30.1630156278571
ENSMUSG00000003199	735.439642451158	767.21071977565	747.305397110212	798.174332131488	882.464072793186	645.539758281701	836.019574288366	685.671345610598	891.740648612934	897.257256627641	846.192675823123	955.898485210312	791.841851260107	852.87643202885	801.611081299073	776.31935985046	762.228105305295	851.717223839062	-0.161236326873265	0.00796864798515647	0.227720651907831	Mpnd	17	56312711	56323790	+	2305	protein_coding	MPN domain containing [Source:MGI Symbol;Acc:MGI:1915297]	-	883	942	804	814	775	678	941	597	920	782	838	1013	680	962	715	715	23.3159509716925	24.3215221512981	23.560732258388
ENSMUSG00000045534	6.66309981835704	8.14448747107908	6.50639027334761	11.7666977709802	5.69331659866571	5.71274122373187	23.0993718719421	24.1190925591667	16.4778163330651	33.2742460897719	34.332399735067	21.7035194075392	9.31578648541303	26.5969781297978	15.6958813121497	15.2006587942747	11.4631496984088	21.5746607858848	-0.925336224671581	0.00797560260266642	1	Kcna5	6	126509514	126512375	-	2862	protein_coding	potassium voltage-gated channel, shaker-related subfamily, member 5 [Source:MGI Symbol;Acc:MGI:96662]	-	8	10	7	12	5	6	26	21	17	29	34	23	8	30	14	14	0.170131102800555	0.207941488806182	0.165208381132897
ENSMUSG00000042682	775.4182413613	747.66394984506	784.484770100769	821.707727673448	745.824474425209	720.757517727504	812.031765036733	824.643259880082	886.894232044385	812.350559708913	847.202452285919	861.535357351446	783.690538085371	851.10330015353	837.487381441129	829.521665630422	779.066463256263	838.723185837639	-0.108464475733309	0.00802067615976552	0.228755379231182	Selenok	14	29690265	29697619	+	1891	protein_coding	selenoprotein K [Source:MGI Symbol;Acc:MGI:1931466]	-	931	918	844	838	655	757	914	718	915	708	839	913	673	960	747	764	29.9654988297422	28.8909571974777	30.147727616619
ENSMUSG00000061477	1226.84325405499	1182.57958080068	1284.54733682377	1295.3173129554	1143.21797301208	1150.16523304468	1301.56076124597	1503.42343618806	1408.36865482021	1511.10972759412	1398.54040097258	1413.55965532581	1243.65749580264	1370.63093962225	1348.72465846543	1396.28908638838	1260.9568610157	1386.36007737393	-0.137773138498718	0.00805948619678786	0.228959077417588	Rps7	12	28680853	28685952	-	2015	protein_coding	ribosomal protein S7 [Source:MGI Symbol;Acc:MGI:1333818]	-	1473	1452	1382	1321	1004	1208	1465	1309	1453	1317	1385	1498	1068	1546	1203	1286	44.4929350797128	42.8846968475782	46.3272645558916
ENSMUSG00000002871	692.962381109132	673.54911385824	706.408086820598	654.032284436981	727.605861309478	614.119681551176	651.224599312829	678.780176307979	861.692865887933	768.74982345335	798.733182071707	771.890385885523	671.901100260415	755.354178886258	710.799196564492	639.513430701988	674.835273088302	747.329270463958	-0.149236273809487	0.00815679313366695	0.230816494545644	Tpra1	6	88879233	88889220	+	4171	protein_coding	transmembrane protein, adipocyte asscociated 1 [Source:MGI Symbol;Acc:MGI:1345190]	-	832	827	760	667	639	645	733	591	889	670	791	818	577	852	634	589	12.1407773882473	11.7998394480135	12.3077046946531
ENSMUSG00000109303	0	0	0	0	1.13866331973314	0	0	0	0	0	4.03910585118436	5.66178767153195	2.32894662135326	0	0	8.68609073958557	0.142332914966643	2.58949136045689	-3.52307206109915	0.00820086217294967	1	Gm44549	7	118367240	118367816	+	577	lncRNA	predicted gene 44549 [Source:MGI Symbol;Acc:MGI:5753125]	-	0	0	0	0	1	0	0	0	0	0	4	6	2	0	0	8	0	0	0
ENSMUSG00000004788	305.669704167129	294.015997705955	301.152921223518	312.798049078556	291.497809851685	283.732814112016	315.395269789979	323.884957223096	343.126293053238	344.216338859709	304.952491764419	355.748992027924	320.230160436073	344.874149749712	348.672792005611	324.642641392011	303.518440393992	335.807982411087	-0.147538381798125	0.00826981751922328	0.233102458728984	Eif2b2	12	85266255	85273402	+	1885	protein_coding	eukaryotic translation initiation factor 2B, subunit 2 beta [Source:MGI Symbol;Acc:MGI:2145118]	-	367	361	324	319	256	298	355	282	354	300	302	377	275	389	311	299	11.8499923309664	11.3974219250795	11.6101363640744
ENSMUSG00000086126	1.66577495458926	0	2.78845297429183	4.9027907379084	0	0	1.77687475938016	0	6.78498319596797	2.29477559239806	12.1173175535531	0	4.65789324270651	7.97909343893934	7.84794065607484	2.17152268489639	1.39173667827121	5.48169079556702	-1.96288212332124	0.00841522891767107	1	Evx1os	6	52285374	52291817	-	3017	lncRNA	even skipped homeotic gene 1, opposite strand [Source:MGI Symbol;Acc:MGI:1917843]	-	2	0	3	5	0	0	2	0	7	2	12	0	4	9	7	2	0.0403476314397736	0	0.0671660192436695
ENSMUSG00000024395	101.612272229945	109.13613211246	93.8779168011584	88.2502332823512	112.727668653581	106.637836176328	125.269670536301	117.149878144524	120.191130900004	141.128698932481	116.12429322155	143.431954345476	123.434170931723	141.850550025588	119.961378600001	110.747656929716	106.832700992081	127.108729235817	-0.254430487128599	0.00847689976456518	0.237090852215885	Lims2	18	32055343	32091672	+	3060	protein_coding	LIM and senescent cell antigen like domains 2 [Source:MGI Symbol;Acc:MGI:2385067]	-	122	134	101	90	99	112	141	102	124	123	115	152	106	160	107	102	2.42661995009203	2.6061184473556	2.22948016185983
ENSMUSG00000083935	3.33154990917852	6.51558997686327	4.64742162381972	8.82502332823512	4.55465327893257	11.4254824474637	5.33062427814048	0	12.6006830782262	16.0634291467864	8.07821170236871	12.2672066216526	24.4539395242092	6.20596156361949	6.72680627663557	8.68609073958557	5.57879310532918	11.8852910816355	-1.06579212336052	0.00850395719850804	1	Gm12294	11	64927878	64928367	-	490	processed_pseudogene	predicted gene 12294 [Source:MGI Symbol;Acc:MGI:3649526]	-	4	8	5	9	4	12	6	0	13	14	8	13	21	7	6	8	0.496852261444069	0.971638434225784	0.689251292714799
ENSMUSG00000104677	0	0	1.85896864952789	0	0	5.71274122373187	0.88843737969008	0	8.72354982338739	3.44216338859709	5.04888231398045	1.88726255717732	1.16447331067663	7.09252750127942	3.36340313831779	4.34304536979278	1.05751840661873	4.38316342540111	-2.05235627498741	0.00852573484306803	1	Gm43376	3	55797727	55844120	+	3420	lncRNA	predicted gene 43376 [Source:MGI Symbol;Acc:MGI:5663513]	-	0	0	2	0	0	6	1	0	9	3	5	2	1	8	3	4	0	0	0.039500951278392
ENSMUSG00000034412	153.251295822212	131.126248284373	150.576460611759	167.675443236467	152.580884844241	130.440924608544	195.456223531818	164.239535045755	188.040962859684	174.402945022252	172.671775138131	181.177205489023	179.328889844201	195.044506285184	168.170156915889	193.265518955779	155.668376998146	181.512745063768	-0.224586822995438	0.00853322062874538	0.237746378211287	Tbc1d10a	11	4136789	4165505	+	2733	protein_coding	TBC1 domain family, member 10a [Source:MGI Symbol;Acc:MGI:2144164]	-	184	161	162	171	134	137	220	143	194	152	171	192	154	220	150	178	4.09771312585046	3.50587980589426	4.00386151596786
ENSMUSG00000091569	0	0	0	0	0	0	0.88843737969008	1.14852821710318	8.72354982338739	3.44216338859709	0	0	0	1.77313187531985	2.24226875887853	3.25728402734459	0.254620699599157	2.42979973419093	-3.07398756845711	0.00860661424739208	1	Gm8232	14	44671092	44676543	+	1402	protein_coding	predicted gene 8232 [Source:MGI Symbol;Acc:MGI:3648583]	-	0	0	0	0	0	0	1	1	9	3	0	0	0	2	2	3	0	0	0
ENSMUSG00000105867	94.9491724115878	79.815977216575	73.4292616563516	100.016931053331	69.4584625037217	75.2177594458029	88.843737969008	110.258708841905	94.9897647435516	100.970126065515	121.173175535531	114.179384709228	124.598644242399	111.707308145151	91.9330191140195	90.1181914232003	86.4987513872855	106.208701747324	-0.298864380881847	0.00862786374140879	0.239460479272113	Gm42517	5	108513939	108515788	-	1850	protein_coding	predicted gene 42517 [Source:MGI Symbol;Acc:MGI:5662654]	-	114	98	79	102	61	79	100	96	98	88	120	121	107	126	82	83	3.75056315192779	3.15257281158933	2.88442351794485
ENSMUSG00000027472	570.527921946821	658.889036410298	616.248107318495	639.323912223255	719.635218071346	557.944392851146	613.021791986155	643.17580157778	657.174086695184	745.802067529369	769.44966465062	682.2454144196	704.50635295936	649.852832304726	648.015671315894	684.029645742364	627.345772798162	692.63446695214	-0.143962026442517	0.00866767787530306	0.239645548904172	Pdrg1	2	152850810	152857347	-	2443	protein_coding	p53 and DNA damage regulated 1 [Source:MGI Symbol;Acc:MGI:1915809]	-	685	809	663	652	632	586	690	560	678	650	762	723	605	733	578	630	17.0659498110624	19.7076950323088	18.3313194813145
ENSMUSG00000029404	370.63492739611	346.140717520861	335.543841239784	386.339910147182	330.212362722611	326.578373290005	406.904319898057	412.321629940041	410.006841699208	445.186464925223	467.526502274589	413.310500021833	420.374865154263	331.575660684813	433.879004842995	396.302889993592	364.334510269331	414.770341199564	-0.185675474657231	0.00880659870254002	0.240270598563639	Arl6ip4	5	124254152	124256259	+	1442	protein_coding	ADP-ribosylation factor-like 6 interacting protein 4 [Source:MGI Symbol;Acc:MGI:1929500]	-	445	425	361	394	290	343	458	359	423	388	463	438	361	374	387	365	18.782703815513	17.5401962489181	16.9100778319446
ENSMUSG00000036299	979.475673298485	951.276136622037	973.17008802785	999.188752385732	908.653329147048	976.87874925815	949.739558888696	976.248984537702	1064.27307845326	1037.23856776392	1010.78623925889	1074.79602631248	1020.07862015273	1010.68516893232	992.203925803747	998.90043505234	964.328909020712	1026.12025771621	-0.0897233690011168	0.00891881896735922	0.241975967401749	BC031181	18	75138939	75143223	+	1743	protein_coding	cDNA sequence BC031181 [Source:MGI Symbol;Acc:MGI:3039614]	-	1176	1168	1047	1019	798	1026	1069	850	1098	904	1001	1139	876	1140	885	920	41.0651387169435	39.8800995895081	40.5744797133073
ENSMUSG00000028967	610.506520856964	535.907275597004	492.626692124891	493.220748233585	715.080564792414	841.677206963162	659.22053573004	663.849309485637	678.498319596797	682.695738738422	712.902182734039	742.637816249275	791.841851260107	897.204728911846	635.683193142062	828.435904287974	626.511106722962	746.237466865065	-0.253610696279641	0.0089356182863081	0.241975967401749	Errfi1	4	150938376	150953349	+	3582	protein_coding	ERBB receptor feedback inhibitor 1 [Source:MGI Symbol;Acc:MGI:1921405]	-	733	658	530	503	628	884	742	578	700	595	706	787	680	1012	567	763	12.4549432400102	10.9322886642615	9.99433616516099
ENSMUSG00000070822	203.22454445989	214.20002048938	247.242830387209	240.236746157512	241.396623783426	234.222390173007	227.439969200661	248.082094894287	284.000010916945	257.014866348583	243.356127533858	266.104020562002	260.842021591565	279.268270362877	246.649563476638	244.296302050844	232.005652443171	260.191397855414	-0.172052793805187	0.00893604194969114	0.241975967401749	Zscan18	7	12502017	12537562	-	4261	protein_coding	zinc finger and SCAN domain containing 18 [Source:MGI Symbol;Acc:MGI:3643810]	-	244	263	266	245	212	246	256	216	293	224	241	282	224	315	220	225	3.48531192080808	3.67328810779972	4.21671032585998
ENSMUSG00000004902	558.867497264697	588.03199541191	580.927702977465	573.626516335283	552.251710070574	527.476439657909	578.372734178242	605.274370413375	594.170671304053	602.37859300449	637.168948024332	618.078487475572	639.295847561469	657.831925743666	582.989877308416	605.854829086093	570.603620788682	617.221147438511	-0.114493787244679	0.00905450890578236	0.242128158977072	Slc25a18	6	120750539	120771297	+	1911	protein_coding	solute carrier family 25 (mitochondrial carrier), member 18 [Source:MGI Symbol;Acc:MGI:1919053]	-	671	722	625	585	485	554	651	527	613	525	631	655	549	742	520	558	21.3710171428827	22.4847099202249	22.0913875870128
ENSMUSG00000053730	47.4745862057939	46.4235785851508	51.121637862017	52.9501399694107	61.4878192655897	65.6965240729165	72.8518651345866	67.7631648090875	102.744031253229	72.2854311605388	68.6647994701341	91.5322340230999	61.7170854658613	70.0387090751342	61.6623908691594	68.4029645742364	58.2211644880691	74.6309557364242	-0.369287692361059	0.00905771283891146	0.242128158977072	Tmem39b	4	129570148	129590631	-	2286	protein_coding	transmembrane protein 39b [Source:MGI Symbol;Acc:MGI:2682939]	-	57	57	55	54	54	69	82	59	106	63	68	97	53	79	55	63	1.51761632350534	1.48391630948853	1.62513756243778
ENSMUSG00000038390	2223.80956437666	2477.55308870226	2269.80072107355	2276.85601868466	2417.38222779346	2183.21927100286	2606.6752720107	2580.74290383084	2824.4915761501	2822.57397864961	2929.36151857145	3295.1604248316	2475.67025849851	2327.23558635731	2450.79975345423	2312.67165941466	2379.50488343437	2679.74559449093	-0.171779275453232	0.00905813367383091	0.242128158977072	Gpr162	6	124835407	124840946	-	3838	protein_coding	G protein-coupled receptor 162 [Source:MGI Symbol;Acc:MGI:1315214]	-	2670	3042	2442	2322	2123	2293	2934	2247	2914	2460	2901	3492	2126	2625	2186	2130	42.3418325721258	47.1699067642089	42.9778171879455
ENSMUSG00000121005	67.463885660865	62.7125535273089	76.2177146306435	104.91972179124	63.765145905056	66.6486476102051	66.632803476756	68.9116930261907	77.5426650967768	79.169757937733	94.9189875028324	97.1940216946319	103.63812465022	70.9252750127942	105.386631667291	98.8042821627859	72.1590207035331	90.9474682156331	-0.331256359411586	0.00908208346111306	0.242128158977072	ENSMUSG00000121005	14	122717454	122717739	+	286	lncRNA	novel transcript	-	81	77	82	107	56	70	75	60	80	69	94	103	89	80	94	91	17.2378201544712	16.0226914874733	19.3665153435529
ENSMUSG00000038034	1511.69077128975	1547.45261950503	1543.87346343291	1484.56503543866	1545.16612487788	1383.4354996804	1669.37383643766	1815.82311124013	1899.79529487103	1849.58912747284	1842.84204460286	2119.39585171013	1828.22309776231	1545.28442934125	1450.74788699441	1597.1549347413	1562.6725577378	1766.62908343702	-0.177545492840349	0.00909236447610996	0.242128158977072	Igsf8	1	172089208	172147408	+	5217	protein_coding	immunoglobulin superfamily, member 8 [Source:MGI Symbol;Acc:MGI:2154090]	-	1815	1900	1661	1514	1357	1453	1879	1581	1960	1612	1825	2246	1570	1743	1294	1471	21.1747919645046	21.6742232668249	21.5056444173911
ENSMUSG00000086862	0.83288747729463	0.814448747107908	0.929484324763945	0	0	0	0	1.14852821710318	0.96928331370971	1.14738779619903	2.01955292559218	0.943631278588659	3.49341993202989	4.43282968829963	5.60567189719631	2.17152268489639	0.465668595783708	2.59791243956398	-2.45242724527664	0.00914025648713492	1	Gm13546	2	58054003	58067075	+	1359	lncRNA	predicted gene 13546 [Source:MGI Symbol;Acc:MGI:3649666]	-	1	1	1	0	0	0	0	1	1	1	2	1	3	5	5	2	0.0447861677902122	0.0437916512850105	0.049703183727778
ENSMUSG00000109501	2.49866243188389	2.44334624132373	2.78845297429183	0.98055814758168	0	1.90424707457729	3.55374951876032	2.29705643420636	0.96928331370971	3.44216338859709	3.02932938838827	6.60541895012061	15.1381530387962	7.97909343893934	2.24226875887853	8.68609073958557	2.05825910282814	6.01147512712691	-1.50953976348638	0.00928946884284165	1	Gm14377	7	46760599	46775738	+	2094	lncRNA	predicted gene 14377 [Source:MGI Symbol;Acc:MGI:3651179]	-	3	3	3	1	0	2	4	2	1	3	3	7	13	9	2	8	0.0871982837061582	0.0852619686193829	0.0967716714699861
ENSMUSG00000031111	65.7981107062758	41.5368861025033	46.4742162381972	117.666977709802	37.5758895511937	61.8880299237619	58.6368670595453	29.8617336446826	94.0204814298419	79.169757937733	94.9189875028324	66.9978207797948	75.6907651939809	93.9759893919523	67.2680627663557	89.0324300807521	57.4298388669952	82.6342868854054	-0.52232367056176	0.00933143927596134	0.245332021691638	Igsf1	X	48871413	48886626	-	5768	protein_coding	immunoglobulin superfamily, member 1 [Source:MGI Symbol;Acc:MGI:2147913]	-	79	51	50	120	33	65	66	26	97	69	94	71	65	106	60	82	0.833614382823331	0.526205887467544	0.585529010801407
ENSMUSG00000045282	214.884969142015	201.168840535653	200.768614149012	194.150513221173	214.068704109831	198.993819293327	198.121535670888	225.111530552223	216.150178957265	238.656661609398	282.737409582905	257.611339054704	248.032815174122	214.548956913702	220.863472749535	203.037371037813	205.908565834265	235.204775634931	-0.193669534314518	0.009438061598942	0.245854351338198	Tmem86b	7	4631039	4634421	-	1917	protein_coding	transmembrane protein 86B [Source:MGI Symbol;Acc:MGI:1915505]	-	258	247	216	198	188	209	223	196	223	208	280	273	213	242	197	187	8.19145316793938	7.66806205623022	7.61088751392116
ENSMUSG00000060938	1579.15465695062	1573.51497941248	1664.70642565222	1711.07396753003	1413.08117978883	1627.17912522629	1489.02104836057	1615.97920146417	1703.03078218796	1678.62834583918	1692.38535164625	1553.21708455693	1830.55204438366	1755.40055656666	1755.69643820189	1691.61617153429	1584.21382304815	1707.5658468646	-0.107411053888709	0.00946922170394625	0.245854351338198	Rpl26	11	68792409	68797815	+	1444	protein_coding	ribosomal protein L26 [Source:MGI Symbol;Acc:MGI:106022]	-	1896	1932	1791	1745	1241	1709	1676	1407	1757	1463	1676	1646	1572	1980	1566	1558	79.9161400574788	79.6252313809613	83.7783991653158
ENSMUSG00000015804	479.743186921707	446.317913415134	471.24855265532	492.240190086003	464.574634451122	489.391498166363	460.210562679462	496.164189788573	536.98295579518	522.061447270558	513.976219563209	518.053571945174	546.137982707339	526.620166969997	465.270767467294	498.364456183722	474.986341020461	515.933445987809	-0.121314485484036	0.00951632482446878	0.245854351338198	Med28	5	45677571	45686618	+	5011	protein_coding	mediator complex subunit 28 [Source:MGI Symbol;Acc:MGI:1914249]	-	576	548	507	502	408	514	518	432	554	455	509	549	469	594	415	459	6.9961875009965	6.50829056970434	6.83419272197715
ENSMUSG00000025316	368.136264964226	401.523232324199	370.864245580814	439.290050116593	542.003740192976	475.109645107034	367.813075191693	393.94517846639	406.129708444369	470.428996441602	561.435713314626	535.982566238358	550.795875950045	508.002282279138	419.304257910284	465.791615910276	419.835678992991	489.733877061087	-0.224630213383251	0.00952218351243459	0.245854351338198	Banp	8	122676489	122755997	+	6632	protein_coding	BTG3 associated nuclear protein [Source:MGI Symbol;Acc:MGI:1889023]	-	442	493	399	448	476	499	414	343	419	410	556	568	473	573	374	429	4.05640315076735	4.42398025776392	4.06379735339778
ENSMUSG00000031770	857.874101613469	841.325555762469	777.048895502658	846.22168136299	898.40535926945	858.815430634358	868.003319957209	1037.12098004417	952.805497376645	921.352400347821	971.404957209838	1002.13641786116	942.058908337392	963.697174236341	902.513175448606	938.097799875241	873.101915518346	949.25829133663	-0.123752018605526	0.00953578493949733	0.245854351338198	Herpud1	8	95113066	95122005	+	2333	protein_coding	homocysteine-inducible, endoplasmic reticulum stress-inducible, ubiquitin-like domain member 1 [Source:MGI Symbol;Acc:MGI:1927406]	-	1030	1033	836	863	789	902	977	903	983	803	962	1062	809	1087	805	864	26.871124769698	26.3509551142341	24.2044491682546
ENSMUSG00000026641	456.422337557457	525.319441884601	469.389584005792	517.734701923127	505.566513961516	422.742850556158	535.727739953118	546.699431341113	566.061455206471	621.884185539874	580.621466107751	535.982566238358	513.532730008393	559.423106663414	512.358411403743	529.85153511472	497.45032514786	552.464432035341	-0.152724967630925	0.00955360692962651	0.245854351338198	Usf1	1	171238881	171246710	+	2806	protein_coding	upstream transcription factor 1 [Source:MGI Symbol;Acc:MGI:99542]	bHLH	548	645	505	528	444	444	603	476	584	542	575	568	441	631	457	488	11.8865617643408	13.679896967973	12.1564670265344
ENSMUSG00000054723	115.771359343954	122.167312066186	128.268836817424	135.317024366272	127.530291810112	137.105789369565	115.49685935971	130.932216749762	180.286696350006	166.371230448859	148.437140031025	115.123015987816	146.723637145255	149.829643464528	134.536125532711	150.920826600299	126.573711235373	149.028539445063	-0.237538629834764	0.00955601630194301	0.245854351338198	Vmac	17	57020936	57025022	-	2464	protein_coding	vimentin-type intermediate filament associated coiled-coil protein [Source:MGI Symbol;Acc:MGI:2146912]	-	139	150	138	138	112	144	130	114	186	145	147	122	126	169	120	139	3.43350319875766	3.62294160489017	3.78304970887782
ENSMUSG00000022262	24.9866243188389	30.1346036429926	45.5447319134333	44.1251166411756	28.4665829933286	39.9891885661231	46.1987437438842	31.0102618617858	43.617749116937	35.5690216821699	34.332399735067	45.2943013722556	65.2105053978912	71.8118409504541	44.8453751775705	69.4887259166846	36.3069817101953	51.2712399186287	-0.497963955114672	0.00957233746911517	0.245854351338198	Dnah5	15	28203898	28472198	+	15637	protein_coding	dynein, axonemal, heavy chain 5 [Source:MGI Symbol;Acc:MGI:107718]	-	30	37	49	45	25	42	52	27	45	31	34	48	56	81	40	64	0.116769972552724	0.140818290053347	0.211663663593814
ENSMUSG00000108522	4.16443738647315	1.62889749421582	0	0.98055814758168	1.13866331973314	0.952123537288645	1.77687475938016	1.14852821710318	0.96928331370971	3.44216338859709	6.05865877677654	3.77452511435464	1.16447331067663	7.97909343893934	7.84794065607484	6.51456805468918	1.47376035772197	4.71883825672724	-1.64572665058112	0.0096935809293896	1	Gm44664	7	121961223	121963008	+	1786	TEC	predicted gene 44664 [Source:MGI Symbol;Acc:MGI:5753240]	-	5	2	0	1	1	1	2	1	1	3	6	4	1	9	7	6	0.17039306278527	0.0666437335905143	0
ENSMUSG00000021958	64.1323357516865	55.3825148033378	50.192153537253	58.8334888549008	68.3197991839886	39.9891885661231	51.5293680220247	52.8322979867462	69.7883985870992	63.1063287909466	58.5670348421732	68.8850833369721	74.5262918833042	76.2446706387537	77.3582721813091	64.0599192044436	55.1513933382576	69.0669999331252	-0.327186520962382	0.00972608541867572	0.246390969597547	Pinx1	14	64097813	64157308	+	1946	protein_coding	PIN2/TERF1 interacting, telomerase inhibitor 1 [Source:MGI Symbol;Acc:MGI:1919650]	-	77	68	54	60	60	42	58	46	72	55	58	73	64	86	69	59	2.40830367732332	2.07958585742569	1.87436682479276
ENSMUSG00000025730	512.225798536197	532.649480608572	496.344629423946	484.39572490535	588.688936302035	397.987638586654	526.843366156218	454.817173972859	601.92493781373	572.546510303316	569.513925016994	632.232956654402	582.236655338314	495.590359151899	535.902233371967	525.508489744927	499.244093561479	564.432008424444	-0.176966726859495	0.00972954658645915	0.246390969597547	Rab40c	17	26101088	26138701	-	3094	protein_coding	Rab40C, member RAS oncogene family [Source:MGI Symbol;Acc:MGI:2183454]	-	615	654	534	494	517	418	593	396	621	499	564	670	500	559	478	484	12.0981277461353	12.5796401354232	11.6580150776829
ENSMUSG00000026090	746.267179655988	731.374974902902	658.074901932873	761.893680670966	733.299177908144	689.337440996979	790.709267924172	824.643259880082	825.829383280673	829.561376651898	816.909158402036	972.883848224908	806.980004298904	802.342173582234	719.768271600007	787.176973274942	741.949985484013	820.18139866445	-0.14636717224321	0.00975456508394563	0.246592676772472	Cracdl	1	37650758	37759166	-	5075	protein_coding	capping protein inhibiting regulator of actin like [Source:MGI Symbol;Acc:MGI:1919347]	-	896	898	708	777	644	724	890	718	852	723	809	1031	693	905	642	725	10.7457151164731	10.5305503405919	9.42325353570909
ENSMUSG00000046364	1376.76299996802	1199.68300448995	1424.89946986313	1369.83973217161	1302.63083777472	1246.32971031084	1378.854813279	1377.08533230671	1448.10927068231	1389.48662119702	1467.20520044272	1466.40300692678	1523.13109036503	1349.35335711841	1433.93087130282	1393.03180236104	1334.5107375205	1433.83140254951	-0.103617461411256	0.00980003670435264	0.247309826779998	Rpl27a	7	109118354	109121574	+	2774	protein_coding	ribosomal protein L27A [Source:MGI Symbol;Acc:MGI:1347076]	-	1653	1473	1533	1397	1144	1309	1552	1199	1494	1211	1453	1554	1308	1522	1279	1283	36.2685135365764	31.6014542479787	37.3283989580804
ENSMUSG00000035868	261.526667870514	204.426635524085	252.819736335793	271.614606880125	217.48469406903	265.642466903532	224.77465706159	196.398325124644	272.368611152429	247.83576397899	269.610315566556	256.667707776115	271.322281387654	281.041402238197	301.585148069162	270.354574269601	236.835973721164	271.348225554838	-0.194042635251357	0.00985354474367823	0.248224706924502	Zfp983	17	21869545	21883882	+	4354	protein_coding	zinc finger protein 983 [Source:MGI Symbol;Acc:MGI:1920479]	zf-C2H2	314	251	272	277	191	279	253	171	281	216	267	272	233	317	269	249	4.38939417465459	3.43080532342183	4.21972495604173
ENSMUSG00000035835	379.796689646351	388.492052370472	347.627137461715	368.689863490712	331.351026042345	331.338990976448	407.792757277747	420.361327459763	473.010257090339	464.692057460607	482.673149216531	450.11211988679	406.401185426143	380.336787256109	364.36867331776	370.244617774835	371.931230590694	423.979855928639	-0.189121504077038	0.00989266532704965	0.248224706924502	Plppr3	10	79696309	79710468	-	4357	protein_coding	phospholipid phosphatase related 3 [Source:MGI Symbol;Acc:MGI:2388640]	-	456	477	374	376	291	348	459	366	488	405	478	477	349	429	325	341	6.37001774713465	6.51540771263462	5.79812678002819
ENSMUSG00000044986	272.354205075344	305.418280165466	239.806955789098	264.750699847054	290.359146531951	278.020072888284	230.105281339731	250.379151328493	311.139943700817	316.679031750932	279.708080194517	294.412958919662	303.9275340866	285.474231926496	318.402163760751	292.069801118565	266.399224120678	300.226718182292	-0.170322403286766	0.00990307287653431	0.248224706924502	Tst	15	78283756	78290107	-	3163	protein_coding	thiosulfate sulfurtransferase, mitochondrial [Source:MGI Symbol;Acc:MGI:98852]	-	327	375	258	270	255	292	259	218	321	276	277	312	261	322	284	269	6.29233621966354	7.05574463677631	5.50965212930793
ENSMUSG00000000253	249.866243188389	233.74679041997	235.159534165278	233.37283912444	276.695186695154	258.025478605223	293.184335297727	267.607074585041	341.187726425818	317.826419547131	268.60053910376	315.172847048612	300.43411415457	260.650385672019	281.404729239255	252.98239279043	255.957185260153	292.282394247699	-0.193081123415883	0.00991075661895455	0.248224706924502	Gmpr	13	45660920	45707276	+	2323	protein_coding	guanosine monophosphate reductase [Source:MGI Symbol;Acc:MGI:1913605]	-	300	287	253	238	243	271	330	233	352	277	266	334	258	294	251	233	7.86023271978886	7.35264275748881	7.35656330244112
ENSMUSG00000027673	740.436967314926	766.396271028542	794.709097673173	857.98837913397	768.597740819872	759.794582756339	748.952711078738	706.344853518455	818.075116770996	773.339374638146	812.870052550852	799.255692964594	917.604968813183	891.885333285887	827.397172026176	829.521665630422	767.902575415502	833.743672085032	-0.118411820631263	0.0100918649251916	0.250283660348735	Ndufb5	3	32791139	32805715	+	4995	protein_coding	NADH:ubiquinone oxidoreductase subunit B5 [Source:MGI Symbol;Acc:MGI:1913296]	-	889	941	855	875	675	798	843	615	844	674	805	847	788	1006	738	764	10.8325232035861	11.2115306716008	11.5620351985131
ENSMUSG00000108276	0	0	0.929484324763945	0	0	0	0	0	5.81569988225826	1.14738779619903	4.03910585118436	0	0	0	3.36340313831779	2.17152268489639	0.116185540595493	2.06713991910698	-3.19884833405117	0.010193895034086	1	Gm36640	6	135256606	135330448	+	7360	lncRNA	predicted gene, 36640 [Source:MGI Symbol;Acc:MGI:5595799]	-	0	0	1	0	0	0	0	0	6	1	4	0	0	0	3	2	0	0	0.0091775307997351
ENSMUSG00000116165	530.549323036679	528.577236873032	497.27411374871	483.415166757768	545.419730152175	526.524316120621	549.94273802816	548.996487775319	615.494904205666	626.47373672467	570.52370147979	668.090945240771	549.631402639369	508.002282279138	529.175427095332	587.396886264474	526.337389061558	581.848660741151	-0.145315048499428	0.0102089636802402	0.250390719747173	Pdxp	15	78798119	78803717	+	2001	protein_coding	pyridoxal (pyridoxine, vitamin B6) phosphatase [Source:MGI Symbol;Acc:MGI:1919282]	-	637	649	535	493	479	553	619	478	635	546	565	708	472	573	472	541	19.3756242334504	19.3022700192492	18.0596927921224
ENSMUSG00000040794	747.100067133283	622.238842790442	656.215933283345	631.479447042602	724.189871350279	639.827017057969	876.887693754109	785.593300498574	947.959080808097	1008.55387285895	860.329546302268	1091.78138932708	751.085285386425	774.858629514776	665.953821386922	660.142896208503	710.441521613825	845.083065224127	-0.251154173875102	0.0103436245758448	0.251655528509197	C1qtnf4	2	90716204	90720869	+	1290	protein_coding	C1q and tumor necrosis factor related protein 4 [Source:MGI Symbol;Acc:MGI:1914695]	-	897	764	706	644	636	672	987	684	978	879	852	1157	645	874	594	608	42.3219911768433	35.2463725035625	36.9673786359314
ENSMUSG00000032312	309.834141553602	274.469227775365	331.825903940728	287.303537241432	315.409739566081	275.163702276418	348.267452838512	312.399675052065	378.020492346787	351.100665636903	374.627067697349	342.538154127683	347.013046581635	336.008490373112	284.768132377573	349.615152268319	306.834172530525	345.46140017617	-0.172642781466339	0.0103483720951728	0.251655528509197	Csk	9	57533929	57560914	-	3737	protein_coding	c-src tyrosine kinase [Source:MGI Symbol;Acc:MGI:88537]	-	372	337	357	293	277	289	392	272	390	306	371	363	298	379	254	322	6.05875235590212	5.36682682110328	6.45280859698152
ENSMUSG00000014782	328.990553531379	341.254025038214	280.704266078711	284.361862798687	332.489689362078	332.291114513737	302.957146474317	265.310018150834	325.679193406463	374.048421560884	378.666173548533	394.437874450059	333.039366853516	314.730907869274	324.007835657947	349.615152268319	308.544834493495	349.278115701874	-0.176598796239179	0.0103705264163488	0.251655528509197	Plekhg4	8	106099906	106109494	+	5478	protein_coding	pleckstrin homology domain containing, family G (with RhoGef domain) member 4 [Source:MGI Symbol;Acc:MGI:2142544]	-	395	419	302	290	292	349	341	231	336	326	375	418	286	355	289	322	4.38872559339629	4.55200545205585	3.72381914187426
ENSMUSG00000006313	5.83021234106241	13.0311799537265	8.3653589228755	8.82502332823512	14.8026231565309	5.71274122373187	8.8843737969008	1.14852821710318	7.75426650967768	16.0634291467864	17.1661998675335	11.3235753430639	19.7960462815027	14.1850550025588	16.8170156915889	15.2006587942747	8.32500511752078	14.7882808296233	-0.813294910308558	0.0103954677470675	1	Upk1a	7	30302517	30312272	-	1421	protein_coding	uroplakin 1A [Source:MGI Symbol;Acc:MGI:98911]	-	7	16	9	9	13	6	10	1	8	14	17	12	17	16	15	14	0.299824640526593	0.670095471879851	0.427811147202289
ENSMUSG00000015950	44.1430362966154	36.6501936198559	39.9678259648496	39.2223259032672	45.5465327893257	36.1806944169685	43.5334316048139	57.4264108551589	74.6348151556477	51.6324508289563	44.4301643630279	72.6596084513267	58.2236655338314	60.286483760875	35.8763001420564	52.1165444375134	42.8338064313569	56.2325040841544	-0.406519240136033	0.0103986744165628	0.251655528509197	Ncf1	5	134248907	134258479	-	3663	protein_coding	neutrophil cytosolic factor 1 [Source:MGI Symbol;Acc:MGI:97283]	-	53	45	43	40	40	38	49	50	77	45	44	77	50	68	32	48	0.880647913575107	0.731116143689549	0.792930643598188
ENSMUSG00000096780	4774.94390733011	5197.81190404267	3773.70635854161	3147.59165373719	4324.64328834648	4861.54278139582	4466.17470770203	4821.52145539914	5105.21521330904	5405.34390789363	5302.33620614226	5404.17633247725	4770.84715384215	4777.70383804935	4827.60463786546	4757.806202608	4420.99200706188	5043.87918652339	-0.190085913215546	0.0104092735961932	0.251655528509197	Tmem181b-ps	17	6705923	6734421	-	4187	transcribed_unprocessed_pseudogene	transmembrane protein 181B, pseudogene [Source:MGI Symbol;Acc:MGI:3779544]	-	5733	6382	4060	3210	3798	5106	5027	4198	5267	4711	5251	5727	4097	5389	4306	4382	83.3378592835463	90.7119739294897	65.497803760536
ENSMUSG00000029869	209.887644278247	228.045649190214	180.319959004205	237.295071714767	226.594000626895	242.791502008604	281.634649361755	240.042397374564	318.894210210495	271.93090769917	317.069809317972	295.35659019825	291.118327669157	249.125028482439	190.592844504675	259.496960845119	230.826359194907	274.19808486591	-0.249851429866795	0.0104637847879325	0.251776657641846	Ephb6	6	41582416	41597443	+	3773	protein_coding	Eph receptor B6 [Source:MGI Symbol;Acc:MGI:1096338]	-	252	280	194	242	199	255	317	209	329	237	314	313	250	281	170	239	4.06515486636056	4.41653833738993	3.4731104100434
ENSMUSG00000091288	0.83288747729463	0	0	0	0	0	0	0	14.5392497056457	0	0	1.88726255717732	1.16447331067663	0.886565937659927	0	1.0857613424482	0.104110934661829	2.44541410670097	-3.45338246533171	0.0104666223423427	1	Gm17075	2	96829969	96830638	+	670	processed_pseudogene	predicted gene 17075 [Source:MGI Symbol;Acc:MGI:4937902]	-	1	0	0	0	0	0	0	0	15	0	0	2	1	1	0	1	0.090842391084923	0	0
ENSMUSG00000050373	478.077411967118	512.288261930874	512.145862944933	434.387259378684	512.398493879914	533.189180881641	555.2733623063	547.847959558216	568.00002183389	567.95695911852	609.904983528838	635.063850490168	546.137982707339	529.279864782976	507.873873885986	556.995568675925	510.70097410596	565.151638127955	-0.147651920041285	0.0104764663667961	0.251776657641846	Snx21	2	164627743	164635736	+	4760	protein_coding	sorting nexin family member 21 [Source:MGI Symbol;Acc:MGI:1917729]	-	574	629	551	443	450	560	625	477	586	495	604	673	469	597	453	513	7.33953083265539	7.86419857701494	7.81894775294406
ENSMUSG00000020230	431.435713238618	363.244141210127	394.101353699913	480.473492315023	401.9481518658	422.742850556158	463.764312198222	434.143666065001	515.658722893566	524.356222862956	548.308619298276	502.011840209167	433.184071571706	436.190441328684	404.729510977574	473.391945307414	423.981710143608	479.728921806168	-0.179387281112736	0.0105564700136174	0.251947487148645	Prmt2	10	76043056	76073699	-	3381	protein_coding	protein arginine N-methyltransferase 2 [Source:MGI Symbol;Acc:MGI:1316652]	-	518	446	424	490	353	444	522	378	532	457	543	532	372	492	361	436	9.32498084884158	7.85055691421557	8.47079849597318
ENSMUSG00000102222	0	0.814448747107908	0	0	0	0.952123537288645	0	1.14852821710318	0	3.44216338859709	0	2.83089383576598	1.16447331067663	1.77313187531985	4.48453751775705	5.42880671224098	0.364387562687466	2.3905008300447	-2.67281706542909	0.0106754465711442	1	Pcdhga10	18	37880046	37974926	+	4732	protein_coding	protocadherin gamma subfamily A, 10 [Source:MGI Symbol;Acc:MGI:1935227]	-	0	1	0	0	0	1	0	1	0	3	0	3	1	2	4	5	0	0.012576680916384	0
ENSMUSG00000007987	352.311402895628	373.83197492253	323.460545017853	423.601119755286	390.561518668468	367.519685393417	386.470260165185	379.014311644049	433.269641228241	414.20699442785	461.467843497813	413.310500021833	412.223551979526	412.253161011866	367.732076456078	406.074742075625	374.596352307802	415.067313837354	-0.150635472458191	0.0107150398064674	0.254834663818288	Ift22	5	136937004	136944258	+	3608	protein_coding	intraflagellar transport 22 [Source:MGI Symbol;Acc:MGI:1914536]	-	423	459	348	432	343	386	435	330	447	361	457	438	354	465	328	374	7.1357101045948	7.57106430992659	6.51502940319997
ENSMUSG00000031799	561.366159696581	606.764316595392	540.030392687852	477.531817872278	587.550272982302	622.688793386774	532.173990434358	576.561164985796	553.460772128245	612.705083170282	587.689901347324	620.909381311338	622.993221211996	656.945359806006	634.562058762623	699.230304536638	563.083363580166	623.562010284306	-0.146963528404426	0.0108008056181283	0.25571717466429	Tpm4	8	72884018	72906986	+	4269	protein_coding	tropomyosin 4 [Source:MGI Symbol;Acc:MGI:2449202]	-	674	745	581	487	516	654	599	502	571	534	582	658	535	741	566	644	9.60941835702261	10.3858225115402	9.19292342576604
ENSMUSG00000104871	0	0	0	0	1.13866331973314	0	0.88843737969008	0	5.81569988225826	1.14738779619903	3.02932938838827	1.88726255717732	0	1.77313187531985	0	2.17152268489639	0.253387587427903	1.97804177302989	-2.79499739170457	0.0109533863611348	1	Gm42639	5	58102384	58104254	+	1871	TEC	predicted gene 42639 [Source:MGI Symbol;Acc:MGI:5662776]	-	0	0	0	0	1	0	1	0	6	1	3	2	0	2	0	2	0	0	0
ENSMUSG00000120390	31.6497241371959	13.8456287008344	35.3204043410299	24.513953689542	25.0505930341291	25.7073355067934	44.421868984504	33.3073182959922	36.832765920969	45.8955118479612	39.3812820490475	42.4634075364897	39.5920925630054	39.0089012570368	43.7242407981312	36.9158856432387	29.2271033362526	40.4767609519849	-0.470394301324539	0.011079707091552	0.258152737482653	ENSMUSG00000120390	15	36770505	36770882	-	378	lncRNA	novel transcript	-	38	17	38	25	22	27	50	29	38	40	39	45	34	44	39	34	6.11864359000566	2.67650402020528	6.79040162452358
ENSMUSG00000080626	4.16443738647315	1.62889749421582	1.85896864952789	3.92223259032672	0	3.80849414915458	0.88843737969008	2.29705643420636	1.93856662741942	8.03171457339321	6.05865877677654	6.60541895012061	3.49341993202989	7.97909343893934	6.72680627663557	5.42880671224098	2.32106551044932	5.78281066094444	-1.29934024624612	0.0110969121448117	1	Mir1192	19	23126795	23126915	+	121	miRNA	microRNA 1192 [Source:MGI Symbol;Acc:MGI:3783365]	-	5	2	2	4	0	4	1	2	2	7	6	7	3	9	6	5	2.5150579349958	0.983683538782302	1.11647316836447
ENSMUSG00000085584	36.6470490009637	17.917872436374	24.1665924438626	24.513953689542	29.6052463130617	40.9413121034117	27.5415587703925	27.5646772104763	33.9249159798399	32.1268582935728	34.332399735067	34.9143573077804	39.5920925630054	45.2148628206563	51.5721814542061	43.4304536979278	28.6122827460106	39.388515231507	-0.462238047738762	0.0110994855607425	0.258152737482653	Rtl9	X	141882590	141887293	+	4104	protein_coding	retrotransposon Gag like 9 [Source:MGI Symbol;Acc:MGI:2685231]	-	44	22	26	25	26	43	31	24	35	28	34	37	34	51	46	40	0.652542321925811	0.319026020984221	0.42792697218258
ENSMUSG00000093686	0.83288747729463	2.44334624132373	1.85896864952789	0	0	0	0.88843737969008	0	6.78498319596797	1.14738779619903	5.04888231398045	1.88726255717732	3.49341993202989	4.43282968829963	0	4.34304536979278	0.752954968479541	3.39222635668088	-2.08985434154408	0.011153793662666	1	Gm4705	17	66720626	66720979	-	354	processed_pseudogene	predicted gene 4705 [Source:MGI Symbol;Acc:MGI:3782885]	-	1	3	2	0	0	0	1	0	7	1	5	2	3	5	0	4	0.171933339059035	0.504346221155333	0.381619359808194
ENSMUSG00000074603	0	0	0	0	1.13866331973314	0	0.88843737969008	0	1.93856662741942	0	6.05865877677654	2.83089383576598	0	0	3.36340313831779	3.25728402734459	0.253387587427903	2.18110080070304	-2.9183975470145	0.0111863916943394	1	Gm10729	3	51601137	51602511	+	1375	TEC	predicted gene 10729 [Source:MGI Symbol;Acc:MGI:3642905]	-	0	0	0	0	1	0	1	0	2	0	6	3	0	0	3	3	0	0	0
ENSMUSG00000022431	3.33154990917852	5.70114122975536	1.85896864952789	3.92223259032672	0	1.90424707457729	3.55374951876032	2.29705643420636	6.78498319596797	8.03171457339321	3.02932938838827	8.49268150729793	5.82236655338314	7.09252750127942	2.24226875887853	13.0291361093784	2.82111817579156	6.81562594849585	-1.23196071129681	0.0111886202153243	1	Ribc2	15	85016279	85028771	+	1786	protein_coding	RIB43A domain with coiled-coils 2 [Source:MGI Symbol;Acc:MGI:1914997]	-	4	7	2	4	0	2	4	2	7	7	3	9	5	8	2	12	0.136314450228216	0.2332530675668	0.0756401194692612
ENSMUSG00000004268	425.605500897556	447.132362162242	502.851019697294	428.503910493194	462.297307811656	364.663314781551	419.342443213718	473.19362544651	495.303773305662	477.313323218796	479.643819828142	535.982566238358	489.078790484184	478.745606336361	464.149633087855	477.734990677206	440.448685562965	487.244062897071	-0.147941155400875	0.0112586002283566	0.260896409137879	Emg1	6	124681048	124689141	-	4632	protein_coding	EMG1 N1-specific pseudouridine methyltransferase [Source:MGI Symbol;Acc:MGI:1315195]	-	511	549	541	437	406	383	472	412	511	416	475	568	420	540	414	440	6.71453139804514	7.05366081582141	7.88918934308144
ENSMUSG00000045045	345.648303077271	291.572651464631	331.825903940728	300.050793159994	352.985629117274	320.865632066273	352.709639736962	379.014311644049	392.559742052433	414.20699442785	422.086561448765	474.646533130096	321.394633746749	312.957775993954	373.337748353274	366.98733374749	334.334108025898	384.772165362576	-0.205075041640428	0.0113078034868509	0.261571297464164	Lrfn4	19	4661813	4665695	-	3366	protein_coding	leucine rich repeat and fibronectin type III domain containing 4 [Source:MGI Symbol;Acc:MGI:2385612]	-	415	358	357	306	310	337	397	330	405	361	418	503	276	353	333	338	7.50407808709532	6.32964996033449	7.164036163672
ENSMUSG00000084983	0.83288747729463	0.814448747107908	0.929484324763945	0.98055814758168	0	0	0.88843737969008	0	3.87713325483884	4.58955118479612	4.03910585118436	1.88726255717732	2.32894662135326	1.77313187531985	3.36340313831779	0	0.55572700955478	2.73231681037344	-2.22032822066771	0.0113096969571385	1	Gm11789	11	120417660	120422660	-	3296	lncRNA	predicted gene 11789 [Source:MGI Symbol;Acc:MGI:3650495]	-	1	1	1	1	0	0	1	0	4	4	4	2	2	2	3	0	0.0184661413916561	0.0180560843738863	0.0204935153780492
ENSMUSG00000102185	1.66577495458926	6.51558997686327	0.929484324763945	0	2.27732663946629	0.952123537288645	0.88843737969008	2.29705643420636	6.78498319596797	8.03171457339321	3.02932938838827	5.66178767153195	5.82236655338314	4.43282968829963	5.60567189719631	3.25728402734459	1.94072415585848	5.32824587443814	-1.42124263380743	0.0113235110705513	1	5033404E19Rik	1	185219491	185230364	+	1257	transcribed_processed_pseudogene	RIKEN cDNA 5033404E19 gene [Source:MGI Symbol;Acc:MGI:2149700]	-	2	8	1	0	2	1	1	2	7	7	3	6	5	5	5	3	0.09684073512633	0.378761203477036	0.0537363776340893
ENSMUSG00000046229	72.4612105246328	83.0737722050066	77.1471989554074	93.1530240202596	93.3703922181177	74.2656359085143	115.49685935971	124.041047447143	110.498297762907	148.013025709675	113.094963833162	148.150110738419	112.953911135633	107.274478456851	97.5386910112158	86.8609073958557	91.626142579849	115.548048255465	-0.340432788655846	0.0113419919439855	0.261571297464164	Scand1	2	156153766	156154667	-	803	protein_coding	SCAN domain-containing 1 [Source:MGI Symbol;Acc:MGI:1343132]	-	87	102	83	95	82	78	130	108	114	129	112	157	97	121	87	80	6.59427518846844	7.55954061995714	6.98178084052575
ENSMUSG00000038055	316.497241371959	353.470756244832	332.755388265492	369.670421638293	379.174885471137	325.626249752717	395.354633962086	390.499593815081	461.378857325822	455.512955091015	438.242984853503	424.634075364897	445.993277989149	360.83233662759	335.219179452339	348.529390925871	357.8811463152	408.792882203773	-0.193442055659875	0.0113890176647503	0.262237572344409	Dexi	16	10320395	10360918	-	3353	protein_coding	dexamethasone-induced transcript [Source:MGI Symbol;Acc:MGI:1926236]	-	380	434	358	377	333	342	445	340	476	397	434	450	383	407	299	321	6.89784454823185	7.70312516486934	7.21195715884462
ENSMUSG00000090451	0	0	1.85896864952789	3.92223259032672	1.13866331973314	3.80849414915458	4.4421868984504	3.44558465130954	7.75426650967768	3.44216338859709	7.06843523957262	5.66178767153195	9.31578648541303	1.77313187531985	8.9690750355141	4.34304536979278	2.32701628231278	6.04096144692739	-1.39439014623257	0.011459486648106	1	Gm6133	18	78392969	78393916	+	948	protein_coding	predicted gene 6133 [Source:MGI Symbol;Acc:MGI:3647029]	-	0	0	2	4	1	4	5	3	8	3	7	6	8	2	8	4	0	0	0.14250343182711
ENSMUSG00000019986	2640.25330302398	2371.67475157823	2365.53760652424	3010.31351307576	2186.23357388763	2685.94049869127	2415.66123537733	2133.96542737771	2691.69976217187	2459.99943505072	2853.62828386175	2551.57897730373	3017.15034796314	2805.98119269367	2768.08078283554	2915.26920447341	2476.19748869202	2757.92349829423	-0.154959934284765	0.0114924528013214	0.263361121247396	Ahi1	10	20828446	20956328	+	7040	protein_coding	Abelson helper integration site 1 [Source:MGI Symbol;Acc:MGI:87971]	-	3170	2912	2545	3070	1920	2821	2719	1858	2777	2144	2826	2704	2591	3165	2469	2685	27.4062719354074	24.6166805580271	24.4184893346588
ENSMUSG00000041355	428.937050806734	484.597004529205	503.780504022058	474.590143429533	504.427850641782	476.061768644322	461.987437438842	481.233322966232	525.351556030663	519.76667167816	555.377054537849	506.72999660211	519.355096561776	489.38439758828	501.14706760935	526.594251087375	476.951885309839	517.963261461945	-0.120412534508568	0.0115120001220316	0.263391648361672	Ssr2	3	88483183	88495726	+	1864	protein_coding	signal sequence receptor, beta [Source:MGI Symbol;Acc:MGI:1913506]	-	515	595	542	484	443	500	520	419	542	453	550	537	446	552	447	485	16.8160767402643	18.9968606155128	19.6407036823172
ENSMUSG00000061702	70.7954355700435	65.1558997686327	47.4037005629612	72.5613029210443	38.7145528709269	68.5528946847824	66.632803476756	56.2778826380557	66.88054864597	67.6958799757427	90.879881651648	63.2232956654402	90.828918232777	88.6565937659927	76.2371378018698	76.0032939713737	60.7618090616503	77.5506937138518	-0.343366838304183	0.0116429395656114	0.264712116538901	Tmem91	7	25368564	25374591	-	3547	protein_coding	transmembrane protein 91 [Source:MGI Symbol;Acc:MGI:2443589]	-	85	80	51	74	34	72	75	49	69	59	90	67	78	100	68	70	1.4585492450765	1.34226905207396	0.971208897938699
ENSMUSG00000121064	0.83288747729463	0	0	0	2.27732663946629	0	0.88843737969008	0	1.93856662741942	1.14738779619903	3.02932938838827	3.77452511435464	9.31578648541303	0	2.24226875887853	1.0857613424482	0.499831437056375	2.81670318913764	-2.54805290489875	0.0116586078653421	1	ENSMUSG00000121064	11	51474753	51475499	-	747	lncRNA	novel transcript	-	1	0	0	0	2	0	1	0	2	1	3	4	8	0	2	1	0.0814784498352054	0	0
ENSMUSG00000028487	5.83021234106241	7.33003872397117	15.8012335209871	20.5917210992153	10.2479698775983	16.186100133907	9.77281117659088	16.0793950394445	34.8941992935496	16.0634291467864	16.1564234047374	20.7598881289505	22.1249929028559	30.1432418804375	10.0902094149534	17.3721814791711	12.7299352390971	20.9505707064302	-0.74232703375392	0.0116854288026732	1	Bnc2	4	84193332	84593512	-	8174	protein_coding	basonuclin 2 [Source:MGI Symbol;Acc:MGI:2443805]	zf-C2H2	7	9	17	21	9	17	11	14	36	14	16	22	19	34	9	16	0.052122683409382	0.065526753959746	0.140481117404313
ENSMUSG00000027333	645.487794903338	578.258610446615	556.761110533603	624.61554000953	568.192996546838	622.688793386774	679.654595462912	743.097756465756	757.010268007284	795.139742765927	734.107488452757	768.115860771169	726.631345862216	633.894645426848	615.502774312155	621.055487880368	627.344649719421	706.43220168484	-0.171954482787745	0.0116917543186127	0.26504281352807	Smox	2	131333416	131367842	+	3894	protein_coding	spermine oxidase [Source:MGI Symbol;Acc:MGI:2445356]	-	775	710	599	637	499	654	765	647	781	693	727	814	624	715	549	572	12.1134852518866	10.8510853642511	10.3904543875049
ENSMUSG00000110841	199.060107073417	189.766558076143	190.544286576609	152.967071022742	182.186131157303	205.658684054347	225.66309444128	211.329191946985	252.013661564525	266.193968718175	251.434339236226	278.371227183654	167.684156737435	202.137033786463	228.71141340561	201.951609695364	194.646890543603	231.062176290932	-0.248307785808866	0.0117992766961698	0.265346098019619	Gpx4-ps2	10	45751384	45752191	+	808	transcribed_processed_pseudogene	glutathione peroxidase 4, pseudogene 2 [Source:MGI Symbol;Acc:MGI:3779731]	-	239	233	205	156	160	216	254	184	260	232	249	295	144	228	204	186	18.0032080252831	17.1615037183722	17.1374486022776
ENSMUSG00000042532	784.580003611541	908.110353025318	840.253829586606	771.699262146782	910.930655786514	699.810799907154	804.924265999213	821.197675228773	962.498330513743	899.552032220039	973.42451013543	1019.12178087575	907.124709017094	828.939151712032	796.005409401876	867.523312616109	817.688355661488	906.773654561509	-0.150017763481672	0.0118362635288083	0.26535251259933	Golga7b	19	42236013	42258787	+	2988	protein_coding	golgi autoantigen, golgin subfamily a, 7B [Source:MGI Symbol;Acc:MGI:1918396]	-	942	1115	904	787	800	735	906	715	993	784	964	1080	779	935	710	799	19.1881749361909	22.2077752066289	20.4357933481223
ENSMUSG00000024121	2325.42183660661	2275.5697994195	2183.35867887051	2294.50606534113	2426.49153435133	2058.49108761805	2430.76467083206	2400.42397374564	2695.57689542671	2649.31842142356	2625.41880326983	2620.46406064071	2320.79530817852	2384.8623723052	2260.20690894955	2352.84482908524	2299.3784558481	2488.68594990992	-0.114773428006967	0.0118817713980695	0.265854185786496	Atp6v0c	17	24382840	24388676	-	3384	protein_coding	ATPase, H+ transporting, lysosomal V0 subunit C [Source:MGI Symbol;Acc:MGI:88116]	-	2792	2794	2349	2340	2131	2162	2736	2090	2781	2309	2600	2777	1993	2690	2016	2167	50.2167288590722	49.1367950192506	46.8874190560083
ENSMUSG00000047940	0	0	0.929484324763945	0.98055814758168	0	0	0	0	0.96928331370971	1.14738779619903	3.02932938838827	1.88726255717732	0	1.77313187531985	3.36340313831779	2.17152268489639	0.238755309043203	1.79266509425104	-2.6368288067794	0.0119699564576421	1	Stpg2	3	138911455	139416060	+	3017	protein_coding	sperm tail PG rich repeat containing 2 [Source:MGI Symbol;Acc:MGI:2685863]	-	0	0	1	1	0	0	0	0	1	1	3	2	0	2	3	2	0	0	0.0223886730812232
ENSMUSG00000068206	269.022655166165	253.293560350559	240.736440113862	227.48949023895	269.863206776755	183.759842696708	242.543404655392	288.280582492898	289.815710799203	294.878663623151	336.255562111098	320.834634720144	306.256480707953	264.196649422658	258.98204165047	230.181404599018	246.873647811411	287.675143454212	-0.22267794577714	0.012047454916909	0.267597846541482	Pick1	15	79113373	79133684	+	6573	protein_coding	protein interacting with C kinase 1 [Source:MGI Symbol;Acc:MGI:894645]	-	323	311	259	232	237	193	273	251	299	257	333	340	263	298	231	212	2.9909024577344	2.81583715563037	2.66158166920539
ENSMUSG00000046447	3356.53653349736	3369.37446678542	3153.74031392406	3206.42514259209	2692.93875116888	3251.50187984072	3153.95269789979	3327.28624494791	3400.24586449366	3265.46566798244	3589.7553252401	3419.7197536053	3524.86071141815	3533.85182751247	3281.56032861872	3363.68863890451	3188.96950383203	3422.39351472192	-0.101506059575505	0.0121293927006973	0.268181985400738	Camk2n1	4	138181625	138187434	+	4444	protein_coding	calcium/calmodulin-dependent protein kinase II inhibitor 1 [Source:MGI Symbol;Acc:MGI:1913509]	-	4030	4137	3393	3270	2365	3415	3550	2897	3508	2846	3555	3624	3027	3986	2927	3098	55.1943159694871	55.401592573473	51.5719406718651
ENSMUSG00000004071	2485.33623224718	2419.7272276576	2529.12684768269	2469.04541561067	2590.4590523929	2388.87795505721	2588.90652441689	2638.169314686	2750.82604430816	2749.14115969287	2697.11293212835	2772.38869649348	2772.61095272105	2506.32190576461	2427.255931486	2666.62985705277	2513.70607121889	2667.78593495591	-0.086312079047319	0.0122152331049735	0.268846682949646	Cdip1	16	4568212	4608156	-	10094	protein_coding	cell death inducing Trp53 target 1 [Source:MGI Symbol;Acc:MGI:1913876]	zf-LITAF-like	2984	2971	2721	2518	2275	2509	2914	2297	2838	2396	2671	2938	2381	2827	2165	2456	17.9928051959842	17.5166127917767	18.2082792958929
ENSMUSG00000021917	418.109513601904	476.452517058126	507.498441321114	446.153957149664	454.326664573524	477.9660157189	465.541186957602	473.19362544651	533.105822540341	452.070791702418	508.927337249229	556.742454367309	510.039310076363	488.49783165062	542.629039648603	484.249558731895	464.905240228418	509.532768245847	-0.133528821087771	0.0123228811746571	0.270392809993235	Spcs1	14	30721783	30723629	-	1546	protein_coding	signal peptidase complex subunit 1 homolog (S. cerevisiae) [Source:MGI Symbol;Acc:MGI:1916269]	-	502	585	546	455	399	502	524	412	550	394	504	590	438	551	484	446	19.7632146296915	22.5194176237727	23.8554063199117
ENSMUSG00000115573	1.66577495458926	1.62889749421582	0	0.98055814758168	5.69331659866571	2.85637061186593	3.55374951876032	0	4.84641656854855	4.58955118479612	8.07821170236871	7.54905022870927	5.82236655338314	7.97909343893934	1.12113437943926	3.25728402734459	2.04733341570984	5.40538851044112	-1.43079179613232	0.0123473292798198	1	Gm49131	14	73572532	73572781	+	250	processed_pseudogene	predicted gene, 49131 [Source:MGI Symbol;Acc:MGI:6118541]	-	2	2	0	1	5	3	4	0	5	4	8	8	5	9	1	3	0.486915216215187	0.476102832770634	0
ENSMUSG00000102662	0	0	0	0	0	0	0.88843737969008	1.14852821710318	1.93856662741942	0	6.05865877677654	0	4.65789324270651	0.886565937659927	4.48453751775705	0	0.254620699599157	2.25327776278993	-2.95295147602108	0.0124484371720221	1	Gm38377	2	68848440	68852211	+	3772	TEC	predicted gene, 38377 [Source:MGI Symbol;Acc:MGI:5611605]	-	0	0	0	0	0	0	1	1	2	0	6	0	4	1	4	0	0	0	0
ENSMUSG00000040502	134.094883844435	153.116364456287	141.28161736412	150.025396579997	144.610241606109	119.015442161081	167.914664761425	155.051309308929	158.962463448393	192.761149761437	153.486022345006	199.106199782207	170.013103358788	166.674396280066	177.139231951403	141.148974518266	145.638740010298	169.911442680696	-0.222516578883578	0.0124959194780886	0.271317303515461	Marchf9	10	126890880	126896053	-	3037	protein_coding	membrane associated ring-CH-type finger 9 [Source:MGI Symbol;Acc:MGI:2446144]	-	161	188	152	153	127	125	189	135	164	168	152	211	146	188	158	130	3.22659490494917	3.68403574913069	3.38066751935451
ENSMUSG00000034285	546.374185105277	632.012227755737	602.305842447036	603.043260762733	544.281066832442	529.380686732487	551.71961278754	516.83769769643	662.020503263732	613.852470966481	645.247159726701	606.754912132508	645.118214114852	623.255854174929	604.291430517762	554.824045991028	565.74432251496	619.420573860999	-0.129154278850349	0.0125752343125813	0.271317303515461	Nipsnap1	11	4823951	4844200	+	2649	protein_coding	nipsnap homolog 1 [Source:MGI Symbol;Acc:MGI:1278344]	-	656	776	648	615	478	556	621	450	683	535	639	643	554	703	539	511	15.0724981991866	17.4337390633264	16.5232971281844
ENSMUSG00000085723	0	1.62889749421582	0	2.94167444274504	0	0.952123537288645	0	3.44558465130954	7.75426650967768	2.29477559239806	3.02932938838827	6.60541895012061	3.49341993202989	1.77313187531985	3.36340313831779	2.17152268489639	1.12103501569488	3.81065850889357	-1.82343953923561	0.0125977905709113	1	Gm15915	10	93510080	93519184	-	908	lncRNA	predicted gene 15915 [Source:MGI Symbol;Acc:MGI:3801763]	-	0	2	0	3	0	1	0	3	8	2	3	7	3	2	3	2	0	0.131085581709976	0
ENSMUSG00000116480	0	1.62889749421582	1.85896864952789	0	1.13866331973314	2.85637061186593	0	0	4.84641656854855	3.44216338859709	7.06843523957262	1.88726255717732	0	3.54626375063971	4.48453751775705	3.25728402734459	0.935362509417848	3.56654538120462	-1.92516116285648	0.0125979019101537	1	Gm49512	15	80596472	80597887	+	344	lncRNA	predicted gene, 49512 [Source:MGI Symbol;Acc:MGI:6155203]	-	0	2	2	0	1	3	0	0	5	3	7	2	0	4	4	3	0	0.346004965676333	0.39271294584913
ENSMUSG00000060029	17.4906370231872	25.2479111603452	15.8012335209871	33.3389770177771	23.911929714396	35.2285708796799	28.4299961500826	29.8617336446826	28.1092160975816	36.7164094783689	42.4106114374357	36.8016198649577	44.2499858057119	30.1432418804375	34.7551657626171	35.8301243007905	26.1638736388922	36.1270468284876	-0.467412584587833	0.012632226089481	0.271317303515461	4930473A02Rik	2	130385711	130405669	-	1409	lncRNA	RIKEN cDNA 4930473A02 gene [Source:MGI Symbol;Acc:MGI:2447823]	-	21	31	17	34	21	37	32	26	29	32	42	39	38	34	31	33	0.907134451784859	1.30936726542669	0.814969945821757
ENSMUSG00000002012	573.026584378705	586.403097917694	525.158643491629	558.918144121558	472.545277689254	418.934356407004	562.380861343821	575.412636768692	658.143370008893	589.757327246301	653.32537142907	635.063850490168	627.651114454703	601.09170573343	471.997573743929	612.369397140783	534.097450264795	606.17496378091	-0.182432759514729	0.0126378970572877	0.271317303515461	Pnck	X	72699600	72703723	-	1971	protein_coding	pregnancy upregulated non-ubiquitously expressed CaM kinase [Source:MGI Symbol;Acc:MGI:1347357]	-	688	720	565	570	415	440	633	501	679	514	647	673	539	678	421	564	21.2454127826008	21.7398553776545	19.3626809120337
ENSMUSG00000096209	0	0	0	0	0	0.952123537288645	1.77687475938016	0	0.96928331370971	1.14738779619903	3.02932938838827	0.943631278588659	3.49341993202989	1.77313187531985	2.24226875887853	3.25728402734459	0.341124787083601	2.10696704630731	-2.49189887167049	0.0126397896233323	1	Olfr510	7	108265625	108269466	+	3128	protein_coding	olfactory receptor 510 [Source:MGI Symbol;Acc:MGI:3030344]	-	0	0	0	0	0	1	2	0	1	1	3	1	3	2	2	3	0	0	0
ENSMUSG00000023004	2462.01538288293	2262.53861946577	2330.21720218321	2668.09871956975	2273.91064950709	2267.95826582155	2556.92277874805	2585.33701669925	2704.30044525009	2667.67662616274	2753.66041404494	2673.30741224167	2779.59779258511	2640.19336235126	2348.77652492525	2417.99050963213	2425.8748293597	2623.18788589915	-0.113150258000209	0.0126410938895847	0.271317303515461	Tuba1b	15	98829306	98832446	-	1875	protein_coding	tubulin, alpha 1B [Source:MGI Symbol;Acc:MGI:107804]	-	2956	2778	2507	2721	1997	2382	2878	2251	2790	2325	2727	2833	2387	2978	2095	2227	95.9547586088062	88.1742446291214	90.314342987695
ENSMUSG00000024325	425.605500897556	491.112594506069	498.203598073474	464.784561953716	498.734534043117	446.545938988374	520.624304498387	574.264108551589	625.187737342763	574.841285895714	632.120065710352	636.951113047345	517.026149940423	478.745606336361	502.26820198879	484.249558731895	489.984392689035	556.423714874205	-0.185752466850139	0.012661510614694	0.271317303515461	Ring1	17	34239766	34243654	-	3243	protein_coding	ring finger protein 1 [Source:MGI Symbol;Acc:MGI:1101770]	-	511	603	536	474	438	469	586	500	645	501	626	675	444	540	448	446	9.59041302366484	11.0657573296597	11.1640431402168
ENSMUSG00000041141	672.140194176766	631.197779008629	567.91492243077	744.243634014495	611.462202696698	625.54516399864	702.753967334854	585.749390722621	711.453952262927	676.958799757427	799.742958534503	686.019939533955	711.49319282342	700.387090751342	689.497643355146	690.544213797053	642.625906797934	708.262223851972	-0.139316965510707	0.0126744601285529	0.271317303515461	Pnma8a	7	16693604	16698532	+	4090	protein_coding	PNMA family member 8A [Source:MGI Symbol;Acc:MGI:1918941]	-	807	775	611	759	537	657	791	510	734	590	792	727	611	790	615	636	12.0091864145983	11.2768855561504	10.090706333784
ENSMUSG00000026385	1112.73766966563	1058.78337124028	1280.82939952472	1160.00028858913	1098.81010354248	954.979907900511	1143.41890766113	1248.45017199116	1318.22530664521	1429.64519406399	1417.72615376571	1411.67239276863	1215.7101363464	1060.33286144127	1192.88697972338	1132.44908017347	1132.25122751438	1272.33101311601	-0.168577849184844	0.0127168160341215	0.271317757513883	Dbi	1	120041010	120048808	-	1422	protein_coding	diazepam binding inhibitor [Source:MGI Symbol;Acc:MGI:94865]	-	1336	1300	1378	1183	965	1003	1287	1087	1360	1246	1404	1496	1044	1196	1064	1043	57.183432565356	54.406969286377	65.456576352586
ENSMUSG00000026463	1178.5357803719	1128.01151474445	919.259997191541	1089.40010196325	953.061198616641	1071.13897944973	1037.69485947801	828.088844531392	1139.87717692262	1129.02959145984	1219.80996705768	1083.28870781978	1184.26935695813	1207.50280709282	975.386910112158	1267.08348663704	1025.64890954336	1150.78100050751	-0.164605790582142	0.0127215380079124	0.271317757513883	Atp2b4	1	133627195	133728779	-	12248	protein_coding	ATPase, Ca++ transporting, plasma membrane 4 [Source:MGI Symbol;Acc:MGI:88111]	-	1415	1385	989	1111	837	1125	1168	721	1176	984	1208	1148	1017	1362	870	1167	7.03160751698736	6.72969488270869	5.45424671721944
ENSMUSG00000006476	877.86340106854	895.079173071591	979.676478301198	1008.01377571397	791.371007214534	879.762148454708	1001.26892691072	954.426948412741	1062.33451182584	1135.91391823704	1066.32394471267	1034.21988133317	1092.27596541468	905.183822350785	927.17813179627	943.526606587482	923.4327323935	1020.86959778224	-0.14370524716926	0.012751776409235	0.271562130894754	Nsmf	2	24944367	24952893	+	4896	protein_coding	NMDA receptor synaptonuclear signaling and neuronal migration factor [Source:MGI Symbol;Acc:MGI:1861755]	-	1054	1099	1054	1028	695	924	1127	831	1096	990	1056	1096	938	1021	827	869	13.102753214124	13.3587881233386	14.5412876893581
ENSMUSG00000022890	1163.5438057806	1122.3103735147	1247.36796383321	1308.06456887396	1148.91128961074	1170.15982732774	1087.44735274066	1185.28112005048	1205.78844225488	1254.09486124554	1250.10326094156	1273.90222609469	1293.72984816173	1203.95654334218	1278.09319256076	1368.05929148473	1179.13578771651	1265.96595826076	-0.102315843199136	0.0128159659033859	0.272143565165526	Atp5j	16	84624754	84632513	-	3130	protein_coding	ATP synthase, H+ transporting, mitochondrial F0 complex, subunit F [Source:MGI Symbol;Acc:MGI:107777]	-	1397	1378	1342	1334	1009	1229	1224	1032	1244	1093	1238	1350	1111	1358	1140	1260	27.165357709769	26.2008667555085	28.960885946543
ENSMUSG00000029433	143.256646094676	146.600774479423	133.845742766008	153.947629170324	120.698311891713	152.339765966183	148.369042408243	121.743991012937	140.546080487908	138.833923340083	210.033504261587	174.571786538902	149.052583766608	154.262473152827	170.412425674768	185.665189558642	140.100237973689	165.422245847666	-0.236287175659851	0.012828669262022	0.272143565165526	Diablo	5	123647828	123662239	-	6166	protein_coding	diablo, IAP-binding mitochondrial protein [Source:MGI Symbol;Acc:MGI:1913843]	-	172	180	144	157	106	160	167	106	145	121	208	185	128	174	152	171	1.69780686808734	1.7373197757605	1.57747555024185
ENSMUSG00000023072	202.391656982595	235.375687914186	211.922426046179	225.528373943786	245.951277062359	264.690343366243	208.782784227169	211.329191946985	245.228678368557	224.88800805501	263.551656789779	276.483964626477	262.006494902241	254.444424108399	254.497504132713	251.896631447982	225.746467686188	254.124670303895	-0.173500041096477	0.012865160524059	0.272143565165526	Cep89	7	35096460	35138114	+	5087	protein_coding	centrosomal protein 89 [Source:MGI Symbol;Acc:MGI:1919390]	-	243	289	228	230	216	278	235	184	253	196	261	293	225	287	227	232	2.90742081630358	3.3810133347433	3.02744857173569
ENSMUSG00000002948	696.293931018311	706.941512489664	746.375912785448	697.176842930575	756.072444302807	640.779140595258	757.837084875639	828.088844531392	790.935183987124	881.193827480854	783.586535129765	842.662731779673	765.058965114545	782.837722953715	769.098184295334	740.48923554967	728.695714191137	794.482798286335	-0.126638340878547	0.012910457732748	0.272143565165526	Map2k7	8	4288740	4297897	+	3829	protein_coding	mitogen-activated protein kinase kinase 7 [Source:MGI Symbol;Acc:MGI:1346871]	-	836	868	803	711	664	673	853	721	816	768	776	893	657	883	686	682	13.2887542686046	13.4910309103196	14.1655631310782
ENSMUSG00000045287	683.800618858891	651.558997686327	678.52355707768	622.654423714367	721.912544710813	630.305781685083	605.025855568945	737.355115380241	664.928353204861	759.570721083757	798.733182071707	795.48116785024	725.466872551539	718.118409504541	717.526002841128	660.142896208503	666.392111835293	729.995950664535	-0.133609822249411	0.0129196087156091	0.272143565165526	Rtn4rl1	11	75084609	75158595	+	3525	protein_coding	reticulon 4 receptor-like 1 [Source:MGI Symbol;Acc:MGI:2661375]	-	821	800	730	635	634	662	681	642	686	662	791	843	623	810	640	608	14.1757940607329	13.5064633410109	13.988379427182
ENSMUSG00000037348	662.978431926525	656.445690168974	630.190372189954	729.53526180077	695.72328835695	625.54516399864	652.113036692519	678.780176307979	732.778185164541	736.622965159777	705.833747494466	723.765190677502	694.026093163271	672.903546683885	734.343018532717	731.803144810084	666.413927680289	716.50948646078	-0.10535811834641	0.0129672832917737	0.272143565165526	Paqr7	4	134224008	134237546	+	4259	protein_coding	progestin and adipoQ receptor family member VII [Source:MGI Symbol;Acc:MGI:1919154]	-	796	806	678	744	611	657	734	591	756	642	699	767	596	759	655	674	11.3754552743393	11.2625875561497	10.7529027689932
ENSMUSG00000033379	1429.23491103758	1383.74842133634	1317.07928819051	1380.62587179501	1515.56087856481	1328.21233451766	1498.79385953717	1681.44530983905	1667.1672995807	1703.87087735556	1581.30994073868	1747.6051279462	1517.30872381165	1619.75596810469	1403.66024305796	1431.03344934672	1441.83760935227	1583.96395374277	-0.137160786741198	0.0130039872604456	0.272204083356335	Atp6v0b	4	117741523	117744530	-	2051	protein_coding	ATPase, H+ transporting, lysosomal V0 subunit B [Source:MGI Symbol;Acc:MGI:1890510]	-	1716	1699	1417	1408	1331	1395	1687	1464	1720	1485	1566	1852	1303	1827	1252	1318	50.9231174442504	49.2990439345019	46.6667820644238
ENSMUSG00000002055	438.93170053427	411.296617289494	376.441151529398	444.192840854501	384.868202069802	451.306556674818	386.470260165185	384.756952729565	419.699674836305	421.091321205044	464.497172886201	462.379326508443	428.526178328999	447.715798518263	483.208917538322	490.764126786585	409.783035230879	452.23531457602	-0.140583683954895	0.0130542000069982	0.272204083356335	Spag5	11	78192355	78213283	+	5624	protein_coding	sperm associated antigen 5 [Source:MGI Symbol;Acc:MGI:1927470]	-	527	505	405	453	338	474	435	335	433	367	460	490	368	505	431	452	5.70333212449777	5.34388181341506	4.86422187195063
ENSMUSG00000052026	408.947751351663	418.626656013465	378.300120178925	425.562236050449	324.519046123946	321.817755603562	341.159953800991	250.379151328493	396.436875307272	433.712586963233	453.389631795444	394.437874450059	411.05907866885	416.685990700166	422.667661048602	397.38865133604	358.664083806437	415.722293783708	-0.208786175026658	0.0130831146564767	0.272204083356335	Slc6a7	18	61128452	61147294	-	3444	protein_coding	solute carrier family 6 (neurotransmitter transporter, L-proline), member 7 [Source:MGI Symbol;Acc:MGI:2147363]	-	491	514	407	434	285	338	384	218	409	378	449	418	353	470	377	366	8.67724198467105	8.88199971124078	7.98242655668481
ENSMUSG00000040606	822.0599400898	797.345323418642	791.920644698881	790.329866950834	810.728283649998	735.039370786834	816.473951935184	838.42559848532	877.201398907288	994.785219304558	885.57395787217	817.184687257779	837.256310376496	820.073492335432	854.304397132718	829.521665630422	800.290372501937	864.487641102108	-0.110577739971039	0.0131295201197923	0.272777099040513	Kazn	4	141829701	142205056	-	11133	protein_coding	kazrin, periplakin interacting protein [Source:MGI Symbol;Acc:MGI:1918779]	-	987	979	852	806	712	772	919	730	905	867	877	866	719	925	762	764	5.39595480109123	5.2333678397832	5.16929182938245
ENSMUSG00000071341	19.1564119777765	34.2068473785321	26.0255610933905	29.4167444274504	37.5758895511937	14.2818530593297	38.2028073266735	13.7823386052381	48.4641656854855	39.011185070767	27.2639644954944	36.8016198649577	43.0855124950353	38.1223353193769	40.3608376598134	32.5728402734459	26.5810566774481	38.210307608047	-0.519408459622206	0.0132023976165506	0.273113976445382	Egr4	6	85488103	85490571	-	2148	protein_coding	early growth response 4 [Source:MGI Symbol;Acc:MGI:99252]	zf-C2H2	23	42	28	30	33	15	43	12	50	34	27	39	37	43	36	30	0.651713801963996	1.16365915830811	0.880496064808849
ENSMUSG00000074715	6.66309981835704	8.95893621818699	20.4486551448068	29.4167444274504	3.41598995919943	16.186100133907	15.9918728344214	18.3764514736509	33.9249159798399	28.6846949049757	27.2639644954944	16.0417317360072	25.6184128348858	17.7313187531985	23.5438219682245	24.9725108763085	14.9322312512475	24.7226714436168	-0.727592566226877	0.0132439646639405	1	Ccl28	13	120085355	120115895	+	4844	protein_coding	chemokine (C-C motif) ligand 28 [Source:MGI Symbol;Acc:MGI:1861731]	-	8	11	22	30	3	17	18	16	35	25	27	17	22	20	21	23	0.100519243644754	0.135144796667965	0.306776586930864
ENSMUSG00000105948	19.1564119777765	17.1034236892661	8.3653589228755	18.6306048040519	22.7732663946629	15.2339765966183	11.549685935971	13.7823386052381	28.1092160975816	24.0951437201796	23.2248586443101	25.4780445218938	25.6184128348858	29.2566759427776	7.84794065607484	28.2297949036531	15.8243833658075	23.9825109151696	-0.610310777976968	0.0132788122344621	1	Gm43089	9	109370769	109371981	-	275	processed_pseudogene	predicted gene 43089 [Source:MGI Symbol;Acc:MGI:5663226]	-	23	21	9	19	20	16	13	12	29	21	23	27	22	33	7	26	5.0904772604315	4.54461794917423	2.21061687336165
ENSMUSG00000084093	6.66309981835704	5.70114122975536	6.50639027334761	8.82502332823512	9.10930655786514	2.85637061186593	13.3265606953512	17.2279232565477	20.3549495879039	24.0951437201796	14.1368704791452	30.1962009148371	9.31578648541303	16.8447528155386	8.9690750355141	5.42880671224098	8.77697697141564	16.1676982188466	-0.906942341181711	0.0133778065751309	1	Gm16418	1	166259274	166259444	-	171	processed_pseudogene	predicted pseudogene 16418 [Source:MGI Symbol;Acc:MGI:3644548]	-	8	7	7	9	8	3	15	15	21	21	14	32	8	19	8	5	2.84745740476718	2.43619870569769	2.76506658948744
ENSMUSG00000104649	0	0.814448747107908	0	0	0	0	0	0	0.96928331370971	0	2.01955292559218	0.943631278588659	2.32894662135326	2.65969781297978	2.24226875887853	1.0857613424482	0.101806093388489	1.53114275669379	-2.77063955168315	0.0133957788537433	1	Gm43712	3	90034074	90034364	+	291	unprocessed_pseudogene	predicted gene 43712 [Source:MGI Symbol;Acc:MGI:5663849]	-	0	1	0	0	0	0	0	0	1	0	2	1	2	3	2	1	0	0.204511526104224	0
ENSMUSG00000003680	60.800785842508	65.9703485157406	57.6280281353646	45.1056747887573	67.1811358642554	28.5637061186593	61.3021791986155	59.7234672893653	59.1262821362923	65.4011043833447	80.7821170236871	90.5886027445113	69.8683986405977	64.7193134491747	71.7526002841128	72.7460099440291	55.7844157191583	71.8730535757187	-0.366214255156166	0.0134106082302277	0.274215413224656	Taf6l	19	8751851	8763781	-	5017	protein_coding	TATA-box binding protein associated factor 6 like [Source:MGI Symbol;Acc:MGI:2444957]	-	73	81	62	46	59	30	69	52	61	57	80	96	60	73	64	67	0.885609198318434	0.960841375683211	0.834740054720972
ENSMUSG00000003072	1219.34726675934	1182.57958080068	1268.74610330278	1203.14484708272	1393.72390335337	1255.85094568372	1340.65200595233	1357.56035261596	1537.2833355436	1559.30001503448	1487.40072969864	1544.72440304963	1376.40745321977	1252.71766991348	1269.12411752525	1235.59640770605	1277.70062569386	1407.81926646136	-0.140924301483922	0.0134144359190663	0.274215413224656	Atp5d	10	79974466	79981652	+	1928	protein_coding	ATP synthase, H+ transporting, mitochondrial F1 complex, delta subunit [Source:MGI Symbol;Acc:MGI:1913293]	-	1464	1452	1365	1227	1224	1319	1509	1182	1586	1359	1473	1637	1182	1413	1132	1138	46.2165376386822	44.8198465497252	47.8221708643458
ENSMUSG00000098882	2.49866243188389	3.25779498843163	8.3653589228755	8.82502332823512	4.55465327893257	11.4254824474637	2.66531213907024	5.74264108551589	16.4778163330651	10.3264901657913	12.1173175535531	14.1544691788299	4.65789324270651	6.20596156361949	13.4536125532711	11.9433747669302	5.91686607780107	11.1671169197208	-0.933396998870957	0.0134682729246378	1	Mir6392	15	84052471	84052578	+	108	miRNA	microRNA 6392 [Source:MGI Symbol;Acc:MGI:5530813]	-	3	4	9	9	4	12	3	5	17	9	12	15	4	7	12	11	1.69067783408051	2.20417978134553	5.62888555717086
ENSMUSG00000039105	811.232402884969	801.417567154182	852.337125808537	788.368750655671	741.269821146276	781.693424113977	759.613959635019	818.900618794566	821.952250025834	880.046439684656	829.026475955589	841.719100501084	866.368143143412	867.948052969068	871.121412824307	816.492529521043	794.35420877415	849.334300578124	-0.0953392735620996	0.0134846187185093	0.274215413224656	Atp6v1g1	4	63463009	63468987	+	1135	protein_coding	ATPase, H+ transporting, lysosomal V1 subunit G1 [Source:MGI Symbol;Acc:MGI:1913540]	-	974	984	917	804	651	821	855	713	848	767	821	892	744	979	777	752	52.2307731931269	51.5952849610467	54.5729133666151
ENSMUSG00000053898	421.441063511083	416.997758519249	392.242385050385	409.873305689142	397.393498586867	398.939762123942	437.99962818721	467.450984360994	463.317423953242	501.408466938976	469.546055200182	502.011840209167	421.53933846494	461.900853520822	431.636736084116	416.932355500107	417.792298253609	458.536633733944	-0.136387007780938	0.0134916611099119	0.274215413224656	Ech1	7	28524642	28531672	+	2284	protein_coding	enoyl coenzyme A hydratase 1, peroxisomal [Source:MGI Symbol;Acc:MGI:1858208]	-	506	512	422	418	349	419	493	407	478	437	465	532	362	521	385	384	13.4839699761868	13.3408849813137	12.4801560689638
ENSMUSG00000056370	0	0.814448747107908	0	0	0	0	0	0	3.87713325483884	2.29477559239806	3.02932938838827	0	3.49341993202989	0	0	2.17152268489639	0.101806093388489	1.85827260656893	-3.03466560738328	0.0136848275952332	1	Sftpb	6	72281594	72291354	+	2022	protein_coding	surfactant associated protein B [Source:MGI Symbol;Acc:MGI:109516]	-	0	1	0	0	0	0	0	0	4	2	3	0	3	0	0	2	0	0.0294326677034269	0
ENSMUSG00000085517	2.49866243188389	8.14448747107908	0.929484324763945	6.86390703307176	3.41598995919943	5.71274122373187	3.55374951876032	6.89116930261907	4.84641656854855	9.17910236959223	9.0879881651648	10.3799440644753	8.1513131747364	17.7313187531985	6.72680627663557	8.68609073958557	4.75127390813867	9.34862251399212	-0.991749049110634	0.0136996073683997	1	Gm12963	4	129918049	129941567	-	1145	lncRNA	predicted gene 12963 [Source:MGI Symbol;Acc:MGI:3651569]	-	3	10	1	7	3	6	4	6	5	8	9	11	7	20	6	8	0.159470048978773	0.519762917871871	0.0589926870620527
ENSMUSG00000103186	0.83288747729463	2.44334624132373	2.78845297429183	0.98055814758168	3.41598995919943	1.90424707457729	5.33062427814048	3.44558465130954	6.78498319596797	5.73693898099515	5.04888231398045	3.77452511435464	9.31578648541303	2.65969781297978	6.72680627663557	8.68609073958557	2.64271135046483	6.09171386498902	-1.20156708301297	0.0137058149949398	1	Gm37088	1	159164984	159165389	-	406	TEC	predicted gene, 37088 [Source:MGI Symbol;Acc:MGI:5610316]	-	1	3	3	1	3	2	6	3	7	5	5	4	8	3	6	8	0.149912320263297	0.439750153421152	0.499113005069337
ENSMUSG00000051811	48.3074736830885	30.1346036429926	53.9100908363088	37.2612096081038	46.6851961090589	40.9413121034117	46.1987437438842	59.7234672893653	54.2798655677438	76.874982345335	61.5963642305614	77.37776484427	61.7170854658613	39.0089012570368	60.5412564897202	47.7734990677206	45.3952621270267	59.8962149085311	-0.403368608930009	0.0137106238861961	0.275737999157713	Cox6b2	7	4754791	4756093	-	1108	protein_coding	cytochrome c oxidase subunit 6B2 [Source:MGI Symbol;Acc:MGI:3044182]	-	58	37	58	38	41	43	52	52	56	67	61	82	53	44	54	44	3.18604270537916	1.9873426006897	3.53583424890877
ENSMUSG00000050377	0.83288747729463	0.814448747107908	0.929484324763945	1.96111629516336	4.55465327893257	0.952123537288645	0	1.14852821710318	0.96928331370971	4.58955118479612	7.06843523957262	3.77452511435464	3.49341993202989	3.54626375063971	3.36340313831779	5.42880671224098	1.39915523470678	4.02921104820768	-1.59414891512471	0.0137443755945938	1	Il31ra	13	112656432	112730894	-	5673	protein_coding	interleukin 31 receptor A [Source:MGI Symbol;Acc:MGI:2180511]	-	1	1	1	2	4	1	0	1	1	4	7	4	3	4	3	5	0.0107287858323459	0.0104905436446905	0.0119066854725983
ENSMUSG00000038503	384.794014510119	434.101182208515	404.325681272316	414.776096427051	456.60399121299	391.322773825633	430.892129149689	441.034835367621	423.576808091144	530.093161843952	478.634043365346	455.773907558322	444.828804678472	471.653078835081	451.817154914023	431.047252951934	419.731337996742	460.928026529784	-0.136574808134632	0.0137799065201108	0.276209682364755	Mesd	7	83533674	83550740	+	5558	protein_coding	mesoderm development LRP chaperone [Source:MGI Symbol;Acc:MGI:1891421]	-	462	533	435	423	401	411	485	384	437	462	474	483	382	532	403	397	5.05925759921322	5.70715207508879	5.28657477661603
ENSMUSG00000034936	133.261996367141	102.620542135596	96.6663697754502	130.414233628363	171.938161279705	164.717371950936	229.216843960041	183.764514736509	230.689428662911	197.350700946233	198.92596317083	207.598881289505	210.76966923247	179.086319407305	151.3531412243	168.29300807947	151.575004229218	193.008389001628	-0.352017276015086	0.0138133703077331	0.276209682364755	Arl4d	11	101556367	101558658	+	1382	protein_coding	ADP-ribosylation factor-like 4D [Source:MGI Symbol;Acc:MGI:1933155]	-	160	126	104	133	151	173	258	160	238	172	197	220	181	202	135	155	7.04652990181168	5.42591868027315	5.08310360010798
ENSMUSG00000029097	119.102909253132	144.971876985208	116.185540595493	123.550326595292	132.084945089045	136.153665832276	130.600294814442	128.635160315556	166.71672995807	142.27608672868	163.583786972966	161.360948638661	157.203896941345	124.11923127239	144.626334947665	136.805929148473	128.910589935055	149.586618076031	-0.213859113813608	0.0138295857560223	0.276209682364755	Trmt44	5	35713547	35732414	-	5154	protein_coding	tRNA methyltransferase 44 [Source:MGI Symbol;Acc:MGI:1926140]	-	143	178	125	126	116	143	147	112	172	124	162	171	135	140	129	126	1.6887096410257	2.05535274139437	1.63820883503226
ENSMUSG00000097908	89.1189600705254	76.5581822281434	93.8779168011584	83.3474425444428	94.5090555378509	95.2123537288645	86.1784258299378	94.1793138024606	107.590447821778	127.360045378092	119.153622609939	82.0959212372133	110.62496451428	90.4297256413125	112.113437943926	104.233088875027	89.122706317923	106.700156752696	-0.257644415240501	0.0139326673556824	0.277573675727536	4933404O12Rik	5	136947964	136965968	+	4803	lncRNA	RIKEN cDNA 4933404O12 gene [Source:MGI Symbol;Acc:MGI:1914002]	-	107	94	101	85	83	100	97	82	111	111	118	87	95	102	100	96	1.35592151090529	1.16473210182281	1.42040584952969
ENSMUSG00000104044	0	0	0.929484324763945	0	0	0.952123537288645	0	0	0.96928331370971	1.14738779619903	1.00977646279609	0	4.65789324270651	0	1.12113437943926	8.68609073958557	0.235200982756574	2.19894574180452	-2.90514586637716	0.0139915118661987	1	Gm37566	1	105636298	105640652	+	4355	TEC	predicted gene, 37566 [Source:MGI Symbol;Acc:MGI:5610794]	-	0	0	1	0	0	1	0	0	1	1	1	0	4	0	1	8	0	0	0.0155101324192997
ENSMUSG00000097326	18.3235245004819	19.5467699305898	11.1538118971673	16.6694885088886	5.69331659866571	10.4733589101751	12.4381233156611	17.2279232565477	22.2935162153233	18.3582047391845	17.1661998675335	22.6471506861278	19.7960462815027	26.5969781297978	14.5747469327104	29.3155562461013	13.9407896147721	21.3435498872852	-0.60610773167789	0.0140400372483033	1	A330048O09Rik	13	48425888	48427392	-	705	lncRNA	RIKEN cDNA A330048O09 gene [Source:MGI Symbol;Acc:MGI:2443792]	-	22	24	12	17	5	11	14	15	23	16	17	24	17	30	13	27	1.89931467317981	2.02596950115163	1.14972981593277
ENSMUSG00000103115	16.6577495458926	17.917872436374	13.0127805466952	11.7666977709802	25.0505930341291	16.186100133907	11.549685935971	13.7823386052381	31.0170660387107	16.0634291467864	18.1759763303296	32.0834634720144	37.2631459416521	26.5969781297978	17.9381500710282	13.0291361093784	15.7404772511484	24.0209181549622	-0.620400106127122	0.0140415725445007	1	Gm37584	3	88433373	88434662	-	1290	lncRNA	predicted gene, 37584 [Source:MGI Symbol;Acc:MGI:5610812]	-	20	22	14	12	22	17	13	12	32	14	18	34	32	30	16	12	0.943634139951913	1.01494789931724	0.733064165585042
ENSMUSG00000020963	0	0	1.85896864952789	0.98055814758168	1.13866331973314	0.952123537288645	0	0	0.96928331370971	1.14738779619903	4.03910585118436	3.77452511435464	2.32894662135326	2.65969781297978	5.60567189719631	1.0857613424482	0.61628920676642	2.70129746867816	-2.17567472203758	0.0141162391738051	1	Tshr	12	91351337	91516582	+	6012	protein_coding	thyroid stimulating hormone receptor [Source:MGI Symbol;Acc:MGI:98849]	-	0	0	2	1	1	1	0	0	1	1	4	4	2	3	5	1	0	0	0.0224706010266302
ENSMUSG00000003444	88.2860725932308	87.1460159405462	99.4548227497421	75.5029773637894	113.866331973314	58.0795357746073	74.6287398939668	103.367539539286	109.529014449197	114.738779619903	115.114516758754	102.855809366164	147.888110455932	105.501346581531	84.0850784579447	93.3754754505449	87.5415044785604	109.136016392496	-0.321855904722791	0.0141494857463938	0.281046104248426	Med29	7	28085571	28092133	-	1281	protein_coding	mediator complex subunit 29 [Source:MGI Symbol;Acc:MGI:1914474]	-	106	107	107	77	100	61	84	90	113	100	114	109	127	119	75	86	5.03639860644124	4.9710190384912	5.64206795894409
ENSMUSG00000034623	0	0	0	0.98055814758168	0	0	0	1.14852821710318	2.90784994112913	1.14738779619903	1.00977646279609	1.88726255717732	2.32894662135326	1.77313187531985	1.12113437943926	1.0857613424482	0.266135795585607	1.65765637198277	-2.52639967228311	0.014253160184027	1	Prss55	14	64312887	64327611	-	1403	protein_coding	protease, serine 55 [Source:MGI Symbol;Acc:MGI:1918287]	-	0	0	0	1	0	0	0	1	3	1	1	2	2	2	1	1	0	0	0
ENSMUSG00000062963	425.605500897556	416.183309772141	439.646085613346	386.339910147182	401.9481518658	405.604626884963	402.462132999606	416.915742808454	551.522205500825	518.619283881961	459.448290572221	466.153851622798	402.907765494113	406.933765385906	419.304257910284	449.505195773553	411.838182623631	459.299327017708	-0.1571796252124	0.0143415235502403	0.283303866853108	Ufc1	1	171116136	171122597	-	2070	protein_coding	ubiquitin-fold modifier conjugating enzyme 1 [Source:MGI Symbol;Acc:MGI:1913405]	-	511	511	473	394	353	426	453	363	569	452	455	494	346	459	374	414	15.0249804037416	14.6913374121856	15.4345673538656
ENSMUSG00000068240	77.4585353884006	93.6616059174094	66.922871383004	97.0752566105863	103.618362095716	121.871812772947	113.71998460033	82.6940316314289	103.713314566939	158.339515875466	87.8505522632598	128.333853888058	123.434170931723	136.531154399629	102.023228528973	108.57613424482	94.6278075499778	118.600240587358	-0.32596799925632	0.0143680898999416	0.283441446047961	Gm11808	4	3973092	3973595	-	504	protein_coding	predicted gene 11808 [Source:MGI Symbol;Acc:MGI:3649356]	-	93	115	72	99	91	128	128	72	107	138	87	136	106	154	91	100	11.230931326392	13.579321867218	9.64951809800719
ENSMUSG00000025825	538.045310332331	535.092826849896	540.959877012616	598.140470024825	552.251710070574	543.662539791816	533.950865193738	628.244934755439	609.679204323408	606.968144189286	654.335147891866	703.005302548551	583.401128648991	597.545441982791	557.203786581313	574.367750155096	558.793566753904	610.813238290163	-0.132100500131618	0.0144804971004964	0.284881616426093	Iscu	5	113910809	113916349	+	2176	protein_coding	iron-sulfur cluster assembly enzyme [Source:MGI Symbol;Acc:MGI:1913633]	-	646	657	582	610	485	571	601	547	629	529	648	745	501	674	497	529	18.0691193517355	17.968724789195	18.066239306655
ENSMUSG00000039860	1263.49030305595	1390.2640113132	1233.42569896175	1251.19219631422	1386.89192343497	1238.71272201253	1296.23013696783	1236.96488982012	1467.4949369565	1437.67690863738	1414.69682437732	1485.27563249855	1279.75616843361	1342.26082961713	1357.69373350095	1274.68381603418	1287.14648523507	1382.44235625695	-0.103586415772677	0.0148219157595126	0.290020164929029	Srrm3	5	135835744	135903626	+	6406	protein_coding	serine/arginine repetitive matrix 3 [Source:MGI Symbol;Acc:MGI:1920309]	-	1517	1707	1327	1276	1218	1301	1459	1077	1514	1253	1401	1574	1099	1514	1211	1174	14.4132528683742	15.8583268720628	13.9922531396174
ENSMUSG00000021609	2.49866243188389	6.51558997686327	0.929484324763945	10.7861396233985	0	0.952123537288645	0	0	12.6006830782262	8.03171457339321	12.1173175535531	1.88726255717732	13.9736797281195	6.20596156361949	0	69.4887259166846	2.71024998677478	15.5381681213467	-2.50604628104726	0.0148693552554823	1	Slc6a3	13	73684866	73726791	+	3456	protein_coding	solute carrier family 6 (neurotransmitter transporter, dopamine), member 3 [Source:MGI Symbol;Acc:MGI:94862]	-	3	8	1	11	0	1	0	0	13	7	12	2	12	7	0	64	0.052833682315016	0.137761236334096	0.0195447415179544
ENSMUSG00000030533	804.569303066612	771.282963511189	675.735104103388	741.30195957175	732.160514588411	614.119681551176	727.630213966176	779.850659413058	865.569999142772	868.572561722665	892.642393111743	894.562452102049	735.947132347629	726.09750294348	747.796631085988	761.118701056186	730.83129997147	811.538421689064	-0.151394019433611	0.0148785474233095	0.290342504373894	Unc45a	7	79975040	79997741	-	9263	protein_coding	unc-45 myosin chaperone A [Source:MGI Symbol;Acc:MGI:2142246]	-	966	947	727	756	643	645	819	679	893	757	884	948	632	819	667	701	6.34729702666348	6.08427861699491	5.30134919580682
ENSMUSG00000022820	290.677729575826	334.73843506135	319.742607718797	362.806514605222	285.804493253019	277.067949350996	326.94495572595	337.667295828334	410.976125012917	400.438340873461	352.411985515835	409.535974907478	356.328833067048	293.453325365436	320.644432519629	345.272106898526	316.931247639937	361.132640520041	-0.188022286844865	0.0150817793419643	0.292210623377866	Ndufb4	16	37467532	37474815	-	1916	protein_coding	NADH:ubiquinone oxidoreductase subunit B4 [Source:MGI Symbol;Acc:MGI:1915444]	-	349	411	344	370	251	291	368	294	424	349	349	434	306	331	286	318	11.0864698890332	12.7660663014569	12.127369300627
ENSMUSG00000055839	588.018558970009	618.98104780201	632.049340839482	653.051726289399	611.462202696698	680.768329161381	654.778348831589	667.294894136947	754.102418066155	782.518477007738	701.794641643282	755.848654149516	691.697146541917	657.831925743666	654.742477592529	596.08297700406	638.300556090939	699.327339718608	-0.132654331400758	0.0152031303203092	0.293507696170455	Elob	17	24043712	24048110	-	1398	protein_coding	elongin B [Source:MGI Symbol;Acc:MGI:1914923]	-	706	760	680	666	537	715	737	581	778	682	695	801	594	742	584	549	30.7369583912663	32.3531967905653	32.8552976727569
ENSMUSG00000098160	0	0	0	1.96111629516336	0	0	0.88843737969008	0	0	1.14738779619903	1.00977646279609	6.60541895012061	2.32894662135326	0.886565937659927	1.12113437943926	5.42880671224098	0.35619420935668	2.31600460747614	-2.64222015419063	0.0152331837172068	1	Gm26974	7	123558178	123567990	-	2418	lncRNA	predicted gene, 26974 [Source:MGI Symbol;Acc:MGI:5504089]	-	0	0	0	2	0	0	1	0	0	1	1	7	2	1	1	5	0	0	0
ENSMUSG00000035745	18.3235245004819	8.14448747107908	23.2371081190986	18.6306048040519	28.4665829933286	10.4733589101751	12.4381233156611	17.2279232565477	30.047782725001	21.8003681277816	28.2737409582905	20.7598881289505	23.2894662135326	25.7104121921379	25.786090727103	23.8867495338603	17.117714171303	24.9443123258322	-0.564061698446789	0.0153214741004113	1	Grin3b	10	79806549	79813024	+	3296	protein_coding	glutamate receptor, ionotropic, NMDA3B [Source:MGI Symbol;Acc:MGI:2150393]	-	22	10	25	19	25	11	14	15	31	19	28	22	20	29	23	22	0.406255110616433	0.180560843738863	0.512337884451231
ENSMUSG00000039257	92.4505099797039	98.5482984000569	71.5702930068237	85.3085588396062	33.0212362722611	79.9783771322462	78.1824894127271	82.6940316314289	100.80546462581	88.3488603073253	95.9287639656285	106.630334480518	129.256537485106	101.955082830892	97.5386910112158	80.3463393411665	77.7192243343568	100.101259255958	-0.356981367283567	0.0153232198093095	0.294046501408897	Vstm2b	7	40547752	40580018	+	2747	protein_coding	V-set and transmembrane domain containing 2B [Source:MGI Symbol;Acc:MGI:1914525]	-	111	121	77	87	29	84	88	72	104	77	95	113	111	115	87	74	2.45939156351865	2.62142531694789	1.89337104289256
ENSMUSG00000028860	3.33154990917852	14.6600774479423	11.1538118971673	19.6111629516336	13.6639598367977	16.186100133907	7.10749903752064	6.89116930261907	12.6006830782262	21.8003681277816	16.1564234047374	25.4780445218938	25.6184128348858	14.1850550025588	13.4536125532711	23.8867495338603	11.5756663145958	19.1474186321519	-0.72580151578848	0.0153864443965536	1	Sytl1	4	132980401	132990424	-	2518	protein_coding	synaptotagmin-like 1 [Source:MGI Symbol;Acc:MGI:1933365]	-	4	18	12	20	12	17	8	6	13	19	16	27	22	16	12	22	0.0966868975804581	0.425429457400289	0.321906084286181
ENSMUSG00000085274	12.4933121594194	19.5467699305898	17.6602021705149	25.4945118371237	20.4959397551966	9.52123537288645	17.7687475938016	19.524979690754	26.1706494701622	19.5055925353835	27.2639644954944	32.0834634720144	23.2894662135326	15.0716209402188	30.2706282448601	34.7443629583423	17.8132123137858	26.049968541251	-0.553357753649531	0.0153966495194752	1	BC046401	2	165699604	165700954	+	847	lncRNA	cDNA sequence BC046401 [Source:MGI Symbol;Acc:MGI:2683561]	-	15	24	19	26	18	10	20	17	27	17	27	34	20	17	27	32	1.07788197214106	1.68631463791252	1.51521358563749
ENSMUSG00000034595	95.7820598888824	89.5893621818699	91.0894638268666	69.6196284782993	92.2317288983846	97.1166008034418	96.8396743862188	74.6543341117066	109.529014449197	125.065269785694	108.046081519182	109.461228316284	112.953911135633	102.841648768552	88.5696159757017	89.0324300807521	88.3653565719587	105.687400003874	-0.253527824043896	0.0153996489685014	0.294046501408897	Ppp1r18	17	36176485	36186488	+	4317	protein_coding	protein phosphatase 1, regulatory subunit 18 [Source:MGI Symbol;Acc:MGI:1923698]	-	115	110	98	71	81	102	109	65	113	109	107	116	97	116	79	82	1.62135886798548	1.51642667375405	1.53337257707504
ENSMUSG00000025156	985.305885639547	973.26625279395	970.381635053558	986.44149646717	924.594615623312	903.565236886924	920.421125358923	1092.25033446512	1027.44031253229	1100.34489655487	1089.54880335698	1099.33043955579	1003.77599380325	992.067284241458	1029.20136032524	988.042821627859	969.528322786064	1041.21898899972	-0.103795277168584	0.0154439788875026	0.294046501408897	Gps1	11	120675098	120679928	+	2879	protein_coding	G protein pathway suppressor 1 [Source:MGI Symbol;Acc:MGI:2384801]	-	1183	1195	1044	1006	812	949	1036	951	1060	959	1079	1165	862	1119	918	910	25.0095823542274	24.7022787930231	24.4941570893493
ENSMUSG00000072875	144.922421049266	131.126248284373	137.563680065064	137.278140661435	125.252965170646	135.201542294988	142.149980750413	168.833647914167	142.484647115327	173.255557226053	167.622892824151	200.049831060796	147.888110455932	135.644588461969	169.291291295329	169.378769421919	140.291078273794	163.201960982684	-0.219128317201476	0.0154479159413036	0.294046501408897	Gpr27	6	99669640	99672027	+	2388	protein_coding	G protein-coupled receptor 27 [Source:MGI Symbol;Acc:MGI:1202299]	-	174	161	148	140	110	142	160	147	147	151	166	212	127	153	151	156	4.43484336376898	4.01238254167044	4.18630684653913
ENSMUSG00000014313	1330.95418871682	1326.73700903878	1441.63018770888	1472.79833766768	1235.44970191046	1423.42468824652	1408.17324680878	1404.65000951719	1552.79186856296	1528.32054453711	1454.07810642637	1550.38619072117	1561.55870961736	1414.07267056758	1409.26591495515	1374.57385953942	1380.47717120189	1480.63098311589	-0.10071789504311	0.0155565641590966	0.294049565673904	Cox6c	15	35926032	35938392	-	3567	protein_coding	cytochrome c oxidase subunit 6C [Source:MGI Symbol;Acc:MGI:104614]	-	1598	1629	1551	1502	1085	1495	1585	1223	1602	1332	1440	1643	1341	1595	1257	1266	27.2669790969957	27.1787046041268	29.3705685422103
ENSMUSG00000041073	573.026584378705	542.422865573867	608.812232720384	643.246144813582	564.777006587639	533.189180881641	684.985219741052	633.987575840954	738.593885046799	694.169616700413	680.589335924564	700.174408712785	613.677434726583	622.369288237269	662.590418248604	581.968079552233	598.055851317228	661.766558393656	-0.147108240568835	0.0156413726251508	0.294881679478071	Nacad	11	6547823	6556053	-	4892	protein_coding	NAC alpha domain containing [Source:MGI Symbol;Acc:MGI:3603030]	-	688	666	655	656	496	560	771	552	762	605	674	742	527	702	591	536	8.55983413624409	8.10211791254197	9.04395757959177
ENSMUSG00000024175	3.33154990917852	1.62889749421582	0.929484324763945	10.7861396233985	2.27732663946629	4.76061768644322	13.3265606953512	17.2279232565477	12.6006830782262	9.17910236959223	9.0879881651648	12.2672066216526	20.9605195921793	14.1850550025588	14.5747469327104	16.2864201367229	6.78356245367064	13.6427152373509	-1.02770685138182	0.0156884307587748	1	Tekt4	17	25673589	25695576	+	1997	protein_coding	tektin 4 [Source:MGI Symbol;Acc:MGI:1919090]	-	4	2	1	11	2	5	15	15	13	8	9	13	18	16	13	15	0.121911671561139	0.0596022574825531	0.0338240494171509
ENSMUSG00000121004	0	1.62889749421582	0.929484324763945	0	0	0	0.88843737969008	0	1.93856662741942	1.14738779619903	1.00977646279609	1.88726255717732	1.16447331067663	6.20596156361949	3.36340313831779	2.17152268489639	0.43085239983373	2.36104426763777	-2.34772258257896	0.0157548339950381	1	ENSMUSG00000121004	5	138087582	138088044	+	463	lncRNA	novel transcript, sense intronic to Zkscan1and KO:Zkscan1	-	0	2	1	0	0	0	1	0	2	1	1	2	1	7	3	2	0	0.257074963699046	0.145889042518467
ENSMUSG00000018861	371.467814873405	451.204605897781	386.665479101801	396.145491622999	393.977508627667	314.200767305253	423.784630112168	436.440722499208	489.488073423404	458.955118479612	443.291867167483	510.504521716465	426.197231707646	406.933765385906	461.907364328976	384.359515226661	396.735877505035	447.704682179519	-0.174965654742675	0.0158332408830726	0.296226556430351	Fdxr	11	115158850	115167876	-	2806	protein_coding	ferredoxin reductase [Source:MGI Symbol;Acc:MGI:104724]	-	446	554	416	404	346	330	477	380	505	400	439	541	366	459	412	354	9.67409953813139	11.7498649926466	10.0140401644323
ENSMUSG00000030858	0.83288747729463	1.62889749421582	4.64742162381972	0	2.27732663946629	0.952123537288645	0	1.14852821710318	3.87713325483884	5.73693898099515	4.03910585118436	8.49268150729793	4.65789324270651	2.65969781297978	1.12113437943926	3.25728402734459	1.43589812364853	4.2302336320983	-1.57275949501286	0.0158570675459486	1	Fam24b	7	130927673	130931245	-	680	protein_coding	family with sequence similarity 24 member B [Source:MGI Symbol;Acc:MGI:1916568]	-	1	2	5	0	2	1	0	1	4	5	4	9	4	3	1	3	0.0895064735689682	0.175037806165674	0.496666372691546
ENSMUSG00000043085	28.3181742280174	13.8456287008344	9.29484324763945	12.7472559185618	11.3866331973314	19.9945942830615	15.1034354547314	20.6735079078572	20.3549495879039	25.2425315163786	18.1759763303296	30.1962009148371	27.9473594562391	24.823846254478	17.9381500710282	32.5728402734459	16.4205091172543	24.65648180058	-0.579825645328789	0.015874162712883	1	Tmem82	4	141340687	141345944	-	3991	protein_coding	transmembrane protein 82 [Source:MGI Symbol;Acc:MGI:2384869]	-	34	17	10	13	10	21	17	18	21	22	18	32	24	28	16	30	0.5185140738949	0.25350000492047	0.169247373305062
ENSMUSG00000038400	152.418408344917	143.342979490992	155.223882235579	153.947629170324	163.967518041573	159.956754264492	194.567786152128	176.873345433889	179.317413036296	175.550332818451	167.622892824151	226.471506861278	216.592035785853	182.632583157945	178.260366330843	172.636053449263	162.537287891737	187.38539803301	-0.207880643730796	0.0159406185442596	0.296226556430351	Pmepa1	2	173066251	173118326	-	4913	protein_coding	prostate transmembrane protein, androgen induced 1 [Source:MGI Symbol;Acc:MGI:1929600]	-	183	176	167	157	144	168	219	154	185	153	166	240	186	206	159	159	2.26708438243892	2.13194836575493	2.29600786822113
ENSMUSG00000021476	1963.94867146074	1922.09904317466	1913.80822468896	2091.53052879172	1887.90378411755	1930.90653362137	1933.23973820561	1812.37752658882	2089.77482435814	1949.41186574215	1977.14231415474	2003.32920444372	2100.70985246064	2079.88368975019	2046.07024247665	2035.80251709037	1931.97675633118	2035.26556380958	-0.074555487503438	0.0160187481759559	0.296226556430351	Habp4	13	64309638	64334351	+	5362	protein_coding	hyaluronic acid binding protein 4 [Source:MGI Symbol;Acc:MGI:1891713]	-	2358	2360	2059	2133	1658	2028	2176	1578	2156	1699	1958	2123	1804	2346	1825	1875	26.7658075306651	26.1936470845463	25.9378038691864
ENSMUSG00000061315	1561.66401992743	1320.22141906192	1567.11057155201	1491.42894247174	1413.08117978883	1618.6100133907	1425.94199440258	1333.44126005679	1510.14340275973	1594.86903671665	1592.41748182943	1519.24635852774	1559.22976299601	1586.06646247361	1630.12938770469	1629.72777501474	1466.4374250815	1577.72870850282	-0.104663533475192	0.0160308258054256	0.296226556430351	Naca	10	127871444	127884506	+	6805	protein_coding	nascent polypeptide-associated complex alpha polypeptide [Source:MGI Symbol;Acc:MGI:106095]	-	1875	1621	1686	1521	1241	1700	1605	1161	1558	1390	1577	1610	1339	1789	1454	1501	16.7701328141711	14.176390373277	16.7352847307393
ENSMUSG00000024526	57.4692359333295	46.4235785851508	56.6985438106006	59.8140470024825	56.9331659866572	59.031659311896	63.9674913376858	58.5749390722621	75.6040984693574	69.9906555681408	78.762564098095	76.4341335656814	69.8683986405977	67.3790112621544	56.0567189719631	64.0599192044436	57.364082630008	69.7694374725542	-0.288316580407678	0.0160646694708963	0.296226556430351	Cidea	18	67476674	67500855	+	1115	protein_coding	cell death-inducing DNA fragmentation factor, alpha subunit-like effector A [Source:MGI Symbol;Acc:MGI:1270845]	-	69	57	61	61	50	62	72	51	78	61	78	81	60	76	50	59	3.76649662767353	3.0423611511128	3.6953759891023
ENSMUSG00000027581	3276.57933567707	3179.60790870927	3388.89984808934	3486.86477280045	3381.83005960743	3047.74744286095	3615.05169795894	3679.88440759858	3862.5940051332	3991.76214297642	4134.02483868719	4225.58086552002	3465.47257257365	3360.08490373112	3282.68146299816	3393.00419515061	3382.05818416276	3714.4006233463	-0.135599175757592	0.0160726312815527	0.296226556430351	Stmn3	2	180948252	180956293	-	1136	protein_coding	stathmin-like 3 [Source:MGI Symbol;Acc:MGI:1277137]	-	3934	3904	3646	3556	2970	3201	4069	3204	3985	3479	4094	4478	2976	3790	2928	3125	210.775138709347	204.523047880343	216.791374029348
ENSMUSG00000041037	1037.77779670911	979.781842770814	869.067843654288	992.32484535266	970.141148412638	896.900372125903	961.289244824667	922.268158333852	1046.82597880649	1044.12289454112	1086.51947396859	979.489267175028	933.907595162656	1061.21942737893	1054.98745105235	998.90043505234	953.693906522991	1025.74656539219	-0.104870246995924	0.0160971300485118	0.296226556430351	Irgq	7	24230114	24238025	+	6083	protein_coding	immunity-related GTPase family, Q [Source:MGI Symbol;Acc:MGI:2667176]	-	1246	1203	935	1012	852	942	1082	803	1080	910	1076	1038	802	1197	941	920	12.467046675245	11.7695156136584	10.3823928902609
ENSMUSG00000097929	472.247199626055	488.669248264745	453.588350484805	435.367817526266	421.305428301263	424.647097630736	462.875874818532	368.67755769012	473.979540404048	494.524140161782	528.113090042355	472.759270572918	485.585370552154	506.229150403818	486.57232067664	440.819105033968	440.922321792815	486.07274848096	-0.136707761488704	0.0161224273797155	0.296226556430351	Tunar	12	105300129	105350191	+	6157	protein_coding	Tcl1 upstream neural differentiation associated RNA [Source:MGI Symbol;Acc:MGI:1917202]	-	567	600	488	444	370	446	521	321	489	431	523	501	417	571	434	406	5.60502126835332	5.79953101474705	5.35370372304573
ENSMUSG00000112741	0	0	0	1.96111629516336	0	0	0	0	0	2.29477559239806	2.01955292559218	1.88726255717732	6.98683986405977	0	2.24226875887853	1.0857613424482	0.24513953689542	2.06455763006926	-2.8107167849355	0.0162713226295256	1	Gm47341	10	119298255	119300426	+	2172	TEC	predicted gene, 47341 [Source:MGI Symbol;Acc:MGI:6096234]	-	0	0	0	2	0	0	0	0	0	2	2	2	6	0	2	1	0	0	0
ENSMUSG00000026890	3.33154990917852	5.70114122975536	0.929484324763945	2.94167444274504	2.27732663946629	2.85637061186593	5.33062427814048	5.74264108551589	7.75426650967768	6.88432677719418	11.107541090757	8.49268150729793	8.1513131747364	8.86565937659927	4.48453751775705	3.25728402734459	3.63885156517893	7.37470124767051	-1.02226895044101	0.0163659647384517	1	Lhx6	2	35971965	35995420	-	4805	protein_coding	LIM homeobox protein 6 [Source:MGI Symbol;Acc:MGI:1306803]	Homeobox	4	7	1	3	2	3	6	5	8	6	11	9	7	10	4	3	0.0506675563179175	0.0866992671538616	0.014057570590229
ENSMUSG00000021223	20.8221869323657	22.8045649190214	13.9422648714592	20.5917210992153	3.41598995919943	14.2818530593297	23.9878092516322	24.1190925591667	29.0784994112913	32.1268582935728	26.2541880326983	28.3089383576598	30.2763060775923	19.5044506285184	17.9381500710282	34.7443629583423	17.9956853314237	27.2789692288379	-0.584443247004928	0.0163898653557244	1	Papln	12	83810408	83839156	+	5635	protein_coding	papilin, proteoglycan-like sulfated glycoprotein [Source:MGI Symbol;Acc:MGI:2386139]	-	25	28	15	21	3	15	27	21	30	28	26	30	26	22	16	32	0.270028402958733	0.295716045199152	0.179804685056035
ENSMUSG00000061360	274.852867507228	245.14907287948	281.633750403475	283.381304651106	265.308553497822	241.839378471316	287.853711019586	275.646772104763	290.784994112913	289.141724642155	296.87428006205	285.920277412364	316.736740504043	311.184644118634	278.041326100937	313.785027967529	269.458176316847	297.808626865078	-0.145092950361997	0.0165671090338309	0.300577662019065	Phf5a	15	81748721	81756112	-	2166	protein_coding	PHD finger protein 5A [Source:MGI Symbol;Acc:MGI:2156864]	-	330	301	303	289	233	254	324	240	300	252	294	303	272	351	248	289	9.27296983789311	8.2702535009211	9.4490433452785
ENSMUSG00000028832	1805.70005077476	1632.96973795136	1831.08411978497	1814.03257302611	1566.8007279528	1601.4717897195	1698.69226996743	1750.35700286524	1820.31406314684	1875.97904678541	1876.16466787513	1911.79697042062	1749.0389126363	1895.47797471692	1723.18354119815	1776.30555624525	1712.63853400527	1828.53259162808	-0.0947211511757736	0.0166264239980884	0.301275803273632	Stmn1	4	134195631	134201154	+	1922	protein_coding	stathmin 1 [Source:MGI Symbol;Acc:MGI:96739]	-	2168	2005	1970	1850	1376	1682	1912	1524	1878	1635	1858	2026	1502	2138	1537	1636	68.6545388107782	62.0828680869616	69.2335351568778
ENSMUSG00000028851	819.561277657916	903.22366054267	985.253384249781	1015.85824089462	997.469068086233	858.815430634358	872.445506855659	941.793138024606	1092.38229455084	951.184483048995	1070.36305056385	1032.33261877599	985.144420832428	962.810608298681	997.809597700944	937.012038532793	924.302463368231	1003.62988903807	-0.120960033686768	0.0167096511070322	0.301720216899203	Nudc	4	133259853	133273307	-	1425	protein_coding	nudC nuclear distribution protein [Source:MGI Symbol;Acc:MGI:106014]	-	984	1109	1060	1036	876	902	982	820	1127	829	1060	1094	846	1086	890	863	42.0284712943635	46.3156176791784	50.2452100261146
ENSMUSG00000064317	50.8061361149724	74.9292847339276	39.0383416400857	37.2612096081038	45.5465327893257	42.845559177989	36.4259325672933	52.8322979867462	66.88054864597	39.011185070767	71.6941288585223	66.9978207797948	62.8815587765379	65.6058793868346	45.9665095570098	89.0324300807521	47.4606618273055	63.5087576445236	-0.41929246808114	0.0167353837425471	0.301720216899203	Gm10146	10	78229154	78229462	+	309	processed_pseudogene	predicted gene 10146 [Source:MGI Symbol;Acc:MGI:3704367]	-	61	92	42	38	40	45	41	46	69	34	71	71	54	74	41	82	12.0153026655042	17.7190374655738	9.18109488936606
ENSMUSG00000033276	129.930446457962	147.415223226531	150.576460611759	169.636559531631	133.223608408778	130.440924608544	164.360915242665	140.120442486588	150.238913625005	181.287271799447	171.661998675335	195.331674667852	159.532843562698	162.241566591767	167.04902253645	155.263871970092	145.713072571807	167.825895428581	-0.203012607315394	0.0167772325140443	0.301720216899203	Stk36	1	74640604	74676053	+	6437	protein_coding	serine/threonine kinase 36 [Source:MGI Symbol;Acc:MGI:1920831]	-	156	181	162	173	117	137	185	122	155	158	170	207	137	183	149	143	1.47504221161972	1.6734234257318	1.69994617417122
ENSMUSG00000081051	85.7874101613469	140.899633249668	118.044509245021	114.725303267057	121.836975211446	116.159071549215	140.373105991033	143.566027137897	145.392497056457	190.466374169039	165.603339898559	201.937093617973	133.914430727812	151.602775339848	113.234572323366	110.747656929716	122.674004476585	151.612342507846	-0.309149130501807	0.0167970106918298	0.301720216899203	Gm15427	1	95426346	95426876	+	531	processed_pseudogene	predicted pseudogene 15427 [Source:MGI Symbol;Acc:MGI:3642341]	-	103	173	127	117	107	122	158	125	150	166	164	214	115	171	101	102	11.8060892820537	19.3893102799717	16.1552195652135
ENSMUSG00000033998	1460.05174769749	1441.574282381	1471.37368610132	1508.09843098062	1771.76012550477	1615.75364277883	1600.07572082183	1621.72184254969	1566.36183495489	1709.60781633655	1618.67166986213	1944.82406517123	1657.04552109284	1718.16478718494	1599.85875945983	1728.53205717753	1561.30118485194	1692.88331390499	-0.118290777770584	0.0168337854955655	0.302005630602825	Kcnk1	8	126721909	126757424	+	2235	protein_coding	potassium channel, subfamily K, member 1 [Source:MGI Symbol;Acc:MGI:109322]	-	1753	1770	1583	1538	1556	1697	1801	1412	1616	1490	1603	2061	1423	1938	1427	1592	47.7383878090169	47.1309851232675	47.8417494604106
ENSMUSG00000023011	6515.67873487589	6313.60668758051	6000.75080067603	6732.51224129582	6861.58516471192	6257.35588706097	6808.09564056509	6274.40965003466	7162.03440500105	6915.30624769155	7621.79274118488	6961.16794214854	6807.51097421557	6588.07148275092	6549.66704468417	6475.48064636104	6470.49935085011	6885.12893550471	-0.0897591825286323	0.0168741521017913	0.302354695652915	Faim2	15	99394893	99426046	-	12520	protein_coding	Fas apoptotic inhibitory molecule 2 [Source:MGI Symbol;Acc:MGI:1919643]	-	7823	7752	6456	6866	6026	6572	7663	5463	7389	6027	7548	7377	5846	7431	5842	5964	38.0305285188839	36.8485339420723	34.8307525467365
ENSMUSG00000111744	0	0	0	0	0	0	0	0	0.96928331370971	2.29477559239806	2.01955292559218	0.943631278588659	3.49341993202989	1.77313187531985	0	0	0	1.43672436470479	-3.02793957190691	0.0169613289710869	1	Gm7780	9	114476698	114477103	-	406	processed_pseudogene	predicted gene 7780 [Source:MGI Symbol;Acc:MGI:3644021]	-	0	0	0	0	0	0	0	0	1	2	2	1	3	2	0	0	0	0	0
ENSMUSG00000021803	20.8221869323657	17.917872436374	16.730717845751	14.7083722137252	4.55465327893257	35.2285708796799	15.1034354547314	17.2279232565477	21.3242329016136	22.9477559239806	23.2248586443101	28.3089383576598	24.4539395242092	48.761126571296	29.1494938654208	23.8867495338603	17.7867165372634	27.7571369152938	-0.638389880766035	0.0169887515855453	1	Cdhr1	14	36799814	36820304	-	4332	protein_coding	cadherin-related family member 1 [Source:MGI Symbol;Acc:MGI:2157782]	-	25	22	18	15	4	37	17	15	22	20	23	30	21	55	26	22	0.351248857495951	0.302235177774525	0.280664653820154
ENSMUSG00000006058	439.764588011565	421.070002254789	401.537228298024	430.465026788358	428.137408219662	371.328179542571	422.896192732478	384.756952729565	441.023907737918	466.986833053005	452.379855332648	431.239494315017	451.815644542532	424.665084139105	476.482111261687	452.762479800898	412.494447322126	449.669426272851	-0.121058269990815	0.0170316138200093	0.303552473826948	Snf8	11	95925711	95938256	+	2677	protein_coding	SNF8, ESCRT-II complex subunit, homolog (S. cerevisiae) [Source:MGI Symbol;Acc:MGI:1343161]	-	528	517	432	439	376	390	476	335	455	407	448	457	388	479	425	417	12.0046336459478	11.493517208742	10.9003148032774
ENSMUSG00000024906	475.578749535234	442.245669679594	490.767723475363	429.484468640776	508.982503920715	422.742850556158	490.417433588924	445.628948236033	513.720156266147	494.524140161782	550.328172223869	588.825917839323	586.894548581021	437.077007266344	474.239842502808	483.163797389447	463.2310434541	516.096697778843	-0.155716669968975	0.0170414758443156	0.303552473826948	Mus81	19	5532373	5538430	-	3567	protein_coding	MUS81 structure-specific endonuclease subunit [Source:MGI Symbol;Acc:MGI:1918961]	-	571	543	528	438	447	444	552	388	530	431	545	624	504	493	423	445	9.74308201776254	9.05956820137561	9.99849141862477
ENSMUSG00000092349	0	0	0	0	1.13866331973314	0	0.88843737969008	0	2.90784994112913	2.29477559239806	2.01955292559218	0	2.32894662135326	3.54626375063971	1.12113437943926	0	0.253387587427903	1.77731540131895	-2.62691248356488	0.0170849852957451	1	Smim40	17	34124109	34125649	+	807	protein_coding	small integral membrane protein 40 [Source:MGI Symbol;Acc:MGI:3054967]	-	0	0	0	0	1	0	1	0	3	2	2	0	2	4	1	0	0	0	0
ENSMUSG00000031530	87.4531851159361	107.507234618244	80.8651362544632	68.6390703307176	130.946281769311	73.3135123712257	100.393423904979	106.813124190596	115.344714331456	126.212657581893	144.398034179841	121.728434937937	76.8552385046575	127.665495023029	124.445916117758	103.147327532579	94.4913710694341	117.474727276144	-0.320669280861916	0.0170911423543204	0.303552473826948	Dusp4	8	35274451	35287048	+	2740	protein_coding	dual specificity phosphatase 4 [Source:MGI Symbol;Acc:MGI:2442191]	-	105	132	87	70	115	77	113	93	119	110	143	129	66	144	111	95	2.33239496818406	2.86704260610053	2.14472865754977
ENSMUSG00000002486	383.961127032824	376.275321163854	421.985883442831	360.845398310058	363.233598994873	370.376056005283	422.896192732478	360.637860170398	412.914691640337	470.428996441602	404.920361581232	428.408600479251	456.473537785238	424.665084139105	399.123839080377	376.759185829524	382.526429731575	421.711787122083	-0.137794865667172	0.0172121257629779	0.303998980476201	Tchp	5	114845821	114860388	+	7397	protein_coding	trichoplein, keratin filament binding [Source:MGI Symbol;Acc:MGI:1925082]	-	461	462	454	368	319	389	476	314	426	410	401	454	392	479	356	347	3.79322554203057	3.7170391499938	4.14575753893022
ENSMUSG00000020447	50.8061361149724	31.7635011372084	26.9550454181544	40.2028840508489	34.1598995919943	20.9467178203502	23.9878092516322	34.4558465130954	38.7713325483884	48.1902874403592	46.4497172886201	39.6325137007237	45.4144591163885	35.4626375063971	49.3299126953276	51.0307830950652	32.909729987282	44.2852054239087	-0.42090916355878	0.0172181995165981	0.303998980476201	Npc1l1	11	6161013	6180143	-	4467	protein_coding	NPC1 like intracellular cholesterol transporter 1 [Source:MGI Symbol;Acc:MGI:2685089]	-	61	39	29	41	30	22	27	30	40	42	46	42	39	40	44	47	0.831145852617149	0.519588383648274	0.438516269060994
ENSMUSG00000027466	915.343337546798	917.883737990613	896.022889072443	924.666333169524	965.586495133705	871.19303661911	1021.70298664359	1044.01214934679	1096.25942780568	1007.40648506275	1069.35327410106	1108.76675234167	958.361534686865	953.944948922081	964.175566317766	1006.50076444948	944.551370690322	1020.59609421092	-0.113637251195499	0.0173052813148866	0.304347167593865	Rbck1	2	152158254	152174573	-	4601	protein_coding	RanBP-type and C3HC4-type zinc finger containing 1 [Source:MGI Symbol;Acc:MGI:1344372]	-	1099	1127	964	943	848	915	1150	909	1131	878	1059	1175	823	1076	860	927	14.5381390627171	14.577480236158	14.1523469083574
ENSMUSG00000035640	1070.2604083236	1090.54687237749	969.452150728794	1123.71963712861	924.594615623312	933.081066542872	1157.63390573617	1238.11341803723	1326.94885646859	1297.6955975011	1323.81694272567	1282.39490760199	1052.68387285167	1063.87912519191	1044.89724163739	1147.64973896774	1063.42525931226	1192.49578536826	-0.165593170183964	0.0173221105760547	0.304347167593865	Cbarp	10	79966285	79976669	-	4996	protein_coding	calcium channel, voltage-dependent, beta subunit associated regulatory protein [Source:MGI Symbol;Acc:MGI:1354170]	-	1285	1339	1043	1146	812	980	1303	1078	1369	1131	1311	1359	904	1200	932	1057	15.6546750609617	15.9503025690522	14.1015075327363
ENSMUSG00000060601	683.800618858891	688.209191306182	673.87613545386	599.121028172407	786.816353935602	626.497287535928	786.267081025721	837.277070268217	789.965900673414	831.856152244296	802.772287922891	870.971670137332	731.289239104923	740.282557946039	725.373943497203	827.350142945525	710.233095819601	789.982736808953	-0.155384432433349	0.0174062670039971	0.304814596610882	Nr1h2	7	44199040	44203375	-	3354	protein_coding	nuclear receptor subfamily 1, group H, member 2 [Source:MGI Symbol;Acc:MGI:1352463]	THR-like	821	845	725	611	691	658	885	729	815	725	795	923	628	835	647	762	14.89853132501	14.9935485126411	14.6008659354164
ENSMUSG00000058145	29.9839491826067	15.4745261950503	19.5191708200428	22.5528373943786	13.6639598367977	18.0903472084843	19.5456223531818	22.9705643420636	28.1092160975816	24.0951437201796	32.3128468094749	26.4216758004825	32.6052526989456	28.3701100051177	29.1494938654208	23.8867495338603	20.2251221665757	28.1188110663829	-0.469705911254104	0.0174097788842702	1	Adamts17	7	66489483	66802919	+	7764	protein_coding	a disintegrin-like and metallopeptidase (reprolysin type) with thrombospondin type 1 motif, 17 [Source:MGI Symbol;Acc:MGI:3588195]	-	36	19	21	23	12	19	22	20	29	21	32	28	28	32	26	22	0.282215156229823	0.145639390498487	0.182699531221929
ENSMUSG00000023110	642.989132471454	661.332382651622	579.998218652701	638.343354075674	664.979378724155	664.582229027474	672.547096425391	730.463946077621	728.901051909702	782.518477007738	721.990170899204	725.652453234679	670.736626949738	661.378189494306	733.221884153278	668.828986948089	656.904467263262	711.653480074592	-0.11640475352767	0.0174822926247501	0.304814596610882	Prmt5	14	54744644	54754982	-	3958	protein_coding	protein arginine N-methyltransferase 5 [Source:MGI Symbol;Acc:MGI:1351645]	-	772	812	624	651	584	698	757	636	752	682	715	769	576	746	654	616	11.8714801325835	12.2093071061696	10.6490891996199
ENSMUSG00000033152	871.200301250183	906.481455531102	925.766387464889	987.422054614752	970.141148412638	798.831647785173	1104.32766295477	932.604912287781	1129.21506047181	1100.34489655487	1222.83929644606	1221.05887449372	1029.39440663814	976.10909736358	889.059562895335	885.981255437728	937.096946287661	1056.75030628766	-0.174058655138339	0.0174862960340918	0.304814596610882	Podxl2	6	88819540	88852026	-	5749	protein_coding	podocalyxin-like 2 [Source:MGI Symbol;Acc:MGI:2442488]	-	1046	1113	996	1007	852	839	1243	812	1165	959	1211	1294	884	1101	793	816	11.073954517331	11.5216223011331	11.7022856460786
ENSMUSG00000023571	92.4505099797039	82.2593234578987	109.679150322145	75.5029773637894	102.479698775983	77.1220065203802	87.955300589318	95.3278420195638	130.853247350811	133.096984359087	108.046081519182	164.191842474427	82.6776050580406	97.522253142592	97.5386910112158	86.8609073958557	90.3471011285978	112.598451538901	-0.32277134253729	0.0175353445581499	0.304814596610882	C1qtnf12	4	156046775	156051086	+	1366	protein_coding	C1q and tumor necrosis factor related 12 [Source:MGI Symbol;Acc:MGI:1914639]	-	111	101	118	77	90	81	99	83	135	116	107	174	71	110	87	80	4.94578962297637	4.40029155470663	5.83492089967345
ENSMUSG00000022449	184.901019959408	156.374159444718	162.65975683369	199.053303959081	145.748904925842	208.515054666213	223.8862196819	145.863083572104	204.518779192749	184.729435188044	189.837975005665	245.344132433051	229.401242203296	198.590770035824	192.835113263553	236.695972653707	178.37518788037	210.244177496986	-0.233954799942768	0.0175414195930512	0.304814596610882	Adamts20	15	94168044	94363299	-	8997	protein_coding	a disintegrin-like and metallopeptidase (reprolysin type) with thrombospondin type 1 motif, 20 [Source:MGI Symbol;Acc:MGI:2660628]	-	222	192	175	203	128	219	252	127	211	161	188	260	197	224	172	218	1.50182252417155	1.27003089768759	1.31384457819927
ENSMUSG00000024843	2393.71860974477	2673.02078800815	2549.5755028275	2706.34048732544	2891.06616880245	3395.27253397131	2556.03434136836	2700.18983840957	2643.23559648638	2893.71202201395	2959.65481245534	3350.83467026833	3342.03840164192	3342.35358497792	2796.10914232152	2965.21422622602	2733.15228380719	3036.64405704892	-0.152293992289331	0.0175788549819864	0.304814596610882	Chka	19	3901773	3944369	+	12024	protein_coding	choline kinase alpha [Source:MGI Symbol;Acc:MGI:107760]	-	2874	3282	2743	2760	2539	3566	2877	2351	2727	2522	2931	3551	2870	3770	2494	2731	14.547928428585	16.2442770412635	15.4092146540116
ENSMUSG00000085900	0	0	0	1.96111629516336	1.13866331973314	0	0	0	0.96928331370971	0	2.01955292559218	0.943631278588659	4.65789324270651	0.886565937659927	3.36340313831779	4.34304536979278	0.387472451862063	2.14792190079595	-2.5125778442371	0.0175923216476437	1	A930041C12Rik	5	107778116	107781716	-	537	lncRNA	RIKEN cDNA A930041C12 gene [Source:MGI Symbol;Acc:MGI:1925693]	-	0	0	0	2	1	0	0	0	1	0	2	1	4	1	3	4	0	0	0
ENSMUSG00000021660	1027.78314698157	895.893621818699	998.266164796476	900.152379479982	1005.43971132437	1013.05944367512	921.309562738613	905.040235077305	1017.7474793952	1049.85983352211	934.043228086383	1010.62909936845	1060.83518602641	1095.79549894767	1039.2915697402	1029.30175264089	958.368033236517	1029.68795596591	-0.103404359759523	0.0176302619220115	0.304814596610882	Btf3	13	98446404	98453514	-	1739	protein_coding	basic transcription factor 3 [Source:MGI Symbol;Acc:MGI:1202875]	-	1234	1100	1074	918	883	1064	1037	788	1050	915	925	1071	911	1236	927	948	43.1895756763615	37.6447035686959	41.7165480510742
ENSMUSG00000026930	1684.93136656704	1576.77277440091	1531.79016721098	1503.19564024272	1621.4565673	1422.47256470924	1688.03102141115	1698.6732330956	1805.77481344119	1861.06300543483	1791.34344500026	1948.59859028558	1744.38101939359	1583.40676466063	1533.71183107291	1600.41221876864	1590.9154168672	1733.5864610072	-0.124164378106988	0.0176804482087846	0.304814596610882	Gpsm1	2	26205527	26238249	+	5383	protein_coding	G-protein signalling modulator 1 (AGS3-like, C. elegans) [Source:MGI Symbol;Acc:MGI:1915089]	-	2023	1936	1648	1533	1424	1494	1900	1479	1863	1622	1774	2065	1498	1786	1368	1474	22.8736179268838	21.4038427513456	20.6793313725824
ENSMUSG00000005378	209.054756800952	222.344507960459	169.166147107038	184.344931745356	175.354151238904	173.286483786533	233.659030858491	245.78503846008	230.689428662911	230.624947036005	244.365903996654	260.44223289047	248.032815174122	224.301182227962	218.621203990656	201.951609695364	201.624380994727	232.378665459268	-0.204708846297504	0.0176859921546701	0.304814596610882	Bud23	5	135081811	135093813	-	3386	protein_coding	BUD23, rRNA methyltransferase and ribosome maturation factor [Source:MGI Symbol;Acc:MGI:1913388]	-	251	273	182	188	154	182	263	214	238	201	242	276	213	253	195	186	4.51180298545526	4.79828977209034	3.63068105636774
ENSMUSG00000027602	697.9597059729	719.972692443391	737.081069537808	797.193773983906	683.197991839886	563.657134074878	827.135200491465	832.682957399804	869.44713239761	940.857992883204	877.495746169802	952.123960095957	824.447103959053	759.787008574557	688.376508975707	742.660758234566	732.360065718005	831.899526411307	-0.184410240926609	0.0178077346635046	0.306170296151106	Map1lc3a	2	155118217	155119993	+	1181	protein_coding	microtubule-associated protein 1 light chain 3 alpha [Source:MGI Symbol;Acc:MGI:1915661]	-	838	884	793	813	600	592	931	725	897	820	869	1009	708	857	614	684	43.187441912397	44.5464547173201	45.3551862506671
ENSMUSG00000025050	667.975756790293	633.641125249953	674.805619778624	664.818424060379	603.491559458566	741.704235547854	615.687104125226	576.561164985796	664.928353204861	639.095002482859	719.970617973612	710.55435277726	747.591865454395	728.75720075646	698.466718390661	731.803144810084	647.335623749586	705.145906981274	-0.121969184054983	0.0178281735379828	0.306170296151106	Pcgf6	19	47022056	47039345	-	5027	protein_coding	polycomb group ring finger 6 [Source:MGI Symbol;Acc:MGI:1918291]	-	802	778	726	678	530	779	693	502	686	557	713	753	642	822	623	674	9.71021492452208	9.21046359398134	9.75509269426547
ENSMUSG00000037563	651.318007244401	623.867740284658	693.395306273903	711.8852151443	664.979378724155	635.066399371526	691.204281398883	823.494731662979	747.317434870187	766.455047860952	743.195476617922	832.282787715197	759.236598561162	740.282557946039	670.438358904679	744.832280919463	686.901382513101	750.50506792445	-0.13061324939508	0.0179650448260025	0.307123804694543	Rps16	7	28050077	28052580	+	1266	protein_coding	ribosomal protein S16 [Source:MGI Symbol;Acc:MGI:98118]	-	782	766	746	726	584	667	778	717	771	668	736	882	652	835	598	686	37.5955469076102	36.0085673284267	39.8023566412271
ENSMUSG00000050989	820.39416513521	879.604646876541	853.266610133301	834.45498359201	991.775751487568	870.240913081821	844.903948085266	880.921142518138	895.617781867772	937.415829494607	895.671722500131	952.123960095957	979.322054279045	923.801707041644	918.209056760756	950.041174642172	871.945270113732	931.52541083526	-0.0969310535825092	0.0180066860111416	0.307410483732122	Selenon	4	134265203	134279477	-	3619	protein_coding	selenoprotein N [Source:MGI Symbol;Acc:MGI:2151208]	-	985	1080	918	851	871	914	951	767	924	817	887	1009	841	1042	819	875	16.5657463377991	17.7601222503552	17.1339605686085
ENSMUSG00000034292	313.165691462781	278.541471510905	308.58879582163	329.467537587445	284.665829933286	326.578373290005	311.841520271218	268.755602802144	317.924926896785	300.615602604146	320.09913870636	337.81999773474	369.138039484491	346.647281625031	340.824851349536	347.443629583423	302.700602834927	335.064183498064	-0.144409264631204	0.0180750888550404	0.307698614932231	Traf3ip1	1	91422369	91457029	+	3712	protein_coding	TRAF3 interacting protein 1 [Source:MGI Symbol;Acc:MGI:1921269]	-	376	342	332	336	250	343	351	234	328	262	317	358	317	391	304	320	6.16514417082807	5.48313472546999	6.0413469988601
ENSMUSG00000023089	474.745862057939	457.720195874644	513.075347269697	479.492934167442	461.158644491923	426.551344705313	472.648685995123	523.728866999049	541.829372363728	534.682713028748	546.289066372684	628.458431540047	450.651171231855	474.312776648061	523.569755198136	513.565114977997	476.140235195141	526.669800170157	-0.147506922011227	0.0181105876792629	0.307731019791001	Ndufa5	6	24518665	24528012	-	1032	protein_coding	NADH:ubiquinone oxidoreductase subunit A5 [Source:MGI Symbol;Acc:MGI:1915452]	-	570	562	552	489	405	448	532	456	559	466	541	666	387	535	467	473	33.6169662357869	32.4091317850165	36.1295910181199
ENSMUSG00000021737	787.91155352072	790.015284694671	818.875690117035	808.960471754886	735.57650454761	741.704235547854	694.758030917643	698.305155998733	775.426650967768	811.203171912714	828.016699492793	770.946754606934	859.381303279352	803.228739519894	834.123978302811	881.638210067935	759.513365887394	820.495688518775	-0.10874626241626	0.0181921890818615	0.307964085051143	Psmd6	14	8348779	8357589	+	2800	protein_coding	proteasome (prosome, macropain) 26S subunit, non-ATPase, 6 [Source:MGI Symbol;Acc:MGI:1913663]	-	946	970	881	825	646	779	782	608	800	707	820	817	738	906	744	812	20.5634729705164	20.6169530262284	21.2530636108608
ENSMUSG00000019362	358.974502713985	316.820562624976	354.133527735063	354.962049424568	334.767016001544	254.216984456068	370.478387330763	369.826085907223	462.348140639532	466.986833053005	425.115890837154	493.519158701869	347.013046581635	312.071210056294	321.765566899068	361.558527035249	339.272389524274	398.797296725476	-0.234014750268388	0.0182046064497432	0.307964085051143	D8Ertd738e	8	84972867	84976348	-	616	protein_coding	DNA segment, Chr 8, ERATO Doi 738, expressed [Source:MGI Symbol;Acc:MGI:1289231]	-	431	389	381	362	294	267	417	322	477	407	421	523	298	352	287	333	42.5853202493396	37.5819809147274	41.7780272197811
ENSMUSG00000036646	1029.44892193616	1034.34990882704	1005.70203939459	1014.87768274704	1028.21297771903	1011.15519660054	1051.02142017337	1064.68565725465	1158.2935598831	1111.81877451686	1186.4873437854	1134.24479686357	1070.15097251182	1016.89113049594	1057.22971981122	1031.47327532579	1029.93172558155	1095.82369664921	-0.0900343743366496	0.0182143200692746	0.307964085051143	Man1b1	2	25222350	25242224	+	5391	protein_coding	mannosidase, alpha, class 1B, member 1 [Source:MGI Symbol;Acc:MGI:2684954]	-	1236	1270	1082	1035	903	1062	1183	927	1195	969	1175	1202	919	1147	943	950	13.9544427574191	14.0199081250859	13.55693750219
ENSMUSG00000019767	7.49598729565167	4.88669248264745	11.1538118971673	17.6500466564702	5.69331659866571	17.1382236711956	18.6571849734917	5.74264108551589	26.1706494701622	6.88432677719418	15.1466469419413	24.5344132433051	27.9473594562391	11.5253571895791	21.301553209346	19.5437041640675	11.0522380826007	19.1317513064793	-0.785352730930807	0.018235916778896	1	Ccdc170	10	4432502	4512231	+	3792	protein_coding	coiled-coil domain containing 170 [Source:MGI Symbol;Acc:MGI:2685067]	-	9	6	12	18	5	18	21	5	27	6	15	26	24	13	19	18	0.144456650380297	0.0941659083802678	0.213755147740666
ENSMUSG00000099974	0.83288747729463	0	1.85896864952789	0	0	1.90424707457729	0	0	1.93856662741942	4.58955118479612	3.02932938838827	0.943631278588659	1.16447331067663	0	5.60567189719631	5.42880671224098	0.574512900174976	2.8375037999133	-2.25083850742072	0.0182877297444934	1	Bcl2a1d	9	88605338	88613967	-	863	protein_coding	B cell leukemia/lymphoma 2 related protein A1d [Source:MGI Symbol;Acc:MGI:1278325]	-	1	0	2	0	0	2	0	0	2	4	3	1	1	0	5	5	0.0705265376904964	0	0.156539111671032
ENSMUSG00000041881	433.934375670502	408.85327104817	421.985883442831	455.959538625481	431.553398178861	523.667945508755	425.561504871548	492.718605137264	446.839607620177	507.145405919971	510.946890174821	518.053571945174	507.71036345501	515.981375718078	483.208917538322	456.019763828242	449.279315310427	493.238237024974	-0.137042210757086	0.0182949242600049	0.308554299204216	Ndufa7	17	34043546	34057291	+	1828	protein_coding	NADH:ubiquinone oxidoreductase subunit A7 [Source:MGI Symbol;Acc:MGI:1913666]	-	521	502	454	465	379	550	479	429	461	442	506	549	436	582	431	420	17.3470204901609	16.3432454903486	16.7758033454414
ENSMUSG00000016252	532.215097991269	512.288261930874	559.549563507895	592.257121139335	575.024976465237	505.57759830027	541.058364231259	574.264108551589	629.064870597602	636.800226890461	652.315594966274	702.061671269962	576.414288784931	594.885744169811	565.051727237388	492.935649471481	549.029386514716	606.191221673489	-0.145680527746298	0.0183297470965713	0.308554299204216	Atp5e	2	174302865	174305898	-	1756	protein_coding	ATP synthase, H+ transporting, mitochondrial F1 complex, epsilon subunit [Source:MGI Symbol;Acc:MGI:1855697]	-	639	629	602	604	505	531	609	500	649	555	646	744	495	671	504	454	22.1482647466902	21.3175314502227	23.1566453673134
ENSMUSG00000091955	2.49866243188389	6.51558997686327	4.64742162381972	3.92223259032672	7.970643238132	3.80849414915458	7.10749903752064	21.8220361249604	15.5085330193554	18.3582047391845	8.07821170236871	18.8726255717732	15.1381530387962	8.86565937659927	10.0902094149534	10.857613424482	7.28657239658265	13.2211512859391	-0.897071223855585	0.0183314830999276	1	Gm9844	7	24561638	24562122	+	485	protein_coding	predicted pseudogene 9844 [Source:MGI Symbol;Acc:MGI:3704288]	-	3	8	5	4	7	4	8	19	16	16	8	20	13	10	9	10	0.376480837279784	0.981655325300277	0.696356976144848
ENSMUSG00000036553	29.9839491826067	37.4646423669638	12.0832962219313	24.513953689542	29.6052463130617	22.8509648949275	31.9837456688429	24.1190925591667	41.6791824895176	43.6007362555631	48.4692702142123	50.0124577651989	30.2763060775923	39.0089012570368	21.301553209346	27.1440335612049	26.5756113621303	37.686555103709	-0.504543294545019	0.0184626649516288	0.309161052828131	Sh3tc1	5	35854524	35897331	-	5735	protein_coding	SH3 domain and tetratricopeptide repeats 1 [Source:MGI Symbol;Acc:MGI:2678949]	-	36	46	13	25	26	24	36	21	43	38	48	53	26	44	19	25	0.382060762505378	0.47734808865408	0.153113539131413
ENSMUSG00000063457	1040.27645914099	963.492867828655	989.900805873601	1048.21665976482	998.607731405966	985.447861093747	1109.65828723291	1192.1722893531	1216.45055870569	1142.79824501423	1160.23315575271	1318.25289618836	1167.96673060866	1078.95074613213	995.567328942065	1043.41665009272	1040.97162021172	1140.45453892957	-0.133059933472741	0.0185171980822687	0.309161052828131	Rps15	10	80128287	80129948	+	630	protein_coding	ribosomal protein S15 [Source:MGI Symbol;Acc:MGI:98117]	-	1249	1183	1065	1069	877	1035	1249	1038	1255	996	1149	1397	1003	1217	888	961	120.666092272375	111.751914914218	114.185964159752
ENSMUSG00000046287	245.701805801916	202.797738029869	173.813568730858	195.131071368754	161.690191402106	166.621619025513	180.352788077086	179.170401868096	238.443695172589	259.309641940981	223.160598277936	209.486143846682	237.552555378032	173.766923781346	186.108306986918	244.296302050844	188.159898038025	221.515520929416	-0.229045747575501	0.0185513928829136	0.309161052828131	Pnma3	X	72108393	72111797	+	3405	protein_coding	paraneoplastic antigen MA3 [Source:MGI Symbol;Acc:MGI:2180565]	-	295	249	187	199	142	175	203	156	246	226	221	222	204	196	166	225	5.27312734153745	4.35204131277121	3.70960916014432
ENSMUSG00000025364	817.062615226032	827.479927061635	912.753606918194	761.893680670966	775.42972073827	796.927400710596	782.713331506961	800.524167320915	822.921533339544	900.699420016238	899.710828351316	844.54999433685	846.572096861909	840.464508901611	890.180697274774	904.439198259347	809.348056269196	868.692284667699	-0.100130759517547	0.0185582153426568	0.309161052828131	Pa2g4	10	128393635	128401856	-	2804	protein_coding	proliferation-associated 2G4 [Source:MGI Symbol;Acc:MGI:894684]	-	981	1016	982	777	681	837	881	697	849	785	891	895	727	948	794	833	21.2938581984263	21.5638586882563	23.655772969223
ENSMUSG00000012848	1183.53310523567	1128.82596349156	1112.59273674244	1172.74754450769	1172.82321932514	1183.48955684979	1200.2788999613	1436.80879959608	1324.04100652746	1344.73849714526	1384.40353049344	1348.44909710319	1283.24958836564	1288.18030741987	1140.19366388973	1280.11262274642	1198.88747821371	1299.17103921138	-0.117696017527514	0.018639640697926	0.309953205538374	Rps5	7	12656217	12660613	+	1734	protein_coding	ribosomal protein S5 [Source:MGI Symbol;Acc:MGI:1097682]	-	1421	1386	1197	1196	1030	1243	1351	1251	1366	1172	1371	1429	1102	1453	1017	1179	49.8779211535309	47.5690979109068	46.6282076950416
ENSMUSG00000025151	4473.43864054946	4570.68636876958	4374.15323233912	4697.85408506383	4640.05302791256	4251.2315939938	4701.61061331991	4720.45097229406	4986.96264903646	4932.62013585963	4808.55551583498	4948.40242491893	4557.74853798832	4657.1308705276	4699.79531860939	4636.2009322538	4553.68481678029	4778.42704812864	-0.0699480013522462	0.0186915072772795	0.309953205538374	Maged1	X	93579080	93585749	-	4351	protein_coding	MAGE family member D1 [Source:MGI Symbol;Acc:MGI:1930187]	-	5371	5612	4706	4791	4075	4465	5292	4110	5145	4299	4762	5244	3914	5253	4192	4270	75.1327748302623	76.7607761867616	73.0577856089526
ENSMUSG00000071497	24.1537368415443	6.51558997686327	13.0127805466952	9.8055814758168	18.2186131157303	13.329729522041	15.1034354547314	14.9308668223413	20.3549495879039	20.6529803315825	34.332399735067	17.9289942931845	6.98683986405977	23.937280316818	36.9974345214957	22.8009881914121	14.3837917194704	22.9989833551904	-0.68183933177214	0.0188600131655049	1	Nutf2-ps1	19	53576599	53577499	-	901	protein_coding	nuclear transport factor 2, pseudogene 1 [Source:MGI Symbol;Acc:MGI:108008]	-	29	8	14	10	16	14	17	13	21	18	34	19	6	27	33	21	1.95900961018874	0.528416018613356	1.04955912719723
ENSMUSG00000040048	882.027838455013	851.098940727764	903.458763670554	857.98837913397	827.808233445995	807.400759620771	876.887693754109	987.734266708733	1043.91812886536	979.869177953971	1035.02087436599	1107.82312106309	837.256310376496	883.019673909287	943.995147487859	856.665699191627	874.300609439614	960.946016651709	-0.137703358139706	0.0189345546150103	0.31192575591513	Ndufb10	17	24941034	24943452	-	1217	protein_coding	NADH:ubiquinone oxidoreductase subunit B10 [Source:MGI Symbol;Acc:MGI:1915592]	-	1059	1045	972	875	727	848	987	860	1077	854	1025	1174	719	996	842	789	52.96253224855	51.10183445412	53.9484972381601
ENSMUSG00000025354	543.875522673393	530.206134367248	519.581737543045	564.801493007048	548.835720111375	468.444780346013	492.194308348305	523.728866999049	570.907871775019	554.188305564131	548.308619298276	562.404242038841	567.098502299518	580.700689167252	621.108446209351	529.85153511472	523.958570424435	566.821026433389	-0.11407294880231	0.018946216595418	0.31192575591513	Dnajc14	10	128639931	128655315	+	6558	protein_coding	DnaJ heat shock protein family (Hsp40) member C14 [Source:MGI Symbol;Acc:MGI:1921580]	-	653	651	559	576	482	492	554	456	589	483	543	596	487	655	554	488	6.06045357175429	5.90772613856517	5.75763408318117
ENSMUSG00000039748	4.16443738647315	3.25779498843163	9.29484324763945	4.9027907379084	2.27732663946629	1.90424707457729	2.66531213907024	3.44558465130954	4.84641656854855	8.03171457339321	5.04888231398045	8.49268150729793	11.6447331067663	12.411923127239	8.9690750355141	4.34304536979278	3.9890421081095	7.97355895031654	-0.991708382225426	0.0189833488379308	1	Exo1	1	175708147	175741055	+	8422	protein_coding	exonuclease 1 [Source:MGI Symbol;Acc:MGI:1349427]	-	5	4	10	5	2	2	3	3	5	7	5	9	10	14	8	4	0.0361341736089399	0.0282654258353499	0.08020259639759
ENSMUSG00000086499	0	4.07224373553954	1.85896864952789	0.98055814758168	2.27732663946629	2.85637061186593	0.88843737969008	1.14852821710318	1.93856662741942	6.88432677719418	4.03910585118436	4.7181563929433	2.32894662135326	4.43282968829963	6.72680627663557	5.42880671224098	1.76030417259682	4.56219311840884	-1.35899757210855	0.0190740508155918	1	Gm16217	10	127432417	127433739	+	616	lncRNA	predicted gene 16217 [Source:MGI Symbol;Acc:MGI:3801959]	-	0	5	2	1	2	3	1	1	2	6	4	5	2	5	6	5	0	0.483058880652023	0.219307229500163
ENSMUSG00000004667	332.322103440557	365.687487451451	334.61435691502	380.456561261692	366.649588954072	320.865632066273	386.470260165185	459.411286841271	420.668958150014	464.692057460607	415.018126209193	493.519158701869	383.111719212611	377.677089443129	386.791360906546	383.273753884213	368.30965963694	415.594027996023	-0.177289639440762	0.0190830517324246	0.312503882277304	Polr2e	10	79871783	79875629	-	2670	protein_coding	polymerase (RNA) II (DNA directed) polypeptide E [Source:MGI Symbol;Acc:MGI:1913670]	-	399	449	360	388	322	337	435	400	434	405	411	523	329	426	345	353	9.09546681974999	10.0079668499071	9.10741033969217
ENSMUSG00000024222	226.545393824139	224.787854201783	165.448209807982	278.478513913197	250.505930341291	284.684937649305	354.486514496342	297.468808229723	267.52219458388	253.572702959985	449.35052594426	436.901281986549	388.934085765994	455.694891957202	235.438219682245	300.75589185815	260.30077030797	348.521224342283	-0.422462061055515	0.0191984179711273	0.313061142641631	Fkbp5	17	28618068	28736501	-	9468	protein_coding	FK506 binding protein 5 [Source:MGI Symbol;Acc:MGI:104670]	-	272	276	178	284	220	299	399	259	276	221	445	463	334	514	210	277	1.74853372954334	1.73484872524154	1.26988799642131
ENSMUSG00000048997	308.168366599013	286.685958981984	315.095186094977	265.731257994635	263.031226858356	225.653278337409	280.746211982065	315.845259703374	293.692844054042	335.037236490117	337.265338573894	325.552791113087	330.710420232163	295.226457240756	327.371238796265	292.069801118565	282.619593318977	317.115765952361	-0.164300288052816	0.01922501396933	0.313061142641631	Atxn7l2	3	108109538	108118250	-	4946	protein_coding	ataxin 7-like 2 [Source:MGI Symbol;Acc:MGI:1919772]	-	370	352	339	271	231	237	316	275	303	292	334	345	284	333	292	269	4.55313965830012	4.23544776423532	4.62966163497191
ENSMUSG00000020607	428.10416332944	426.771143484544	408.043618571372	388.301026442345	380.31354879087	373.232426617149	430.003691769999	334.221711177025	436.17749116937	388.964462911471	422.086561448765	433.126756872195	478.598530688094	454.808326019543	427.152198566359	457.105525170691	396.123916272843	437.252481605811	-0.138484135378679	0.0192445510673442	0.313061142641631	Lratd1	12	14196831	14202055	-	4308	protein_coding	LRAT domain containing 1 [Source:MGI Symbol;Acc:MGI:2145011]	-	514	524	439	396	334	392	484	291	450	339	418	459	411	513	381	421	7.26190869123161	7.2387965521069	6.88323331364347
ENSMUSG00000029125	265.691105256987	232.117892925754	208.204488747124	211.800559877643	241.396623783426	259.9297256798	227.439969200661	277.943828538969	243.290111741137	313.236868362335	315.05025639238	271.765808233534	250.361761795475	251.784726295419	263.466579168227	272.526096954497	240.565524251295	272.685276117876	-0.181311046544093	0.0192945929649619	0.313061142641631	Stx18	5	38196086	38295109	+	4593	protein_coding	syntaxin 18 [Source:MGI Symbol;Acc:MGI:1918366]	-	319	285	224	216	212	273	256	242	251	273	312	288	215	284	235	251	4.2272467334162	3.69282896090874	3.29424001255721
ENSMUSG00000015745	523.886223218322	526.133890631709	533.524002414504	446.153957149664	569.331659866571	546.518910403682	500.190244765515	565.075882814764	587.385688108085	597.789041819694	650.296042040682	600.149493182387	550.795875950045	524.847035094677	525.812023957014	575.453511497544	526.351846408092	576.566088956266	-0.133143306108448	0.0193049645198235	0.313061142641631	Plekho1	3	95895741	95903313	-	2172	protein_coding	pleckstrin homology domain containing, family O member 1 [Source:MGI Symbol;Acc:MGI:1914470]	-	629	646	574	455	500	574	563	492	606	521	644	636	473	592	469	530	17.6260169774029	17.7004160894239	17.8507199437352
ENSMUSG00000005779	835.386139726514	787.571938453347	783.555285776005	862.891169871879	899.544022589183	745.512729697009	986.165491455989	945.238722675916	914.034164828257	1017.73297522854	926.97479284681	1036.10714389035	1006.10494042461	909.616652039085	882.3327566187	846.893847109593	855.73318753073	942.474659123242	-0.140231934474682	0.0193335823221975	0.313061142641631	Psmb4	3	94791404	94794272	-	1951	protein_coding	proteasome (prosome, macropain) subunit, beta type 4 [Source:MGI Symbol;Acc:MGI:1098257]	-	1003	967	843	880	790	783	1110	823	943	887	918	1098	864	1026	787	780	31.2901051937361	29.497145008278	29.1859591472785
ENSMUSG00000016128	209.887644278247	231.303444178646	237.018502814806	228.470048386531	240.257960463693	263.738219828955	211.448096366239	246.933566677183	256.860078133073	284.552173457359	280.717856657313	309.51105937708	242.210448620739	252.671292233079	229.832547785049	242.124779365948	233.632185374288	262.310029453705	-0.17137652680426	0.0193717025720595	0.313327538246064	Stard13	5	150960975	151157301	-	8594	protein_coding	StAR-related lipid transfer (START) domain containing 13 [Source:MGI Symbol;Acc:MGI:2385331]	-	252	284	255	233	211	277	238	215	265	248	278	328	208	285	205	223	1.78471367358371	1.96668030758174	2.00423432684929
ENSMUSG00000059534	403.950426487895	405.595476059738	471.24855265532	419.678887164959	408.780131784198	354.189955871376	475.313998134193	516.83769769643	499.180906560501	519.76667167816	487.722031530511	567.122398431784	463.460377649298	466.333683209122	420.425392289723	460.362809198035	431.949390731764	485.546783818392	-0.171004244458863	0.0194741726293665	0.31348143891229	Uqcr10	11	4651973	4654342	-	584	protein_coding	ubiquinol-cytochrome c reductase, complex III subunit X [Source:MGI Symbol;Acc:MGI:1913402]	-	485	498	507	428	359	372	535	450	515	453	483	601	398	526	375	424	50.5466352449413	50.7489748972123	58.6406502223074
ENSMUSG00000056612	149.919745913033	127.054004548834	142.211101688884	117.666977709802	132.084945089045	113.302700937349	167.914664761425	169.98217613127	199.6723626242	174.402945022252	169.642445749743	196.275305946441	151.381530387962	155.149039090487	123.324781738319	159.606917339885	140.017039597455	166.181915987411	-0.250594943553674	0.0194928327023437	0.31348143891229	Ppp1r14b	19	6952336	6954692	+	1526	protein_coding	protein phosphatase 1, regulatory inhibitor subunit 14B [Source:MGI Symbol;Acc:MGI:107682]	-	180	156	153	120	116	119	189	148	206	152	168	208	130	175	110	147	7.17928726398539	6.08388285650548	6.77236820639954
ENSMUSG00000050705	702.124143359373	671.105767616916	650.639027334761	714.826889587045	693.445961717484	679.816205624092	645.005537654998	651.215499097502	720.177502086315	745.802067529369	721.990170899204	776.608542278466	662.585313775002	688.861733561763	761.250243639259	719.859770043154	676.022378999021	724.641917976567	-0.100301618766587	0.0194988148396302	0.31348143891229	2310061I04Rik	17	36203569	36208323	-	2414	protein_coding	RIKEN cDNA 2310061I04 gene [Source:MGI Symbol;Acc:MGI:1916912]	-	843	824	700	729	609	714	726	567	743	650	715	823	569	777	679	663	21.2546358362367	20.3142468000726	19.5868428667089
ENSMUSG00000022842	236.540043551675	231.303444178646	258.396642284377	254.945118371237	241.396623783426	222.796907725543	265.642776527334	210.180663729882	295.631410681462	287.994336845956	258.502774475799	264.216758004825	272.486754698331	273.062308799257	230.953682164488	261.668483530015	240.150277519015	268.064563650017	-0.157633988323934	0.0194991058627936	0.31348143891229	Ece2	16	20448578	20465235	+	5110	protein_coding	endothelin converting enzyme 2 [Source:MGI Symbol;Acc:MGI:1101356]	-	284	284	278	260	212	234	299	183	305	251	256	280	234	308	206	241	3.38267909503701	3.30756371102887	3.67474798800822
ENSMUSG00000105512	0.83288747729463	0	0	0.98055814758168	0	1.90424707457729	0.88843737969008	2.29705643420636	3.87713325483884	1.14738779619903	2.01955292559218	4.7181563929433	3.49341993202989	2.65969781297978	1.12113437943926	4.34304536979278	0.862898314168755	2.92244098297688	-1.81275153013275	0.019519598718055	1	Gm43714	3	88592331	88593704	-	1204	lncRNA	predicted gene 43714 [Source:MGI Symbol;Acc:MGI:5663851]	-	1	0	0	1	0	2	1	2	4	1	2	5	3	3	1	4	0.0505518289259954	0	0
ENSMUSG00000006589	147.421083481149	129.497350790157	153.364913586051	123.550326595292	141.19425164691	131.393048145833	172.356851659876	160.793950394445	170.593863212909	190.466374169039	171.661998675335	192.500780832086	151.381530387962	196.817638160504	151.3531412243	129.205599751335	144.946472037464	169.247615801684	-0.227858403603404	0.0195329720926676	0.31348143891229	Aprt	8	123301374	123303648	-	1615	protein_coding	adenine phosphoribosyl transferase [Source:MGI Symbol;Acc:MGI:88061]	-	177	159	165	126	124	138	194	140	176	166	170	204	130	222	135	119	6.67058771440311	5.8591602484931	6.90104854687201
ENSMUSG00000071661	47.4745862057939	19.5467699305898	33.461435691502	30.3973025750321	39.85321619066	32.3722002678139	37.3143699469834	29.8617336446826	37.8020492346787	67.6958799757427	44.4301643630279	44.350670093667	53.5657722911249	48.761126571296	26.9072251065423	43.4304536979278	33.7852018066322	45.8679176667509	-0.439470503454651	0.0196956893785822	0.315552352943294	Zbtb3	19	8779919	8782210	+	2004	protein_coding	zinc finger and BTB domain containing 3 [Source:MGI Symbol;Acc:MGI:1922541]	ZBTB	57	24	36	31	35	34	42	26	39	59	44	47	46	55	24	40	1.73117311154352	0.712728791572806	1.21341245543803
ENSMUSG00000048070	3.33154990917852	0	0	0.98055814758168	0	0	0.88843737969008	1.14852821710318	2.90784994112913	3.44216338859709	1.00977646279609	3.77452511435464	1.16447331067663	0.886565937659927	5.60567189719631	6.51456805468918	0.793634206694182	3.16319926338737	-1.94355697645088	0.0198275864595832	1	Pirt	11	66802807	66820702	+	4200	protein_coding	phosphoinositide-interacting regulator of transient receptor potential channels [Source:MGI Symbol;Acc:MGI:2443635]	-	4	0	0	1	0	0	1	1	3	3	1	4	1	1	5	6	0.0579660971684747	0	0
ENSMUSG00000086769	4.16443738647315	6.51558997686327	5.57690594858367	7.84446518065344	1.13866331973314	4.76061768644322	7.99593641721072	11.4852821710318	11.6313997645165	6.88432677719418	12.1173175535531	14.1544691788299	16.3026263494728	6.20596156361949	5.60567189719631	16.2864201367229	6.18523726087405	11.1485241526381	-0.8512025798295	0.0199284384184406	1	Gm15587	5	24571190	24588612	-	3759	lncRNA	predicted gene 15587 [Source:MGI Symbol;Acc:MGI:3783035]	-	5	8	6	8	1	5	9	10	12	6	12	15	14	7	5	15	0.0809582362688194	0.126656779135577	0.107815844670471
ENSMUSG00000036422	32.4826116144906	29.3201548958847	28.8140140676823	59.8140470024825	26.1892563538623	44.7498062525663	58.6368670595453	44.792600467024	61.0648487637118	63.1063287909466	73.7136817841145	46.2379326508443	66.3749787085678	39.8954671946967	47.087643936449	45.6019763828242	40.5999197141922	55.3853572765194	-0.445828442514667	0.0199463346936987	0.318028921731524	Pcdh8	14	80004215	80008752	-	4538	protein_coding	protocadherin 8 [Source:MGI Symbol;Acc:MGI:1306800]	-	39	36	31	61	23	47	66	39	63	55	73	49	57	45	42	42	0.523074411425526	0.472116074805609	0.461424730556977
ENSMUSG00000022508	1153.54915605306	1145.92938718083	1144.19520378442	1275.70615000377	1545.16612487788	1804.27410316198	1242.92389418642	1620.57331433258	1445.20142074118	1592.57426112425	1523.7526823593	1705.14172040971	1743.21654608291	1674.7230562396	1439.53654320001	1808.87839651869	1366.53966669762	1616.62807833446	-0.243130048029161	0.019948287137655	0.318028921731524	Bcl6	16	23783802	23807602	-	6700	protein_coding	B cell leukemia/lymphoma 6 [Source:MGI Symbol;Acc:MGI:107187]	ZBTB	1385	1407	1231	1301	1357	1895	1399	1411	1491	1388	1509	1807	1497	1889	1284	1666	12.5816711652618	12.4976993602291	12.4104324553027
ENSMUSG00000030881	914.510450069504	1039.23660130969	903.458763670554	973.694240548608	1017.96500784143	903.565236886924	965.731431723117	1033.67539539286	1050.70311206133	1064.7758748727	1050.16752130793	1020.06541215434	1009.59836035664	1049.69407018935	968.660103835523	1054.2742635172	968.979640930336	1033.49233978688	-0.0945107222893202	0.0200124396664568	0.318333131136715	Arfip2	7	105283410	105289623	-	4902	protein_coding	ADP-ribosylation factor interacting protein 2 [Source:MGI Symbol;Acc:MGI:1924182]	-	1098	1276	972	993	894	949	1087	900	1084	928	1040	1081	867	1184	864	971	13.6330300745684	15.4913100422106	13.3935783636966
ENSMUSG00000034738	46.6416987284993	51.3102710677982	33.461435691502	56.8723725597374	67.1811358642554	92.3559831169985	43.5334316048139	53.9808262038494	34.8941992935496	51.6324508289563	79.7723405608911	83.039552515802	102.473651339543	107.274478456851	84.0850784579447	77.0890553138219	55.6671443546818	77.53260084592	-0.481830718835754	0.0200153118397814	0.318333131136715	Nostrin	2	68966144	69019674	+	1888	protein_coding	nitric oxide synthase trafficker [Source:MGI Symbol;Acc:MGI:3606242]	-	56	63	36	58	59	97	49	47	36	45	79	88	88	121	75	71	1.80530006011987	1.98586324579912	1.28796533935265
ENSMUSG00000026204	2297.10366237859	2294.30212060298	2317.20442163651	2476.88988079132	2555.16048948117	2160.36830610794	2556.03434136836	2314.2843574629	2793.47451011139	2559.82217332003	2647.63388545135	2747.85428325018	2473.34131187716	2446.9219879414	2222.08834004862	2556.9679614655	2371.41844747872	2556.0130566832	-0.108790849976701	0.0200334128170408	0.318333131136715	Ptprn	1	75223671	75241146	-	4249	protein_coding	protein tyrosine phosphatase, receptor type, N [Source:MGI Symbol;Acc:MGI:102765]	-	2758	2817	2493	2526	2244	2269	2877	2015	2882	2231	2622	2912	2124	2760	1982	2355	39.5067123535387	39.4558037160178	39.6313815788005
ENSMUSG00000032482	1329.28841376223	1145.11493843372	1270.60507195231	1282.57005703684	1123.86069657661	1090.1814501955	1241.14701942704	1305.87658284631	1317.2560233315	1266.71612700373	1506.58648249177	1404.12334253992	1332.15746741406	1271.33555460434	1200.73492037945	1334.40068986883	1223.58052877882	1329.1638259542	-0.119679991000703	0.0201344055080078	0.31914612115954	Cspg5	9	110072851	110091644	+	10074	protein_coding	chondroitin sulfate proteoglycan 5 [Source:MGI Symbol;Acc:MGI:1352747]	-	1596	1406	1367	1308	987	1145	1397	1137	1359	1104	1492	1488	1144	1434	1071	1229	9.64260329907979	8.30604257091909	9.1657969704021
ENSMUSG00000031374	22.487961886955	19.5467699305898	9.29484324763945	28.4361862798687	12.5252965170646	18.0903472084843	15.1034354547314	26.4161489933731	24.2320828427428	22.9477559239806	32.3128468094749	30.1962009148371	25.6184128348858	30.1432418804375	15.6958813121497	39.0874083281351	18.9876236898383	27.5292288558304	-0.542034001621639	0.0201773506203025	1	Zfp92	X	72454702	72471991	+	6744	protein_coding	zinc finger protein 92 [Source:MGI Symbol;Acc:MGI:108094]	zf-C2H2	27	24	10	29	11	19	17	23	25	20	32	32	22	34	14	36	0.243674207403063	0.211789516357044	0.100158105999481
ENSMUSG00000015202	850.378114317817	1046.56664003366	987.112352899309	954.083077596975	1240.00435518939	1183.48955684979	971.950493380948	1210.54874082675	1104.01369431536	1201.31502262038	1169.32114391787	1205.96077403631	1306.53905457918	1199.52371365388	1186.16017344674	1048.84545680496	1055.51666638683	1177.70987917183	-0.15952929702166	0.0202171368509806	0.31914612115954	Cnksr3	10	7069063	7162237	-	3837	protein_coding	Cnksr family member 3 [Source:MGI Symbol;Acc:MGI:2674130]	-	1021	1285	1062	973	1089	1243	1094	1054	1139	1047	1158	1278	1122	1353	1058	966	16.1956097131778	19.9306795709625	18.6954697786253
ENSMUSG00000086841	61.6336733198026	64.3414510215247	97.5958541002142	94.1335821678413	58.0718293063903	54.2710416254528	86.1784258299378	64.317580157778	103.713314566939	87.2014725111262	88.8603287260559	104.743071923341	98.9802314075134	67.3790112621544	70.6314659046735	115.090702299509	72.5679296911177	92.0749498251641	-0.340699629104012	0.0202512397644734	0.31914612115954	2410006H16Rik	11	62493650	62495725	+	2076	lncRNA	RIKEN cDNA 2410006H16 gene [Source:MGI Symbol;Acc:MGI:1916471]	-	74	79	105	96	51	57	97	56	107	76	88	111	85	76	63	106	2.16954034199927	2.26469916840559	3.41637562718463
ENSMUSG00000036825	966.982361139065	952.090585369145	959.227823156391	979.577589434099	917.762635704913	942.602301915758	906.206127283882	996.922492445559	985.761130042776	1030.35424098673	941.111663325955	975.714742060674	1091.111492104	1008.912037057	982.113716388794	1176.96529521384	952.671489556102	1024.00553964747	-0.103261181784189	0.020258140150521	0.31914612115954	Ssx2ip	3	146110397	146145899	+	4200	protein_coding	synovial sarcoma, X 2 interacting protein [Source:MGI Symbol;Acc:MGI:2139150]	-	1161	1169	1032	999	806	990	1020	868	1017	898	932	1034	937	1138	876	1084	16.8246597031498	16.5644110568116	16.5971711285724
ENSMUSG00000114150	0.83288747729463	3.25779498843163	5.57690594858367	1.96111629516336	2.27732663946629	0.952123537288645	2.66531213907024	3.44558465130954	6.78498319596797	1.14738779619903	2.01955292559218	2.83089383576598	15.1381530387962	5.31939562595956	10.0902094149534	7.60032939713737	2.621131459576	6.36636315379645	-1.27144481879761	0.0203675741554602	1	Gm46367	12	83870229	83888861	+	1045	lncRNA	predicted gene, 46367 [Source:MGI Symbol;Acc:MGI:5826004]	-	1	4	6	2	2	1	3	3	7	1	2	3	13	6	9	7	0.0582434469156923	0.227800398454849	0.387827521642394
ENSMUSG00000036534	373.133589827994	359.986346221695	344.838684487423	367.70930534313	350.708302477808	290.397678873037	371.366824710454	427.252496762382	425.515374718563	400.438340873461	398.861702804455	478.42105824445	380.782772591258	391.862144445688	375.580017112153	370.244617774835	360.67415358799	402.713253570608	-0.162025314379463	0.0204128695932495	0.31914612115954	Slc38a7	8	96562548	96580167	-	4144	protein_coding	solute carrier family 38, member 7 [Source:MGI Symbol;Acc:MGI:2679005]	-	448	442	371	375	308	305	418	372	439	349	395	507	327	442	335	341	6.57993535425929	6.34765480467605	6.04724867290653
ENSMUSG00000003345	927.003762228923	999.328612701403	869.067843654288	967.810891663118	1074.89817382809	878.810024917419	1040.36017161708	1223.18255121489	1296.90107374359	1127.88220366365	1207.69264950412	1245.59328773703	1073.64439244385	1013.3448667453	992.203925803747	990.214344312755	997.557753978151	1118.43459299426	-0.166664052748181	0.0204206016786511	0.31914612115954	Csnk1g2	10	80458672	80476583	+	4835	protein_coding	casein kinase 1, gamma 2 [Source:MGI Symbol;Acc:MGI:1920014]	-	1113	1227	935	987	944	923	1171	1065	1338	983	1196	1320	922	1143	885	912	14.0107713455921	15.1028483921812	13.0622742402186
ENSMUSG00000026972	181.569470050229	183.250968099279	160.800788184162	197.092187663918	212.930040790098	167.573742562801	222.10934492252	195.24979690754	255.890794819364	222.593232462612	210.033504261587	244.400501154463	227.072295581943	204.796731599443	227.59027902617	161.778440024781	190.072042397569	219.269472366295	-0.208775644784058	0.0204239077188089	0.31914612115954	Arrdc1	2	24815364	24825264	-	2510	protein_coding	arrestin domain containing 1 [Source:MGI Symbol;Acc:MGI:2446136]	-	218	225	173	201	187	176	250	170	264	194	208	259	195	231	203	149	5.28623093301349	5.33481759827653	4.65560415007438
ENSMUSG00000015790	469.748537194171	437.358977196947	506.56895699635	453.017864182736	463.435971131389	456.067174361261	525.954928776528	511.095056610914	525.351556030663	487.639813384587	530.132642967947	538.813460074124	514.69720331907	539.918656034896	464.149633087855	555.909807333476	477.905933306287	519.576596529077	-0.123030561658106	0.0204470141933196	0.31914612115954	Surf1	2	26803393	26806542	-	1753	protein_coding	surfeit gene 1 [Source:MGI Symbol;Acc:MGI:98443]	-	564	537	545	462	407	479	592	445	542	425	525	571	442	609	414	512	19.5821578683233	18.2306917568333	20.9999495401583
ENSMUSG00000065947	135.760658799025	114.022824595107	101.31379139927	105.900279938821	93.3703922181177	119.967565698369	70.1865529955164	93.0307855853575	130.853247350811	69.9906555681408	156.515351733394	98.1376529732205	146.723637145255	230.507143791581	183.866038228039	102.06156619013	104.194106403698	139.831911622571	-0.424765520871794	0.0205476639112233	0.319360305959779	mt-Nd4l	MT	9877	10173	+	297	protein_coding	mitochondrially encoded NADH dehydrogenase 4L [Source:MGI Symbol;Acc:MGI:102497]	-	163	140	109	108	82	126	79	81	135	61	155	104	126	260	164	94	33.4036953884998	28.0531972171249	24.7898394234999
ENSMUSG00000044231	144.922421049266	123.796209560402	134.775227090772	107.861396233985	124.114301850913	149.483395354317	136.819356472272	148.16014000631	142.484647115327	142.27608672868	148.437140031025	149.093742017008	167.684156737435	178.199753469645	152.47427560374	148.749303915403	133.74155595228	153.674888202283	-0.201745311758401	0.0205503890770015	0.319360305959779	Nhlrc1	13	47166033	47168326	-	2294	protein_coding	NHL repeat containing 1 [Source:MGI Symbol;Acc:MGI:2145264]	-	174	152	145	110	109	157	154	129	147	124	147	158	144	201	136	137	4.61656754693998	3.94331029757718	4.26951214885671
ENSMUSG00000024213	1291.80847728397	1224.93091565029	1271.53455627708	1196.28094004965	1235.44970191046	1272.98916935492	1346.87106761016	1459.77936393814	1467.4949369565	1451.44556219177	1508.60603541736	1509.81004574185	1384.55876639451	1265.12959304072	1285.94113321683	1280.11262274642	1287.45552400933	1394.13733696325	-0.115602188493341	0.0206309031783348	0.319360305959779	Nudt3	17	27798356	27842469	-	4607	protein_coding	nudix (nucleotide diphosphate linked moiety X)-type motif 3 [Source:MGI Symbol;Acc:MGI:1928484]	-	1551	1504	1368	1220	1085	1337	1516	1271	1514	1265	1494	1600	1189	1427	1147	1179	20.4907070856782	19.4285505884261	20.0572575008719
ENSMUSG00000020444	412.279301260842	358.35744872748	407.114134246608	419.678887164959	351.846965797541	346.572967573067	456.656813160701	406.578988854525	486.580223482275	492.229364569384	509.937113712025	453.886645001145	419.210391843586	406.047199448247	392.397032803742	390.874083281351	394.885688348215	443.895256767719	-0.16850907850283	0.020636581981807	0.319360305959779	Guk1	11	59074701	59083069	-	2002	protein_coding	guanylate kinase 1 [Source:MGI Symbol;Acc:MGI:95871]	-	495	440	438	428	309	364	514	354	502	429	505	481	360	458	350	360	15.0488906110463	13.0797481530394	14.7779333109341
ENSMUSG00000026895	636.326032653097	618.166599054902	637.626246788066	608.926609648223	612.600866016431	546.518910403682	629.902102200267	602.977313979169	735.68603510567	671.221860776432	736.127041378349	716.216140448792	683.545833367181	601.97827167109	663.711552628043	555.909807333476	611.63058509298	670.549567838629	-0.132404294277164	0.0207059716484748	0.319360305959779	Ndufa8	2	35926338	35939418	-	861	protein_coding	NADH:ubiquinone oxidoreductase subunit A8 [Source:MGI Symbol;Acc:MGI:1915625]	-	764	759	686	621	538	574	709	525	759	585	729	759	587	679	592	512	54.0074368740422	52.4625508235934	53.8176375222189
ENSMUSG00000044894	391.457114328476	449.575708403565	399.678259648496	453.998422330318	376.89755883167	318.961384991696	456.656813160701	559.333241729248	618.402754146795	572.546510303316	565.47481916581	640.7256381617	423.868285086293	405.160633510587	429.394467325238	414.760832815211	425.819812928021	508.791742564369	-0.258139262523754	0.0207089252735579	0.319360305959779	Uqcrq	11	53318749	53321658	-	1831	protein_coding	ubiquinol-cytochrome c reductase, complex III subunit VII [Source:MGI Symbol;Acc:MGI:107807]	-	470	552	430	463	331	335	514	487	638	499	560	679	364	457	383	382	15.6233036333382	17.9416141240709	15.8629434598589
ENSMUSG00000032577	129.930446457962	144.971876985208	123.621415193605	146.10316398967	171.938161279705	133.29729522041	122.604358397231	133.229273183969	177.378846408877	141.128698932481	159.544681121782	171.740892703136	152.546003698638	140.077418150268	171.533560054207	154.178110627644	138.21199883847	158.516026462129	-0.202551822982634	0.0208358259655576	0.319836564184675	Mapkapk3	9	107132126	107167076	-	5542	protein_coding	mitogen-activated protein kinase-activated protein kinase 3 [Source:MGI Symbol;Acc:MGI:2143163]	-	156	178	133	149	151	140	138	116	183	123	158	182	131	158	153	142	1.71325274561461	1.91145579739203	1.62102153541045
ENSMUSG00000121119	0.83288747729463	0	3.71793729905578	2.94167444274504	2.27732663946629	1.90424707457729	4.4421868984504	0	1.93856662741942	8.03171457339321	8.07821170236871	5.66178767153195	1.16447331067663	6.20596156361949	5.60567189719631	4.34304536979278	2.01453247894868	5.12867908949981	-1.34999628475509	0.0208599943519055	1	ENSMUSG00000121119	7	44774040	44774196	+	157	lncRNA	-	-	1	0	4	3	2	2	5	0	2	7	8	6	1	7	5	4	0.387671350489799	0	1.7209331639758
ENSMUSG00000028455	379.796689646351	395.007642347335	374.58218287987	380.456561261692	412.196121743398	448.450186062952	435.334316048139	449.074532887343	466.225273894371	486.492425588388	471.565608125774	471.81563929433	433.184071571706	420.232254450805	405.850645357013	432.133014294382	409.362279109635	448.437366572096	-0.133748400622247	0.0208916408558294	0.320353262752166	Stoml2	4	43027690	43031710	-	3022	protein_coding	stomatin (Epb7.2)-like 2 [Source:MGI Symbol;Acc:MGI:1913842]	-	456	485	403	388	362	471	490	391	481	424	467	500	372	474	362	398	9.18403948519711	9.55120259322293	9.00770700015826
ENSMUSG00000036315	116.604246821248	92.0327084231936	97.5958541002142	115.705861414638	113.866331973314	92.3559831169985	125.269670536301	124.041047447143	110.498297762907	151.455189098272	152.476245882209	141.544691788299	132.749957417136	128.552060960689	141.262931809347	89.0324300807521	109.683962979131	130.946475599951	-0.257758683281158	0.0210960840059763	0.322803571139066	Polr1h	17	37265248	37269451	-	819	protein_coding	RNA polymerase I subunit H [Source:MGI Symbol;Acc:MGI:1913386]	-	140	113	105	118	100	97	141	108	114	132	151	150	114	145	126	82	10.4041712866493	8.21117522940807	8.65982393410901
ENSMUSG00000075225	39.9785989101422	46.4235785851508	32.5319513667381	56.8723725597374	30.7439096327949	35.2285708796799	52.4178054017147	26.4161489933731	48.4641656854855	75.7275945491359	53.5181525281927	72.6596084513267	50.072352359095	46.1014287583162	39.2397032803742	44.516215040376	40.0766170411664	53.7874025815378	-0.415534862139108	0.0211922517696574	0.323611479532849	Ccdc162	10	41414842	41592630	-	10197	protein_coding	coiled-coil domain containing 162 [Source:MGI Symbol;Acc:MGI:1923223]	-	48	57	35	58	27	37	59	23	50	66	53	77	43	52	35	41	0.286504981591755	0.332669675737057	0.231845830539547
ENSMUSG00000018286	653.816669676284	636.084471491276	720.350351692057	627.557214452275	696.861951676683	611.26331093931	764.056146533469	744.24628468286	811.290133575028	761.865496676155	806.811393774075	795.48116785024	745.262918833042	699.500524813682	668.1960901458	688.372691112156	681.779550143027	747.097552097522	-0.133556705889722	0.0212384020799913	0.323611479532849	Psmb6	11	70416193	70418684	+	1872	protein_coding	proteasome (prosome, macropain) subunit, beta type 6 [Source:MGI Symbol;Acc:MGI:104880]	-	785	781	775	640	612	642	860	648	837	664	799	843	640	789	596	634	25.5227326875616	24.8288135946758	27.964014787227
ENSMUSG00000099561	3.33154990917852	0	2.78845297429183	0	3.41598995919943	0.952123537288645	0	1.14852821710318	3.87713325483884	4.58955118479612	7.06843523957262	1.88726255717732	4.65789324270651	2.65969781297978	3.36340313831779	4.34304536979278	1.4545805746327	4.05580272502272	-1.49477778426337	0.0212971116407703	1	Gm28410	1	78302265	78316743	-	1450	lncRNA	predicted gene 28410 [Source:MGI Symbol;Acc:MGI:5579116]	-	4	0	3	0	3	1	0	1	4	4	7	2	4	3	3	4	0.167901798694892	0	0.139751641419414
ENSMUSG00000020451	1805.70005077476	1872.41766960108	1781.82145057248	1836.58541042049	1922.06368370955	1796.65711486367	1828.40412740219	1884.73480426632	2004.47789275168	1855.32606645383	2027.63113729455	2080.70696928799	1858.4994038399	1974.38234316866	1842.02378541871	1868.59527035335	1841.04803895132	1938.95535857108	-0.0766313691390569	0.0213739158065838	0.324886789040211	Limk2	11	3294256	3359189	-	6099	protein_coding	LIM motif-containing protein kinase 2 [Source:MGI Symbol;Acc:MGI:1197517]	-	2168	2299	1917	1873	1688	1887	2058	1641	2068	1617	2008	2205	1596	2227	1643	1721	21.6353539259413	22.4331942232269	21.2308383927133
ENSMUSG00000078532	449.7592377391	475.638068311018	444.293507237165	491.259631938422	470.267951049788	461.779915584993	525.954928776528	464.005399709684	547.645072245986	533.535325232549	538.210854670316	505.786365323521	534.493249600572	464.560551333802	459.665095570098	536.366103169409	472.869830043337	515.032827143282	-0.122077419296943	0.0213895036767829	0.324886789040211	Nkain1	4	130297197	130339644	+	1426	protein_coding	Na+/K+ transporting ATPase interacting 1 [Source:MGI Symbol;Acc:MGI:1914399]	-	540	584	478	501	413	485	592	404	565	465	533	536	459	524	410	494	23.0482307815744	24.3727256607688	22.6418566310884
ENSMUSG00000039208	46.6416987284993	40.7224373553954	35.3204043410299	37.2612096081038	42.1305428301263	55.2231651627414	39.9796820860536	45.9411286841271	51.3720156266147	58.5167776061505	37.3617291234553	56.6178767153195	62.8815587765379	76.2446706387537	39.2397032803742	57.5453511497544	42.9025335995096	54.97246036462	-0.361999325989318	0.0216839391323532	0.327710776088479	Metrnl	11	121592370	121607132	+	1586	protein_coding	meteorin, glial cell differentiation regulator-like [Source:MGI Symbol;Acc:MGI:2384806]	-	56	50	38	38	37	58	45	40	53	51	37	60	54	86	35	53	2.14905833134067	1.87619338260811	1.61839332539086
ENSMUSG00000090223	706.288580745846	645.043407709463	880.221655551456	705.021308111228	746.963137744942	725.518135413947	688.538969259812	716.681607472383	819.044400084705	799.729293950723	834.07535826957	803.030218078949	779.032644842664	777.518327327756	708.556927805614	818.66405220594	726.784600251135	792.45640282074	-0.126051035821508	0.0216927812102176	0.327710776088479	Pcp4	16	96268806	96326993	+	1026	protein_coding	Purkinje cell protein 4 [Source:MGI Symbol;Acc:MGI:97509]	-	848	792	947	719	656	762	775	624	845	697	826	851	669	877	632	754	50.3050808175535	45.9397470217279	62.345668101062
ENSMUSG00000017664	540.543972764215	551.381801792054	552.113688909783	483.415166757768	531.755770315378	502.721227688404	585.480233215763	636.284632275161	617.433470833086	633.358063501864	611.92453645443	641.669269440288	626.486641144026	559.423106663414	576.263071031781	532.023057799616	547.962061714816	599.822652108563	-0.131185408792336	0.0217356685580045	0.327710776088479	Slc35c2	2	165118474	165129789	-	3914	protein_coding	solute carrier family 35, member C2 [Source:MGI Symbol;Acc:MGI:2385166]	-	649	677	594	493	467	528	659	554	637	552	606	680	538	631	514	490	10.0922322216293	10.2938687335756	10.2510721133147
ENSMUSG00000032595	10.8275372048302	6.51558997686327	13.0127805466952	13.7278140661435	12.5252965170646	17.1382236711956	21.3224971125619	9.18822573682543	22.2935162153233	11.4738779619903	18.1759763303296	34.9143573077804	17.4670996601494	23.0507143791581	13.4536125532711	19.5437041640675	13.0322456040225	20.0466073215087	-0.633321618546254	0.0217511518745605	1	Cdhr4	9	107869696	107876883	+	3084	protein_coding	cadherin-related family member 4 [Source:MGI Symbol;Acc:MGI:1916648]	-	13	8	14	14	11	18	24	8	23	10	18	37	15	26	12	18	0.256562005949961	0.154378350444434	0.306631898056
ENSMUSG00000044367	96.6149473661771	127.054004548834	129.198321142188	96.0946984630047	116.143658612781	108.542083250906	102.170298664359	93.0307855853575	115.344714331456	111.296616231306	131.270940163492	144.375585624065	129.256537485106	150.716209402188	155.837678742057	96.6327594778895	108.606099704201	129.341380182195	-0.252532425998169	0.0217585307717288	0.327710776088479	Slc16a13	11	70107615	70111890	-	2601	protein_coding	solute carrier family 16 (monocarboxylic acid transporters), member 13 [Source:MGI Symbol;Acc:MGI:1916559]	-	116	156	139	98	102	114	115	81	119	97	130	153	111	170	139	89	2.71444468862753	3.5693984002412	3.60975821198039
ENSMUSG00000079435	382.295352078235	320.892806360516	355.992496384591	396.145491622999	284.665829933286	322.769879140851	280.746211982065	357.192275519089	423.576808091144	408.470055446854	394.822596953271	487.857371030337	329.545946921486	337.781622248432	374.458882732714	346.357868240975	337.587542877704	387.858893958151	-0.200867946608405	0.0217720825520235	0.327710776088479	Rpl36a	X	133486403	133488811	+	1655	protein_coding	ribosomal protein L36A [Source:MGI Symbol;Acc:MGI:1201789]	-	459	394	383	404	250	339	316	311	437	356	391	517	283	381	334	319	16.8802178431096	14.1680148120566	15.6316362663186
ENSMUSG00000029003	81.6229727748737	87.9604646876541	92.0189481516305	84.3280006920245	100.202372136517	79.9783771322462	93.2859248674584	88.4366727169447	110.498297762907	122.770494193296	79.7723405608911	133.052010281001	93.1578648541303	106.387912519191	96.4175566317766	96.6327594778895	88.4792166449186	104.836154535135	-0.249556403511785	0.0219323072161074	0.328638639281766	Mad2l2	4	148214841	148230156	+	2622	protein_coding	MAD2 mitotic arrest deficient-like 2 [Source:MGI Symbol;Acc:MGI:1919140]	-	98	108	99	86	88	84	105	77	114	107	79	141	80	120	86	89	2.27487086141726	2.45133037467718	2.5503875064527
ENSMUSG00000067925	443.096137920743	329.037293831595	394.101353699913	396.145491622999	397.393498586867	378.945167840881	377.585886368284	474.342153663613	423.576808091144	442.891689332825	453.389631795444	444.450332215258	443.664331367795	407.820331323566	449.574886155144	456.019763828242	398.830872941862	440.173471763677	-0.144281479809116	0.0219546974789893	0.328638639281766	Rtl8a	X	52644455	52645649	-	1195	protein_coding	retrotransposon Gag like 8A [Source:MGI Symbol;Acc:MGI:1913408]	-	532	404	424	404	349	398	425	413	437	386	449	471	381	460	401	420	27.0961187266192	20.1198268241983	23.9663344894438
ENSMUSG00000029780	415.61085117002	409.667719795278	428.492273716178	420.659445312541	396.254835267134	391.322773825633	408.681194657437	387.054009163771	426.484658032273	442.891689332825	414.008349746397	418.972287693365	489.078790484184	508.002282279138	415.940854771966	439.733343691519	407.217887863499	444.389032003958	-0.125126566082694	0.0221093970394388	0.330216645586189	Nt5c3	6	56859385	56900917	-	4250	protein_coding	5'-nucleotidase, cytosolic III [Source:MGI Symbol;Acc:MGI:1927186]	-	499	503	461	429	348	411	460	337	440	386	410	444	420	573	371	405	7.14619684974642	7.04352132010674	7.32682232994569
ENSMUSG00000026277	2018.91924496218	1974.22376298957	1961.21192525192	2093.49164508689	2074.64456855379	1975.65633987394	1951.89692317911	2156.93599171977	2118.85332376943	2205.27934429453	2277.04592360518	2275.09501267726	2036.66382037342	2117.11945913191	2061.7661237888	2017.34457426875	2025.87255020215	2138.64594773866	-0.0796040645841151	0.0221286258349251	0.330216645586189	Stk25	1	93547473	93586381	-	5812	protein_coding	serine/threonine kinase 25 (yeast) [Source:MGI Symbol;Acc:MGI:1891699]	-	2424	2424	2110	2135	1822	2075	2197	1878	2186	1922	2255	2411	1749	2388	1839	1858	25.384602634756	24.8209150601346	24.5222612366769
ENSMUSG00000003378	1016.95560977674	1021.31872887332	956.439370182099	957.02475203972	932.565258861444	892.13975443946	1116.76578627043	979.694569189011	1101.10584437423	1114.11355010926	1105.70522676172	1176.70820440006	1032.88782657017	968.13000392464	1001.17300083926	1027.13022995599	984.112978704028	1065.86923586692	-0.114208816141525	0.0222302275615056	0.330296224671427	Grik5	7	24709274	24771771	-	5168	protein_coding	glutamate receptor, ionotropic, kainate 5 (gamma 2) [Source:MGI Symbol;Acc:MGI:95818]	-	1221	1254	1029	976	819	937	1257	853	1136	971	1095	1247	887	1092	893	946	14.3799216089092	14.4406190086681	13.449202565779
ENSMUSG00000034765	1056.93420868689	1204.5696969726	1012.20842966794	931.530240202596	1444.96375274136	1068.28260883786	1092.7779770188	1000.36807709687	1185.43349266698	1202.46241041658	1220.81974352047	1184.25725462877	1236.67065593858	1238.53261491092	1209.70399541496	1299.65632691049	1101.45437390311	1222.19206180097	-0.150547147882388	0.0222331549764129	0.330296224671427	Dusp5	19	53517540	53530862	+	2473	protein_coding	dual specificity phosphatase 5 [Source:MGI Symbol;Acc:MGI:2685183]	-	1269	1479	1089	950	1269	1122	1230	871	1223	1048	1209	1255	1062	1397	1079	1197	31.2320768993668	35.5922002460457	29.7445517432708
ENSMUSG00000023067	152.418408344917	175.920929375308	109.679150322145	147.083722137252	157.135538123174	215.179919427234	253.204653211673	261.864433499525	193.856662741942	200.79286433483	256.483221550207	323.66552855591	349.341993202989	334.235358497792	149.110872465422	241.0390180235	184.060844305153	256.065689921574	-0.477634462586722	0.0222391438874703	0.330296224671427	Cdkn1a	17	29309950	29319701	+	3553	protein_coding	cyclin-dependent kinase inhibitor 1A (P21) [Source:MGI Symbol;Acc:MGI:104556]	-	183	216	118	150	138	226	285	228	200	175	254	343	300	377	133	222	3.13486787810932	3.61800632840054	2.24331605655895
ENSMUSG00000011171	484.740511785475	579.887507940831	513.075347269697	567.743167449793	723.051208030546	683.624699773247	548.16586326878	497.312718005676	582.539271539536	563.367407933723	663.423136057031	703.005302548551	610.184014794553	804.115305457554	676.044030801875	647.113760099125	574.700127940506	656.224028653994	-0.193506519195489	0.0222461529601478	0.330296224671427	Vipr2	12	116041346	116109881	+	4463	protein_coding	vasoactive intestinal peptide receptor 2 [Source:MGI Symbol;Acc:MGI:107166]	-	582	712	552	579	635	718	617	433	601	491	657	745	524	907	603	596	7.93705623563855	9.49432043840162	8.35441136695043
ENSMUSG00000063316	577.191021765178	576.629712952399	661.792839231929	628.537772599857	631.958142451894	518.907327822311	660.99741048942	702.899268867145	766.703101144381	821.529662078505	665.442688982623	778.495804835644	683.545833367181	587.793216668532	685.013105837389	586.311124922026	619.864187022517	696.854317229535	-0.169679781518162	0.0222667333238219	0.330296224671427	Rpl27	11	101333124	101336355	+	1535	protein_coding	ribosomal protein L27 [Source:MGI Symbol;Acc:MGI:98036]	-	693	708	712	641	555	545	744	612	791	716	659	825	587	663	611	540	27.4781958336421	27.4495770033884	31.3310737462331
ENSMUSG00000082313	1.66577495458926	0	0	0	1.13866331973314	0	0	0	0	0	0	8.49268150729793	1.16447331067663	0.886565937659927	6.72680627663557	3.25728402734459	0.3505547842903	2.56597638245183	-2.79041577988299	0.0222744649319869	1	Gm11701	2	144206047	144207547	-	1142	processed_pseudogene	predicted gene 11701 [Source:MGI Symbol;Acc:MGI:3650074]	-	2	0	0	0	1	0	0	0	0	0	0	9	1	1	6	3	0.106592648033097	0	0
ENSMUSG00000020460	443.929025398038	445.503464668026	538.171424038324	627.557214452275	469.129287730055	456.067174361261	511.739930701486	538.659733821391	588.354971421794	878.899051888456	627.071183396371	666.203682683593	496.065630348244	451.262062268903	539.265636510285	525.508489744927	503.844656896357	596.578838532822	-0.243727021134224	0.0223197600722009	0.33040674352439	Rps27a	11	29495846	29498109	-	1972	protein_coding	ribosomal protein S27A [Source:MGI Symbol;Acc:MGI:1925544]	-	533	547	579	640	412	479	576	469	607	766	621	706	426	509	481	484	16.4506725559517	16.5078758573489	19.8324020543728
ENSMUSG00000002102	1113.57055714292	1168.73395209985	1212.97704381695	1126.66131157135	1333.37474740751	1235.85635140066	1131.86922172516	1177.24142253076	1326.94885646859	1267.86351479993	1190.52644963659	1380.53256057521	1289.07195491903	1201.2968455292	1248.94369869534	1254.05435052767	1187.53557596189	1269.90477889394	-0.098158675469282	0.0223241624082524	0.33040674352439	Psmc3	2	90884354	90896714	+	2607	protein_coding	proteasome (prosome, macropain) 26S subunit, ATPase 3 [Source:MGI Symbol;Acc:MGI:1098754]	-	1337	1435	1305	1149	1171	1298	1274	1025	1369	1105	1179	1463	1107	1355	1114	1155	31.2143097468213	32.7583220668326	33.8121779153416
ENSMUSG00000053395	71.6283230473382	99.3627471471648	111.538118971673	124.530884742873	81.9837590207863	78.0741300576689	114.60842198002	105.664595973492	138.607513860489	133.096984359087	141.368704791453	144.375585624065	114.11838444631	104.614780643871	87.4484815962625	103.147327532579	98.4238726176272	120.847220356764	-0.298431487038434	0.022426727106915	0.331246653693556	Cacng8	7	3439199	3464164	+	2345	protein_coding	calcium channel, voltage-dependent, gamma subunit 8 [Source:MGI Symbol;Acc:MGI:1932376]	-	86	122	120	127	72	82	129	92	143	116	140	153	98	118	78	95	2.23212732380096	3.09619112995828	3.45654379630108
ENSMUSG00000075297	0.83288747729463	0	1.85896864952789	0	2.27732663946629	0	3.55374951876032	0	7.75426650967768	0	6.05865877677654	5.66178767153195	3.49341993202989	3.54626375063971	4.48453751775705	0	1.06536653563114	3.8748667698016	-1.87470041799906	0.0225456115238473	1	H60b	10	22034485	22164748	+	1213	protein_coding	histocompatibility 60b [Source:MGI Symbol;Acc:MGI:3649078]	-	1	0	2	0	2	0	4	0	8	0	6	6	3	4	4	0	0.0501767535258849	0	0.111371189919291
ENSMUSG00000087530	13.3261996367141	12.2167312066186	15.8012335209871	12.7472559185618	4.55465327893257	5.71274122373187	12.4381233156611	14.9308668223413	13.5699663919359	21.8003681277816	12.1173175535531	16.0417317360072	24.4539395242092	16.8447528155386	25.786090727103	13.0291361093784	11.4659756154436	17.9554128731884	-0.627892805639618	0.022554247686034	1	Gm15533	7	127601071	127604362	-	3292	lncRNA	predicted gene 15533 [Source:MGI Symbol;Acc:MGI:3782982]	-	16	15	17	13	4	6	14	13	14	19	12	17	21	19	23	12	0.295817263800235	0.271170355845972	0.348813078269397
ENSMUSG00000005699	378.963802169057	374.646423669638	393.171869375149	337.312002768098	490.763890804985	337.05173220018	415.788693694958	389.351065597977	497.242339933081	471.576384237801	442.282090704687	467.097482901386	397.08539894073	415.799424762506	392.397032803742	411.503548787866	389.631185035005	436.872962883975	-0.168079924475162	0.02264665716875	0.332938164586564	Pard6a	8	106427780	106430128	+	1582	protein_coding	par-6 family cell polarity regulator alpha [Source:MGI Symbol;Acc:MGI:1927223]	-	455	460	423	344	431	354	468	339	513	411	438	495	341	469	350	379	17.5052483705681	17.3046225564548	18.0608236967126
ENSMUSG00000042662	502.231148808662	432.472284714299	490.767723475363	470.667910839206	490.763890804985	439.881074227354	466.429624337292	476.639210097819	519.535856148405	534.682713028748	541.240184058704	600.149493182387	482.091950620124	458.354589770182	475.360976882247	512.479353635549	471.231608413123	515.486889665793	-0.130872343404241	0.0226936913025217	0.33314799617712	Dusp15	2	152782917	152793618	-	4391	protein_coding	dual specificity phosphatase-like 15 [Source:MGI Symbol;Acc:MGI:1934928]	-	603	531	528	480	431	462	525	415	536	466	536	636	414	517	424	472	8.35828613578222	7.19684024713069	8.12220881125815
ENSMUSG00000047649	131.596221412552	127.054004548834	160.800788184162	153.947629170324	124.114301850913	121.871812772947	152.811229306694	174.576288999683	196.764512683071	177.84510841085	162.57401051017	150.037373295597	131.585484106459	174.653489719006	164.806753777572	171.550292106815	143.346534530763	166.227128076192	-0.218094468696745	0.0227827943290618	0.333573999331837	Cd3eap	7	19089939	19093408	-	2492	protein_coding	CD3E antigen, epsilon polypeptide associated protein [Source:MGI Symbol;Acc:MGI:1917583]	-	158	156	173	157	109	128	172	152	203	155	161	159	113	197	147	158	3.85897894071025	3.72552377168032	4.68923210942484
ENSMUSG00000030120	3119.16360246839	3054.99725040176	3132.36217445449	3163.2805840985	3232.66516472239	2898.26404750664	3375.17360544262	3431.8023127043	3520.43699539367	3514.44881975763	3468.58214970457	3665.06388603835	3395.60417393305	3134.8971555655	3117.87470922059	3276.82773150866	3175.96359272489	3386.71695264025	-0.0931480760764763	0.0228135978051183	0.333573999331837	Mlf2	6	124908349	124914201	+	4106	protein_coding	myeloid leukemia factor 2 [Source:MGI Symbol;Acc:MGI:1353554]	-	3745	3751	3370	3226	2839	3044	3799	2988	3632	3063	3435	3884	2916	3536	2781	3018	55.5131966855174	54.3674417231688	55.4389020779322
ENSMUSG00000010453	1560.83113245014	1609.35072428523	1597.78355426922	1479.66224470076	1538.33414495948	1509.1158066025	1559.20760135609	1570.03807278005	1634.21166691457	1605.19552688244	1703.492892737	1724.95797726007	1660.53894102487	1567.44857778275	1635.73505960188	1541.78110627644	1553.04041017543	1634.17021856	-0.0731516654727103	0.0228149851548539	0.333573999331837	Kansl3	1	36374811	36408262	-	6742	protein_coding	KAT8 regulatory NSL complex subunit 3 [Source:MGI Symbol;Acc:MGI:1918055]	-	1874	1976	1719	1509	1351	1585	1755	1367	1686	1399	1687	1828	1426	1768	1459	1420	16.9178121326621	17.4425095957204	17.2222858607714
ENSMUSG00000039678	641.323357516865	628.754432767305	593.940483524161	626.576656304694	675.227348601754	596.029334342692	606.802730328325	646.621386229089	700.791835812121	679.253575349825	697.755535792098	707.723458941494	662.585313775002	628.575249800888	633.440924383183	655.79985083871	626.90946620186	670.740718086665	-0.0993771318512905	0.0228837955548291	0.334242104770535	Tbc1d13	2	30023758	30042025	+	4719	protein_coding	TBC1 domain family, member 13 [Source:MGI Symbol;Acc:MGI:2385326]	-	770	772	639	639	593	626	683	563	723	592	691	750	569	709	565	604	9.93125440998342	9.73594476846073	9.14649172544737
ENSMUSG00000021748	1741.56771502307	1670.43438031832	1754.86640515433	1744.41294454781	1785.42408534157	1745.24244385009	1671.15071119704	1677.99972518774	1760.21849769683	1811.72533019827	1709.55155151378	1923.12054576369	1860.82835046125	1809.48107876391	1781.48252892899	1807.79263517625	1723.8873013275	1808.02506481287	-0.0691521821517491	0.022994581540183	0.335521341141318	Pdhb	14	14296748	14303777	+	3861	protein_coding	pyruvate dehydrogenase (lipoamide) beta [Source:MGI Symbol;Acc:MGI:1915513]	-	2091	2051	1888	1779	1568	1833	1881	1461	1816	1579	1693	2038	1598	2041	1589	1665	32.9623063036116	31.6137953254523	33.0297931062582
ENSMUSG00000079323	0	5.70114122975536	7.43587459811156	6.86390703307176	1.13866331973314	3.80849414915458	2.66531213907024	3.44558465130954	5.81569988225826	8.03171457339321	9.0879881651648	5.66178767153195	4.65789324270651	15.9581868778787	3.36340313831779	13.0291361093784	3.88237214002577	8.2007262075787	-1.08334941780755	0.0229952896209767	1	Gm20661	9	107860257	107872206	+	2160	protein_coding	predicted gene 20661 [Source:MGI Symbol;Acc:MGI:5313108]	-	0	7	8	7	1	4	3	3	6	7	9	6	4	18	3	12	0	0.192865730867734	0.250172691429816
ENSMUSG00000024826	1446.72554806077	1330.80925277432	1454.64296825557	1365.91749958128	1392.58524003363	1384.38762321769	1417.05762060568	1549.36456487219	1449.07855399602	1527.17315674091	1576.2610584247	1476.78295099125	1528.95345691841	1507.16209402188	1504.56233720749	1414.74702921	1417.68628967514	1498.09007968883	-0.0804093808708631	0.0231126719085683	0.335888679193867	Dpf2	19	5946544	5963038	-	6501	protein_coding	D4, zinc and double PHD fingers family 2 [Source:MGI Symbol;Acc:MGI:109529]	-	1737	1634	1565	1393	1223	1454	1595	1349	1495	1331	1561	1565	1313	1700	1342	1303	16.2623390740998	14.9583146582683	16.2606477101475
ENSMUSG00000111686	49.1403611603832	64.3414510215247	48.3331848877251	71.5807447734627	38.7145528709269	58.0795357746073	43.5334316048139	52.8322979867462	48.4641656854855	110.149228435107	60.5865877677654	60.3924018296742	91.9933915434537	84.2237640776931	51.5721814542061	57.5453511497544	53.3194450100238	70.6158839928924	-0.399410317438007	0.0231557600870852	0.33596837202722	Rab7-ps1	9	54731945	54732566	-	622	processed_pseudogene	RAB7, member RAS oncogene family, pseudogene 1 [Source:MGI Symbol;Acc:MGI:1276565]	-	59	79	52	73	34	61	49	46	50	96	60	64	79	95	46	53	5.77331144628136	7.55870654921224	5.64698486764408
ENSMUSG00000001576	1254.32854080571	1207.01304321392	1183.2335454245	1278.64782444651	1321.98811421018	1305.36136962273	1265.13482867867	1236.96488982012	1301.74749031214	1390.63400899322	1319.77783687449	1383.36345441097	1296.05879478309	1351.12648899373	1232.12668300375	1337.65797389618	1256.58401952779	1326.56159140845	-0.079517061015577	0.0231646242677136	0.33596837202722	Ergic1	17	26780463	26875908	+	8888	protein_coding	endoplasmic reticulum-golgi intermediate compartment (ERGIC) 1 [Source:MGI Symbol;Acc:MGI:1914708]	-	1506	1482	1273	1304	1161	1371	1424	1077	1343	1212	1307	1466	1113	1524	1099	1232	10.3129826116684	9.92327292650315	9.67448872314829
ENSMUSG00000107684	0	0	0.929484324763945	0	0	0	0.88843737969008	0	1.93856662741942	0	3.02932938838827	1.88726255717732	1.16447331067663	1.77313187531985	3.36340313831779	0	0.227240213056753	1.64452086216241	-2.51828575707619	0.0231948893201873	1	Rab5a-ps	17	54009348	54010000	-	653	processed_pseudogene	RAB5A, member RAS oncogene family, pseudogene [Source:MGI Symbol;Acc:MGI:5010865]	-	0	0	1	0	0	0	1	0	2	0	3	2	1	2	3	0	0	0	0.103440469657045
ENSMUSG00000055866	989.47032302602	1146.74383592793	1266.88713465326	1224.71712632952	1474.56899905442	1517.6849184381	1035.91798471863	1358.70888083306	1438.41643754521	1454.88772558037	1495.47894140101	1523.96451492068	1278.59169512294	1406.9801430663	1274.72978942244	1393.03180236104	1251.83740037262	1408.2601311775	-0.171451946327948	0.0231952099736736	0.336074885991302	Per2	1	91343704	91387046	-	5856	protein_coding	period circadian clock 2 [Source:MGI Symbol;Acc:MGI:1195265]	-	1188	1408	1363	1249	1295	1594	1166	1183	1484	1268	1481	1615	1098	1587	1137	1283	12.3474913948011	14.3091015313579	15.721661914803
ENSMUSG00000058897	84.1216352067576	63.5270022744168	77.1471989554074	187.286606188101	92.2317288983846	71.4092652966484	125.269670536301	56.2778826380557	130.853247350811	107.854452842709	143.388257717045	118.897541102171	130.421010795782	163.128132529427	89.690750355141	138.977451833369	94.6588737492591	127.901355565807	-0.435451302595834	0.0233177009752077	0.337043193340738	Col25a1	3	129925150	130393526	+	13028	protein_coding	collagen, type XXV, alpha 1 [Source:MGI Symbol;Acc:MGI:1924268]	-	101	78	83	191	81	75	141	49	135	94	142	126	112	184	80	128	0.471853285593855	0.356309688326196	0.430332362215396
ENSMUSG00000030595	146.588196003855	148.229671973639	158.941819534635	125.511442890455	170.799497959971	147.57914827974	198.121535670888	191.804212256231	178.348129722587	195.055925353835	193.877080856849	214.204300239626	183.986783086907	179.972885344965	158.079947500936	181.322144188849	160.946940571177	185.605899536819	-0.20990422729421	0.0233680154103516	0.337043193340738	Nfkbib	7	28457676	28466937	-	2169	protein_coding	nuclear factor of kappa light polypeptide gene enhancer in B cells inhibitor, beta [Source:MGI Symbol;Acc:MGI:104752]	-	176	182	171	128	150	155	223	167	184	170	192	227	158	203	141	167	4.93874354851734	4.99370191126414	5.32525272628612
ENSMUSG00000078570	68.2967731381597	65.1558997686327	58.5575124601285	67.6585121831359	85.3997489799857	35.2285708796799	76.4056146533469	84.9910880656352	100.80546462581	126.212657581893	71.6941288585223	116.066647266405	71.0328719512743	71.8118409504541	76.2371378018698	69.4887259166846	67.7117150160881	87.9186843691142	-0.381451980069994	0.0233703874085563	0.337043193340738	1110065P20Rik	4	124742873	124744989	-	2069	protein_coding	RIKEN cDNA 1110065P20 gene [Source:MGI Symbol;Acc:MGI:1916170]	-	82	80	63	69	75	37	86	74	104	110	71	123	61	81	68	64	2.41221893001724	2.30112533963574	2.05676050324851
ENSMUSG00000012126	98.2807223207663	108.321683365352	126.409868167896	125.511442890455	112.727668653581	87.5953654305553	119.939046258161	106.813124190596	120.191130900004	164.076454856461	130.261163700696	165.135473753015	101.309178028867	117.91326970877	126.688184876637	125.948315723991	110.69986515967	131.440396443555	-0.248908630410501	0.0233827875501322	0.337043193340738	Ubxn11	4	133829881	133854904	+	4742	protein_coding	UBX domain protein 11 [Source:MGI Symbol;Acc:MGI:1914836]	-	118	133	136	128	99	92	135	93	124	143	129	175	87	133	113	116	1.51455070416997	1.66917115031881	1.93722927652949
ENSMUSG00000102179	0.83288747729463	0.814448747107908	2.78845297429183	0	0	1.90424707457729	0	0	1.93856662741942	2.29477559239806	1.00977646279609	0.943631278588659	1.16447331067663	6.20596156361949	7.84794065607484	3.25728402734459	0.792504534158958	3.08280118986472	-1.91643876127645	0.0234261614311089	1	Gm37868	1	128071351	128074085	+	2735	TEC	predicted gene, 37868 [Source:MGI Symbol;Acc:MGI:5611096]	-	1	1	3	0	0	2	0	0	2	2	1	1	1	7	7	3	0.0222538947081895	0.0217597272747091	0.0740913638238212
ENSMUSG00000025204	421.441063511083	406.409924806846	410.832071545663	448.115073444828	498.734534043117	354.189955871376	501.078682145205	468.599512578097	565.092171892761	562.220020137524	513.976219563209	498.237315094812	463.460377649298	428.211347889745	460.786229949537	451.67671845845	438.675102243277	492.957550079417	-0.169819562068966	0.0238540215544761	0.338515408260599	Ndufb8	19	44537011	44543879	-	3146	protein_coding	NADH:ubiquinone oxidoreductase subunit B8 [Source:MGI Symbol;Acc:MGI:1914514]	-	506	499	442	457	438	372	564	408	583	490	509	528	398	483	411	416	9.78937934698366	9.43957857408402	9.49002193109798
ENSMUSG00000027377	10.8275372048302	8.14448747107908	2.78845297429183	0	7.970643238132	8.5691118355978	2.66531213907024	8.03969751972225	15.5085330193554	8.03171457339321	9.0879881651648	14.1544691788299	4.65789324270651	7.97909343893934	17.9381500710282	15.2006587942747	6.12565529784043	11.5698125604615	-0.918052150566896	0.0239199479209846	1	Mall	2	127546306	127571852	-	2006	protein_coding	mal, T cell differentiation protein-like [Source:MGI Symbol;Acc:MGI:2385152]	-	13	10	3	0	7	9	3	7	16	7	9	15	4	9	16	14	0.39443530725308	0.296674247738431	0.101016889360992
ENSMUSG00000062456	133.261996367141	92.8471571703015	131.057289791716	126.492001038037	159.41286476264	112.35057740006	93.2859248674584	111.407237059008	133.76109729194	156.044740283068	138.339375403064	141.544691788299	160.697316873375	93.0894234542923	162.564485018693	192.179757613331	120.014381057045	147.277610965758	-0.294677141849161	0.0239845340373826	0.339071797663421	Rpl9-ps6	19	32443265	32443978	-	714	protein_coding	ribosomal protein L9, pseudogene 6 [Source:MGI Symbol;Acc:MGI:3642682]	-	160	114	141	129	140	118	105	97	138	136	137	150	138	105	145	177	13.6390816866999	9.50205233470803	13.3390397237158
ENSMUSG00000027569	338.15231578162	375.460872416746	324.390029342617	323.584188701954	317.687066205547	277.067949350996	299.403396955557	369.826085907223	336.34130985727	415.354382224049	374.627067697349	391.606980614293	356.328833067048	340.441320061412	343.067120108414	363.730049720146	328.196488082782	365.187132918748	-0.153155376283697	0.0240817872364727	0.339729408233556	Mrgbp	2	180223097	180228097	+	3499	protein_coding	MRG/MORF4L binding protein [Source:MGI Symbol;Acc:MGI:1920497]	-	406	461	349	330	279	291	337	322	347	362	371	415	306	384	306	335	7.06228843181502	7.84093333478359	6.73728857200101
ENSMUSG00000063838	4.16443738647315	0.814448747107908	1.85896864952789	0	1.13866331973314	3.80849414915458	1.77687475938016	5.74264108551589	6.78498319596797	4.58955118479612	6.05865877677654	4.7181563929433	4.65789324270651	6.20596156361949	7.84794065607484	2.17152268489639	2.41306601211159	5.37933346222264	-1.17962763532817	0.0241731152822435	1	Cdc42ep5	7	4154259	4167859	-	1288	protein_coding	CDC42 effector protein (Rho GTPase binding) 5 [Source:MGI Symbol;Acc:MGI:1929745]	-	5	1	2	0	1	4	2	5	7	4	6	5	4	7	7	2	0.236274852588891	0.0462056320623674	0.104886066282687
ENSMUSG00000050821	771.253803974827	808.747605878153	713.843961418709	714.826889587045	868.800112956388	704.571417593597	754.283335356878	786.741828715677	913.064881514547	939.710605087005	837.104687657958	880.407982923219	786.019484706724	776.631761390096	764.613646777577	777.405121192908	765.383619435159	834.369771406254	-0.125516480460632	0.0241929974654209	0.340399067942416	Fam131a	16	20511991	20521798	+	2899	protein_coding	family with sequence similarity 131, member A [Source:MGI Symbol;Acc:MGI:1925658]	-	926	993	768	729	763	740	849	685	942	819	829	933	675	876	682	716	19.4413371082814	20.3850514376181	17.8943805777463
ENSMUSG00000030357	2018.91924496218	2067.88536890698	2034.64118690827	2009.16364439486	2040.48466896179	1909.00769226373	2032.7447247309	2318.87847033132	2303.98643668798	2415.25131099896	2236.65486509334	2483.63752524535	2136.80852509161	1970.83607941802	2051.67591437385	2120.49190180133	2053.96562518251	2214.9178198388	-0.109334221113629	0.0242154862626601	0.340399067942416	Fkbp4	6	128406698	128415640	-	2795	protein_coding	FK506 binding protein 4 [Source:MGI Symbol;Acc:MGI:95543]	-	2424	2539	2189	2049	1792	2005	2288	2019	2377	2105	2215	2632	1835	2223	1830	1953	52.7854420440793	54.0619450985975	52.901454674692
ENSMUSG00000031451	1311.79777673904	1279.49898170652	1314.29083521622	1298.25898739814	1334.51341072724	1245.37758677355	1542.32729114198	1564.29543169453	1580.90108466054	1582.24777095846	1490.43005908703	1628.70758684403	1410.1771792294	1357.33245055735	1359.93600225983	1450.57715351079	1361.29503767465	1482.53866088843	-0.123909725360491	0.0242439234879833	0.340399067942416	Gas6	8	13515374	13544490	-	2548	protein_coding	growth arrest specific 6 [Source:MGI Symbol;Acc:MGI:95660]	-	1575	1571	1414	1324	1172	1308	1736	1362	1631	1379	1476	1726	1211	1531	1213	1336	37.6222265276158	36.6933649079016	37.4846664576433
ENSMUSG00000057788	218.216519051193	229.67454668443	249.101799036737	198.072745811499	222.039347347963	213.275672352656	217.66715802407	212.477720164088	246.197961682266	253.572702959985	262.541880326983	256.667707776115	256.184128348858	205.683297537103	255.618638512152	230.181404599018	220.06568855908	245.83096521781	-0.156098597857923	0.0242441281328039	0.340399067942416	Ddx49	8	70745516	70755139	-	2928	protein_coding	DEAD box helicase 49 [Source:MGI Symbol;Acc:MGI:2136689]	-	262	282	268	202	195	224	245	185	254	221	260	272	220	232	228	212	5.4461999081446	5.73177078386778	6.18254643164668
ENSMUSG00000009863	872.866076204772	832.366619544282	919.259997191541	921.724658726779	937.119912140377	754.081841532607	914.202063701093	918.822573682543	1016.77819608149	976.427014565374	1026.94266266362	964.39116671761	864.039196522058	1008.02547111934	870.000278444868	923.982902423415	883.805467840499	956.323361067221	-0.116088153706616	0.0242469598880144	0.340399067942416	Sdhb	4	140688514	140706504	+	2239	protein_coding	succinate dehydrogenase complex, subunit B, iron sulfur (Ip) [Source:MGI Symbol;Acc:MGI:1914930]	-	1048	1022	989	940	823	792	1029	800	1049	851	1017	1022	742	1137	776	851	28.4885633426483	27.164866854153	29.8363616759731
ENSMUSG00000002799	411.446413783547	312.748318889437	351.345074760771	307.895258340648	283.527166613553	310.392273156098	381.139635887045	388.202537380874	438.116057796789	384.374911726675	426.12566729995	462.379326508443	398.249872251407	327.142830996513	324.007835657947	389.788321938902	343.337084851497	393.773103022078	-0.197238695303098	0.0243232997540797	0.340480767809733	Jag2	12	112871439	112893396	-	6965	protein_coding	jagged 2 [Source:MGI Symbol;Acc:MGI:1098270]	-	494	384	378	314	249	326	429	338	452	335	422	490	342	369	289	359	4.31687216098892	3.28111069246094	3.66584707642886
ENSMUSG00000035027	782.914228656952	702.054820007017	689.677368974847	766.796471408874	758.349770942273	700.762923444443	767.609896052229	783.296244064368	850.061466123416	863.983010537869	886.583734334966	983.263792289383	751.085285386425	735.849728257739	718.647137220567	755.689894343945	743.932715443875	818.145506061789	-0.138509467968277	0.0243519635345773	0.340480767809733	Map2k2	10	80941749	80969809	+	5663	protein_coding	mitogen-activated protein kinase kinase 2 [Source:MGI Symbol;Acc:MGI:1346867]	-	940	862	742	782	666	736	864	682	877	753	878	1042	645	830	641	696	10.1028673680531	9.05881692230899	8.85036146937124
ENSMUSG00000019804	1107.74034480186	1156.51722089323	1170.22076487781	1126.66131157135	1060.09555067156	1146.35673889553	1089.22422750004	1129.00323741242	1189.31062592181	1197.87285923179	1274.33789604866	1167.27189161417	1171.46015054069	1221.68786209538	1086.37921367665	1198.68052206281	1123.22742457797	1188.37512764899	-0.0814116701968224	0.0243705113888709	0.340480767809733	Snx3	10	42378026	42411377	+	1413	protein_coding	sorting nexin 3 [Source:MGI Symbol;Acc:MGI:1860188]	-	1330	1420	1259	1149	931	1204	1226	983	1227	1044	1262	1237	1006	1378	969	1104	57.2892106834925	59.8076806912863	60.1848570401538
ENSMUSG00000040605	36.6470490009637	26.0623599074531	43.6857632639054	26.4750699847054	26.1892563538623	38.0849414915458	37.3143699469834	28.7132054275795	32.9556326661302	48.1902874403592	47.4594937514162	35.857988586369	40.756565873682	46.9879946959761	44.8453751775705	44.516215040376	32.8965019221248	42.6961941539849	-0.367551400898387	0.0244333331917159	0.340705373022471	Bace2	16	97157942	97244136	+	7887	protein_coding	beta-site APP-cleaving enzyme 2 [Source:MGI Symbol;Acc:MGI:1860440]	-	44	32	47	27	23	40	42	25	34	42	47	38	35	53	40	41	0.339550359982697	0.24146206809719	0.402522055818989
ENSMUSG00000037465	101.612272229945	136.012940767021	109.679150322145	101.978047348495	84.2610856602526	100.925094952596	103.947173423739	95.3278420195638	140.546080487908	123.917881989495	115.114516758754	101.912178087575	139.736797281195	113.480440020471	125.567050497197	125.948315723991	104.21795084047	123.277907605823	-0.231709759427525	0.0244337117444192	0.340705373022471	Klf10	15	38291707	38300950	-	4179	protein_coding	Kruppel-like factor 10 [Source:MGI Symbol;Acc:MGI:1101353]	zf-C2H2	122	167	118	104	74	106	117	83	145	108	114	108	120	128	112	116	1.77685021471204	2.37823561476118	1.90727493394447
ENSMUSG00000022234	1355.10792555836	1223.30201815608	1405.38029904308	1443.38159324023	1393.72390335337	1395.81310566515	1338.87513119295	1383.97650160933	1368.62803895811	1468.65637913476	1426.81414193087	1497.5428391202	1495.18373090879	1511.59492371018	1399.1757055402	1414.74702921	1367.44505972732	1447.79284856414	-0.0837741357328447	0.0245693403349892	0.341246635980867	Cct5	15	31590946	31601950	-	2766	protein_coding	chaperonin containing Tcp1, subunit 5 (epsilon) [Source:MGI Symbol;Acc:MGI:107185]	-	1627	1502	1512	1472	1224	1466	1507	1205	1412	1280	1413	1587	1284	1705	1248	1303	35.8012950461908	32.3168137572981	36.9235356288171
ENSMUSG00000004371	24.1537368415443	10.5878337124028	9.29484324763945	11.7666977709802	11.3866331973314	7.61698829830916	8.8843737969008	9.18822573682543	19.3856662741942	10.3264901657913	15.1466469419413	26.4216758004825	16.3026263494728	10.6387912519191	29.1494938654208	21.7152268489639	11.6099165752417	18.6358271872732	-0.669333025729506	0.0246056106858325	1	Il11	7	4775372	4785858	-	2081	protein_coding	interleukin 11 [Source:MGI Symbol;Acc:MGI:107613]	-	29	13	10	12	10	8	10	8	20	9	15	28	14	12	26	20	0.848182440547839	0.371776599352369	0.324587345920472
ENSMUSG00000037190	52.4719110695617	33.3923986314242	45.5447319134333	52.9501399694107	54.6558393471909	30.4679531932366	66.632803476756	72.3572776775002	68.8191152733894	58.5167776061505	75.7332347097067	77.37776484427	68.7039253299211	56.7402200102353	45.9665095570098	74.9175326289255	51.0591319098142	65.846884994951	-0.376044371679692	0.0246484352311336	0.341246635980867	Cyb561d2	9	107416206	107419392	-	1974	protein_coding	cytochrome b-561 domain containing 2 [Source:MGI Symbol;Acc:MGI:1929280]	-	63	41	49	54	48	32	75	63	71	51	75	82	59	64	41	69	1.94248091575208	1.23608258254787	1.67668931490196
ENSMUSG00000031818	3445.65549356788	3328.65202943002	3481.84828056574	3556.48440127875	3482.03243174395	3346.71423356959	3773.19355154377	3937.1547282297	3851.93188868239	4004.38340873461	3831.09189984836	4140.65405044704	3677.40671511679	3562.22193751759	3648.17127069536	3527.63860161419	3543.96689374118	3780.43747158204	-0.0936618231992242	0.024652043938153	0.341246635980867	Cox4i1	8	121394961	121400946	+	1550	protein_coding	cytochrome c oxidase subunit 4I1 [Source:MGI Symbol;Acc:MGI:88473]	-	4137	4087	3746	3627	3058	3515	4247	3428	3974	3490	3794	4388	3158	4018	3254	3249	162.449052377599	156.921957865611	163.244944236093
ENSMUSG00000022956	588.018558970009	529.39168562014	660.863354907165	566.762609302211	537.449086914044	617.92817570033	700.088655195783	526.025923433256	714.361802204057	733.18080177118	649.286265577885	667.147313962182	653.269527289589	591.339480419171	605.412564897202	623.227010565265	590.816006255367	654.653095835816	-0.146238567249077	0.0246592852429562	0.341246635980867	Atp5o	16	91722102	91728575	-	1972	protein_coding	ATP synthase, H+ transporting, mitochondrial F1 complex, O subunit [Source:MGI Symbol;Acc:MGI:106341]	-	706	650	711	578	472	649	788	458	737	639	643	707	561	667	540	574	21.7901966688592	19.6163058633945	24.3537786885303
ENSMUSG00000009076	89.95184754782	107.507234618244	55.7690594858367	88.2502332823512	94.5090555378509	74.2656359085143	91.5090501080783	112.555765276111	126.006830782262	106.70706504651	92.8994345772402	114.179384709228	116.447331067663	109.047610332171	109.871169185048	87.9466687383039	89.2897352206008	107.888186804803	-0.276111125205283	0.0247198408352181	0.341729348448617	Zmat5	11	4654678	4687669	+	1248	protein_coding	zinc finger, matrin type 5 [Source:MGI Symbol;Acc:MGI:1914428]	-	108	132	60	90	83	78	103	98	130	93	92	121	100	123	98	81	5.26711171386621	6.29462879865021	3.24743397529088
ENSMUSG00000042079	638.824695084981	664.590177640053	649.709543009997	629.518330747439	650.176755567625	591.268716656248	661.88584786911	608.719955064685	675.590469655668	652.863656037248	686.647994701341	633.17658793299	655.598473910942	725.21093700582	711.920330943932	714.430963330913	636.836752705017	681.929926689857	-0.0980128588624319	0.0248210179159604	0.341805947609132	Hnrnpf	6	117877285	117902583	+	3047	protein_coding	heterogeneous nuclear ribonucleoprotein F [Source:MGI Symbol;Acc:MGI:2138741]	-	767	816	699	642	571	621	745	530	697	569	680	671	563	818	635	658	15.3209702509455	15.93780405074	15.4955996237444
ENSMUSG00000020923	2007.25882028006	2107.79335751527	1998.39129824248	1976.80522552467	2255.69203639136	1904.24707457729	2081.60878061386	2131.6683709435	2301.07858674685	2208.72150768313	2285.12413530755	2308.12210742786	2185.71640414003	2000.97932129846	2109.97490210469	2100.94819763726	2057.93312051106	2187.58314529323	-0.088823682830577	0.0248311187179898	0.341805947609132	Ubtf	11	102195386	102210568	-	6552	protein_coding	upstream binding transcription factor, RNA polymerase I [Source:MGI Symbol;Acc:MGI:98512]	HMG	2410	2588	2150	2016	1981	2000	2343	1856	2374	1925	2263	2446	1877	2257	1882	1935	22.3875471435936	23.5072140417125	22.1650255456362
ENSMUSG00000023064	45.8088112512046	31.7635011372084	23.2371081190986	66.6779540355543	23.911929714396	25.7073355067934	64.8559287173759	40.1984875986112	76.5733817830671	42.4533484593641	54.5279289909888	51.8997203223762	67.5394520192445	58.5133518855552	34.7551657626171	71.6602486015809	40.2701320100303	57.2403247280993	-0.505566558248091	0.0248435719873581	0.341805947609132	Sncg	14	34092231	34096746	-	852	protein_coding	synuclein, gamma [Source:MGI Symbol;Acc:MGI:1298397]	-	55	39	25	68	21	27	73	35	79	37	54	55	58	66	31	66	3.92904003694767	2.72417994102916	1.9820019567503
ENSMUSG00000038020	858.706989090763	871.460159405462	861.631969056177	840.3383324775	872.216102915587	766.459447517359	903.540815144812	846.465296005043	936.32768104358	920.205012551622	938.082333937567	934.194965802772	950.210221512129	851.98986609119	818.428096990662	946.783890614827	852.602388951588	912.027758568044	-0.0965797130669495	0.0248764107648183	0.341824223180832	Rapgefl1	11	98727611	98744523	+	5677	protein_coding	Rap guanine nucleotide exchange factor (GEF)-like 1 [Source:MGI Symbol;Acc:MGI:3611446]	-	1031	1070	927	857	766	805	1017	737	966	802	929	990	816	961	730	872	11.0535843737418	11.2169726762502	11.0297204400156
ENSMUSG00000106826	126.598896548784	131.126248284373	152.435429261287	148.064280284834	125.252965170646	185.664089771286	108.38936032219	74.6543341117066	186.102396232264	148.013025709675	161.564234047374	131.164747723824	170.013103358788	142.737115963248	171.533560054207	178.064860161504	131.523200469388	161.149130406361	-0.288782697720413	0.0249158182041906	0.341824223180832	Gm42583	6	21258920	21265619	+	6700	TEC	predicted gene 42583 [Source:MGI Symbol;Acc:MGI:5662720]	-	152	161	164	151	110	195	122	65	192	129	160	139	146	161	153	164	1.38080434449083	1.43008500141926	1.65338011589735
ENSMUSG00000120675	4.16443738647315	3.25779498843163	4.64742162381972	6.86390703307176	4.55465327893257	1.90424707457729	5.33062427814048	11.4852821710318	9.69283313709711	6.88432677719418	9.0879881651648	6.60541895012061	10.4802597960897	12.411923127239	5.60567189719631	13.0291361093784	5.2760459793098	9.224694744935	-0.84244227422132	0.0249556777473348	1	ENSMUSG00000120675	6	117856961	117861556	+	774	lncRNA	novel transcript	-	5	4	5	7	4	2	6	10	10	6	9	7	9	14	5	12	0.39318089164663	0.307559969490074	0.436347717610144
ENSMUSG00000027221	433.101488193208	434.915630955623	414.550008844719	541.268097465087	375.758895511937	397.987638586654	519.735867118697	398.539291334803	531.167255912921	511.734957104767	555.377054537849	568.066029710373	560.111662435458	483.17843602466	382.306823388788	435.390298321727	439.482114751341	503.416564679568	-0.195266310452332	0.0249571098864586	0.342066169628617	Chst1	2	92430052	92445595	+	2680	protein_coding	carbohydrate sulfotransferase 1 [Source:MGI Symbol;Acc:MGI:1924219]	-	520	534	446	552	330	418	585	347	548	446	550	602	481	545	341	401	11.80951084104	11.858158241582	11.2409684708875
ENSMUSG00000074171	4.99732486376778	7.33003872397117	7.43587459811156	9.8055814758168	7.970643238132	8.5691118355978	12.4381233156611	11.4852821710318	11.6313997645165	17.2108169429854	5.04888231398045	18.8726255717732	12.8092064174429	17.7313187531985	13.4536125532711	14.1148974518266	8.75399752776125	13.8590949711243	-0.676494192065064	0.0249752983564961	1	Gm6658	8	91633160	91635044	-	1885	TEC	predicted gene 6658 [Source:MGI Symbol;Acc:MGI:3645470]	-	6	9	8	10	7	9	14	10	12	15	5	20	11	20	12	13	0.193732844647952	0.284146252979821	0.28667003368085
ENSMUSG00000114103	0	0	0	0	1.13866331973314	0	0	1.14852821710318	2.90784994112913	0	1.00977646279609	1.88726255717732	0	2.65969781297978	3.36340313831779	1.0857613424482	0.28589894210454	1.61421890685604	-2.50111866268035	0.0250991492816418	1	Gm8557	12	87467281	87467755	+	475	processed_pseudogene	predicted gene 8557 [Source:MGI Symbol;Acc:MGI:3649080]	-	0	0	0	0	1	0	0	1	3	0	1	2	0	3	3	1	0	0	0
ENSMUSG00000042747	164.911720504337	144.1574282381	194.262223875664	185.325489892938	206.098060871699	179.951348547554	196.344660911508	225.111530552223	230.689428662911	252.425315163786	242.346351071061	237.795082204342	211.934142543146	176.426621594325	186.108306986918	192.179757613331	187.020307924253	216.238125729978	-0.214358415012399	0.0251135428947305	0.343376372480802	Krtcap2	3	89153273	89157213	+	1522	protein_coding	keratinocyte associated protein 2 [Source:MGI Symbol;Acc:MGI:1913309]	-	198	177	209	189	181	189	221	196	238	220	240	252	182	199	166	177	7.91797082872923	6.92100865640623	9.2754566211462
ENSMUSG00000029442	18.3235245004819	26.0623599074531	42.7562789391415	24.513953689542	13.6639598367977	18.0903472084843	34.6490578079131	31.0102618617858	31.0170660387107	32.1268582935728	37.3617291234553	39.6325137007237	33.7697260096222	28.3701100051177	31.3917626242993	65.1456805468918	26.1337179689499	37.3519307927992	-0.510017668466295	0.0251269226760536	0.343376372480802	Wdr66	5	123390165	123465547	+	8961	protein_coding	WD repeat domain 66 [Source:MGI Symbol;Acc:MGI:1918495]	-	22	32	46	25	12	19	39	27	32	28	37	42	29	32	28	60	0.149427167123286	0.212522188492639	0.346740857890672
ENSMUSG00000024181	258.195117961335	272.025881534041	242.59540876339	299.070235012412	282.388503293819	276.115825813707	286.076836260206	314.696731486271	304.354960504849	301.762990400345	357.460867829816	390.663349335705	293.44727429051	326.256265058853	285.889266757012	256.239676817774	278.895567515648	314.509331374358	-0.178414021641259	0.0251796834410638	0.343376372480802	Mrpl28	17	26342474	26345587	+	1380	protein_coding	mitochondrial ribosomal protein L28 [Source:MGI Symbol;Acc:MGI:1915861]	-	310	334	261	305	248	290	322	274	314	263	354	414	252	368	255	236	13.6724381364772	14.4038357015753	12.7751228732313
ENSMUSG00000056820	2017.25347000759	2033.67852152845	1980.73109607197	1881.69108520924	2136.13238781938	1991.84244000784	1837.28850119909	1878.9921631808	2048.09564186862	2128.4043619492	2058.93420764123	2055.2289247661	2164.75588454785	2072.79116224891	2006.83053919628	2055.34622125444	1969.70120812804	2073.79836793408	-0.074083485321789	0.0251815557389946	0.343376372480802	Tsnax	8	125739736	125760931	+	3917	protein_coding	translin-associated factor X [Source:MGI Symbol;Acc:MGI:1855672]	-	2422	2497	2131	1919	1876	2092	2068	1636	2113	1855	2039	2178	1859	2338	1790	1893	37.6343073038417	37.9381150570677	36.7479860781142
ENSMUSG00000003032	75.7927604338113	92.0327084231936	82.7241049039911	90.2113495775146	95.647718857584	106.637836176328	91.5090501080783	71.2087494603971	107.590447821778	97.5279626769175	149.446916493821	121.728434937937	89.6644449221004	91.3162915789725	94.175287872898	97.7185208203377	88.2205347426123	106.146038390595	-0.268962096103677	0.0251951819641861	0.343376372480802	Klf4	4	55527143	55532466	-	3049	protein_coding	Kruppel-like factor 4 (gut) [Source:MGI Symbol;Acc:MGI:1342287]	zf-C2H2	91	113	89	92	84	112	103	62	111	85	148	129	77	103	84	90	1.8165498801075	2.20562561918177	1.97167916531928
ENSMUSG00000045994	949.491724115878	859.243428198843	950.862464233515	1015.85824089462	890.434716031318	872.145160156399	1051.90985755306	908.485819728614	1007.08536294439	1005.11170947035	1009.77646279609	984.207423567971	966.512847861602	1011.57173486998	1021.35341966917	1019.52990055886	937.30392636403	1003.1436077173	-0.0975008346720805	0.0252485108392423	0.343516826498344	B3gat1	9	26645024	26674397	+	4960	protein_coding	beta-1,3-glucuronyltransferase 1 (glucuronosyltransferase P) [Source:MGI Symbol;Acc:MGI:1924148]	-	1140	1055	1023	1036	782	916	1184	791	1039	876	1000	1043	830	1141	911	939	13.98899562715	12.6584800547636	13.9314917539979
ENSMUSG00000004895	455.589450080163	509.030466942443	507.498441321114	454.9789804779	538.587750233777	473.205398032457	503.743994284276	534.065620952978	613.556337578247	557.630468952728	542.2499605215	575.615079939082	466.953797581328	537.258958221916	491.056858194397	555.909807333476	497.087512790638	542.528908540334	-0.129735749167955	0.0252893621919218	0.343516826498344	Prcc	3	87766210	87792915	-	2099	protein_coding	papillary renal cell carcinoma (translocation-associated) [Source:MGI Symbol;Acc:MGI:2137738]	-	547	625	546	464	473	497	567	465	633	486	537	610	401	606	438	512	15.8612805663237	17.7205973369251	17.5704898382961
ENSMUSG00000060989	120.768684207721	151.487466962071	103.172760048798	114.725303267057	133.223608408778	102.829342027174	101.281861284669	137.823386052381	168.65529658549	191.613761965238	157.52512819619	138.713797952533	139.736797281195	118.79983564643	114.355706702805	128.119838408887	120.664051532331	144.690020342346	-0.261855406754818	0.0253005131549611	0.343516826498344	Gm11847	4	12232833	12233951	+	1119	processed_pseudogene	predicted gene 11847 [Source:MGI Symbol;Acc:MGI:3651787]	-	145	186	111	117	117	108	114	120	174	167	156	147	120	134	102	118	7.88680812680989	9.89221703477859	6.70033562301303
ENSMUSG00000024245	1375.93011249073	1428.54310242727	1370.05989470205	1336.50075515383	1450.65706934002	1418.66407056008	1330.87919477574	1290.94571602397	1457.8021038194	1446.85601100698	1445.999894724	1592.84959825766	1516.14425050097	1428.25772557014	1348.72465846543	1419.09007457979	1375.27248943421	1456.96553961555	-0.0833626076271153	0.0253342977026484	0.343652856266694	Tmem178	17	81252061	81309245	+	1696	protein_coding	transmembrane protein 178 [Source:MGI Symbol;Acc:MGI:1915277]	-	1652	1754	1474	1363	1274	1490	1498	1124	1504	1261	1432	1688	1302	1611	1203	1307	59.2853727290307	61.5480814180198	58.7050281457772
ENSMUSG00000011257	312.332803985486	373.017526175422	342.979715837896	361.82595645764	380.31354879087	330.38686743916	302.957146474317	372.12314234143	366.389092582271	386.669687319073	406.939914506824	395.381505728648	340.026206717576	374.130825692489	377.822285871031	393.045605966247	346.992088437778	380.05064054802	-0.135070416841123	0.0253838477746391	0.343680186162248	Pabpc4	4	123156144	123192718	+	4027	protein_coding	poly(A) binding protein, cytoplasmic 4 [Source:MGI Symbol;Acc:MGI:2385206]	-	375	458	369	369	334	347	341	324	378	337	403	419	292	422	337	362	5.66778017384825	6.76853418825895	6.1893978761243
ENSMUSG00000078887	18.3235245004819	16.2889749421582	24.1665924438626	19.6111629516336	10.2479698775983	13.329729522041	15.1034354547314	3.44558465130954	13.5699663919359	9.17910236959223	13.1270940163492	41.519776257901	40.756565873682	20.3910165661783	19.0592844504675	52.1165444375134	15.0646217929771	26.2149187954524	-0.786089494634542	0.0254263559418916	1	Gm6710	2	175661012	175673041	+	3440	protein_coding	predicted gene 6710 [Source:MGI Symbol;Acc:MGI:3779623]	zf-C2H2	22	20	26	20	9	14	17	3	14	8	13	44	35	23	17	48	0.389249082730164	0.346004965676333	0.510526829603869
ENSMUSG00000091537	543.875522673393	485.411453276313	538.171424038324	597.159911877243	515.814483839114	495.104239390095	483.309934551404	496.164189788573	539.890805736309	595.494266227296	527.103313579559	632.232956654402	554.289295882075	508.888848216798	606.533699276641	579.796556867337	519.376394929307	568.028717805052	-0.128303647917547	0.0254979327169737	0.344257803069504	Tma7	9	108903636	108911655	-	1359	protein_coding	translational machinery associated 7 [Source:MGI Symbol;Acc:MGI:1913417]	-	653	596	579	609	453	520	544	432	557	519	522	670	476	574	541	534	29.2453675670086	26.0998241658663	28.7781433783835
ENSMUSG00000023909	518.888898354554	534.278378102788	581.857187302229	543.229213760251	544.281066832442	512.242463061291	576.595859418862	633.987575840954	625.187737342763	656.305819425845	687.657771164137	628.458431540047	558.947189124782	547.897749473835	597.564624241127	554.824045991028	555.670080334172	607.105421037945	-0.129354486334275	0.0256353706833627	0.345429882780773	Paqr4	17	23955160	23959841	-	2644	protein_coding	progestin and adipoQ receptor family member IV [Source:MGI Symbol;Acc:MGI:1923748]	-	623	656	626	554	478	538	649	552	645	572	681	666	480	618	533	511	14.3413473762321	14.765670305292	15.9925069233992
ENSMUSG00000003068	1001.13074770815	971.637355299735	1028.93914751369	997.227636090569	1029.35164103876	894.044001514038	1031.47579782018	1148.52821710318	1122.43007727584	1125.58742807125	1083.4901445802	1238.04423750832	1096.93385865738	992.067284241458	1056.10858543179	1034.73055935313	1012.79181801104	1093.67402188992	-0.112131822032042	0.0256564103808126	0.345429882780773	Stk11	10	79951637	79966516	+	4580	protein_coding	serine/threonine kinase 11 [Source:MGI Symbol;Acc:MGI:1341870]	-	1202	1193	1107	1017	904	939	1161	1000	1158	981	1073	1312	942	1119	942	953	15.9735832393738	15.5019290255286	16.3262261444231
ENSMUSG00000032330	877.86340106854	903.22366054267	1060.54161455566	896.230146889656	893.850705990517	954.027784363222	924.863312257374	913.079932597027	994.484679866163	992.49044371216	907.789040053684	960.616641603255	1095.76938534671	1019.55082830892	1035.92816660188	968.499117463791	927.960069783083	996.891037869569	-0.102505030594852	0.0257900906047288	0.345697254173582	Cox7a2	9	79662643	79667160	-	944	protein_coding	cytochrome c oxidase subunit 7A2 [Source:MGI Symbol;Acc:MGI:1316715]	-	1054	1109	1141	914	785	1002	1041	795	1026	865	899	1018	941	1150	924	892	67.9566522630836	69.914994907658	81.6426917889655
ENSMUSG00000025290	1684.93136656704	1713.60016391504	1845.02638465643	1972.88299293434	1591.85132098693	1692.87564929921	1538.77354162322	1764.13934147048	1817.40621320571	1775.0089207199	1921.60460870096	1799.50484826857	1811.92047141283	1957.53759035312	1825.20676972712	1880.53864512028	1725.51009518159	1848.59100843856	-0.0998393026196698	0.0258096021422952	0.345697254173582	Rps24	14	24537193	24547027	+	6256	protein_coding	ribosomal protein S24 [Source:MGI Symbol;Acc:MGI:98147]	-	2023	2104	1985	2012	1398	1778	1732	1536	1875	1547	1903	1907	1556	2208	1628	1732	19.6816952206546	20.0151926180749	21.4322336911461
ENSMUSG00000031916	361.473165145869	324.965050096055	334.61435691502	353.981491276987	372.342905552738	354.189955871376	383.804948026115	338.815824045438	414.853258267756	379.785360541879	420.067008523173	405.761449793123	373.795932727198	370.584561941849	350.915060764489	362.644288377698	353.0234621162	384.800865117146	-0.126542293001515	0.025819711929977	0.345697254173582	Cog8	8	107772921	107783321	-	4637	protein_coding	component of oligomeric golgi complex 8 [Source:MGI Symbol;Acc:MGI:2142885]	-	434	399	360	361	327	372	432	295	428	331	416	430	321	418	313	334	5.69660351082034	5.12090333932184	5.2440771203317
ENSMUSG00000097057	10.8275372048302	10.5878337124028	15.8012335209871	12.7472559185618	15.941286476264	13.329729522041	15.9918728344214	9.18822573682543	18.4163829604845	26.3899193125777	10.0977646279609	18.8726255717732	19.7960462815027	23.937280316818	21.301553209346	14.1148974518266	13.0518718657917	19.1158087165362	-0.550676302281077	0.0258578771504951	1	Gm17638	15	77845874	77851326	+	4343	lncRNA	predicted gene, 17638 [Source:MGI Symbol;Acc:MGI:4937272]	-	13	13	17	13	14	14	18	8	19	23	10	20	17	27	19	13	0.182186789396656	0.178141170447221	0.264400795225157
ENSMUSG00000025533	215.717856619309	248.406867867912	235.159534165278	235.333955419603	194.711427674367	258.025478605223	235.435905617871	221.665945900913	251.044378250815	260.45702973718	252.444115699022	261.385864169059	328.381473610809	273.948874736917	257.86090727103	206.294655065157	230.55712148381	261.477162317499	-0.17821303123803	0.0258743529736949	0.345788487984868	Asl	5	130040099	130058088	-	4831	protein_coding	argininosuccinate lyase [Source:MGI Symbol;Acc:MGI:88084]	-	259	305	253	240	171	271	265	193	259	227	250	277	282	309	230	190	3.26306771371697	3.75728016960887	3.53742424996289
ENSMUSG00000058979	652.98378219899	647.486753950787	664.58129220622	650.110051846654	667.256705363622	675.055587937649	668.10490952694	698.305155998733	710.484668949218	682.695738738422	707.853300420059	704.892565105728	710.328719512743	704.819920439642	709.678062185053	704.659111248879	665.485529878699	704.426510824968	-0.0837582627866824	0.025944367885744	0.346404025510488	Hdhd5	6	120486455	120508280	-	4381	protein_coding	haloacid dehalogenase like hydrolase domain containing 5 [Source:MGI Symbol;Acc:MGI:2136976]	-	784	795	715	663	586	709	752	608	733	595	701	747	610	795	633	649	10.8919632935605	10.7995249957959	11.0239301713138
ENSMUSG00000032959	2731.87092552639	2655.10291557178	2544.92808120368	2782.82402283681	2858.04493253019	2026.11888735024	2968.26928554456	3140.07614556009	3306.22538306382	2851.25867355459	3118.18971711432	3558.43355155783	2981.05167533217	2712.00520330172	2849.92359253461	2822.97949036531	2713.40439951547	3025.00841085305	-0.157255051865203	0.026051404032129	0.347512271498695	Pebp1	5	117420719	117425690	-	1768	protein_coding	phosphatidylethanolamine binding protein 1 [Source:MGI Symbol;Acc:MGI:1344408]	-	3280	3260	2738	2838	2510	2128	3341	2734	3411	2485	3088	3771	2560	3059	2542	2600	112.915858963929	109.73524001925	104.605579109958
ENSMUSG00000039838	617.169620675321	677.62135759378	642.273668411886	638.343354075674	695.72328835695	671.247093788495	707.196154233304	656.958140183018	717.269652145186	737.770352955976	738.146594303941	800.199324243183	695.190566473947	720.778107317521	615.502774312155	693.801497824397	663.316584664803	714.832358697038	-0.109791144540123	0.0261385434583675	0.348057623765192	Slc45a1	4	150713029	150736631	-	4395	protein_coding	solute carrier family 45, member 1 [Source:MGI Symbol;Acc:MGI:2653235]	-	741	832	691	651	611	705	796	572	740	643	731	848	597	813	549	639	10.261779727402	11.2661421178944	10.6199588259524
ENSMUSG00000044912	63.2994482743919	44.794681090935	39.0383416400857	89.2307914299329	36.4372262314606	45.701929789855	68.4096782361362	52.8322979867462	70.7576819008089	79.169757937733	68.6647994701341	54.7306141581422	67.5394520192445	84.2237640776931	76.2371378018698	66.23144188934	54.9680493349429	70.9443311568707	-0.364845293401368	0.0261404273450206	0.348057623765192	Syt16	12	74044435	74320041	+	9144	protein_coding	synaptotagmin XVI [Source:MGI Symbol;Acc:MGI:2673872]	-	76	55	42	91	32	48	77	46	73	69	68	58	58	95	68	61	0.505872107835113	0.357962267639776	0.310253534647213
ENSMUSG00000085784	0	0	0	0	1.13866331973314	0	1.77687475938016	0	2.90784994112913	2.29477559239806	3.02932938838827	0	0	0.886565937659927	6.72680627663557	1.0857613424482	0.364442259889163	2.11638605983239	-2.5009621005871	0.0261623103172531	1	Gm12158	11	44550349	44553503	-	631	lncRNA	predicted gene 12158 [Source:MGI Symbol;Acc:MGI:3649487]	-	0	0	0	0	1	0	2	0	3	2	3	0	0	1	6	1	0	0	0
ENSMUSG00000082187	0	0	0.929484324763945	0	0	0	0.88843737969008	0	3.87713325483884	0	3.02932938838827	2.83089383576598	1.16447331067663	0	3.36340313831779	0	0.227240213056753	1.78315411599844	-2.63059604563053	0.0262364364492574	1	Gm13670	2	75652372	75653137	-	461	processed_pseudogene	predicted gene 13670 [Source:MGI Symbol;Acc:MGI:3651580]	-	0	0	1	0	0	0	1	0	4	0	3	3	1	0	3	0	0	0	0.14652196678102
ENSMUSG00000085417	0.83288747729463	0	0	2.94167444274504	1.13866331973314	0	2.66531213907024	0	0.96928331370971	2.29477559239806	6.05865877677654	0.943631278588659	2.32894662135326	2.65969781297978	7.84794065607484	3.25728402734459	0.947317172355382	3.29502725990318	-1.7865026960564	0.0262766180453509	1	Gm13919	2	101869968	101897070	+	3528	lncRNA	predicted gene 13919 [Source:MGI Symbol;Acc:MGI:3651616]	-	1	0	0	3	1	0	3	0	1	2	6	1	2	3	7	3	0.0172518146334746	0	0
ENSMUSG00000038005	532.215097991269	564.41298174578	520.511221867809	544.209771907833	466.851961090589	553.183775164703	509.963055942106	511.095056610914	533.105822540341	508.29279371617	546.289066372684	587.882286560735	596.210335066434	580.700689167252	578.505339790659	626.484294592609	525.305365290125	569.683828475861	-0.114767775917106	0.0263296918560082	0.349291141502641	Hpf1	8	61343452	61361705	+	4612	protein_coding	histone PARylation factor 1 [Source:MGI Symbol;Acc:MGI:1919862]	-	639	693	560	555	410	581	574	445	550	443	541	623	512	655	516	577	8.43286055836689	8.94241281195928	8.20167193065658
ENSMUSG00000036555	435.600150625091	500.071530724256	465.671646706736	524.598608956199	466.851961090589	416.077985795138	427.338379630929	483.530379400438	518.566572834695	504.850630327573	527.103313579559	568.066029710373	465.789324270651	507.115716341478	478.724380020565	485.335320074344	464.967580366172	506.943910894905	-0.127312917874828	0.0263657366871607	0.349448719061726	Iqce	5	140647582	140688133	-	12037	protein_coding	IQ motif containing E [Source:MGI Symbol;Acc:MGI:1921489]	-	523	614	501	535	410	437	481	421	535	440	522	602	400	572	427	447	2.64451958628129	3.03571424899445	2.81140317103192
ENSMUSG00000004267	8674.52307602357	8639.67230932069	8446.22405912997	8738.73421124793	9025.04547220489	7935.94968330086	8597.40852326091	7962.74612917634	8964.90136850111	8815.38043819714	8992.05940119917	9709.9658566773	9184.20100130657	8648.45072187259	8575.55686833092	8650.26061528478	8502.53793295814	8942.5970339212	-0.0728083974780868	0.026732330641332	0.351840908797058	Eno2	6	124737016	124746636	-	4705	protein_coding	enolase 2, gamma neuronal [Source:MGI Symbol;Acc:MGI:95394]	-	10415	10608	9087	8912	7926	8335	9677	6933	9249	7683	8905	10290	7887	9755	7649	7967	134.729595560074	134.179034272872	130.456152326491
ENSMUSG00000054850	117.437134298543	105.878337124028	87.3715265278108	120.608652152547	118.420985252247	109.494206788194	113.71998460033	91.8822573682543	126.976114095972	117.033555212301	130.261163700696	125.502960052292	128.092064174429	124.11923127239	117.719109841123	124.862554381543	108.101635513994	124.320844091343	-0.201143310941139	0.0267552243362172	0.351840908797058	Smim10l2a	X	55419946	55423159	+	2393	protein_coding	small integral membrane protein 10 like 2A [Source:MGI Symbol;Acc:MGI:2443645]	-	141	130	94	123	104	115	128	80	131	102	129	133	110	140	105	115	3.58624349594345	3.23304263791174	2.65331504742529
ENSMUSG00000119991	5.83021234106241	0	1.85896864952789	2.94167444274504	3.41598995919943	1.90424707457729	7.99593641721072	6.89116930261907	9.69283313709711	12.6212657581893	4.03910585118436	10.3799440644753	9.31578648541303	4.43282968829963	5.60567189719631	6.51456805468918	3.85477477336773	7.82525061706802	-1.02942837658289	0.0268470595673741	1	ENSMUSG00000119991	19	46488490	46489097	+	608	lncRNA	novel transcript	-	7	0	2	3	3	2	9	6	10	11	4	11	8	5	5	6	0.700741470704422	0	0.222192850940955
ENSMUSG00000024944	515.557348445376	491.927043253177	505.639472671586	501.065213414239	524.923790396979	468.444780346013	558.827111825061	577.709693202899	616.464187519376	585.167776061505	597.787665975285	644.500163276054	494.901157037567	548.784315411495	491.056858194397	564.595898073062	518.011806694416	567.907252693593	-0.135653106155175	0.0268690390147566	0.352293179932413	Arl2	19	6184404	6191578	-	3456	protein_coding	ADP-ribosylation factor-like 2 [Source:MGI Symbol;Acc:MGI:1928393]	-	619	604	544	511	461	492	629	503	636	510	592	683	425	619	438	520	10.9013497843316	10.4009733432242	10.6323393857672
ENSMUSG00000037935	554.703059878223	599.43427787142	541.88936133738	532.443074136852	616.01685597563	576.03474005963	537.504614712499	546.699431341113	565.092171892761	586.315163857704	610.914759991634	563.34787331743	648.611634046882	624.142420112589	600.928027379445	655.79985083871	563.090676914093	606.893987679644	-0.107515649612524	0.0268727093682885	0.352293179932413	Smarce1	11	99099873	99121843	-	6650	protein_coding	SWI/SNF related, matrix associated, actin dependent regulator of chromatin, subfamily e, member 1 [Source:MGI Symbol;Acc:MGI:1927347]	HMG	666	736	583	543	541	605	605	476	583	511	605	597	557	704	536	604	6.09559274434802	6.58668580675163	5.92175689593494
ENSMUSG00000047656	119.102909253132	105.06388837692	110.608634646909	96.0946984630047	89.9544022589183	79.0262535949575	99.504986525289	111.407237059008	115.344714331456	126.212657581893	124.202504923919	138.713797952533	126.927590863752	114.367005958131	114.355706702805	91.2039527656485	101.345376272267	118.915991385017	-0.228656114900742	0.0270242653705351	0.353166042040779	Trpt1	19	6973499	6976414	+	1144	protein_coding	tRNA phosphotransferase 1 [Source:MGI Symbol;Acc:MGI:1333115]	-	143	129	119	98	79	83	112	97	119	110	123	147	109	129	102	84	7.6080502533623	6.71080260351965	7.02626623744754
ENSMUSG00000027239	237.37293102897	268.76808654561	218.428816319527	231.411722829277	245.951277062359	183.759842696708	274.527150324235	274.49824388766	298.539260622591	274.225683291568	335.245785648302	374.621617599698	259.677548280888	263.310083484998	208.530994575703	252.98239279043	241.839758836793	283.391670786772	-0.231116057396656	0.027136881582418	0.353323588950415	Mdk	2	91760150	91762642	-	1324	protein_coding	midkine [Source:MGI Symbol;Acc:MGI:96949]	-	285	330	235	236	216	193	309	239	308	239	332	397	223	297	186	233	13.1014762671194	14.8332642385111	11.9890160658775
ENSMUSG00000061032	3098.34141553602	3204.85581986962	3201.14401448703	3238.78356146229	3275.93437087225	2861.13122955238	3324.53267480028	3323.8406602966	3713.3243748219	3739.33682781264	3586.72599585171	3594.2915401442	3160.38056517637	3032.05550679695	3309.5886881047	3255.11250465969	3191.07046835956	3423.85200042102	-0.101756473987755	0.0271377299851861	0.353323588950415	Rrp1	10	78236218	78248877	-	3337	protein_coding	ribosomal RNA processing 1 [Source:MGI Symbol;Acc:MGI:1203500]	-	3720	3935	3444	3303	2877	3005	3742	2894	3831	3259	3552	3809	2714	3420	2952	2998	67.8500376206359	70.1777287590817	69.71249095198
ENSMUSG00000057863	349.812740463745	354.28520499194	433.139695339998	356.923165719732	346.153649198875	284.684937649305	450.437751502871	484.678907617541	480.764523600016	491.081976773185	531.142419430743	571.840554824727	364.480146241785	379.450221318449	386.791360906546	399.560174020936	382.514506560501	450.638922139548	-0.238025664264627	0.0271877298567455	0.353490191034776	Rpl36	17	56920416	56921243	+	383	protein_coding	ribosomal protein L36 [Source:MGI Symbol;Acc:MGI:1860603]	-	420	435	466	364	304	299	507	422	496	428	526	606	313	428	345	368	66.7442528754499	67.5929282817317	82.1846685005207
ENSMUSG00000014959	798.73909072555	802.23201590129	736.151585213044	817.785495083121	789.093680575068	735.991494324123	764.056146533469	833.831485616908	939.235530984709	869.719949518864	809.840723162464	871.915301415921	767.387911735898	828.939151712032	829.639440785054	803.463393411665	784.735124246572	840.017675340826	-0.0999023087084612	0.0272084773597306	0.353490191034776	Gorasp2	2	70491920	70542980	+	4145	protein_coding	golgi reassembly stacking protein 2 [Source:MGI Symbol;Acc:MGI:2135962]	-	959	985	792	834	693	773	860	726	969	758	802	924	659	935	740	740	14.0817760057408	14.1423790795861	12.9063759554528
ENSMUSG00000019992	3.33154990917852	1.62889749421582	6.50639027334761	8.82502332823512	9.10930655786514	0	4.4421868984504	0	13.5699663919359	8.03171457339321	7.06843523957262	6.60541895012061	5.82236655338314	9.7522253142592	12.3324781738319	5.42880671224098	4.23041930766158	8.5764264885922	-1.03680275782383	0.0272719747341373	1	Mtfr2	10	20223516	20237050	+	2140	protein_coding	mitochondrial fission regulator 2 [Source:MGI Symbol;Acc:MGI:1919054]	-	4	2	7	9	8	0	5	0	14	7	7	7	5	11	11	5	0.113765237433455	0.0556194898096535	0.220946909720725
ENSMUSG00000034993	370.63492739611	315.19166513076	343.909200162659	426.542794198031	340.46033260021	265.642466903532	414.900256315268	392.796650249287	411.945408326627	450.923403906219	461.467843497813	433.126756872195	444.828804678472	377.677089443129	317.281029381311	396.302889993592	358.759786619482	411.69415326242	-0.199023701740396	0.0272767852059463	0.353741985720165	Vat1	11	101349571	101357056	-	2766	protein_coding	vesicle amine transport 1 [Source:MGI Symbol;Acc:MGI:1349450]	-	445	387	370	435	299	279	467	342	425	393	457	459	382	426	283	365	9.79199526463116	8.32663576835843	9.03552128482958
ENSMUSG00000027350	6857.99548804398	7192.39688570994	7381.03502295048	7122.77438403332	7733.80126762751	6389.7010587441	6275.03321275104	6475.40208802772	7673.81599463978	7396.06173429894	7284.52740261099	7218.77928120324	6822.64912725437	7504.78066229128	7317.64409460007	8059.60644499296	6928.51742598601	7409.73309273645	-0.0970010242677348	0.0275143633880758	0.355547537615349	Chgb	2	132623198	132636999	+	2740	protein_coding	chromogranin B [Source:MGI Symbol;Acc:MGI:88395]	-	8234	8831	7941	7264	6792	6711	7063	5638	7917	6446	7214	7650	5859	8465	6527	7423	182.904192076453	191.809494352074	195.761957121871
ENSMUSG00000036199	476.411637012528	521.247198149061	527.947096465921	440.270608264174	498.734534043117	422.742850556158	487.752121449854	586.897918939724	648.450536871796	608.115531985486	566.484595628606	672.809101633714	534.493249600572	487.61126571296	441.726945499069	525.508489744927	495.250495610067	560.649964584641	-0.180472051317528	0.0276172756912163	0.356317816817174	Ndufa13	8	70346830	70355208	-	1251	protein_coding	NADH:ubiquinone oxidoreductase subunit A13 [Source:MGI Symbol;Acc:MGI:1914434]	-	572	640	568	449	438	444	549	511	669	530	561	713	459	550	394	484	27.8292869379583	30.4462243178663	30.6686522443458
ENSMUSG00000008855	2288.77478760564	2610.30823448085	2367.39657517377	2358.24234493394	2835.27166613553	2239.39455970289	2505.39341072603	2556.62381127168	2935.95915722671	2757.17287426627	2774.86571976365	2883.73718736694	2536.2228706537	2466.42643856992	2373.44148127292	2672.05866376501	2470.17567375379	2674.98554911064	-0.115583533367497	0.0276479922016627	0.356317816817174	Hdac5	11	102085258	102120992	-	8780	protein_coding	histone deacetylase 5 [Source:MGI Symbol;Acc:MGI:1333784]	-	2748	3205	2547	2405	2490	2352	2820	2226	3029	2403	2748	3056	2178	2782	2117	2461	19.0495873314256	21.724225213979	19.5946763290854
ENSMUSG00000118662	157.415733208685	135.198492019913	174.743053055622	164.733768793722	161.690191402106	178.047101472977	151.034354547314	182.615986519405	176.409563095167	187.024210780442	210.033504261587	173.628155260313	165.355210116081	173.766923781346	202.925322678506	183.493666873745	163.184835127468	184.079569605898	-0.177618886866689	0.0277610733062945	0.356317816817174	Tctn2	5	124736812	124765803	+	8320	protein_coding	tectonic family member 2 [Source:MGI Symbol;Acc:MGI:1915228]	-	189	166	188	168	142	187	170	159	182	163	208	184	142	196	181	169	1.38261682488988	1.18739588701811	1.52629396838671
ENSMUSG00000066892	269.85554264346	350.212961256401	325.319513667381	264.750699847054	343.876322559409	329.434743901871	362.482450913553	349.152577999366	386.744042170174	382.080136134277	383.715055862514	413.310500021833	310.91437395066	351.966677250991	382.306823388788	309.441982597736	324.385601598562	365.059948922122	-0.172657499219356	0.0277676667209968	0.356317816817174	Fbxl12	9	20529414	20556063	-	5090	protein_coding	F-box and leucine-rich repeat protein 12 [Source:MGI Symbol;Acc:MGI:1354738]	-	324	430	350	270	302	346	408	304	399	333	380	438	267	397	341	285	3.87427627833302	5.02760849929697	4.64465998823529
ENSMUSG00000028804	593.015883833776	632.012227755737	672.946651129096	779.543727327436	590.966262941501	670.294970251206	707.196154233304	658.106668400121	733.747468478251	741.212516344573	734.107488452757	793.593905293062	673.065573571091	750.921349197958	687.255374596268	666.657464263192	663.010318234022	722.570142524644	-0.125288540662573	0.0278486825585227	0.356713456962105	Csmd2	4	127881650	128461449	+	17077	protein_coding	CUB and Sushi multiple domains 2 [Source:MGI Symbol;Acc:MGI:2386401]	-	712	776	724	795	519	704	796	573	757	646	727	841	578	847	613	614	2.53765030410211	2.70433769273008	2.86372066057858
ENSMUSG00000056962	371.467814873405	442.245669679594	369.93476125605	400.067724213326	409.918795103931	372.28030307986	404.239007758987	418.064271025557	422.607524777434	445.186464925223	439.252761316299	451.999382443968	441.335384746442	443.282968829963	389.033629665424	423.446923554797	398.527293373839	432.018130032444	-0.117808203639556	0.0279227955915463	0.357312941817486	Jmjd6	11	116728258	116734275	-	4698	protein_coding	jumonji domain containing 6 [Source:MGI Symbol;Acc:MGI:1858910]	-	446	543	398	408	360	391	455	364	436	388	435	479	379	500	347	390	5.7781020229878	6.87856104178518	5.72234087293487
ENSMUSG00000025145	1013.62405986756	972.451804046843	840.253829586606	926.627449464688	937.119912140377	820.730489142812	960.400807444977	990.03132314294	1079.78161147262	1131.32436705224	1153.16472051313	1156.8919475497	860.545776590028	987.634454553159	967.538969456083	897.924630204658	932.654959354601	1029.35080967395	-0.142945813120801	0.0279557358855183	0.357418161719359	Lrrc45	11	120604751	120611954	+	3293	protein_coding	leucine rich repeat containing 45 [Source:MGI Symbol;Acc:MGI:2387183]	-	1217	1194	904	945	823	862	1081	862	1114	986	1142	1226	739	1114	863	827	22.4937677700381	21.5786054634124	18.5430156465805
ENSMUSG00000020566	0.83288747729463	0.814448747107908	1.85896864952789	5.88334888549008	0	0	0.88843737969008	3.44558465130954	4.84641656854855	3.44216338859709	2.01955292559218	6.60541895012061	8.1513131747364	1.77313187531985	4.48453751775705	4.34304536979278	1.71545947380252	4.45819747130806	-1.39792477599137	0.0279583021871233	1	Atp6v1c2	12	17334722	17379360	-	2174	protein_coding	ATPase, H+ transporting, lysosomal V1 subunit C2 [Source:MGI Symbol;Acc:MGI:1916025]	-	1	1	2	6	0	0	1	3	5	3	2	7	7	2	4	4	0.0279965050721704	0.0273748178915958	0.0621404109347289
ENSMUSG00000080773	0	0	0.929484324763945	0.98055814758168	0	0.952123537288645	1.77687475938016	0	0	3.44216338859709	4.03910585118436	2.83089383576598	3.49341993202989	2.65969781297978	0	3.25728402734459	0.579880096126804	2.46532060598771	-2.0601390155819	0.0279980192948782	1	Gm12955	4	119376323	119377279	-	957	processed_pseudogene	predicted gene 12955 [Source:MGI Symbol;Acc:MGI:3652228]	-	0	0	1	1	0	1	2	0	0	3	4	3	3	3	0	3	0	0	0.0705816370805123
ENSMUSG00000084128	3.33154990917852	4.07224373553954	2.78845297429183	0.98055814758168	0	0.952123537288645	4.4421868984504	0	3.87713325483884	8.03171457339321	3.02932938838827	2.83089383576598	6.98683986405977	6.20596156361949	3.36340313831779	6.51456805468918	2.07088940029133	5.10498045913406	-1.21629754141191	0.0280594971067513	1	Esrp2	8	106856951	106863606	-	4340	protein_coding	epithelial splicing regulatory protein 2 [Source:MGI Symbol;Acc:MGI:1924661]	-	4	5	3	1	0	1	5	0	4	7	3	3	6	7	3	6	0.0560962230662658	0.068563195963513	0.0466912166032606
ENSMUSG00000111504	0	0	0	0	0	0	0	0	2.90784994112913	1.14738779619903	0	1.88726255717732	2.32894662135326	0.886565937659927	0	1.0857613424482	0	1.28047177449586	-2.87086511771484	0.0280722866507355	1	Gm48284	9	40517712	40527682	-	3079	lncRNA	predicted gene, 48284 [Source:MGI Symbol;Acc:MGI:6097718]	-	0	0	0	0	0	0	0	0	3	1	0	2	2	1	0	1	0	0	0
ENSMUSG00000045009	468.915649716877	471.565824575479	429.421758040942	467.726236396461	464.574634451122	441.785321301931	492.194308348305	586.897918939724	556.368622069374	595.494266227296	572.543254405383	577.502342496259	476.269584066741	493.817227276579	523.569755198136	445.16215040376	477.885206471355	530.090900267941	-0.151723914059242	0.0282904046860068	0.359156498472044	Prrt3	6	113470600	113478892	-	4588	protein_coding	proline-rich transmembrane protein 3 [Source:MGI Symbol;Acc:MGI:2444810]	-	563	579	462	477	408	464	554	511	574	519	567	612	409	557	467	410	7.46875726703221	7.51044954703022	6.80177452679931
ENSMUSG00000000308	1705.7535534994	1690.79559899602	1685.15508079703	1871.88550373343	1793.3947285797	1569.09958945169	1834.62318906002	1567.74101634584	2018.04785914362	1819.75704477166	1958.96633782441	1937.27501494252	1792.12442513133	1782.88410063411	1723.18354119815	1691.61617153429	1714.80603255789	1840.48181189751	-0.102383300532616	0.0283436772728881	0.359517169619264	Ckmt1	2	121188195	121194218	+	2496	protein_coding	creatine kinase, mitochondrial 1, ubiquitous [Source:MGI Symbol;Acc:MGI:99441]	-	2048	2076	1813	1909	1575	1648	2065	1365	2082	1586	1940	2053	1539	2011	1537	1558	49.9400221759166	49.4986719166585	49.0633149766864
ENSMUSG00000039313	264.025330302398	264.69584281007	279.774781753947	302.992467602739	214.068704109831	304.679531932366	246.985591553842	267.607074585041	262.675778015332	310.942092769937	286.776515434089	301.018377869782	287.624907737127	383.883051006748	275.799057342059	321.385357364666	268.103665581279	303.763142192468	-0.180647340940572	0.0284888733373998	0.360009586897002	Minar1	9	89469269	89505178	-	7268	protein_coding	membrane integral NOTCH2 associated receptor 1 [Source:MGI Symbol;Acc:MGI:2667167]	-	317	325	301	309	188	320	278	233	271	271	284	319	247	433	246	296	2.65465264756835	2.66121045422496	2.79740432478001
ENSMUSG00000033819	443.929025398038	458.534644621752	440.57556993811	492.240190086003	446.356021335392	414.17373872056	434.445878668449	619.056709018613	570.907871775019	535.830100824947	545.279289909888	544.475247745656	556.618242503428	454.808326019543	487.693455056079	487.50684275924	468.663972223365	522.889922074225	-0.16018411624959	0.0285319864812298	0.360010928899287	Ppp1r16a	15	76555815	76579119	+	4119	protein_coding	protein phosphatase 1, regulatory subunit 16A [Source:MGI Symbol;Acc:MGI:1920312]	-	533	563	474	502	392	435	489	539	589	467	540	577	478	513	435	449	7.87587430938015	8.13443477937203	7.77302768856223
ENSMUSG00000109203	4.16443738647315	0.814448747107908	0	1.96111629516336	0	0	1.77687475938016	1.14852821710318	5.81569988225826	3.44216338859709	8.07821170236871	2.83089383576598	0	1.77313187531985	5.60567189719631	3.25728402734459	1.23317567565347	3.85038207610635	-1.599374152863	0.0285345165375419	1	Gm32849	7	48734831	48736729	+	1798	lncRNA	predicted gene, 32849 [Source:MGI Symbol;Acc:MGI:5592008]	-	5	1	0	2	0	0	2	1	6	3	8	3	0	2	5	3	0.169255845458561	0.0330994739134201	0
ENSMUSG00000033061	373.133589827994	276.098125269581	263.044063908196	500.084655266657	235.703307184761	373.232426617149	324.279643586879	321.58790078889	368.32765920969	328.152909712922	446.321196555871	379.339773992641	425.032758396969	412.253161011866	356.520732661685	473.391945307414	333.395464056263	398.667517106132	-0.257505104050098	0.0285892611840216	0.360419107864823	Resp18	1	75248843	75255059	-	1032	protein_coding	regulated endocrine-specific protein 18 [Source:MGI Symbol;Acc:MGI:1098222]	-	448	339	283	510	207	392	365	280	380	286	442	402	365	465	318	436	26.4217559186536	19.5492805607128	18.5229606125506
ENSMUSG00000024403	2669.40436472929	2619.26717069903	2788.45297429183	2865.19090723367	2914.97809851685	2724.9775637201	2966.49241078518	2816.19118833699	3037.73390516623	3244.81268765085	2939.45928319942	3126.25042596423	2940.29510945849	2896.41091833498	2814.04729239255	2701.37422001111	2795.61933478912	2962.54798027223	-0.0841829803625171	0.0286902880140076	0.361271707702381	Atp6v1g2	17	35452636	35457743	+	2510	protein_coding	ATPase, H+ transporting, lysosomal V1 subunit G2 [Source:MGI Symbol;Acc:MGI:1913487]	-	3205	3216	3000	2922	2560	2862	3339	2452	3134	2828	2911	3313	2525	3267	2510	2488	77.7172942215974	76.2523262046992	80.7330199434864
ENSMUSG00000061518	759.593379292702	752.550642327707	774.260442528366	924.666333169524	759.488434262006	723.61388833937	811.143327657043	971.654871669289	920.819148024225	1031.50162878293	972.414733672634	1069.13423864095	847.736570172586	823.619756086072	792.642006263559	785.005450590046	809.621414905751	905.359191529125	-0.162580022998302	0.0288097410655068	0.361622270665997	Cox5b	1	36730530	36732762	+	1587	protein_coding	cytochrome c oxidase subunit 5B [Source:MGI Symbol;Acc:MGI:88475]	-	912	924	833	943	667	760	913	846	950	899	963	1133	728	929	707	723	34.9768964388981	34.6502061657267	35.4545305793824
ENSMUSG00000113603	0	1.62889749421582	3.71793729905578	0.98055814758168	0	0.952123537288645	0	0	2.90784994112913	0	12.1173175535531	1.88726255717732	0	3.54626375063971	2.24226875887853	6.51456805468918	0.90993955976774	3.65194132700837	-1.98058012823747	0.0288496413493871	1	Gm47004	13	64409928	64412188	+	2261	TEC	predicted gene, 47004 [Source:MGI Symbol;Acc:MGI:6095681]	-	0	2	4	1	0	1	0	0	3	0	12	2	0	4	2	6	0	0.0526429492227592	0.119498676136312
ENSMUSG00000079334	97.4478348434717	100.991644641381	107.820181672618	91.1919077250963	84.2610856602526	111.398453862771	127.934982675372	119.446934578731	133.76109729194	113.591391823704	128.241610775103	135.882904116767	124.598644242399	105.501346581531	112.113437943926	123.776793039094	105.061628207462	122.183403226808	-0.217283842834788	0.0288737854146503	0.36211182748989	Naa80	9	107456086	107461249	+	3154	protein_coding	N(alpha)-acetyltransferase 80, NatH catalytic subunit [Source:MGI Symbol;Acc:MGI:1888902]	-	117	124	116	93	74	117	144	104	138	99	127	144	107	119	100	114	2.25781072832819	2.33975710461155	2.48427669485791
ENSMUSG00000096960	3.33154990917852	1.62889749421582	4.64742162381972	7.84446518065344	3.41598995919943	4.76061768644322	5.33062427814048	3.44558465130954	3.87713325483884	9.17910236959223	5.04888231398045	6.60541895012061	8.1513131747364	7.97909343893934	22.4226875887852	4.34304536979278	4.30064384787002	8.45083455759824	-0.967262268524007	0.0289552915240292	1	A230028O05Rik	16	24878123	24887808	+	3081	lncRNA	RIKEN cDNA A230028O05 gene [Source:MGI Symbol;Acc:MGI:2442126]	-	4	2	5	8	3	5	6	3	4	8	5	7	7	9	20	4	0.0790190224302479	0.0386321675406227	0.109618024482393
ENSMUSG00000045128	1365.93546276319	1187.46627328333	1289.19475844759	1257.07554519971	1370.9506369587	1303.45712254815	1430.38418130103	1568.88954456294	1618.70313389522	1576.51083197747	1448.01944764959	1617.38401150096	1389.21665963722	1320.98324711329	1356.57259912151	1410.40398384021	1346.66919063308	1467.22423934193	-0.124806647137986	0.0289813598882529	0.362661065824048	Rpl18a	8	71347366	71350056	-	1739	protein_coding	ribosomal protein L18A [Source:MGI Symbol;Acc:MGI:1924058]	-	1640	1458	1387	1282	1204	1369	1610	1366	1670	1374	1434	1714	1193	1490	1210	1299	57.3994360690704	49.896343457417	53.874164010093
ENSMUSG00000118347	0.83288747729463	1.62889749421582	3.71793729905578	1.96111629516336	1.13866331973314	1.90424707457729	0.88843737969008	0	2.90784994112913	1.14738779619903	8.07821170236871	8.49268150729793	4.65789324270651	2.65969781297978	3.36340313831779	1.0857613424482	1.50902329246626	4.04911081043089	-1.41601098129801	0.0289947464526211	1	C330008A17Rik	18	36043369	36051573	+	2924	lncRNA	RIKEN cDNA C330008A17 gene [Source:MGI Symbol;Acc:MGI:1924871]	-	1	2	4	2	1	2	1	0	3	1	8	9	4	3	3	1	0.0208154589695275	0.0407064665501568	0.0924030460821482
ENSMUSG00000046550	19.1564119777765	23.6190136661293	23.2371081190986	17.6500466564702	14.8026231565309	19.0424707457729	17.7687475938016	31.0102618617858	31.9863493524204	24.0951437201796	27.2639644954944	31.1398321934258	38.4276192523287	21.2775825038382	19.0592844504675	33.6586016158941	20.7858354721707	28.3635471980061	-0.44887505641175	0.0291663680765465	1	Spin2c	X	152615221	152617239	+	1377	protein_coding	spindlin family, member 2C [Source:MGI Symbol;Acc:MGI:3605548]	-	23	29	25	18	13	20	20	27	33	21	27	33	33	24	17	31	1.01661673683273	1.25335713056903	1.22633672269518
ENSMUSG00000079235	32.4826116144906	38.2790911140717	39.0383416400857	42.1640003460122	39.85321619066	42.845559177989	49.7524932626445	40.1984875986112	57.1877155088729	66.5484921795437	41.4008349746397	60.3924018296742	39.5920925630054	46.1014287583162	45.9665095570098	48.8592604101688	40.5767251180706	50.7560919726538	-0.325485411233932	0.0291664665467588	0.364203027863672	Ccdc13	9	121626693	121668527	-	3418	protein_coding	coiled-coil domain containing 13 [Source:MGI Symbol;Acc:MGI:1920144]	-	39	47	42	43	35	45	56	35	59	58	41	64	34	52	41	45	0.694473867480702	0.818345272828401	0.830005360097751
ENSMUSG00000020235	511.392911058903	550.567353044946	558.620079183131	572.645958187701	572.747649825771	472.253274495168	613.021791986155	713.236022821074	633.911287166151	694.169616700413	708.863076882855	767.17222949258	640.460320872146	524.847035094677	571.778533514024	605.854829086093	570.560630075356	643.382116101117	-0.174780178148234	0.0293133620279496	0.364955642958723	Fzr1	10	81202056	81214350	-	4488	protein_coding	fizzy and cell division cycle 20 related 1 [Source:MGI Symbol;Acc:MGI:1926790]	-	614	676	601	584	503	496	690	621	654	605	702	813	550	592	510	558	8.32681435929492	8.96405734606029	9.04534818144301
ENSMUSG00000029348	498.066711422189	507.401569448227	504.709988346822	451.056747887573	538.587750233777	517.955204285023	606.802730328325	588.046447156827	594.170671304053	629.915900113267	609.904983528838	640.7256381617	597.37480837711	512.435111967438	561.68832409907	502.707501553515	526.578393638595	581.115367388124	-0.142871958022437	0.0293529331093357	0.364955642958723	Asphd2	5	112532220	112542732	-	4010	protein_coding	aspartate beta-hydroxylase domain containing 2 [Source:MGI Symbol;Acc:MGI:1920148]	-	598	623	543	460	473	544	683	512	613	549	604	679	513	578	501	463	9.07653676111851	9.2460119955145	9.14658810237539
ENSMUSG00000110287	0.83288747729463	1.62889749421582	0.929484324763945	0	0	0	0	0	0.96928331370971	1.14738779619903	3.02932938838827	2.83089383576598	0	0	7.84794065607484	3.25728402734459	0.423908662034299	2.3852648771853	-2.34336028265675	0.0293981073412319	1	Gm45313	7	101629290	101629467	-	178	processed_pseudogene	predicted gene 45313 [Source:MGI Symbol;Acc:MGI:5791149]	-	1	2	1	0	0	0	0	0	1	1	3	3	0	0	7	3	0.341934842847744	0.66868375389134	0.379475430820507
ENSMUSG00000062563	52.4719110695617	76.5581822281434	74.3587459811156	86.2891169871879	56.9331659866572	41.8934356407004	79.0709267924172	86.1396162827384	104.682597880649	91.7910236959223	91.8896581144441	70.7723458941494	85.0065516793939	91.3162915789725	79.6005409401876	70.5744872591328	69.2143876210652	85.7041871303564	-0.310920135378872	0.0294608248962917	0.365982412371459	Cys1	12	24715832	24731812	-	2952	protein_coding	cystin 1 [Source:MGI Symbol;Acc:MGI:2177632]	-	63	94	80	88	50	44	89	75	108	80	91	75	73	103	71	65	1.29893540911064	1.89505700713244	1.83053188851085
ENSMUSG00000030042	373.966477305289	386.048706129149	378.300120178925	346.137026096333	343.876322559409	322.769879140851	302.068709094627	321.58790078889	366.389092582271	347.658502248306	348.372879664651	386.88882422135	390.098559076671	404.274067572927	396.881570321499	415.846594157659	346.844392661684	382.051261230667	-0.137423039996736	0.0295102743051621	0.366282031289823	Pole4	6	82595973	82682346	-	2509	protein_coding	polymerase (DNA-directed), epsilon 4 (p12 subunit) [Source:MGI Symbol;Acc:MGI:1914229]	-	449	474	407	353	302	339	340	280	378	303	345	410	335	456	354	383	10.8920352770336	11.2431617543484	10.9571451021214
ENSMUSG00000037112	340.650978213504	332.295088820027	374.58218287987	400.067724213326	406.502805144732	356.094202945953	343.825265940061	376.717255209843	383.836192229045	374.048421560884	452.379855332648	380.28340527123	390.098559076671	371.471127879509	405.850645357013	461.448570540483	366.341937920914	402.427097155935	-0.138099754745698	0.0295903662393822	0.366676269275157	Sik2	9	50804101	50920373	-	9539	protein_coding	salt inducible kinase 2 [Source:MGI Symbol;Acc:MGI:2445031]	-	409	408	403	408	357	374	387	328	396	326	448	403	335	419	362	425	2.6096593384004	2.54547064380987	2.85368388242775
ENSMUSG00000022489	481.408961876296	428.40004097876	474.037005629612	647.168377403909	329.073699402878	506.529721837559	581.926483697003	452.520117538652	540.860089050018	570.251734710918	606.87565414045	532.208041124004	521.68404318313	596.658876045131	590.837817964491	529.85153511472	487.633051045584	561.153473916608	-0.201520224031663	0.0297249480989401	0.367684131317942	Pde1b	15	103411461	103438479	+	5396	protein_coding	phosphodiesterase 1B, Ca2+-calmodulin dependent [Source:MGI Symbol;Acc:MGI:97523]	-	578	526	510	660	289	532	655	394	558	497	601	564	448	673	527	488	6.51957456848541	5.80129007684752	6.38413261858518
[truncated: 348 more rows]
[truncated: 13 more columns]
