# Supplementary material for: CTRP10 is required for optimal motor function
Source: J Biol Chem. 2026 Mar 31;302(5):111420. doi: 10.1016/j.jbc.2026.111420 (PMC13126028; doi:10.1016/j.jbc.2026.111420)
Supplement: Supplementary Material 3 [file mmc3.xls]

gene_id	KO_MC1	KO_MC2	KO_MC3	KO_MC4	KO_MC5	KO_MC6	KO_MC7	KO_MC8	WT_MC1	WT_MC2	WT_MC3	WT_MC4	WT_MC5	WT_MC6	WT_MC7	WT_MC8	MC_KO	MC_WT	log2FoldChange	pvalue	padj	gene_name	gene_chr	gene_start	gene_end	gene_strand	gene_length	gene_biotype	gene_description	tf_family	KO_MC1_count	KO_MC2_count	KO_MC3_count	KO_MC4_count	KO_MC5_count	KO_MC6_count	KO_MC7_count	KO_MC8_count	WT_MC1_count	WT_MC2_count	WT_MC3_count	WT_MC4_count	WT_MC5_count	WT_MC6_count	WT_MC7_count	WT_MC8_count	KO_MC1_fpkm	KO_MC2_fpkm	KO_MC3_fpkm
ENSMUSG00000060096	95.4391273603803	8.77694085118911	6.5775350873228	55.2251447755675	105.989397268709	63.4931744695279	106.045249497452	93.0098610762228	10.1172664043284	10.7891312045717	6.47371217925128	11.3201449449139	5.47990717132412	6.78183651226651	5.0982814195912	11.8468304679888	66.8195537982964	8.48838878802948	2.98273012524171	3.80331239562220e-09	1	Amd-ps3	18	64581756	64582760	-	1005	processed_pseudogene	S-adenosylmethionine decarboxylase, pseudogene 3 [Source:MGI Symbol;Acc:MGI:3704487]	-	79	8	6	55	109	65	98	97	10	10	7	13	8	7	5	11	7.11142495897754	0.651440440878685	0.490451981391129
ENSMUSG00000042369	331.016720211952	251.239931865288	332.165521909801	333.359055736153	350.056724924175	379.005410679643	310.561087813966	300.124603266575	222.579860895224	239.518712741491	265.422199349302	258.621772972264	245.91083431317	209.268098092795	193.734693944466	191.703256663818	323.441132050944	228.344928621566	0.499653939642021	4.58004327867377e-09	1.47392582372755e-05	Rbm45	2	76200328	76214112	+	1898	protein_coding	RNA binding motif protein 45 [Source:MGI Symbol;Acc:MGI:2387367]	-	274	229	303	332	360	388	287	313	220	222	287	297	359	216	190	178	13.0602038851932	9.87393047062862	13.1146808143062
ENSMUSG00000026058	163.092179666473	147.013759257418	176.497191509828	157.642685995711	140.995069761126	152.383618726867	103.881060732198	100.680777453643	95.1023042006868	89.5497889979449	77.6845461510153	73.1455519517513	85.6235495519394	77.5067029973315	95.8476906883146	105.5444896239	142.773292887908	87.5005780203605	0.708414139600715	4.766130392005e-09	1.47392582372755e-05	Khdrbs2	1	32211795	32697649	+	10291	protein_coding	KH domain containing, RNA binding, signal transduction associated 2 [Source:MGI Symbol;Acc:MGI:2159649]	-	135	134	161	157	145	156	96	105	94	83	84	84	125	80	94	98	1.18678430004499	1.06560932092523	1.28522629561415
ENSMUSG00000036264	339.473351750213	409.224867186692	449.464897633724	432.764316332175	517.306049054614	484.501762105936	431.755658668197	468.884763569824	282.271732680762	347.410024787208	324.610424988171	342.216689488551	319.889581126046	323.590485013859	365.03694964273	355.404914039663	441.671958287672	332.553850220874	0.413014015636802	1.74429412837002e-08	3.08241690970531e-05	Fstl4	11	52655461	53079365	+	4380	protein_coding	follistatin-like 4 [Source:MGI Symbol;Acc:MGI:2443199]	-	281	373	410	431	532	496	399	489	279	322	351	393	467	334	358	330	5.80400544922274	6.9692414631846	7.68990635206296
ENSMUSG00000102516	14.4970826370198	21.9423521279728	15.3475818704199	12.0491224964875	16.5304564547527	29.304542062859	12.9851325915247	11.5063745661307	3.03517992129852	2.15782624091433	3.6992641024293	3.48312152151197	4.79491877490861	1.93766757493329	4.07862513567296	10.7698458799898	16.7703306008959	4.24455614395735	1.99250756691758	5.34338641077099e-08	1	Gm38340	7	36421271	36425278	+	4008	TEC	predicted gene, 38340 [Source:MGI Symbol;Acc:MGI:5611568]	-	12	20	14	12	17	30	12	12	3	2	4	4	7	2	4	10	0.270862657612841	0.408369288350224	0.286953566956636
ENSMUSG00000024172	1141.64525766531	1074.07813666427	1018.42168268715	1036.22453469792	1069.61777060165	1068.63896722559	1182.72916021138	1135.29562385822	878.178723895704	936.496588556821	942.387530093865	944.796712710121	901.444729682818	943.644108992511	984.987970265021	1010.21154354304	1090.83139170144	942.768488467488	0.211208771689029	2.34432104531986e-07	0.000263629557550969	St6gal2	17	55752383	55821582	+	7375	protein_coding	beta galactoside alpha 2,6 sialyltransferase 2 [Source:MGI Symbol;Acc:MGI:2445190]	-	945	979	929	1032	1100	1094	1093	1184	868	868	1019	1085	1316	974	966	938	11.5921872030293	10.8635422470904	10.3482042975349
ENSMUSG00000031189	84.5663153826155	102.031937395073	128.261934202795	82.3356703926643	139.050310178214	101.589079151245	74.6645124012671	127.528984774615	64.7505049877017	67.9715265888015	61.9626737156908	75.7578930928853	67.1288628487205	52.3170245231988	67.2973147386039	62.4651061039409	105.003592984811	64.9563633249429	0.694507632878716	2.77282495699534e-07	0.000285832039316936	Aff2	X	68403900	68911643	+	7267	protein_coding	AF4/FMR2 family, member 2 [Source:MGI Symbol;Acc:MGI:1202294]	AF-4	70	93	117	82	143	104	69	133	64	63	67	87	98	54	66	58	0.871441989127319	1.04731802681172	1.32264107682849
ENSMUSG00000047976	751.432116685526	1094.92337118584	1280.42683033217	1087.43330530799	1173.66240828744	1109.6653261136	1045.30317361774	1346.24582423729	738.560447515972	768.186141765503	812.913286508839	1010.10524123847	729.512642182524	859.355569482913	866.707841330505	752.812227011287	1111.13654447095	817.269174629502	0.443791817667001	4.69669645100504e-07	0.000438172227498662	Kcna1	6	126617360	126623347	-	4780	protein_coding	potassium voltage-gated channel, shaker-related subfamily, member 1 [Source:MGI Symbol;Acc:MGI:96654]	-	622	998	1168	1083	1207	1136	966	1404	730	712	879	1160	1065	887	850	699	11.7722124254712	17.0865127561954	20.0736455312469
ENSMUSG00000003660	1825.42432204474	2037.34739508227	2047.80592385316	1947.94147026547	1961.29003936684	1988.80158799937	2001.87460786006	2188.12889665918	1753.32226787011	1723.0242533701	1636.92436532497	1739.81919999523	1783.02479586959	1704.17863215383	1851.69581159553	1863.18333723824	1999.82678039139	1756.8965829272	0.187658572697994	5.4536176740072e-07	0.000449741670849794	Snrnp200	2	127050306	127082371	+	7819	protein_coding	small nuclear ribonucleoprotein 200 (U5) [Source:MGI Symbol;Acc:MGI:2444401]	-	1511	1857	1868	1940	2017	2036	1850	2282	1733	1597	1770	1998	2603	1759	1816	1730	17.4827140130583	19.4362054483514	19.6262335922075
ENSMUSG00000041444	7005.71518433981	7890.46982521901	8232.88141763237	7080.86765376913	8238.00159321558	7162.03008016275	8047.53592359745	7771.59715487408	6382.98337449078	7315.03095669959	6473.71217925128	6855.65393471593	6350.52742316824	6597.75809264784	6669.57175310921	6724.69176746563	7678.63735410127	6671.24118519356	0.203118847475518	8.3130840682448e-07	0.000610909760884533	Arhgap32	9	32027432	32179742	+	17179	protein_coding	Rho GTPase activating protein 32 [Source:MGI Symbol;Acc:MGI:2450166]	-	5799	7192	7510	7052	8472	7332	7437	8105	6309	6780	7000	7873	9271	6810	6541	6244	30.5387200768353	34.2612015327835	35.9131386397017
ENSMUSG00000070565	1467.82961699825	1648.96776241715	1664.11637709267	1425.81282875102	1668.60372213857	1538.4884583001	1711.87331331601	1766.22849590106	1360.77233138217	1459.76945197855	1320.63728456726	1454.20323523125	1385.73152594859	1364.11797275303	1395.90945268407	1344.07676582273	1611.49007186435	1385.65225254596	0.218168761033751	8.39568790221266e-07	0.000610909760884533	Rasal2	1	156962752	157240165	-	13740	protein_coding	RAS protein activator like 2 [Source:MGI Symbol;Acc:MGI:2443881]	-	1215	1503	1518	1420	1716	1575	1582	1842	1345	1353	1428	1670	2023	1408	1369	1248	7.99991085049979	8.95206111311742	9.07603879537229
ENSMUSG00000047414	1418.29791798844	1391.14512491347	1338.52839027019	1200.89587548325	1192.13762432511	1265.95621711551	1375.34196031899	1532.26554638973	1146.28628361041	1208.38269491203	962.733482657226	1098.92484003703	984.328325649096	1084.12500817517	1222.56788441797	1089.90840305497	1339.32108210059	1099.65711531424	0.285441451731088	1.14983463016907e-06	0.000765429486916622	Flrt2	12	95659000	95751989	+	7721	protein_coding	fibronectin leucine rich transmembrane protein 2 [Source:MGI Symbol;Acc:MGI:3603594]	-	1174	1268	1221	1196	1226	1296	1271	1598	1133	1120	1041	1262	1437	1119	1199	1012	13.7559359995489	13.4399140562968	12.9913240647792
ENSMUSG00000090015	221.080510214552	281.95922484445	8.77004678309706	11.0450289551135	12.6409372889285	274.485877322113	262.948934978376	4.79432273588777	5.05863320216419	11.8680443250288	14.7970564097172	11.3201449449139	8.9048491534017	11.6260054495997	6.11793770350945	12.9238150559878	134.715610390315	10.3270607805403	3.70526531192776	1.17567989097945e-06	0.000765429486916622	Gm15446	5	110071266	110091802	+	3780	protein_coding	predicted gene 15446 [Source:MGI Symbol;Acc:MGI:3709333]	zf-C2H2	183	257	8	11	13	281	243	5	5	11	16	13	13	12	6	12	4.379806179527	5.56406396403278	0.173863929911141
ENSMUSG00000103037	84.5663153826155	109.711760639864	115.106864028149	92.3766058064038	140.995069761126	114.28771404515	148.246930419907	134.241036604858	70.8208648302987	90.628702118402	55.4889615364395	66.1793089087274	79.4586539841998	86.2262070845313	91.7690655526417	71.0809828079327	117.441537086009	76.4565933528966	0.624209314587918	1.5585374747016e-06	0.000838222111393862	Pcdhgb1	18	37813286	37974923	+	5776	protein_coding	protocadherin gamma subfamily B, 1 [Source:MGI Symbol;Acc:MGI:1935169]	-	70	100	105	92	145	117	137	140	70	84	60	76	116	89	90	66	1.09639351367525	1.41684912370819	1.4933906202764
ENSMUSG00000034584	130.473743733178	181.024405055775	203.903587707007	143.585376416476	200.310237039945	187.549069202298	127.687137149993	152.459463001231	104.207843964582	118.680443250288	146.120932045957	126.263155154809	83.5685843626929	103.665215258931	105.024597243579	112.006397151894	165.874127413238	112.442146054092	0.565253769908701	3.34161357516705e-06	0.00160098508068886	Exph5	9	53212970	53288814	+	10519	protein_coding	exophilin 5 [Source:MGI Symbol;Acc:MGI:2443248]	-	108	165	186	143	206	192	118	159	103	110	158	145	122	107	103	104	0.928848539348836	1.28369035921556	1.45261255634952
ENSMUSG00000024483	457.866193285875	674.727327935163	692.833695864668	618.521621486356	670.942056104669	627.117200145183	591.905627297002	714.354087647278	434.030728745688	482.274164844354	550.265535236359	524.209788987551	478.12190069803	504.762403270121	494.533297700347	530.953401883497	631.033476220774	499.893902670743	0.337598714358296	3.36504544041312e-06	0.00160098508068886	Ankhd1	18	36693040	36791966	+	9234	protein_coding	ankyrin repeat and KH domain containing 1 [Source:MGI Symbol;Acc:MGI:1921733]	-	379	615	632	616	690	642	547	745	429	447	595	602	698	521	485	493	3.71317093097023	5.45049613515396	5.62261714858835
ENSMUSG00000020850	3347.61799893182	3594.15727856194	3990.37128630916	3734.22388036974	3833.12113791972	3689.44184571395	3694.27022228878	4247.76994399657	3232.46661618292	3401.81306880145	3032.47174796642	3293.29139858957	3301.64407072278	3432.57810899432	3439.30064565623	3270.8021937529	3766.37169926146	3300.54598133332	0.191000757577323	4.59046154141002e-06	0.00202800033097293	Prpf8	11	75377642	75400275	+	7461	protein_coding	pre-mRNA processing factor 8 [Source:MGI Symbol;Acc:MGI:2179381]	-	2771	3276	3640	3719	3942	3777	3414	4430	3195	3153	3279	3782	4820	3543	3373	3037	33.599675874265	35.9333447048011	40.0788866176345
ENSMUSG00000031386	2198.724199948	2245.79974029801	2288.98221038833	2209.0057910227	2210.21926597958	2165.60565844528	2283.2191473431	2251.4139567729	1968.8200422823	1998.14709908667	1973.55739864603	2099.45149709134	2002.22108272255	2124.65249591435	2103.55091372333	2086.11914695402	2231.62124627474	2044.56495955258	0.126446201268211	5.12843292183963e-06	0.00218754190493642	Hcfc1	X	72986398	73009963	-	8360	protein_coding	host cell factor C1 [Source:MGI Symbol;Acc:MGI:105942]	-	1820	2047	2088	2200	2273	2217	2110	2348	1946	1852	2134	2411	2923	2193	2063	1937	19.6952143911117	20.0383683521391	20.5180234415949
ENSMUSG00000030516	1580.18200743516	1775.136287153	1802.24461392645	1630.6479111913	1963.23479894975	1667.42844337668	1626.38785708847	1847.73198241115	1560.08247954744	1419.84966652163	1551.84129096909	1442.01230990595	1366.55185084895	1446.4688446877	1629.41074170135	1520.70223825456	1736.62423769149	1492.11492780458	0.220268737987753	5.31668854322174e-06	0.00219224790932176	Tjp1	7	64945913	65177529	-	7811	protein_coding	tight junction protein 1 [Source:MGI Symbol;Acc:MGI:98759]	-	1308	1618	1644	1624	2019	1707	1503	1927	1542	1316	1678	1656	1995	1493	1598	1412	15.1494444957927	16.9520673810719	17.2904573186116
ENSMUSG00000007653	1222.58730238867	1892.52787103765	1967.7792469574	1636.67247243955	1940.87006374626	2009.31476744337	1718.36587961177	2052.92899550714	1144.26283032954	1237.51334916437	1193.93748905906	1550.8598574532	1292.57310403608	1274.01643051864	1531.5237384452	1307.45928983076	1805.13082489148	1316.51826110461	0.455636675316537	6.19601374614316e-06	0.00237176004116365	Gabrb2	11	42310584	42519855	+	6360	protein_coding	gamma-aminobutyric acid (GABA) A receptor, subunit beta 2 [Source:MGI Symbol;Acc:MGI:95620]	-	1012	1725	1795	1630	1996	2057	1588	2141	1131	1147	1291	1781	1887	1315	1502	1214	14.3952429519499	22.1964118380171	23.1856161721714
ENSMUSG00000089809	1007.54724327288	870.01426187412	1043.63556718855	865.528632664349	941.263638129448	774.61672852824	1082.09438262706	987.630483592881	774.982606571554	812.421579704247	648.296033950735	670.500892891054	756.912178039144	735.344844687183	902.395811267643	771.12096500727	946.541367234691	758.996864014854	0.318929880939754	6.55190655390721e-06	0.00237176004116365	Rasgef1b	5	99365285	99876924	-	13805	protein_coding	RasGEF domain family, member 1B [Source:MGI Symbol;Acc:MGI:2443755]	-	834	793	952	862	968	793	1000	1030	766	753	701	770	1105	759	885	716	5.46544139471225	4.70097094318074	5.66515559236721
ENSMUSG00000005506	3220.7685258579	3402.16169744218	3446.62838575714	3339.61511860977	3573.49573360095	3471.61141638003	3406.43311650999	3788.47382589852	2865.2098457058	3310.10545356259	3231.307193472	3140.03405164304	2978.32954761466	2908.43902997486	3144.61997960385	3033.86558439313	3456.14847750706	3076.48883574624	0.168528362474635	6.73816308268598e-06	0.00237176004116365	Celf1	2	90770727	90849842	+	8446	protein_coding	CUGBP, Elav-like family member 1 [Source:MGI Symbol;Acc:MGI:1342295]	-	2666	3101	3144	3326	3675	3554	3148	3951	2832	3068	3494	3606	4348	3002	3084	2817	28.5564797887057	30.0470250888087	30.580372062538
ENSMUSG00000040249	10150.3740263534	10937.165418188	11814.3492726796	11897.50437174	10815.7804203655	10647.3169495054	10384.8597900719	11641.5744672827	9209.74760786013	9456.67350080707	10320.0220297521	10341.387797369	9300.77244652987	10213.4457874734	9816.23104528091	9599.16363283491	11036.1155895233	9782.18048098843	0.174082894852831	7.73658540191226e-06	0.00251846214267512	Lrp1	10	127374030	127457017	-	17717	protein_coding	low density lipoprotein receptor-related protein 1 [Source:MGI Symbol;Acc:MGI:96828]	-	8402	9969	10777	11849	11123	10900	9597	12141	9103	8765	11159	11876	13578	10542	9627	8913	42.9030427529419	46.0481515203986	49.9711106890694
ENSMUSG00000006711	761.096838443539	862.33443862933	875.908422461819	826.368984550765	838.191380235108	852.762174029198	853.77246789275	869.690144290042	713.267281505151	700.214615176701	720.431683948107	751.483468266207	724.717723407615	765.378692098649	769.840494358272	796.968595119245	842.515606316569	742.787819234993	0.183369293753005	8.05316144506768e-06	0.00253039454449104	D130043K22Rik	13	25029118	25085253	+	5276	protein_coding	RIKEN cDNA D130043K22 gene [Source:MGI Symbol;Acc:MGI:3036268]	-	630	786	799	823	862	873	789	907	705	649	779	863	1058	790	755	740	10.8026763485394	12.1918202109387	12.440942911207
ENSMUSG00000026014	1319.2345199688	1358.23159672151	1360.45350722793	1281.22335879317	1412.86783698563	1394.89620219209	1274.70718273468	1316.52102327478	1158.4270032956	1208.38269491203	1063.53842944842	1213.86785024692	1203.52461250206	1225.5747411453	1200.13544617177	1260.07196795881	1339.76690348732	1191.69034321011	0.169626262771566	8.18235907676974e-06	0.00253039454449104	Raph1	1	60521451	60606263	-	20498	protein_coding	Ras association (RalGDS/AF-6) and pleckstrin homology domains 1 [Source:MGI Symbol;Acc:MGI:1924550]	-	1092	1238	1241	1276	1453	1428	1178	1373	1145	1120	1150	1394	1757	1265	1177	1170	4.81955290203026	4.94265100337137	4.97360851018736
ENSMUSG00000049336	1125.94008480854	1104.79742964343	1316.60327331245	1132.61751466982	1233.94995535772	1108.68850804483	1119.96768601901	1127.6247074808	982.386567860286	1021.73072507294	970.132010862084	826.370580978714	1004.19298914515	1056.99766212611	850.393340787813	1081.29252635098	1158.77364491707	974.187050398008	0.250831636075982	8.7423568527492e-06	0.00256751620349282	Tenm2	11	35897483	37126791	-	11474	protein_coding	teneurin transmembrane protein 2 [Source:MGI Symbol;Acc:MGI:1345184]	-	932	1007	1201	1128	1269	1135	1035	1176	971	947	1049	949	1466	1091	834	1004	7.34846565826966	7.18233099381929	8.5988320521614
ENSMUSG00000022197	1038.95758898642	1256.19965932644	1293.58190050682	1219.97365276936	1111.43010163426	1116.50305259493	1139.44538490629	1408.57201980383	1073.44196549924	972.100721531908	1086.65883008861	1071.93064824531	912.404544025466	1003.71180381544	924.828249513845	957.439298731093	1198.08292006604	1000.31450768136	0.260971025011645	8.92507653598959e-06	0.00256751620349282	Pdzd2	15	12359797	12740010	-	18419	protein_coding	PDZ domain containing 2 [Source:MGI Symbol;Acc:MGI:1922394]	-	860	1145	1180	1215	1143	1143	1053	1469	1061	901	1175	1231	1332	1036	907	889	4.22403983781489	5.08733374049979	5.26292600694699
ENSMUSG00000063894	298.398284278657	335.717987557983	347.513103780221	347.416365315388	360.752902630191	344.816778272975	394.964449658877	361.491934285938	297.447632287255	282.675237559778	330.159321141815	294.323768567761	268.515451394882	245.114948229061	293.661009768453	262.784239471751	348.883975722529	284.335201052595	0.29679741895644	9.28659043328048e-06	0.00261079826499272	Zkscan8	13	21697392	21715290	-	8902	protein_coding	zinc finger with KRAB and SCAN domains 8 [Source:MGI Symbol;Acc:MGI:1913815]	zf-C2H2	247	306	317	346	371	353	365	377	294	262	357	338	392	253	288	244	2.51018058051496	2.81309647808669	2.92538464186873
ENSMUSG00000038068	566.594313063523	575.986743359285	628.154600839327	563.296476710789	600.930711119834	603.673566494896	585.413061001239	572.442134665	536.215119429404	457.459163073839	469.806541008521	492.861695293943	543.880786753919	545.45342234372	499.631579119938	492.181956715534	587.061450906737	504.686282967352	0.216069200671494	1.03475458710757e-05	0.00273884080226219	Rnf144b	13	47276132	47401467	+	4936	protein_coding	ring finger protein 144B [Source:MGI Symbol;Acc:MGI:2384986]	-	469	525	573	561	618	618	541	597	530	424	508	566	794	563	490	457	8.59593838420201	8.7043218856011	9.53653870420726
ENSMUSG00000040549	2294.16332730838	2379.64808827865	2420.53291213479	2292.34555495674	2508.73986195659	2427.39290087349	2418.48094517148	2652.21933749312	2130.69630475156	2200.98276573262	2097.48274607741	2256.19196555938	2142.64370398773	2171.15651771275	2319.718045914	2175.50886775794	2424.19036602165	2186.79761468667	0.149551586916037	1.03692418860939e-05	0.00273884080226219	Ckap5	2	91357107	91451009	+	9462	protein_coding	cytoskeleton associated protein 5 [Source:MGI Symbol;Acc:MGI:1923036]	-	1899	2169	2208	2283	2580	2485	2235	2766	2106	2040	2268	2591	3128	2241	2275	2020	18.156729485676	18.7597652167512	19.1702347070064
ENSMUSG00000059602	123.225202414668	168.95611138539	199.518564315458	156.638592454337	188.641679542472	163.128617483249	220.74725405592	229.168626775436	118.372016930642	144.57435814126	125.774979482596	121.038472872541	127.407841733286	132.73022888293	152.948442587736	120.622273855886	181.253081053366	130.43357681086	0.478587034013427	1.04062665890318e-05	0.00273884080226219	Syn3	10	85890989	86334760	-	12282	protein_coding	synapsin III [Source:MGI Symbol;Acc:MGI:1351334]	-	102	154	182	156	194	167	204	239	117	134	136	139	186	137	150	112	0.751322994589991	1.02613007892438	1.21734478527182
ENSMUSG00000061143	177.589262303492	181.024405055775	264.197659340799	156.638592454337	201.282616831401	136.754529626675	174.217195602957	165.883566661717	109.266477166747	125.153921973031	130.399059610633	121.909253252919	155.492365986322	121.10422343333	146.830504884227	109.852427975896	182.198478484644	127.501029285388	0.50923863744541	1.08149916817053e-05	0.00275808459484364	Maml3	3	51593328	52012497	-	10486	protein_coding	mastermind like transcriptional coactivator 3 [Source:MGI Symbol;Acc:MGI:2389461]	-	147	165	241	156	207	140	161	173	108	116	141	140	227	125	144	102	1.2682447800377	1.28773020108607	1.88807174888484
ENSMUSG00000053414	456.658103066123	402.6421615483	386.978314304158	383.563732804851	389.924296373873	337.979051791641	396.046544041504	345.19123698392	316.670438455478	311.805891812121	272.820727554161	273.425039438689	307.559789990566	352.655498637858	302.837916323718	356.481898627662	387.372930114296	311.782150105032	0.312893354467995	1.09253148866078e-05	0.00275808459484364	Hunk	16	90182901	90296441	+	8402	protein_coding	hormonally upregulated Neu-associated kinase [Source:MGI Symbol;Acc:MGI:1347352]	-	378	367	353	382	401	346	366	360	313	289	295	314	449	364	297	331	4.07009667328451	3.57465536496503	3.45146388118352
ENSMUSG00000103144	74.9015936246023	66.9241739903169	63.5828391774537	89.364325182282	86.5418014395877	74.2381732259095	62.7614741923695	98.7630483592881	29.3400725725523	44.2354379387439	37.9174570499003	34.8312152151197	63.7039208666429	45.5351880109323	45.8845327763208	72.1579673959317	77.1346786489762	46.700723978268	0.72382328817276	1.28717736258153e-05	0.00306199691829491	Pcdhga1	18	37794846	37974926	+	5366	protein_coding	protocadherin gamma subfamily A, 1 [Source:MGI Symbol;Acc:MGI:1935212]	-	62	61	58	89	89	76	58	103	29	41	41	40	93	47	45	67	1.04528958513729	0.93031485808954	0.887950242119794
ENSMUSG00000039202	2465.71213851312	2585.90619828159	2489.59703055168	2488.14379552466	2482.48560758727	2280.87019055919	2521.27991152105	2398.12023249106	2261.20904136739	2385.4769093308	2187.18990056132	2216.13606806199	2222.78734636835	2114.96415803968	2320.73770219792	2200.27951328192	2464.0143881287	2238.59757990117	0.138496848830916	1.42136331690227e-05	0.00316884268853815	Abhd2	7	78922947	79015256	+	10573	protein_coding	abhydrolase domain containing 2 [Source:MGI Symbol;Acc:MGI:1914344]	-	2041	2357	2271	2478	2553	2335	2330	2501	2235	2211	2365	2545	3245	2183	2276	2043	17.4638653663793	18.2436671799255	17.6453471419015
ENSMUSG00000033066	2884.91944476694	2902.9731865308	3072.80514162763	2827.52741250906	2900.60891791337	3060.37100943124	3166.20816356678	3065.48995732664	2311.79537338904	2596.9438809404	2582.08634349565	2687.22825384648	2667.34481564202	2773.771133517	2876.45037693336	2708.61623881744	2985.11290420906	2650.52955207267	0.171493311930053	1.43456095843279e-05	0.00316884268853815	Gas7	11	67345917	67575800	+	8057	protein_coding	growth arrest specific 7 [Source:MGI Symbol;Acc:MGI:1202388]	-	2388	2646	2803	2816	2983	3133	2926	3197	2285	2407	2792	3086	3894	2863	2821	2515	26.8136885702794	26.8761630197007	28.5799219800283
ENSMUSG00000031540	779.218191739814	825.032440011776	1011.84414759982	811.307581430156	998.634045825355	767.779002046907	774.779577960975	996.260264517479	736.536994235106	690.504397092587	773.146197407724	762.803613211121	678.823500847776	714.999335150383	688.267991644813	673.115367499363	870.606906391536	714.774674636109	0.285055785024176	1.46163403446507e-05	0.0031720022818128	Kat6a	8	23349551	23433275	+	9330	protein_coding	K(lysine) acetyltransferase 6A [Source:MGI Symbol;Acc:MGI:2442415]	-	645	752	923	808	1027	786	716	1039	728	640	836	876	991	738	675	625	6.25422747369071	6.59609629687132	8.12702062733354
ENSMUSG00000020964	3045.59544399391	3175.05835291766	3244.91730974591	3084.57535910079	3288.58845470433	3325.08870606574	3225.72335461127	3256.30400221497	2732.6736558091	2895.80281530704	2698.61316272218	3047.73133132297	2881.06119532366	2991.758735697	3038.57572607636	2999.40207757716	3205.73137291932	2910.70233747943	0.139738025533622	1.53018357622392e-05	0.0032635122134293	Sel1l	12	91772817	91815931	-	8555	protein_coding	sel-1 suppressor of lin-12-like (C. elegans) [Source:MGI Symbol;Acc:MGI:1329016]	-	2521	2894	2960	3072	3382	3404	2981	3396	2701	2684	2918	3500	4206	3088	2980	2785	26.6592810972786	27.6840295014966	28.4238565018961
ENSMUSG00000090061	705.524688334963	642.910917349602	628.154600839327	598.439750658877	736.091502132223	564.600843744417	687.129932968183	644.356975703317	491.699147250359	623.611783624243	509.573630109636	531.176032030575	587.035055728097	554.17292643092	539.398174192749	479.258141659546	650.901151466364	539.490611378266	0.269278352852721	1.68707403065938e-05	0.00353713656936551	Nwd2	5	63806445	63967889	+	10428	protein_coding	NACHT and WD repeat domain containing 2 [Source:MGI Symbol;Acc:MGI:1920464]	-	584	586	573	596	757	578	635	672	486	578	551	610	857	572	529	445	5.06649276403245	4.59883029879512	4.51403481434283
ENSMUSG00000022656	426.455847572332	434.458572133861	404.518407870352	368.502329684241	412.289031577362	313.558600072592	360.337429414811	370.121715210536	335.893244623702	265.412627632463	355.129353833213	276.037380579823	313.039697161891	294.52547138986	329.348979705592	306.940607579709	386.280241692011	309.540920313282	0.317416667836132	1.74135367950269e-05	0.00359009083590805	Nectin3	16	46208069	46318888	-	12747	protein_coding	nectin cell adhesion molecule 3 [Source:MGI Symbol;Acc:MGI:1930171]	-	353	396	369	367	424	321	333	386	332	246	384	317	457	304	323	285	2.5053149021628	2.54236552385757	2.37809765747487
ENSMUSG00000035954	1406.21701579092	1501.95400315974	1513.92932593213	1508.14849914368	1620.95711235722	1625.42526641991	1583.10408178339	1519.80030727642	1306.13909279879	1429.55988460575	1383.52477430856	1326.19851931568	1442.58556285108	1378.65047956503	1401.00773410366	1375.3093188747	1534.94195148293	1380.37192080291	0.153671712115119	1.79220226172691e-05	0.00363435114386259	Dock4	12	40495951	40896873	+	22923	protein_coding	dedicator of cytokinesis 4 [Source:MGI Symbol;Acc:MGI:1918006]	-	1164	1369	1381	1502	1667	1664	1463	1585	1291	1325	1496	1523	2106	1423	1374	1277	4.59385336020983	4.88745513992897	4.94918318742932
ENSMUSG00000036769	285.109291861389	291.833283302038	256.523868405589	272.109349712342	300.465355559917	274.485877322113	300.822238370323	303.960061455285	207.403961288732	220.098276573262	240.452166657905	214.211973572986	242.485892331092	250.927950953861	257.973039831315	248.783439827764	285.663665748624	235.292087629615	0.280173892963717	1.94224809139993e-05	0.00387509820816405	Wdr44	X	23559290	23672264	+	8353	protein_coding	WD repeat domain 44 [Source:MGI Symbol;Acc:MGI:1919654]	-	236	266	234	271	309	281	278	317	205	204	260	246	354	259	253	231	2.55602515547403	2.60609321591193	2.30136063816896
ENSMUSG00000061911	3511.91826881804	3372.53952206941	3560.63899393741	3353.67242818901	3748.52409606304	3622.04139896938	3761.36007401166	3727.10649487915	3012.92193520899	3209.76653336007	3014.90024347988	3348.15056255338	3409.87223735644	3326.97522616045	3214.97626319421	3265.41727081291	3582.22515961714	3225.37253401579	0.151133484432852	1.98659861771888e-05	0.00390067061923533	Myt1l	12	29578383	29973212	+	14018	protein_coding	myelin transcription factor 1-like [Source:MGI Symbol;Acc:MGI:1100511]	zf-C2HC	2907	3074	3248	3340	3855	3708	3476	3887	2978	2975	3260	3845	4978	3434	3153	3032	18.7609392964258	17.9460386185385	19.0344910797567
ENSMUSG00000055541	151.011277468956	176.635934630181	133.74321344223	147.601750581971	159.470285798791	145.545892245533	143.918552889399	171.636753944782	129.501009975403	97.102180841145	135.947955764277	101.881304504225	100.008305876665	95.9145449591977	144.79119231639	106.621474211899	153.69545762523	113.97099605615	0.435017377613107	2.04477408062156e-05	0.00395216490270135	Lair1	7	4006401	4066203	-	7475	protein_coding	leukocyte-associated Ig-like receptor 1 [Source:MGI Symbol;Acc:MGI:105492]	-	125	161	122	147	164	149	133	179	128	90	147	117	146	99	142	99	1.51284494385767	1.76264750060829	1.34078745681976
ENSMUSG00000104454	22.9537141752813	25.2337049471687	31.7914195887268	23.094151451601	42.7847108240658	19.5363613752394	14.0672269741518	31.6425300568593	0	10.7891312045717	4.62408012803663	3.48312152151197	17.8096983068034	1.93766757493329	5.0982814195912	19.3857225839816	26.3879774241368	7.89096284242873	1.73148639686693	2.05391173165097e-05	1	Gm37827	7	36432442	36433983	+	1542	TEC	predicted gene, 37827 [Source:MGI Symbol;Acc:MGI:5611055]	-	19	23	29	23	44	20	13	33	0	10	5	4	26	2	5	18	1.11471752607723	1.22065870548888	1.544987353831
ENSMUSG00000075318	4057.97504814579	4295.21542905067	4694.1675406527	4231.25018334985	4952.33027788562	4533.41265712429	4895.39498700482	4739.66745669865	3756.54101592713	4242.28638963758	3989.65633447	4124.88666185055	4082.53084263647	3977.06269755057	4100.03791763525	4007.45965194421	4549.92669748905	4035.05768895647	0.173503131283452	2.22238184682176e-05	0.00420001393660093	Scn2a	2	65451115	65597791	+	12867	protein_coding	sodium channel, voltage-gated, type II, alpha [Source:MGI Symbol;Acc:MGI:98248]	-	3359	3915	4282	4214	5093	4641	4524	4943	3713	3932	4314	4737	5960	4105	4021	3721	23.6171944316307	24.9003387801183	27.3388767290795
ENSMUSG00000038473	1801.26251764971	1997.85116125192	2097.13743700808	2092.53094022332	2019.6328268542	2041.54976371251	2168.51714278463	2192.92321939507	1704.75938912933	1732.73447145421	1574.96169160928	1982.76692612069	1841.93379796132	1756.49565667703	1790.51643456043	1913.80161287419	2051.42562610993	1787.24624754831	0.199076586450413	2.26128807280981e-05	0.00420001393660093	Nos1ap	1	170130237	170417430	-	7249	protein_coding	nitric oxide synthase 1 (neuronal) adaptor protein [Source:MGI Symbol;Acc:MGI:1917979]	-	1491	1821	1913	2084	2077	2090	2004	2287	1685	1606	1703	2277	2689	1813	1756	1777	18.6078049821009	20.5580840125239	21.6794457535116
ENSMUSG00000023033	5128.34298284575	5971.61113162779	6715.66332415657	6025.5653417851	6570.37025086847	6074.83156963068	5890.92181902172	6456.03499614647	5094.04363457934	5280.20081151738	5180.81937545224	5919.56502580959	5290.16538551703	5465.19139509934	5265.5050501538	5171.6799915711	6104.16767701032	5333.39633371248	0.194858918478122	2.84332107722401e-05	0.00488498357295292	Scn8a	15	100767739	100943819	+	15766	protein_coding	sodium channel, voltage-gated, type VIII, alpha [Source:MGI Symbol;Acc:MGI:103169]	-	4245	5443	6126	6001	6757	6219	5444	6733	5035	4894	5602	6798	7723	5641	5164	4802	24.3585691895988	28.2531973178136	31.92028608178
ENSMUSG00000032560	996.674431295111	1151.97348671857	1095.15959203925	1033.2122540738	1081.28632809912	1061.80124074426	1048.54945676562	1050.9155437066	921.682969434316	972.100721531908	959.034218554797	1012.7175823796	941.859045071334	917.485596730912	920.749624378172	992.97979013506	1064.94654168029	954.826193527013	0.157732323708786	2.97846224389231e-05	0.00504706547355451	Dnajc13	9	104028481	104140129	-	11938	protein_coding	DnaJ heat shock protein family (Hsp40) member C13 [Source:MGI Symbol;Acc:MGI:2676368]	-	825	1050	999	1029	1112	1087	969	1096	911	901	1037	1163	1375	947	903	922	6.25198570155959	7.19794485296147	6.87456493350067
ENSMUSG00000022342	1893.07737435083	1746.61122938663	1783.60826451236	1543.29177309177	1867.94157938706	1704.54752998963	2039.74791125201	2037.5871627523	1408.32348348251	1559.02945906061	1267.92277110764	1475.9727447407	1550.12874108831	1448.40651226263	1723.21911982183	1727.48327915036	1827.05160309032	1520.06076383932	0.265696769558399	3.14299137411964e-05	0.00525389233754864	Kcnv1	15	44969680	44978316	-	4587	protein_coding	potassium channel, subfamily V, member 1 [Source:MGI Symbol;Acc:MGI:1914748]	-	1567	1592	1627	1537	1921	1745	1885	2125	1392	1445	1371	1695	2263	1495	1690	1604	30.9055059987124	28.4030588562312	29.1386963371842
ENSMUSG00000003316	3048.01162443341	3523.94175175243	3931.17347052326	3522.36014313983	3796.17070584439	3483.33323320518	3487.59019520701	3962.98717348483	3139.3877652631	3324.13132412853	3083.33662937482	3386.46489929001	2878.321241738	3140.95913896686	3130.344791629	2871.24091160528	3594.44603719879	3119.27333774945	0.205065823075085	3.40176099101992e-05	0.00561063779452219	Glg1	8	111881053	111985848	-	7090	protein_coding	golgi apparatus protein 1 [Source:MGI Symbol;Acc:MGI:104967]	-	2523	3212	3586	3508	3904	3566	3223	4133	3103	3081	3334	3889	4202	3242	3070	2666	32.1933830807481	37.0749088431391	41.5504139467543
ENSMUSG00000005893	635.455455589368	867.820026661323	904.411074506884	750.057875406344	935.429359380712	792.199453765956	735.824180186401	985.712754498526	542.285479272001	654.9002641175	728.755028178573	814.179655653422	521.276169672207	632.648463215718	615.872395486618	605.265338455427	825.863772499439	639.397849256433	0.370102256698748	4.35681112536585e-05	0.00692614438210516	Nr2c2	6	92068371	92151275	+	14935	protein_coding	nuclear receptor subfamily 2, group C, member 2 [Source:MGI Symbol;Acc:MGI:1352466]	RXR-like	526	791	825	747	962	811	680	1028	536	607	788	935	761	653	604	562	3.18622264078034	4.33433073048807	4.53795334305233
ENSMUSG00000005198	1505.28041381056	1551.32429544767	1634.51746919971	1530.23855705391	1435.23257218912	1360.70756978542	1646.94765035839	1608.01584561676	1249.48240093456	1417.69184028072	1333.58470892576	1208.64316796465	1274.07841733286	1420.3103324261	1419.36154721419	1410.84981027866	1534.03304668269	1341.75027816969	0.194008880012373	4.80088083264777e-05	0.00742336198748162	Polr2a	11	69624823	69649463	-	7067	protein_coding	polymerase (RNA) II (DNA directed) polypeptide A [Source:MGI Symbol;Acc:MGI:98086]	-	1246	1414	1491	1524	1476	1393	1522	1677	1235	1314	1442	1388	1860	1466	1392	1310	15.9506561543499	16.3743891913024	17.3322065887327
ENSMUSG00000035093	2259.12871093558	2424.62991014099	2441.36177324464	2368.65666410116	2639.0387540117	2503.58471023692	2536.42923287783	2441.26913711405	2248.05659504177	2286.21690224874	2273.19779094281	2272.73679278656	2213.19750881853	2176.96952043755	2254.46004374323	2279.97637279384	2451.76236158286	2250.60144085163	0.124499683255757	5.14699236705162e-05	0.00786028340499117	Secisbp2l	2	125578906	125624790	-	8222	protein_coding	SECIS binding protein 2-like [Source:MGI Symbol;Acc:MGI:1917604]	-	1870	2210	2227	2359	2714	2563	2344	2546	2222	2119	2458	2610	3231	2247	2211	2117	20.5759424339368	21.9971082342131	22.2512313583644
ENSMUSG00000025006	771.969650421304	932.549965438843	1067.75319584207	937.823367643274	1035.58447790068	925.046711117583	986.870076955879	1055.70986644249	855.920737806181	676.478526526644	840.657767277059	835.949165162872	773.351899553117	804.132043597314	855.491622207404	852.971793695192	964.163413970265	811.869194478223	0.249037773439176	5.5074460835481e-05	0.00816798845497225	Sorbs1	19	40283197	40502223	-	14718	protein_coding	sorbin and SH3 domain containing 1 [Source:MGI Symbol;Acc:MGI:700014]	-	639	850	974	934	1065	947	912	1101	846	627	909	960	1129	830	839	792	3.92778458782975	4.72629600336847	5.43652592091695
ENSMUSG00000047495	689.819515478192	864.528673842127	966.897657836451	840.42629413	884.865610224998	847.878083685388	858.100845423259	871.607873384397	656.610589640912	763.870489283674	768.522117279688	807.213412610398	669.918651694374	746.002016349316	703.562835903586	673.115367499363	853.015569250601	723.601935032664	0.23825514521843	5.62258122030351e-05	0.00816798845497225	Dlgap2	8	14145865	14897680	+	6149	protein_coding	DLG associated protein 2 [Source:MGI Symbol;Acc:MGI:2443181]	-	571	788	882	837	910	868	793	909	649	708	831	927	978	770	690	625	8.40092712375596	10.4875130661381	11.7835295935629
ENSMUSG00000025959	933.853739868025	964.366376024403	971.282681228	912.721029108925	909.175105011399	925.046711117583	1005.26568146054	1117.07719746185	879.190450536137	839.394407715676	813.838102534447	835.949165162872	802.121412202569	880.669912807179	885.061654441033	880.973392983166	967.348565160091	852.149812297885	0.184696939356205	5.67272822991787e-05	0.00816798845497225	Klf7	1	64068606	64161441	-	8131	protein_coding	Kruppel-like factor 7 (ubiquitous) [Source:MGI Symbol;Acc:MGI:1935151]	zf-C2H2	773	879	886	909	935	947	929	1165	869	778	880	960	1171	909	868	818	8.60064723500167	8.84699342439469	8.95160820297017
ENSMUSG00000104420	68.861142525844	85.5751732990938	41.657722219711	56.2292383169415	98.2103589370602	64.4699925382899	53.0226247487259	91.0921319818677	7.08208648302987	25.893914890972	7.3985282048586	11.3201449449139	31.5094662351137	4.84416893733322	36.7076262210567	49.5412910479531	69.8897980709418	21.7871533706539	1.68463355004707	5.74683704266477e-05	1	E230020A03Rik	7	36426602	36428987	+	2386	TEC	RIKEN cDNA E230020A03 gene [Source:MGI Symbol;Acc:MGI:2442139]	-	57	78	38	56	101	66	49	95	7	24	8	13	46	5	36	46	2.16122517838779	2.67531518024309	1.3083515765107
ENSMUSG00000029373	16.9132630765231	27.427940159966	13.1550701746456	11.0450289551135	5.83427874873625	5.86090841257181	12.9851325915247	12.4652391133082	6.07035984259703	3.2367393613715	0	4.35390190188996	4.10993037849309	6.78183651226651	6.11793770350945	1.07698458799898	13.2108576540486	3.96846128601581	1.72333312096999	5.86144725840806e-05	1	Pf4	5	90920294	90921242	+	721	protein_coding	platelet factor 4 [Source:MGI Symbol;Acc:MGI:1888711]	-	14	25	12	11	6	6	12	13	6	3	0	5	6	7	6	1	1.75666267267357	2.83762848076924	1.36727944881577
ENSMUSG00000052889	5272.1057189962	6437.88611434721	7199.1121530748	6199.2735244428	7430.92636630707	6567.14787628671	6338.90889342932	7131.07563735947	5393.51472014746	5510.00930617475	5637.67849210226	6616.18933011198	5224.40649946114	5529.13442507214	5398.06036706317	5111.36885464316	6572.05453553045	5552.54524934701	0.243299436288263	5.97420927170616e-05	0.00849436421735692	Prkcb	7	121887974	122233625	+	7651	protein_coding	protein kinase C, beta [Source:MGI Symbol;Acc:MGI:97596]	-	4364	5868	6567	6174	7642	6723	5858	7437	5331	5107	6096	7598	7627	5707	5294	4746	51.6014781117102	62.7657458111931	70.5115268724027
ENSMUSG00000056427	514.646433614203	526.616451071346	571.149296749196	609.484779613991	530.919366134999	552.879026919274	597.316099210137	598.331477438794	432.007275464822	512.483732217154	495.701389725526	417.103802201058	469.217051544628	528.983247956788	508.808485675202	482.489095423543	562.667866343992	480.84926002609	0.229062302888419	6.61003396204404e-05	0.00929160455800964	Slit3	11	35012051	35599334	+	6067	protein_coding	slit guidance ligand 3 [Source:MGI Symbol;Acc:MGI:1315202]	-	426	480	521	607	546	566	552	624	427	475	536	479	685	546	499	448	6.3523030123266	6.47467588346542	7.05464286897154
ENSMUSG00000006005	1264.87046007998	1450.389475659	1425.13260225327	1258.12920734157	1477.04490322173	1483.78664644943	1467.31998284229	1501.58188088005	1231.27132140676	1292.53791830769	1232.77976213456	1251.31140660317	1274.07841733286	1199.41622888371	1343.90698220424	1244.99418372682	1416.03189484091	1258.78702757498	0.170666437144018	6.74072668106772e-05	0.00936885270166379	Tpr	1	150268589	150325686	+	10496	protein_coding	translocated promoter region, nuclear basket protein [Source:MGI Symbol;Acc:MGI:1922066]	-	1047	1322	1300	1253	1519	1519	1356	1566	1217	1198	1333	1437	1860	1238	1318	1156	9.02440259545497	10.3076205715967	10.1749160583001
ENSMUSG00000046818	316.519637574932	321.455458674801	314.625428343607	288.174846374325	310.189153474477	341.886324066689	306.232710283458	322.178487851658	277.213099478598	238.439799621034	245.076246785941	280.391282481713	237.005985159768	300.33847411466	279.385821793598	258.476301119755	315.157755830493	264.540876319383	0.254718689972614	7.14395017938618e-05	0.00981896263544523	Ddit4l	3	137327373	137334094	+	2916	protein_coding	DNA-damage-inducible transcript 4-like [Source:MGI Symbol;Acc:MGI:1920534]	-	262	293	287	287	319	350	283	336	274	221	265	322	346	310	274	240	8.12848060438426	8.22301137788675	8.08547766646949
ENSMUSG00000042724	576.259034821537	829.420910437371	906.603586202659	788.213429978555	843.053279192388	667.166740964424	598.398193592764	803.528490534791	469.441161160837	573.981780083213	681.589410872599	697.495084682771	513.056308915221	618.115956403719	489.435016280756	574.032785403457	751.580458215561	577.143437975321	0.381292196689357	7.38603438258477e-05	0.00993100492527973	Map3k9	12	81767784	81827949	-	5902	protein_coding	mitogen-activated protein kinase kinase kinase 9 [Source:MGI Symbol;Acc:MGI:2449952]	-	477	756	827	785	867	683	553	838	464	532	737	801	749	638	480	533	7.31163959430068	10.4827054000933	11.51112073742
ENSMUSG00000048732	135.306104612185	236.977402982106	319.010451735156	203.830988898913	268.376822441867	215.876793196395	219.665159673293	307.795519643995	156.81762926709	158.600228707204	155.369092302031	210.728852051474	170.562110707463	161.79524250693	182.518474821365	154.008796083854	238.354905397989	168.800053305926	0.498404227862336	8.46598272624421e-05	0.0109087714920459	Klhl11	11	100353440	100363567	-	2393	protein_coding	kelch-like 11 [Source:MGI Symbol;Acc:MGI:2388648]	-	112	216	291	203	276	221	203	321	155	147	168	242	249	167	179	143	4.23419569409994	7.38689359099169	9.98991044837321
ENSMUSG00000038170	2905.45697850272	3359.37411079263	3419.22198955997	3149.8414392901	3186.48857660145	3273.31734842135	3233.29801528966	3721.35330759609	2915.79617772744	2878.54020537972	3004.7272671982	3100.84893452603	2768.72309831151	2949.13004904846	2908.05972173482	2973.55444746518	3281.04397075674	2937.42248767392	0.160168881386904	8.64150668998313e-05	0.0110201482221744	Pde4dip	3	97597140	97796023	-	16857	protein_coding	phosphodiesterase 4D interacting protein (myomegalin) [Source:MGI Symbol;Acc:MGI:1891434]	-	2405	3062	3119	3137	3277	3351	2988	3881	2882	2668	3249	3561	4042	3044	2852	2761	12.9071511526764	14.8653688610102	15.2000981650425
ENSMUSG00000120310	27.7860750542879	30.7192929791619	16.443837718307	23.094151451601	28.1990139522252	21.4899975127633	17.313510122033	24.9304782266164	11.1289930447612	15.1047836864003	12.0226083328952	16.5448272271818	12.3297911354793	9.68833787466644	16.3145005426919	3.23095376399694	23.7470446271245	12.0455994510091	0.970344840827673	9.94586591120934e-05	1	ENSMUSG00000120310	15	84805922	84807399	-	1478	lncRNA	novel transcript	-	23	28	15	23	29	22	16	26	11	14	13	19	18	10	16	3	1.40782607292412	1.5503665431602	0.833735184874973
ENSMUSG00000115234	18.1213532962747	3.29135281919591	16.443837718307	16.0654966619833	13.6133170803846	10.7449987563816	10.8209438262706	21.0950200379062	1.01172664043284	6.473478722743	6.47371217925128	4.35390190188996	8.21986075698618	5.81300272479986	4.07862513567296	2.15396917599796	13.774540024588	4.82228465472176	1.48377517361453	0.000101358007196222	1	Gm49130	14	55177812	55180309	+	706	lncRNA	predicted gene, 49130 [Source:MGI Symbol;Acc:MGI:6118539]	-	15	3	15	16	14	11	10	22	1	6	7	5	12	6	4	2	1.9221273578475	0.347750164527131	1.74541161932749
ENSMUSG00000074220	79.7339545036089	126.168524735843	147.994539464763	125.511692671744	145.856968718406	116.241350182674	90.895928140673	134.241036604858	74.8677713920301	93.8654414797735	118.376451277738	90.5611595593112	67.1288628487205	77.5067029973315	78.5135338617046	67.8500290439358	120.830499377821	83.5837440575681	0.535905150140751	0.000104219132767139	0.0126948590422206	Zfp382	7	29821367	29834375	+	2298	protein_coding	zinc finger protein 382 [Source:MGI Symbol;Acc:MGI:3588204]	zf-C2H2	66	115	135	125	150	119	84	140	74	87	128	104	98	80	77	63	2.59830131610856	4.09542150536086	4.82608591349299
ENSMUSG00000026872	2028.38347896302	2229.34297620203	2190.31918407849	1942.9210025586	2299.67820679354	2104.06612011328	2238.85327765539	2233.19553037652	1816.04931957694	1943.12252994336	1847.78241916344	1883.4979627576	2003.59105951538	1826.25168937462	2050.52878695958	2080.73422401403	2158.34497209261	1931.44474891312	0.160519203382468	0.000105704970197956	0.0126948590422206	Zeb2	2	44873644	45007407	-	20203	protein_coding	zinc finger E-box binding homeobox 2 [Source:MGI Symbol;Acc:MGI:1344407]	zf-C2H2	1679	2032	1998	1935	2365	2154	2069	2329	1795	1801	1998	2163	2925	1885	2011	1932	7.51848667584392	8.23111425744206	8.12439302837509
ENSMUSG00000027340	3260.6355031097	3482.25128270928	3614.35553048388	3534.40926563632	3335.26268469422	3528.26686436823	3609.86686044387	3954.35739256023	3223.36107641902	3142.87391989173	2883.57636784364	3171.38214533665	3174.2362289895	3264.96986376259	3461.73308390243	3112.48545931705	3539.92567300072	3179.32726818283	0.155399804773195	0.000109944903748383	0.0130771005708413	Slc23a2	2	131894416	131987028	-	7951	protein_coding	solute carrier family 23 (nucleobase transporters), member 2 [Source:MGI Symbol;Acc:MGI:1859682]	-	2699	3174	3297	3520	3430	3612	3336	4124	3186	2913	3118	3642	4634	3370	3395	2890	30.7097819780678	32.6690089162635	34.0650082496915
ENSMUSG00000031010	1388.09566249465	1713.69770119467	1762.77940340251	1643.70112722916	2000.18523102508	1814.92797175974	1796.27667516092	1875.5390542793	1448.79254909982	1495.37358495363	1432.54002366575	1597.88199799362	1482.99987823959	1502.66120436076	1581.48689635719	1561.62765259852	1749.40035331825	1512.92047340861	0.210528394788674	0.000115441151880038	0.0134717646109063	Usp9x	X	12937737	13039567	+	15051	protein_coding	ubiquitin specific peptidase 9, X chromosome [Source:MGI Symbol;Acc:MGI:894681]	-	1149	1562	1608	1637	2057	1858	1660	1956	1432	1386	1549	1835	2165	1551	1551	1450	6.90637689598363	8.4931044323946	8.77671494703917
ENSMUSG00000064302	1905.15827654835	1984.68574997514	2003.95568993768	1944.92918964135	1799.87499398513	1886.23569077936	1843.88882799651	1875.5390542793	1712.8532022528	1826.59991293398	1661.89439801636	1759.84714874392	1744.66544567032	1836.90886103676	1719.14049468615	1735.02217126636	1905.53343414285	1749.61645432583	0.122966577181072	0.000118662626544745	0.0137182868257803	Clasp1	1	118316788	118540408	+	21844	protein_coding	CLIP associating protein 1 [Source:MGI Symbol;Acc:MGI:1923957]	-	1577	1809	1828	1937	1851	1931	1704	1956	1693	1693	1797	2021	2547	1896	1686	1611	6.53123225107675	6.77730747766715	6.87472496713741
ENSMUSG00000022973	6610.66968248103	6782.38104275638	6988.63103028047	6370.97352001774	6974.88024411419	7104.39781410579	7030.36720392801	7424.4881887958	5634.30566057048	6452.97937345432	5673.74631710094	6345.37663181443	6351.89739996107	6248.97792915985	6517.6429668054	6609.45441654974	6910.84859080993	6229.29758692703	0.1499559097244	0.000127113405513235	0.0140392216624885	Synj1	16	90732980	90808196	-	8085	protein_coding	synaptojanin 1 [Source:MGI Symbol;Acc:MGI:1354961]	-	5472	6182	6375	6345	7173	7273	6497	7743	5569	5981	6135	7287	9273	6450	6392	6137	61.2296344416566	62.5748427572602	64.7756037574786
ENSMUSG00000026153	560.553861964765	631.939741285616	587.593134467503	502.046770686977	655.383979441372	638.839016970327	591.905627297002	643.398111156139	485.628787407763	531.904168385383	551.190351261966	482.412330729407	479.491877490861	523.170245231988	573.046831562051	502.951802595524	601.457530408713	516.224549333118	0.222886105800015	0.000148507556634446	0.0161143725927026	Fam135a	1	24050174	24139422	-	7773	protein_coding	family with sequence similarity 135, member A [Source:MGI Symbol;Acc:MGI:1915437]	-	464	576	536	500	674	654	547	671	480	493	596	554	700	540	562	467	5.40038739562687	6.06435485680968	5.66483711427962
ENSMUSG00000030209	5228.61447108514	5041.25540140174	5299.3007686864	4839.73086942246	5671.89132356309	5409.61846480378	5584.68910873826	5922.90630791575	4481.94901711747	5082.75971047371	4571.36561457701	4784.93819017707	5037.4046672397	4948.80298637962	4981.02094694061	4778.58061695148	5374.75083945208	4833.35271873208	0.153274460618983	0.000156973109999997	0.0164625335302247	Grin2b	6	135690231	136150509	-	24842	protein_coding	glutamate receptor, ionotropic, NMDA2B (epsilon 2) [Source:MGI Symbol;Acc:MGI:95821]	-	4328	4595	4834	4820	5833	5538	5161	6177	4430	4711	4943	5495	7354	5108	4885	4437	15.761454650896	15.1373463789487	15.9856902452496
ENSMUSG00000049323	604.045109875825	658.270563839183	723.528859605507	682.783608134289	700.11344984835	674.98128551452	633.02521383683	670.246318477111	685.950662213465	548.087865192241	560.438511518039	586.905976374767	566.485403835631	588.082108992253	591.40064467258	552.493093643477	668.374301141452	584.980533305306	0.193686185157465	0.000161342380217785	0.0164625335302247	Smcr8	11	60668350	60679113	+	8078	protein_coding	Smith-Magenis syndrome chromosome region, candidate 8 homolog (human) [Source:MGI Symbol;Acc:MGI:2444720]	-	500	600	660	680	720	691	585	699	678	508	606	674	827	607	580	513	5.59966128018624	6.07852478722839	6.71199140168226
ENSMUSG00000039716	3488.96455464276	4041.78126197258	4541.78797779639	3831.62095388301	4656.72682128298	4076.26180094369	4117.36912589596	4375.29892877118	3441.89403075252	3971.47919640283	3644.69995691847	3961.17995033949	3295.47917515504	3352.16490463459	3498.44071012348	3605.74440062059	4141.22642814857	3596.38529061838	0.203944770058171	0.000187268619795082	0.0188334376167899	Dock3	9	106770024	107109108	-	14448	protein_coding	dedicator of cyto-kinesis 3 [Source:MGI Symbol;Acc:MGI:2429763]	-	2888	3684	4143	3816	4789	4173	3805	4563	3402	3681	3941	4549	4811	3460	3431	3348	18.0836069097512	20.8671279512568	23.5569198931566
ENSMUSG00000049148	21.7456239555297	40.5933514367496	59.1978157859052	57.2333318583154	67.0942056104669	49.8177215068604	72.500323636013	81.5034865100921	21.2462594490896	32.367393613715	45.3159852547589	39.1851171170096	28.7695126494516	40.691019073599	22.4324382462013	28.0015992879735	56.2107325374915	32.2511655864748	0.804127689470381	0.000191944836770991	1	Plcxd3	15	4404973	4605035	+	5042	protein_coding	phosphatidylinositol-specific phospholipase C, X domain containing 3 [Source:MGI Symbol;Acc:MGI:2442605]	-	18	37	54	57	69	51	67	85	21	30	49	45	42	42	22	26	0.322972292258707	0.600550694022062	0.879837003507092
ENSMUSG00000044791	916.940476791502	920.481671768458	988.822774794194	990.03623179472	1061.83873227	1010.02988309987	1086.42276015757	1127.6247074808	846.815198042286	846.946799558876	909.094153172001	958.729198796169	835.685843626929	851.60489918318	966.634157154492	913.282930623135	1012.77465476964	891.099147519634	0.186199211527381	0.00019817454580313	0.0196113530526777	Setd2	9	110361665	110447701	+	10754	protein_coding	SET domain containing 2 [Source:MGI Symbol;Acc:MGI:1918177]	-	759	839	902	986	1092	1034	1004	1176	837	785	983	1101	1220	879	948	848	6.38509474435567	6.38473268721758	6.89045356225392
ENSMUSG00000036501	689.819515478192	831.615145650168	823.288141763237	775.160213940693	815.826645031619	854.715810166722	754.219784691061	843.800801516248	665.716129404808	675.399613406187	669.566802539704	722.747715713733	690.46830358684	739.220179837049	725.995274149788	763.582072891277	798.555757279742	706.587011441173	0.178578925771822	0.000222741162533146	0.0209798386445184	Fam13b	18	34575404	34639884	-	9061	protein_coding	family with sequence similarity 13, member B [Source:MGI Symbol;Acc:MGI:2447834]	-	571	758	751	772	839	875	697	880	658	626	724	830	1008	763	712	709	5.70105958326624	6.84610988656017	6.80887108146381
ENSMUSG00000037270	1500.44805293155	1630.31676310838	1597.24477037155	1540.27949246765	1721.11223087719	1600.0279966321	1616.64900764483	1683.76614484379	1376.95995762909	1438.1911895694	1504.67567366312	1543.89361441018	1543.96384552057	1426.1233351509	1483.59989310104	1418.38870239466	1611.23055735963	1466.97452642987	0.134638181110529	0.000224004686280872	0.0209798386445184	4932438A13Rik	3	36917253	37107182	+	32279	protein_coding	RIKEN cDNA 4932438A13 gene [Source:MGI Symbol;Acc:MGI:2444631]	-	1242	1486	1457	1534	1770	1638	1494	1756	1361	1333	1627	1773	2254	1472	1455	1317	3.48094471737723	3.76746761679983	3.70809442450359
ENSMUSG00000102697	463.906644384633	511.256804581765	464.812479504144	498.030396521482	499.803212808405	456.174038111839	471.793150825398	505.321616362571	326.787704859807	400.276767689609	344.031561525925	446.71033513391	439.762550498761	433.06870299759	467.002578034554	400.638266735621	483.88729288753	407.284808434472	0.247469046376868	0.000227547394672708	0.0210056811350851	Pcdhac2	18	37276556	37320710	+	5888	protein_coding	protocadherin alpha subfamily C, 2 [Source:MGI Symbol;Acc:MGI:1891443]	-	384	466	424	496	514	467	436	527	323	371	372	513	642	447	458	372	5.90009528104493	6.47692556209058	5.91574383804313
ENSMUSG00000040720	736.935034048506	725.1947378295	725.721371301282	753.070156030466	797.351428993954	697.448101096045	763.958634134704	799.69303234608	658.634042921778	652.742437876586	665.867538437274	717.523033431465	643.204104234169	684.965487738917	704.582492187504	653.729644915381	749.921561972567	672.656097717884	0.157869721625156	0.000234052684783657	0.0213309629729255	Virma	4	11485958	11550684	+	7138	protein_coding	vir like m6A methyltransferase associated [Source:MGI Symbol;Acc:MGI:1913435]	-	610	661	662	750	820	714	706	834	651	605	720	824	939	707	691	607	7.73123534071732	7.57836827679173	7.61890837161044
ENSMUSG00000021767	1052.24658140369	1054.33001974909	1120.37347654065	1152.6993854973	1174.6347880789	1066.68533108807	1062.61668373977	1164.06156027355	905.49534318739	936.496588556821	1057.98953329478	1074.54298938644	954.188836206813	1029.87031607704	963.575188302738	996.210743899057	1105.95597829638	989.796192363885	0.160429364963348	0.0002362442948497	0.0213309629729255	Kat6b	14	21531502	21722546	+	16826	protein_coding	K(lysine) acetyltransferase 6B [Source:MGI Symbol;Acc:MGI:1858746]	-	871	961	1022	1148	1208	1092	982	1214	895	868	1144	1234	1393	1063	945	925	4.68309397223238	4.67404935072833	4.98977905826936
ENSMUSG00000034320	169.132630765231	171.150346598188	151.283307008424	182.74502453006	205.172135997225	143.592256108009	165.56044054194	208.073606737529	163.89971575012	135.943053177603	123.925347431382	120.167692492163	132.202760508194	118.197722070931	170.282599414346	114.160366327892	174.588718535826	134.847407146579	0.37618847901542	0.000249893872768602	0.0220799086153401	Slc26a2	18	61325991	61344684	-	12370	protein_coding	solute carrier family 26 (sulfate transporter), member 2 [Source:MGI Symbol;Acc:MGI:892977]	-	140	156	138	182	211	147	153	217	162	126	134	138	193	122	167	106	1.02389150121071	1.03206176557155	0.916475145501693
ENSMUSG00000028991	1816.96769050648	2156.93321417972	2181.54913729539	2052.36719856836	2281.20299075587	2174.39702106414	2198.81578549819	2208.26505214991	1924.30407010326	2052.09275510953	1860.72984352194	1981.02536535993	1822.06913446527	1813.65685013756	1960.79903397478	1937.49527381017	2133.81226125226	1919.0215408103	0.154395285107793	0.000255320505366001	0.02239939469062	Mtor	4	148533068	148642140	+	10109	protein_coding	mechanistic target of rapamycin kinase [Source:MGI Symbol;Acc:MGI:1928394]	-	1504	1966	1990	2044	2346	2226	2032	2303	1902	1902	2012	2275	2660	1872	1923	1799	13.4596957141759	15.9157133037557	16.1717189333463
ENSMUSG00000020315	11840.4922437859	13422.1367966809	14059.4812491525	13023.0932316202	14637.2330007878	13708.6647770055	12995.953535351	13794.2253756963	11593.3755727199	12471.1567593644	12393.4595591638	12809.1793953603	11793.4452210859	12494.0805231698	12230.7771255993	12181.7726748565	13435.16002626	12245.905853915	0.133881265929178	0.000260303635431333	0.0226757462696168	Sptbn1	11	30049395	30218175	-	17492	protein_coding	spectrin beta, non-erythrocytic 1 [Source:MGI Symbol;Acc:MGI:98388]	-	9801	12234	12825	12970	15053	14034	12010	14386	11459	11559	13401	14710	17217	12896	11995	11311	50.690493884404	57.2373868445459	60.2322670806457
ENSMUSG00000038630	311.687276695926	405.933514367496	442.887362546402	329.342681570657	398.675714496977	410.263588880026	416.606337311418	430.530181682722	241.802667063448	333.384154221265	366.227146140501	360.503077476489	298.654940837165	253.834452316261	357.899355655303	247.706455239765	393.240832193953	307.501531118774	0.35461104596711	0.000271744050895654	0.0230032990881943	Zkscan16	4	58943628	58958355	+	2794	protein_coding	zinc finger with KRAB and SCAN domains 16 [Source:MGI Symbol;Acc:MGI:3510405]	zf-C2H2	258	370	404	328	410	420	385	449	239	309	396	414	436	262	351	230	8.35389296056326	10.8374251941991	11.8786276237429
ENSMUSG00000039318	1238.29247524544	1258.39389453924	1251.92417828711	1182.82219173852	1306.87843971692	1238.60531119017	1233.58759619485	1431.58476893609	1151.34491681257	1157.67377825054	1134.74926342019	1177.29507427104	1154.20544796014	1116.09652316157	1163.42781995071	1173.91320091889	1267.76110698104	1153.58825309321	0.136985114277741	0.000297531379241063	0.0245364210747463	Rab3gap2	1	184936314	185018956	+	10800	protein_coding	RAB3 GTPase activating protein subunit 2 [Source:MGI Symbol;Acc:MGI:1916043]	-	1025	1147	1142	1178	1344	1268	1140	1493	1138	1073	1227	1352	1685	1152	1141	1090	8.58609544757002	8.69141431268855	8.68667659818537
ENSMUSG00000031309	1095.73782931475	1155.26483953777	1167.5124779998	1105.50698905272	1316.60223763148	1267.90985325303	1282.28184341307	1282.96076412357	924.718149355614	1102.64920910722	1049.66618906431	1119.8235691661	1084.33663152576	1079.28083923784	1109.38603690305	1093.13935681896	1209.22210429077	1070.37499764736	0.176663721998729	0.00030187557945951	0.0245671113020667	Rps6ka3	X	157993303	158151240	+	8322	protein_coding	ribosomal protein S6 kinase polypeptide 3 [Source:MGI Symbol;Acc:MGI:104557]	-	907	1053	1065	1101	1354	1298	1185	1338	914	1022	1135	1286	1583	1114	1088	1015	9.85996055899049	10.3550321161752	10.5131582348486
ENSMUSG00000092492	120.809021975165	125.071407129445	127.165678354907	96.3929799718997	129.326512263654	158.244527139439	153.657402333043	104.516235642353	95.1023042006868	106.81239892526	103.57939486802	107.976767166871	82.1986075698618	74.6002016349316	106.044253527497	85.0817824519194	126.897970601238	95.174463793131	0.416995508252154	0.000312686396180242	0.0251164332516207	B230208B08Rik	4	78130192	78133846	+	2163	lncRNA	RIKEN cDNA B230208B08 gene [Source:MGI Symbol;Acc:MGI:2442149]	-	100	114	116	96	133	162	142	109	94	99	112	124	120	77	104	79	4.18253017303231	4.31319529076924	4.40567822396192
ENSMUSG00000002265	4773.16445823877	5653.44702577218	6147.80279495104	5370.89635280928	6011.25187078125	5830.62705244019	5271.96383215904	5990.02682621818	4976.68334428913	4777.42729738434	4937.59276071751	5566.8989717565	4846.97789303619	4893.57946049402	5059.53448080231	5038.13390265923	5631.14752667124	5012.1035138924	0.168220472221072	0.000327018073653453	0.0259308562249565	Peg3	7	6706891	6733430	-	13616	protein_coding	paternally expressed 3 [Source:MGI Symbol;Acc:MGI:104748]	zf-C2H2	3951	5153	5608	5349	6182	5969	4872	6247	4919	4428	5339	6393	7076	5051	4962	4678	26.2514374497844	30.9714394352885	33.8352793918877
ENSMUSG00000051344	688.61142525844	887.568143576498	944.972540878708	848.459042460992	884.865610224998	871.321717335675	747.727218395299	905.168132535611	710.232101583853	793.001143536018	712.108339717641	804.601071469265	691.838280379671	746.970850136782	662.776584546857	721.579673959317	847.336728833278	730.388505666175	0.215713086766674	0.000350997954563306	0.0274768049683236	Plekhm3	1	64825142	64995983	-	10921	protein_coding	pleckstrin homology domain containing, family M, member 3 [Source:MGI Symbol;Acc:MGI:2443627]	-	570	809	862	845	910	892	691	944	702	735	770	924	1010	771	650	670	4.72180503217038	6.06229275311568	6.4841964410913
ENSMUSG00000055254	8961.61325011773	9010.62690135202	9147.15879477023	9012.74362737262	9501.12294231698	8633.11809171827	9832.9916549321	10492.854739764	8131.24700915872	8458.67886438419	9094.64079582244	8499.68729286958	8477.41639403842	8285.46655041474	8629.35113080007	8564.18144376789	9324.02875029299	8517.58368515701	0.13058061823638	0.000397324299422991	0.0294305484063617	Ntrk2	13	58954383	59281784	+	19292	protein_coding	neurotrophic tyrosine kinase, receptor, type 2 [Source:MGI Symbol;Acc:MGI:97384]	-	7418	8213	8344	8976	9771	8838	9087	10943	8037	7840	9834	9761	12376	8552	8463	7952	34.7860548856244	34.8397764788599	35.5310749653675
ENSMUSG00000048078	1549.97975194137	1865.09993087769	1882.27129082221	1823.4338711351	2053.66611955516	1713.33889260849	1868.77699879693	1929.23546892124	1464.98017534675	1715.4718615269	1756.22563262831	1766.81339178695	1467.93013351845	1614.07708991943	1551.91686412356	1499.16254649458	1835.72529058227	1604.57221191812	0.194789002761794	0.000401659144243514	0.0294882116184713	Tenm4	7	95820453	96560300	+	21021	protein_coding	teneurin transmembrane protein 4 [Source:MGI Symbol;Acc:MGI:2447063]	-	1283	1700	1717	1816	2112	1754	1727	2012	1448	1590	1899	2029	2143	1666	1522	1392	5.52165014821226	6.61829832810781	6.71008818410804
ENSMUSG00000057738	14398.0192390002	15975.1294667706	16509.6130691802	15427.8972632108	16220.2673012782	16761.2212418866	15517.233446872	15846.1955066563	13947.6634650071	15934.4678760319	14121.0158949983	15130.679889448	14079.9364883209	14636.1720272586	14216.0479103881	14351.8966196744	15831.9470668569	14552.2350213909	0.121754813148966	0.00040670052569683	0.0295934441345281	Sptan1	2	29855572	29921463	+	13431	protein_coding	spectrin alpha, non-erythrocytic 1 [Source:MGI Symbol;Acc:MGI:98386]	-	11918	14561	15060	15365	16681	17159	14340	16526	13786	14769	15269	17376	20555	15107	13942	13326	80.2769075456457	88.7224739495636	92.1144848230356
ENSMUSG00000033319	473.571366142647	468.469217932219	477.96754967879	402.641510090956	468.687059481812	452.266765836791	520.487398043616	496.691835437973	425.936915622225	402.434593930523	357.903801910035	391.851171170096	439.762550498761	435.006370572523	419.078732690397	383.406513327637	470.0978378306	406.922581215275	0.206317924703758	0.000418025688367155	0.0302396360532264	Fem1c	18	46634813	46659038	-	5726	protein_coding	fem 1 homolog c [Source:MGI Symbol;Acc:MGI:2444737]	-	392	427	436	401	482	463	481	518	421	373	387	450	642	449	411	356	6.19341705133323	6.10277448472918	6.25527562015266
ENSMUSG00000059588	83.3582251628638	80.0895852671006	106.336817245052	92.3766058064038	97.2379791456041	74.2381732259095	81.1570786970295	102.598506547998	91.0553976389555	77.681744672916	65.6619378181201	58.3422854853255	47.9491877490861	45.5351880109323	61.1793770350945	70.0039982199337	89.6741213872452	64.6761395787954	0.482608670990748	0.000428250487781686	0.0303557610109974	Calcrl	2	84160970	84255755	-	4882	protein_coding	calcitonin receptor-like [Source:MGI Symbol;Acc:MGI:1926944]	-	69	73	97	92	100	76	75	107	90	72	71	67	70	47	60	65	1.27863597036984	1.22370257950289	1.63224468817132
ENSMUSG00000068270	118.392841535662	133.848347980634	169.919656422506	116.474850799379	140.995069761126	100.612261082483	130.933420297874	112.187152019774	131.524463256269	80.9184840342875	98.9553147399838	60.0838462460814	80.1436423806153	76.5378692098649	110.12287866317	95.8516283319092	127.92044998743	91.7672658577727	0.482763695982187	0.000430049597712357	0.0303557610109974	Shroom4	X	6311908	6549502	+	8880	protein_coding	shroom family member 4 [Source:MGI Symbol;Acc:MGI:2685570]	-	98	122	155	116	145	103	121	117	130	75	107	69	117	79	108	89	0.998409516777423	1.1243399838983	1.43393688816072
ENSMUSG00000040584	721.229861191735	737.263031499885	651.175973644957	575.345599207276	686.500132767965	540.180392025368	621.122175627933	699.012254892437	635.364330191823	524.351776542183	591.882256388688	547.720859257757	465.79210956255	529.952081744254	572.027175278133	552.493093643477	653.978677607194	552.447960326108	0.244216592563344	0.000431900884230844	0.0303557610109974	Abcb1a	5	8710077	8798575	+	5480	protein_coding	ATP-binding cassette, sub-family B (MDR/TAP), member 1A [Source:MGI Symbol;Acc:MGI:97570]	-	597	672	594	573	706	553	574	729	628	486	640	629	680	547	561	513	9.8557431026798	10.0355113173319	8.90465691396174
ENSMUSG00000041771	538.808238009236	720.806267403905	638.020903470311	646.636240644827	729.284843592031	641.769471176613	594.069816062256	674.081776665821	535.203392788972	572.902866962756	646.446401899521	601.709242841192	529.496030429193	532.858583106654	475.1598283059	437.255742727586	647.934694628125	541.379011132722	0.25913014213478	0.000439155009091452	0.0305947344625971	Slc24a4	12	102094992	102233350	+	4522	protein_coding	solute carrier family 24 (sodium/potassium/calcium exchanger), member 4 [Source:MGI Symbol;Acc:MGI:2447362]	-	446	657	582	644	750	657	549	703	529	531	699	691	773	550	466	406	8.92277419916835	11.8901025957978	10.5731338801225
ENSMUSG00000056004	823.917529870625	949.006729534822	969.090169532225	851.471323085114	1027.80543956904	937.745346011489	1042.05689046986	920.509965290452	748.6777139203	826.44745027019	882.274488429389	859.460235433078	835.685843626929	829.321722071447	874.865091601851	779.736841711262	940.200424170453	829.558673383056	0.18046019994696	0.000448929366183651	0.030848127348434	Elapor2	5	9316118	9531825	+	7918	protein_coding	endosome-lysosome associated apoptosis and autophagy regulator family member 2 [Source:MGI Symbol;Acc:MGI:2443264]	-	682	865	884	848	1057	960	963	960	740	766	954	987	1220	856	858	724	7.79227873860999	8.94028576134856	9.17166265276388
ENSMUSG00000026235	3034.72263201614	3368.15105164382	3452.10966499658	3367.72973776824	3210.79807138785	3535.10459084956	3383.70913447482	3262.05718949804	2910.73754452528	2956.22195005264	2552.49223067622	2973.71499899084	3049.56834084187	3181.65015804046	3302.66670361118	2976.78540122918	3326.79775907938	2987.97966599596	0.155186872078369	0.000451314768502832	0.030848127348434	Epha4	1	77343822	77491725	-	8054	protein_coding	Eph receptor A4 [Source:MGI Symbol;Acc:MGI:98277]	-	2512	3070	3149	3354	3302	3619	3127	3402	2877	2740	2760	3415	4452	3284	3239	2764	28.2165304989365	31.1944649283749	32.1197635925765
ENSMUSG00000023977	1507.69659425006	1583.14070603324	1663.02012124478	1536.26311830215	1769.73122045	1731.89843591497	1584.18617616602	1676.09522846637	1419.45247652727	1472.71640942403	1559.23981917395	1546.50595555131	1533.00403117792	1453.25068119997	1430.57776633729	1470.08396261861	1631.50395010345	1485.60388775129	0.135166034451917	0.000461587846572762	0.030848127348434	Ubr2	17	47239221	47321482	-	9814	protein_coding	ubiquitin protein ligase E3 component n-recognin 2 [Source:MGI Symbol;Acc:MGI:1861099]	-	1248	1443	1517	1530	1820	1773	1464	1748	1403	1365	1686	1776	2238	1500	1403	1365	11.5044042488359	12.0329210689943	12.6984534686705
ENSMUSG00000030754	855.327875584168	967.657728843599	873.715910766045	854.483603709236	935.429359380712	965.096251936824	932.765357824526	1011.60209727232	849.850377963584	801.632448499675	713.957971768855	787.185463861705	836.370832023344	826.415220709047	840.19677794863	906.821023095141	924.509773164679	820.303764483748	0.174088026620461	0.000462737793869178	0.030848127348434	Copb1	7	113814794	113853946	-	5582	protein_coding	coatomer protein complex, subunit beta 1 [Source:MGI Symbol;Acc:MGI:1917599]	-	708	882	797	851	962	988	862	1055	840	743	772	904	1221	853	824	842	11.4746389055937	12.9309235309762	11.7295079515876
ENSMUSG00000090053	107.520029557897	173.344581810985	180.882214901377	143.585376416476	206.144515788681	145.545892245533	142.836458506772	187.937451246801	93.0788509198211	90.628702118402	156.293908327638	163.706711511062	86.9935263447704	99.7898801090643	91.7690655526417	118.468304679888	160.974565059315	112.591118695411	0.51670560771464	0.00046516936310848	0.030848127348434	Pakap	4	57434247	57712016	+	3616	protein_coding	paralemmin A kinase anchor protein [Source:MGI Symbol;Acc:MGI:5141924]	-	89	158	165	143	212	149	132	196	92	84	169	188	127	103	90	110	2.22667681421441	3.57585134150741	3.74858037491629
ENSMUSG00000035352	6.04045109875825	9.87405845758775	10.9625584788713	8.03274833099164	13.6133170803846	11.7218168251436	5.4104719131353	4.79432273588777	4.04690656173135	4.31565248182867	1.84963205121465	2.61234114113398	2.05496518924655	0.968833787466644	6.11793770350945	3.23095376399694	8.80621811509503	3.14965283501603	1.52043215010645	0.000465496129430948	1	Ccl12	11	81992671	81994226	+	537	protein_coding	chemokine (C-C motif) ligand 12 [Source:MGI Symbol;Acc:MGI:108224]	-	5	9	10	8	14	12	5	5	4	4	2	3	3	1	6	3	0.842347557194497	1.37157327461539	1.52980832184384
ENSMUSG00000030102	8954.36470879922	9302.46018465406	10005.5271236659	9240.67286126451	10625.1939812402	9399.92027569642	9506.19915137872	9841.78571223042	8487.37478659108	8634.54170301871	8975.33952851909	9641.28037154513	8801.41590554296	8463.7319673086	8771.08335426471	8684.80371762378	9609.51549986617	8807.44641680176	0.125747148065339	0.000466060543099908	0.030848127348434	Itpr1	6	108190057	108528070	+	18319	protein_coding	inositol 1,4,5-trisphosphate receptor 1 [Source:MGI Symbol;Acc:MGI:96623]	-	7412	8479	9127	9203	10927	9623	8785	10264	8389	8003	9705	11072	12849	8736	8602	8064	36.6040592874944	37.8785776768753	40.9296086970506
ENSMUSG00000096054	6051.32391073601	6726.42804483005	6655.36925252278	6119.95013467426	7002.10687827495	6894.38192932197	6997.9043724492	7500.23848802283	5979.30444495808	6291.14240538574	5850.38617799194	6408.94359958202	5732.66788960145	6257.69743324705	6011.89344998195	6300.35983979403	6743.46287635401	6104.04940506778	0.144115919873739	0.000466337899285139	0.030848127348434	Syne1	10	4970917	5501482	-	40491	protein_coding	spectrin repeat containing, nuclear envelope 1 [Source:MGI Symbol;Acc:MGI:1927152]	-	5009	6131	6071	6095	7201	7058	6467	7822	5910	5831	6326	7360	8369	6459	5896	5850	11.1914956746494	12.3914920900396	12.3172295445106
ENSMUSG00000057230	7348.81280674928	8309.56875086329	8502.5603562126	7857.0319612512	8413.02995567767	8495.38674402283	8346.19397320251	8601.97385272984	7103.33274247896	7414.29096378165	7607.53662664586	8134.8303134912	7458.15366017213	7655.72458856142	7711.66047527366	7494.7357478849	8234.31980008865	7572.53313978622	0.120982940754401	0.000469635519995475	0.0309010179911917	Aak1	6	86826499	86980205	+	21453	protein_coding	AP2 associated kinase 1 [Source:MGI Symbol;Acc:MGI:1098687]	-	6083	7574	7756	7825	8652	8697	7713	8971	7021	6872	8226	9342	10888	7902	7563	6959	25.6522453946057	28.8926953614368	29.7003161601947
ENSMUSG00000018068	390.213140979783	431.167219314665	380.400779216835	386.576013428973	429.79186782357	427.846314117742	456.643829468619	406.558568003283	363.209863915389	336.620893582636	378.249754473396	371.823222421403	358.93391972173	323.590485013859	389.508700456768	367.251744507652	413.649716544184	361.148573011604	0.19603170473836	0.000481025200818908	0.0313631671738908	Ints2	11	86101507	86148401	-	10609	protein_coding	integrator complex subunit 2 [Source:MGI Symbol;Acc:MGI:1917672]	-	323	393	347	385	442	438	422	424	359	312	409	427	524	334	382	341	2.75437885084254	3.03157900994026	2.68699173234102
ENSMUSG00000110631	62.8206914270858	91.060761331087	48.2352573070338	25.1023385343489	91.4037003968679	82.0527177760053	68.1719461055048	23.9716136794389	24.2814393703881	49.6300035410297	42.541537177937	26.9941917917177	27.3995358566206	16.4701743869329	25.491407097956	45.2333526959572	61.6023783196715	32.2552052398174	0.937437392076168	0.000498576549428435	1	Gm42047	8	122559986	122567917	+	5647	lncRNA	predicted gene, 42047 [Source:MGI Symbol;Acc:MGI:5624932]	-	52	83	44	25	94	84	63	25	24	46	46	31	40	17	25	42	0.83306935318219	1.20284895466388	0.640097592146736
ENSMUSG00000009569	3874.34533474354	4543.16400809676	4595.50451434286	4411.98702079716	4334.86911031103	4306.79086517152	4205.01877088876	4591.04345188613	3673.57943141164	4210.99790914432	3875.9039633203	4191.93675113965	4020.88188695908	4025.50438692391	3871.63491003756	3978.38106806823	4357.84038452972	3981.10253837559	0.130630801892624	0.000509070754941949	0.0323589919829026	Mrtfb	16	13074345	13235393	+	8990	protein_coding	myocardin related transcription factor B [Source:MGI Symbol;Acc:MGI:3050795]	-	3207	4141	4192	4394	4458	4409	3886	4788	3631	3903	4191	4814	5870	4155	3797	3694	32.2726680033485	37.6960920468163	38.3065365131919
ENSMUSG00000025261	4736.92175164622	4637.51612224704	5152.40248506952	4889.93554649116	5119.57960201606	4734.63717928926	4951.66389490143	4902.67442971884	4362.5652735464	4477.48944989724	4817.36667738856	4791.03365283971	4279.80750080414	4494.41994005776	4518.09699404173	4524.41225418372	4890.66637642244	4533.14896784491	0.10972832398005	0.000522408488400471	0.0328030101599686	Huwe1	X	150583803	150718413	+	23507	protein_coding	HECT, UBA and WWE domain containing 1 [Source:MGI Symbol;Acc:MGI:1926884]	-	3921	4227	4700	4870	5265	4847	4576	5113	4312	4150	5209	5502	6248	4639	4431	4201	15.0902083841827	14.7158662170427	16.4252487493158
ENSMUSG00000106019	135.306104612185	141.528171225424	132.646957594343	104.425728302891	142.939829344038	105.496351426293	129.851325915247	137.11763024639	102.184390683717	128.390661334403	95.2560506375545	86.2072576574212	86.9935263447704	102.696381471464	87.6904404169687	113.083381739893	128.664012333351	100.312761285774	0.365451667979202	0.000542180709815986	0.0336446924394512	Gm43672	3	22128574	22130306	-	1733	lncRNA	predicted gene 43672 [Source:MGI Symbol;Acc:MGI:5663809]	-	112	129	121	104	147	108	120	143	101	119	103	99	127	106	86	105	5.84675723945826	6.09174812158952	5.73585431785614
ENSMUSG00000048264	1154.93425008258	1267.17083539043	1316.60327331245	1230.01458818309	1254.36993097829	1256.18803642789	1257.39367261264	1286.79622231228	1125.04002416132	1218.09291299614	1101.45588649832	1193.83990149823	1167.22022749204	1133.53553133597	1175.66369535773	1087.75443387897	1252.93385116246	1150.32532665234	0.123529938026962	0.000543814056404406	0.0336446924394512	Dip2c	13	9326564	9718964	+	8235	protein_coding	disco interacting protein 2 homolog C [Source:MGI Symbol;Acc:MGI:1920179]	-	956	1155	1201	1225	1290	1286	1162	1342	1112	1129	1191	1371	1704	1170	1153	1010	10.5024323043607	11.4780779866569	11.9809349078931
ENSMUSG00000070639	2175.77048577272	2231.53721141483	2244.03572062496	2028.26895357539	2316.20866324829	2375.62154322911	2295.12218555199	2301.27491322613	2032.55882062957	2030.51449270039	1937.48957364735	2124.7041281223	1948.79198780214	2076.21080654102	2107.629538859	2208.89538998591	2245.97995958043	2058.34934228596	0.126883115352156	0.000558355802809391	0.0343624939340904	Lrrc8b	5	105563641	105637940	+	6726	protein_coding	leucine rich repeat containing 8 family, member B [Source:MGI Symbol;Acc:MGI:2141353]	-	1801	2034	2047	2020	2382	2432	2121	2400	2009	1882	2095	2440	2845	2143	2067	2051	24.2243678091708	24.7482717445544	25.0018580121216
ENSMUSG00000056342	1386.88757227489	1561.19835390526	1375.80108909835	1378.62043230644	1645.26660714362	1559.97845581286	1545.23077839144	1611.85130380547	1252.51758085585	1268.80182965763	1312.31394033679	1447.23699218822	1348.05716414573	1250.76441961944	1440.77432917647	1417.31171780666	1508.10432409229	1342.22224672335	0.168582940847414	0.000561144415907928	0.0343631506177281	Usp34	11	23256895	23440560	+	18453	protein_coding	ubiquitin specific peptidase 34 [Source:MGI Symbol;Acc:MGI:109473]	-	1148	1423	1255	1373	1692	1597	1428	1681	1238	1176	1419	1662	1968	1291	1413	1316	5.62821278566124	6.31086236727917	5.5871206382801
ENSMUSG00000020900	4699.47095483392	4890.95028932513	5175.42385787515	4722.25192508171	5305.30414218416	5138.06304168795	5131.29156241752	5301.5620813447	4244.19325661576	5032.05079381223	4417.84615432619	4926.0046117983	4566.13265050583	4533.17329155643	4632.29849784057	4492.10271654375	5045.53973184378	4605.47524662488	0.131904507569381	0.000587801035129876	0.0358182207121013	Myh10	11	68582385	68707458	+	10458	protein_coding	myosin, heavy polypeptide 10, non-muscle [Source:MGI Symbol;Acc:MGI:1930780]	-	3890	4458	4721	4703	5456	5260	4742	5529	4195	4664	4777	5657	6666	4679	4543	4171	33.6508908519851	34.8852803220545	37.0848620381248
ENSMUSG00000021756	1217.75494150966	1429.54424113743	1511.73681423636	1338.45669065148	1396.33738053088	1308.93621214104	1329.89399624866	1385.55927067157	1391.12413059515	1199.75138994837	1169.89227239327	1221.70487367032	1114.47612096804	1171.32004904717	1264.37379205862	1221.30052279084	1364.77744339088	1219.24289393397	0.164094714168959	0.000595308792612306	0.0359218037298255	Il6st	13	112600604	112646620	+	11099	protein_coding	interleukin 6 signal transducer [Source:MGI Symbol;Acc:MGI:96560]	-	1008	1303	1379	1333	1436	1340	1229	1445	1375	1112	1265	1403	1627	1209	1240	1134	8.21622422414906	9.60752127373244	10.2068496974211
ENSMUSG00000041992	2058.58573445681	2215.08044731885	2057.67222648415	2166.83386228499	2127.56698370582	2296.49927965939	2329.74920579606	2214.97710398015	1874.72946472205	2045.61927638679	1835.75981083054	1893.94732732213	2072.77488755335	1965.76375476982	2095.39366345199	2130.27551506198	2183.37060546078	1989.28296251233	0.134824669649583	0.000603801744652182	0.0362574154434344	Rapgef5	12	117480099	117723472	+	12785	protein_coding	Rap guanine nucleotide exchange factor (GEF) 5 [Source:MGI Symbol;Acc:MGI:2444365]	-	1704	2019	1877	2158	2188	2351	2153	2310	1853	1896	1985	2175	3026	2029	2055	1978	12.0576996091625	12.9236853870232	12.0607647101617
ENSMUSG00000027254	26483.7537973957	26685.1915404341	28675.8604690316	26991.0384856733	25946.0099754216	27913.553132942	26515.6407518935	28178.1524479068	23211.0325848102	25828.1011906241	25333.4853894615	26777.3674770036	23540.3112312156	26092.6315640517	25610.7068831745	24877.2669981884	27173.6500750873	25158.8629148162	0.11119579562071	0.000617978934250177	0.0369294657810372	Map1a	2	121120081	121141313	+	12166	protein_coding	microtubule-associated protein 1 A [Source:MGI Symbol;Acc:MGI:1306776]	-	21922	24323	26158	26881	26683	28576	24504	29387	22942	23939	27393	30751	34366	26932	25117	23099	163.015148297142	163.613870342653	176.631447529663
ENSMUSG00000037341	49.5316990098176	86.6722909054924	137.031980985892	73.2988285202987	116.685574974725	93.7745346011489	68.1719461055048	98.7630483592881	37.433885696015	60.4191347456014	75.8349140998007	80.9825753751532	63.0189324702274	53.2858583106654	55.061439331585	40.9254143439613	90.4912379327709	58.3702692966262	0.629594830802391	0.000640845180244565	0.0379294491848099	Slc9a7	X	19971993	20158046	-	3820	protein_coding	solute carrier family 9 (sodium/hydrogen exchanger), member 7 [Source:MGI Symbol;Acc:MGI:2444530]	-	41	79	125	73	120	96	63	103	37	56	82	93	92	55	54	38	0.970992993023625	1.69244482341503	2.68817758125046
ENSMUSG00000026335	3329.49664563555	3205.77764589682	3167.08314454593	3045.41571098721	3139.81434661156	3044.74192033105	3366.39562435278	3188.22461936537	2914.78445108701	3151.50522485539	2843.80927874253	2662.8464031959	2961.20483770427	2900.68835967513	3067.12610202607	2985.40127793317	3185.86870721578	2935.92074190243	0.118026204057694	0.000671215836655708	0.0391648108463732	Pam	1	97722839	98023371	-	11892	protein_coding	peptidylglycine alpha-amidating monooxygenase [Source:MGI Symbol;Acc:MGI:97475]	-	2756	2922	2889	3033	3229	3117	3111	3325	2881	2921	3075	3058	4323	2994	3008	2772	20.9662091980534	20.1083345220396	19.9573992755657
ENSMUSG00000029765	1487.15906051428	1509.63382640453	1652.05756276591	1390.66955480293	1747.36648524651	1477.92573803686	1545.23077839144	1643.49383386233	1308.16254607966	1400.4292303534	1331.73507687455	1388.02392632252	1469.30011031128	1391.2453188021	1513.16992533467	1372.0783651107	1556.6921050031	1396.76806239861	0.156321245946927	0.000687639960478631	0.0397400380006855	Plxna4	6	32121203	32565127	-	14103	protein_coding	plexin A4 [Source:MGI Symbol;Acc:MGI:2179061]	-	1231	1376	1507	1385	1797	1513	1428	1714	1293	1298	1440	1594	2145	1436	1484	1274	7.89663654032122	7.98468372759622	8.77835320660158
ENSMUSG00000061186	33.8265261530462	38.3991162239523	36.1764429802754	38.1555545722103	52.5085087386262	24.4204517190492	35.709114626693	49.8609564532328	25.293166010821	28.0517411318863	21.2707685889685	17.4156076075598	23.2896054781275	30.033847411466	29.570032233629	26.9246146999745	38.6320839333857	25.2311728953041	0.627518483223192	0.000754096023362749	1	Sfmbt2	2	10375321	10600064	+	9128	protein_coding	Scm-like with four mbt domains 2 [Source:MGI Symbol;Acc:MGI:2447794]	-	28	35	33	38	54	25	33	52	25	26	23	20	34	31	29	25	0.277509593995978	0.313792965434758	0.2969953250591
ENSMUSG00000001131	3.62427065925495	9.87405845758775	20.8288611098555	6.02456124824373	13.6133170803846	11.7218168251436	11.9030382088977	21.0950200379062	7.08208648302987	2.15782624091433	10.1729762816806	3.48312152151197	3.42494198207758	5.81300272479986	3.05896885175472	3.23095376399694	12.3356179534092	4.80298473122073	1.36682510657171	0.000759627680670479	1	Timp1	X	20736405	20740974	+	888	protein_coding	tissue inhibitor of metalloproteinase 1 [Source:MGI Symbol;Acc:MGI:98752]	-	3	9	19	6	14	12	11	22	7	2	11	4	5	6	3	3	0.305635566360436	0.829431135662684	1.75772908871314
ENSMUSG00000056492	730.894582949748	701.05815048873	752.031511650573	692.824543548029	760.400996918624	695.494464958521	695.7866880292	809.281677817856	688.985842134763	596.638955612813	694.536835231101	683.562598596724	526.071088447116	619.084790191185	694.385929348322	564.339924111466	729.72157704516	633.450745459186	0.205603185866491	0.000774401603238451	0.0427329053768138	Adgrf5	17	43671342	43770448	+	9010	protein_coding	adhesion G protein-coupled receptor F5 [Source:MGI Symbol;Acc:MGI:2182928]	-	605	639	686	690	782	712	643	844	681	553	751	785	768	639	681	524	6.07471889276657	5.80399270158279	6.25475970274668
ENSMUSG00000041134	64.0287816468374	85.5751732990938	85.5079561351963	94.3847928891518	75.8456237335712	74.2381732259095	108.209438262706	127.528984774615	62.727051706836	52.8667429024012	54.5641455108322	93.1735007004451	58.9090020917343	48.4416893733322	69.3366273064404	62.4651061039409	89.4148654958851	62.8104832119953	0.510045044739453	0.000774875015729944	0.0427329053768138	Cyyr1	16	85218421	85350285	-	8894	protein_coding	cysteine and tyrosine-rich protein 1 [Source:MGI Symbol;Acc:MGI:2152187]	-	53	78	78	94	78	76	100	133	62	49	59	107	86	50	68	58	0.539106224990163	0.717708794699799	0.72045818943952
ENSMUSG00000024477	373.29987790326	387.282515058719	358.475662259092	357.457300729128	369.504320753296	395.611317848597	407.949582250402	392.17559979562	340.951877825867	351.725677269037	330.159321141815	337.862787586661	339.06925622568	347.811329700525	329.348979705592	313.402515107703	380.219522074764	336.29146807036	0.17690232684033	0.000793241951328686	0.0431868033764163	Pggt1b	18	46368418	46414060	-	11749	protein_coding	protein geranylgeranyltransferase type I, beta subunit [Source:MGI Symbol;Acc:MGI:1917514]	-	309	353	327	356	380	405	377	409	337	326	357	388	495	359	323	291	2.3793217670943	2.45880785607633	2.28643128357695
ENSMUSG00000005580	1232.25202414668	1392.24224251987	1314.41076161667	1350.50581314797	1187.27572536783	1289.3998507658	1307.17001421349	1330.90399148245	1019.8204535563	1097.25464350494	1060.7639813716	1238.2497008975	1145.30059880674	1203.29156403357	1308.2190122671	1198.68384644286	1300.52005290759	1158.94797511008	0.166281307513449	0.000793855256193881	0.0431868033764163	Adcy9	16	4105393	4238362	-	5197	protein_coding	adenylate cyclase 9 [Source:MGI Symbol;Acc:MGI:108450]	-	1020	1269	1199	1345	1221	1320	1208	1388	1008	1017	1147	1422	1672	1242	1283	1113	17.7559149885593	19.9829543263524	18.9529916399334
ENSMUSG00000033799	419.207306253822	465.177865113023	470.29375874358	394.608761759964	519.250808637526	465.942218799459	484.778283416923	534.087552777898	374.33885696015	427.249595701038	452.235036521982	415.362241440302	378.79858321778	369.125673024791	392.567669308523	423.254943083599	469.168319437774	404.116574907271	0.217659040468327	0.000835015459714844	0.0445221605028992	Tasor2	13	3616035	3661108	-	12454	protein_coding	transcription activation suppressor family member 2 [Source:MGI Symbol;Acc:MGI:2145274]	-	347	424	429	393	534	477	448	557	370	396	489	477	553	381	385	393	2.52067129372194	2.78617111638053	2.82982601997856
ENSMUSG00000024548	381.756509441521	443.23551298505	550.320435639341	507.067238393847	597.041191954009	507.945395756223	496.681321625821	532.169823683543	394.573389768807	409.986985773724	409.693499344045	479.799989588273	406.198119074401	385.595847411724	476.179484589819	415.716050967606	502.027178684919	422.2179208148	0.251681877623322	0.000851129849912807	0.0449934882197496	Setbp1	18	78793595	79152606	-	9953	protein_coding	SET binding protein 1 [Source:MGI Symbol;Acc:MGI:1933199]	-	316	404	502	505	614	520	459	555	390	380	443	551	593	398	467	386	2.87229260877019	3.3218357254793	4.14343965189119
ENSMUSG00000050965	2688.00073894742	3138.8534719065	3183.52698226423	2951.03091809805	3199.12951389038	3108.23509480058	3117.51391634856	3574.64703187792	2629.47753848495	3092.16500323024	2716.18466720871	2979.81046165349	2483.76792540266	2789.27247411647	2804.05478077516	2729.07894598942	3120.11720851671	2777.97647460764	0.16838770371273	0.00089162107500684	0.0461986922992413	Prkca	11	107824213	108234754	-	8992	protein_coding	protein kinase C, alpha [Source:MGI Symbol;Acc:MGI:97595]	-	2225	2861	2904	2939	3290	3182	2881	3728	2599	2866	2937	3422	3626	2879	2750	2534	22.3856298937926	26.0382834305589	26.5308777567029
ENSMUSG00000038128	273.028389663873	333.523752345186	332.165521909801	296.207594705317	389.924296373873	333.094961447831	387.389788980487	416.147213475059	276.201372838165	309.648065571207	273.745543579768	307.385474273431	282.215219323192	309.057978201859	290.602040916699	255.245347355758	345.185189862678	288.01263025751	0.263301479956814	0.000892602058166424	0.0461986922992413	Camk4	18	33067984	33324281	+	3259	protein_coding	calcium/calmodulin-dependent protein kinase IV [Source:MGI Symbol;Acc:MGI:88258]	-	226	304	303	295	401	341	358	434	273	287	296	353	412	319	285	237	6.27364125414167	7.63378657169591	7.63782270191876
ENSMUSG00000026709	251.282765708343	270.988048780464	233.502495599959	227.929233891888	247.956846821291	266.671332772017	305.150615900831	278.070718681491	199.310148165269	213.624797850519	199.760261531182	216.82431471412	229.471112799198	233.488942779461	244.717508140378	226.166763479786	260.194007269535	220.420481182489	0.238893535163413	0.000930588488175542	0.0472328513177369	Dars2	1	160868171	160898228	-	5195	protein_coding	aspartyl-tRNA synthetase 2 (mitochondrial) [Source:MGI Symbol;Acc:MGI:2442510]	-	208	247	213	227	255	273	282	290	197	198	216	249	335	241	240	210	3.62220799801334	3.8910086102387	3.36825804929393
ENSMUSG00000034317	208.999608017035	243.560108620498	293.796567233752	231.945608057384	274.211101190604	207.085430577537	203.433743933887	212.867929473417	206.392234648299	208.230232248233	217.331766017721	174.156076075598	141.107609661596	140.480899182663	190.675725092711	201.396117955809	234.487512138014	184.971332610329	0.346841548370023	0.000934990385977714	0.0472328513177369	Trim59	3	68942621	68952088	-	3352	protein_coding	tripartite motif-containing 59 [Source:MGI Symbol;Acc:MGI:1914199]	-	173	222	268	231	282	212	188	222	204	193	235	200	206	145	187	187	4.66914859253735	5.42000584592942	6.56813527584957
ENSMUSG00000121015	109.9362099974	96.5463493630802	103.04804970139	100.409354137395	103.07225789434	76.1918093634335	97.3884944364354	80.5446219629146	65.7622316281345	58.261308504687	94.3312346119472	80.1117949947753	63.7039208666429	80.4132043597314	73.4152524421133	67.8500290439358	95.8921433570488	72.9811220564959	0.389157242261149	0.000946585620922096	0.0474059276550864	ENSMUSG00000121015	15	101158560	101161299	+	2740	lncRNA	novel transcript, sense intronic to Nr4a1	-	91	88	94	100	106	78	90	84	65	54	102	92	93	83	72	63	3.00459839981193	2.62834820215834	2.81830892226399
ENSMUSG00000039414	688.61142525844	795.410264639013	837.539467785769	725.959630413369	756.5114777528	699.401737233569	749.891407160553	882.15538340335	642.446416674852	639.7954804311	627.950081387374	694.011963161259	700.743129533072	679.152485014117	656.658646843347	761.428103715279	766.935099205858	675.27328834505	0.183893124581067	0.0009876084913514	0.0482874191225961	Heatr5b	17	79060327	79142793	-	8173	protein_coding	HEAT repeat containing 5B [Source:MGI Symbol;Acc:MGI:2444098]	-	570	725	764	723	778	716	693	920	635	593	679	797	1023	701	644	707	6.30941303760341	7.2595098378079	7.67932705966264
ENSMUSG00000010175	239.201863510827	249.045696652491	298.1815906253	233.953795140131	250.873986195659	191.456341477346	228.32191473431	270.39980230407	199.310148165269	192.046535441376	234.903270504261	208.987291290718	156.862342779153	200.548594005595	204.950913067566	207.858025483803	245.179373830017	200.683390092218	0.291607564995019	0.00100544656211917	0.0489660392654102	Prox1	1	189850232	189902911	-	8390	protein_coding	prospero homeobox 1 [Source:MGI Symbol;Acc:MGI:97772]	HPD	198	227	272	233	258	196	211	282	197	178	254	240	229	207	201	193	2.13500468095976	2.21418898956881	2.6632887094374
ENSMUSG00000042680	372.091787683508	399.350808729104	436.309827459079	380.551452180729	374.366219710576	366.306775785738	364.665806945319	415.188348927881	286.318639242493	368.988287196351	360.678249986857	334.379666065149	347.974105379082	306.151476839459	338.525886260856	357.558883215661	388.603878427742	337.571899273239	0.202923855292595	0.00101065436000046	0.0490266448361009	Garem1	18	21260258	21433195	-	6233	protein_coding	GRB2 associated regulator of MAPK1 subtype 1 [Source:MGI Symbol;Acc:MGI:2685790]	-	308	364	398	379	385	375	337	433	283	342	390	384	508	316	332	332	4.47042889683109	4.7791982609145	5.24562511462211
ENSMUSG00000021217	713.981319873225	690.086974424744	596.3631812506	579.361973372772	676.776334853405	578.276296707085	648.174535193609	621.344226571055	467.417707879971	508.168079735326	478.129885238987	510.277302901503	541.825821564673	584.206773842386	642.383458868492	625.728045627407	638.045605280812	544.767134457343	0.228023731206384	0.00102361940287296	0.0494616094278848	Tshz3	7	36397543	36472978	+	5456	protein_coding	teashirt zinc finger family member 3 [Source:MGI Symbol;Acc:MGI:2442819]	zf-C2H2	591	629	544	577	696	592	599	648	462	471	517	586	791	603	630	581	9.79960840117837	9.43467782027255	8.19097957191342
ENSMUSG00000020697	362.427065925495	387.282515058719	418.769733892885	366.494142601494	422.012829491922	388.773591367263	347.352296823286	337.520320606499	316.670438455478	317.200457414407	383.79865062704	347.441371770819	300.709906026411	321.652817438926	301.818260039799	324.172360987693	378.829061970945	326.683032845072	0.213936838301299	0.00103490942815075	0.0496498844996922	Lig3	11	82671934	82695100	+	7284	protein_coding	ligase III, DNA, ATP-dependent [Source:MGI Symbol;Acc:MGI:109152]	-	300	353	382	365	434	398	321	352	313	294	415	399	439	332	296	301	3.72603491114864	3.96602601606821	4.30828803257981
ENSMUSG00000120081	84.5663153826155	113.00311345906	107.433073092939	79.3233897685424	118.630334557637	78.1454455009574	95.2243056711813	119.858068397194	62.727051706836	93.8654414797735	63.8123057669055	69.6624304302394	88.3635031376015	66.8495313351984	81.5725027134593	70.0039982199337	99.5230057287658	74.6070955987434	0.415078897043721	0.00104357073321908	0.0496498844996922	ENSMUSG00000120081	11	31820874	31821796	+	923	lncRNA	novel transcript	-	70	103	98	79	122	80	88	125	62	87	69	80	129	69	80	65	6.86107143552354	9.1324292033528	8.72239358021167
ENSMUSG00000045589	6649.32856951308	6468.60540732637	6607.13399521575	6364.9489587695	6824.1613764385	7316.36733502714	7240.29351415766	6936.42613428243	6000.55070440716	6008.46716782596	5311.21843506287	6504.7294414236	6313.53804976181	6334.23530245692	6613.49065749371	6340.20826955	6800.9081613413	6178.30475349775	0.138564635868314	0.00106382346286999	0.0504195258072865	Frrs1l	4	56957173	56990391	-	6817	protein_coding	ferric-chelate reductase 1 like [Source:MGI Symbol;Acc:MGI:2442704]	-	5504	5896	6027	6339	7018	7490	6691	7234	5931	5569	5743	7470	9217	6538	6486	5887	73.0433584487839	70.7807192243258	72.6305281478547
ENSMUSG00000007379	14.4970826370198	18.6509993087769	7.67379093520993	9.03684187236559	20.4199756205769	5.86090841257181	16.2314157394059	16.3006973020184	3.03517992129852	9.7102180841145	10.1729762816806	0.870780380377992	6.16489556773964	6.78183651226651	6.11793770350945	3.23095376399694	13.5839639784931	5.76059727687302	1.24063604674498	0.00107777704401784	1	Dennd2c	3	103009920	103077085	+	6858	protein_coding	DENN/MADD domain containing 2C [Source:MGI Symbol;Acc:MGI:3036254]	-	12	17	7	9	21	6	15	17	3	9	11	1	9	7	6	3	0.158299435945213	0.202862713845369	0.0838516984807667
ENSMUSG00000046785	2312.28468060466	2347.83167769309	2536.73603201083	2271.25959058789	2651.67969130063	2506.51516444321	2532.10085534732	2971.52123170324	2108.43831866204	2217.16646253948	2139.09946722974	2410.32009288628	2194.0178337189	2313.57508447035	2361.52395355465	2273.51446526585	2516.24111546136	2252.20695979091	0.16044674535659	0.00107822442685439	0.0507456481933721	Epm2aip1	9	111100997	111108161	+	7165	protein_coding	EPM2A (laforin) interacting protein 1 [Source:MGI Symbol;Acc:MGI:1925031]	-	1914	2140	2314	2262	2727	2566	2340	3099	2084	2055	2313	2768	3203	2388	2316	2111	24.1669220248579	24.4426545044973	26.53129598427
ENSMUSG00000036437	478.403727021653	491.50868766659	397.940872783029	376.535078015233	414.233791160274	445.429039355457	425.263092372435	436.283368965787	373.327130319717	378.698505280466	341.257113449103	355.278395194221	362.358861703808	405.941356948524	423.15735782607	372.636667447647	433.199707167557	376.581923521194	0.202404399318516	0.00115873525266626	0.0537621652500163	Npy1r	8	67149844	67159444	+	3454	protein_coding	neuropeptide Y receptor Y1 [Source:MGI Symbol;Acc:MGI:104963]	-	396	448	363	375	426	456	393	455	369	351	369	408	529	419	415	346	10.3721420227287	10.6146693725108	8.63367301636772
ENSMUSG00000062232	2379.93773291075	2524.46761232327	2432.59172646155	2379.70169305627	2305.51248554227	2423.48562859844	2612.17583966172	2674.2732220782	2110.4617719429	2493.36822137651	2254.70147043066	2257.06274593976	2228.26725353967	2299.04257765835	2131.08163338912	2306.90098749382	2466.51824257906	2260.11083272135	0.126482704599499	0.00116252299646659	0.0537621652500163	Rapgef2	3	78969823	79193824	-	14051	protein_coding	Rap guanine nucleotide exchange factor (GEF) 2 [Source:MGI Symbol;Acc:MGI:2659071]	-	1970	2301	2219	2370	2371	2481	2414	2789	2086	2311	2438	2592	3253	2373	2090	2142	12.6839521355133	13.4017087461227	12.9736259749063
ENSMUSG00000019889	1418.29791798844	1329.70653895515	1281.52308618006	1280.21926525179	1256.31469056121	1303.07530372846	1312.58048612662	1184.19771576428	1033.98462652236	1204.0670424302	1179.14043264934	1184.26131731407	1157.63038994222	1217.82407084557	1255.19688550335	1191.14495432687	1295.7393755695	1177.90621494175	0.136766888962283	0.00116477447752663	0.0537621652500163	Ptprk	10	27950816	28473393	+	13328	protein_coding	protein tyrosine phosphatase, receptor type, K [Source:MGI Symbol;Acc:MGI:103310]	-	1174	1212	1169	1275	1292	1334	1213	1235	1022	1116	1275	1360	1690	1257	1231	1106	7.96890620141933	7.44197876103589	7.20544540412991
ENSMUSG00000036523	65.2368718665891	47.1760570751415	57.0053040901309	46.1883029032019	44.7294704069779	42.9799950255266	29.2165483309306	69.9971119439615	34.3987057747165	36.6830460955437	35.1430089730784	45.2805797796556	28.7695126494516	30.033847411466	30.5896885175472	31.2325530519704	50.3162077053075	34.0163677816787	0.56428531028278	0.00116624231387952	1	Greb1	12	16720616	16850887	-	9580	protein_coding	gene regulated by estrogen in breast cancer protein [Source:MGI Symbol;Acc:MGI:2149712]	-	54	43	52	46	46	44	27	73	34	34	38	52	42	31	30	29	0.509945604666514	0.367327748598282	0.445911978905713
ENSMUSG00000038664	2907.87315894222	3220.04017478	3363.31294131772	3196.0297421933	3265.25133970939	3279.17825683393	3082.88689610449	3355.06705057426	2905.67891132311	2918.45999083664	3005.65208322381	3106.0736168083	2986.54940837165	3043.10692643273	2938.64941025237	3040.32749192112	3208.70494505691	2993.06222989622	0.10077391009962	0.00118477631078142	0.05428030727543	Herc1	9	66257732	66416057	+	27464	protein_coding	HECT and RLD domain containing E3 ubiquitin protein ligase family member 1 [Source:MGI Symbol;Acc:MGI:2384589]	-	2407	2935	3068	3183	3358	3357	2849	3499	2872	2705	3250	3567	4360	3141	2882	2823	7.92880801179553	8.74571066873377	9.17704517612464
ENSMUSG00000033871	78.5258642838572	108.614643033465	129.358190050682	111.454383092509	135.16079101239	100.612261082483	87.6496449927919	112.187152019774	55.6449652238061	98.1810939616022	107.27865897045	96.6566222219571	58.9090020917343	62.0053623978652	79.5331901456228	60.3111369279429	107.945366195994	77.3150039926226	0.485152813688683	0.00123745327322406	0.0564844907372015	Ppargc1b	18	61431207	61533502	-	3990	protein_coding	peroxisome proliferative activated receptor, gamma, coactivator 1 beta [Source:MGI Symbol;Acc:MGI:2444934]	-	65	99	118	111	139	103	81	117	55	91	116	111	86	64	78	56	1.47379155307639	2.0305472012915	2.42951965217936
ENSMUSG00000036362	161.884089446721	168.95611138539	203.903587707007	189.773679319677	184.752160376648	145.545892245533	146.082741654653	150.541733906876	160.864535828821	143.495445020803	117.45163525213	134.100178578211	110.283131822898	124.979558583197	156.007411439491	141.084981027866	168.929999505313	136.033359694177	0.318447628987792	0.00126453641189323	0.0574214095623317	P2ry13	3	59115313	59118303	-	2528	protein_coding	purinergic receptor P2Y, G-protein coupled 13 [Source:MGI Symbol;Acc:MGI:1921441]	-	134	154	186	189	190	149	135	157	159	133	127	154	161	129	153	131	4.79538334814886	4.98533608755904	6.04431625009518
ENSMUSG00000053702	1130.77244568754	1199.14954379371	1162.03119876036	1186.83856590401	1261.17658951849	1353.86984330409	1163.25146132409	1232.14094312316	1195.86088899162	1044.38790060254	1033.01950060338	1081.50923242947	1105.57127181464	1099.62634877464	1163.42781995071	1093.13935681896	1211.15382392693	1102.06778999825	0.137459719327926	0.00127271020238162	0.0574577562170098	Nebl	2	17348720	17736275	-	15235	protein_coding	nebulette [Source:MGI Symbol;Acc:MGI:1921353]	-	936	1093	1060	1182	1297	1386	1075	1285	1182	968	1117	1242	1614	1135	1141	1015	5.55813373636737	5.87122188947986	5.7157695632422
ENSMUSG00000097141	64.0287816468374	68.0212915967156	70.1603742647765	86.3520445581601	58.3427874873625	79.1222635697194	51.9405303660989	74.7914346798492	56.656691864239	58.261308504687	62.8874897412981	53.1176032030575	31.5094662351137	57.161193460532	30.5896885175472	31.2325530519704	69.0949385211899	47.6769993223056	0.5410456801574	0.00128745340390029	1	Gm10524	18	82710409	82712301	+	1893	TEC	predicted gene 10524 [Source:MGI Symbol;Acc:MGI:3642791]	-	53	62	64	86	60	81	48	78	56	54	68	61	46	59	30	29	2.53291641049261	2.68035221019221	2.77741428447591
ENSMUSG00000044702	25.3698946147846	31.8164105855605	29.5989078929526	20.0818708274791	32.0885331180494	39.0727227504787	24.8881708004224	25.889342773794	21.2462594490896	18.3415230477718	26.8196647426124	13.9324860860479	10.9598143426482	20.3455095367995	13.2555316909371	17.2317534079837	28.6007316704402	17.7665677879863	0.701522821872775	0.00130457854036373	1	Palb2	7	121706485	121732208	-	7342	protein_coding	partner and localizer of BRCA2 [Source:MGI Symbol;Acc:MGI:3040695]	-	21	29	27	20	33	40	23	27	21	17	29	16	16	21	13	16	0.258762010419023	0.323246929471011	0.302106930787439
ENSMUSG00000038677	103.895758898642	125.071407129445	104.144305549278	157.642685995711	105.017017477252	102.565897220007	111.455721410587	141.911952982278	107.243023885881	94.9443546002307	93.4064185863399	102.752084884603	89.7334799304325	63.9430299727985	96.8673469722329	81.8508286879225	118.9630933329	91.3425709400551	0.383013670300129	0.00131219277233582	0.0588012644446646	Scube3	17	28361115	28393828	+	8844	protein_coding	signal peptide, CUB domain, EGF-like 3 [Source:MGI Symbol;Acc:MGI:3045253]	-	86	114	95	157	108	105	103	148	106	88	101	118	131	66	95	76	0.879721729677889	1.05488935028651	0.882442011972674
ENSMUSG00000053916	2.4161804395033	8.77694085118911	27.4063961971783	3.01228062412186	10.6961777060165	3.90727227504787	34.6270202440659	6.71205183024288	6.07035984259703	0	0.924816025607326	4.35390190188996	2.73995358566206	5.81300272479986	5.0982814195912	2.15396917599796	12.1942900209207	3.39428558451818	1.84042235543304	0.00132655797305612	1	Nanp	2	150871605	150881318	-	1488	protein_coding	N-acetylneuraminic acid phosphatase [Source:MGI Symbol;Acc:MGI:1914561]	-	2	8	25	3	11	4	32	7	6	0	1	5	4	6	5	2	0.121596945756302	0.439984975190241	1.38022020972806
ENSMUSG00000028524	2283.29051533062	2161.32168460532	2251.70951156017	2128.67830771278	2253.00397680365	2309.19791455329	2301.61475184776	2524.6903527185	2014.34774110178	2212.85081005765	2048.46749672023	2015.85658057505	2162.50836748378	2160.49934605062	2107.629538859	2105.50486953801	2276.68837689151	2103.45809379826	0.114508462789817	0.00133214254652939	0.0590630942672707	Sgip1	4	102598494	102830825	+	10136	protein_coding	SH3-domain GRB2-like (endophilin) interacting protein 1 [Source:MGI Symbol;Acc:MGI:1920344]	-	1890	1970	2054	2120	2317	2364	2127	2633	1991	2051	2215	2315	3157	2230	2067	1955	16.8690569499489	15.9056131224554	16.6473512172169
ENSMUSG00000020420	18.1213532962747	25.2337049471687	12.0588143267585	17.0695902033572	17.5028362462087	12.6986348939056	10.8209438262706	14.3829682076633	9.10553976389555	6.473478722743	12.9474243585026	6.09546266264594	5.47990717132412	7.75067029973315	10.1965628391824	9.69286129199082	15.9861057434509	8.46773838875219	0.928428904211718	0.00134475236455636	1	Zfp607a	7	27556952	27580250	+	4546	protein_coding	zinc finger protein 607A [Source:MGI Symbol;Acc:MGI:3584526]	zf-C2H2	15	23	11	17	18	13	10	15	9	6	14	7	8	8	10	9	0.298509000140857	0.414046573661208	0.198780856954059
ENSMUSG00000019806	468.73900526364	504.674098943374	484.545084766113	527.149109221326	520.223188428982	521.620848718891	541.04719131353	488.062054513375	513.957133339882	424.012856339667	414.317579472082	459.77204083958	443.872480877254	487.323395095722	417.039420122561	439.409711903584	507.007572646154	449.963077248791	0.173052902519905	0.0013500935527754	0.0596039387990791	Aig1	10	13522798	13744724	-	9196	protein_coding	androgen-induced 1 [Source:MGI Symbol;Acc:MGI:1913503]	-	388	460	442	525	535	534	500	509	508	393	448	528	648	503	409	408	3.81705453733833	4.09364011279654	3.94852244914008
ENSMUSG00000053477	3905.75568045708	4196.47484447479	4298.41917956545	4002.31685591658	4370.84716259491	4177.85088009494	4251.54882934172	4198.86785209051	3756.54101592713	3843.08853506843	3876.82877934591	3974.24165604515	3905.80383636127	4133.0449373327	3816.57347070598	4026.84537452819	4175.260160567	3916.62095066434	0.0924640861693109	0.00135397791451425	0.0596039387990791	Tcf4	18	69476427	69822150	+	27382	protein_coding	transcription factor 4 [Source:MGI Symbol;Acc:MGI:98506]	bHLH	3233	3825	3921	3986	4495	4277	3929	4379	3713	3562	4192	4564	5702	4266	3743	3739	10.6815958172819	11.4318643853297	11.7636740080454
ENSMUSG00000021198	1206.8821295319	1239.74289523046	1351.68346044483	1190.85494006951	1302.9889205511	1160.45986568922	1178.40078268087	1357.75219880342	945.964408804704	1122.06964527545	1162.49374418841	1224.31721481146	1063.10199123688	1153.88104087277	1174.64403907381	1070.52268047099	1248.59564912516	1114.62434559181	0.163804723288624	0.00136573417299267	0.0596965785156161	Unc79	12	102915118	103150324	+	14265	protein_coding	unc-79 homolog [Source:MGI Symbol;Acc:MGI:2684729]	-	999	1130	1233	1186	1340	1188	1089	1416	935	1040	1257	1406	1552	1191	1152	994	6.33562281914099	6.4827228941805	7.10072356023528
ENSMUSG00000017412	2901.83270784346	3398.87034462298	3626.41434481063	3132.77184908674	3747.55171627158	3651.34594103224	3505.98579971167	3996.54743263605	3109.03596605011	2837.54150680235	2814.21516592309	3463.96435314365	2994.08428073222	3155.49164577886	3251.68388941527	3029.55764604113	3495.16501700192	3081.94680673584	0.181807822191503	0.00139890344146557	0.0606652940847922	Cacnb4	2	52318332	52566843	-	8963	protein_coding	calcium channel, voltage-dependent, beta 4 subunit [Source:MGI Symbol;Acc:MGI:103301]	-	2402	3098	3308	3120	3854	3738	3240	4168	3073	2630	3043	3978	4371	3257	3189	2813	24.2446103534239	28.2864735338527	30.3195959354023
ENSMUSG00000075224	334.640990871207	356.563222079557	379.304523368948	387.580106970347	386.034777208048	426.86949604898	362.501618180065	396.969922531508	279.236552759463	239.518712741491	316.287080757705	403.17131611501	273.995358566206	316.808648501593	369.115574778403	309.094576755707	378.808082157332	313.403477621947	0.274206239901853	0.00140966077429618	0.0606652940847922	Lrrc55	2	84992678	85027541	-	6474	protein_coding	leucine rich repeat containing 55 [Source:MGI Symbol;Acc:MGI:2685197]	-	277	325	346	386	397	437	335	414	276	222	342	463	400	327	362	287	3.87081732422379	4.10829344304141	4.39050734963282
ENSMUSG00000046318	186.045893841754	196.384051545356	155.668330399973	189.773679319677	194.475958291208	168.98952589582	196.941177638125	179.307670322203	109.266477166747	160.758054948118	151.669828199601	118.426131731407	167.137168725386	163.732910081863	162.125349143	160.470703611848	183.448285906765	149.198327950996	0.29736041782355	0.00141234120718082	0.0606652940847922	Ccbe1	18	66178373	66435812	-	10831	protein_coding	collagen and calcium binding EGF domains 1 [Source:MGI Symbol;Acc:MGI:2445053]	-	154	179	142	189	200	173	182	187	108	149	164	136	244	169	159	149	1.28631628261233	1.35249374609767	1.07703816613314
ENSMUSG00000000197	1512.52895512907	1565.58682433086	1574.22339756592	1494.09118956444	1553.86290674675	1588.30617980696	1623.14157394059	1733.62710129702	1328.39707888832	1533.13554416963	1308.61467623437	1469.00650169767	1530.94906598868	1460.03251771223	1476.46229911361	1436.69744039064	1580.6710160477	1442.91189052439	0.131510106467556	0.00142607440130603	0.0610399319866976	Nalcn	14	123514046	123864556	-	14715	protein_coding	sodium leak channel, non-selective [Source:MGI Symbol;Acc:MGI:2444306]	-	1252	1427	1436	1488	1598	1626	1500	1808	1313	1421	1415	1687	2235	1507	1448	1334	7.69732217523932	7.93623459632648	8.01688175902196
ENSMUSG00000052446	170.340720984983	161.2762881406	176.497191509828	163.667247243955	192.531198708296	173.87361623963	178.545573133465	203.279284001642	151.758996064926	148.890010623089	158.143540378853	168.93139379333	147.957493625751	157.919907357063	118.280128934516	118.468304679888	177.5013899953	146.293721932177	0.276805275543921	0.00144527943924433	0.0614367926579118	Zfp961	8	72704882	72747636	+	4334	protein_coding	zinc finger protein 961 [Source:MGI Symbol;Acc:MGI:3583954]	zf-C2H2	141	147	161	163	198	178	165	212	150	138	171	194	216	163	116	110	2.94324088546819	2.77574277610788	3.05174522569572
ENSMUSG00000028874	4.8323608790066	8.77694085118911	5.48127923943566	5.02046770686977	4.86189895728021	4.88409034380984	4.32837753050824	7.67091637742044	0	1.07891312045717	3.6992641024293	2.61234114113398	1.36997679283103	0.968833787466644	3.05896885175472	1.07698458799898	5.73204148568998	1.73316029800898	1.71189233578258	0.00148215559172579	1	Fgr	4	132701406	132729221	+	3863	protein_coding	FGR proto-oncogene, Src family tyrosine kinase [Source:MGI Symbol;Acc:MGI:95527]	-	4	8	5	5	5	5	4	8	0	1	4	3	2	1	3	1	0.093676549461754	0.169479068879906	0.106330192703875
ENSMUSG00000022967	730.894582949748	723.000502616703	701.603742647765	657.68126959994	662.190637981564	605.62720263242	650.338723958863	698.05339034526	626.258790427927	610.664826178757	615.927473054479	556.428663061537	652.793941783986	608.427618529052	569.987862710297	628.958999391405	678.673756591533	608.68102189218	0.154837675144682	0.00148632284026668	0.0625367807282275	Ifnar1	16	91282126	91304329	+	5940	protein_coding	interferon (alpha and beta) receptor 1 [Source:MGI Symbol;Acc:MGI:107658]	-	605	659	640	655	681	620	601	728	619	566	666	639	953	628	559	584	9.21434633397758	9.07924551329438	8.85125461365808
ENSMUSG00000049313	5600.70625876865	5984.77654290457	6738.6846969622	5840.8121301723	6437.15421943899	6105.1129297623	6290.2146462111	6356.31308324001	5493.67565755031	5449.59017142915	4486.28254022114	5946.55921760131	5664.1690499599	6014.52015259293	5623.4044058091	5510.93013679078	6169.22181343251	5523.64141649433	0.159501869605135	0.00151096297145223	0.0631440780140323	Sorl1	9	41876016	42035593	-	11321	protein_coding	sortilin-related receptor, LDLR class A repeats-containing [Source:MGI Symbol;Acc:MGI:1202296]	-	4636	5455	6147	5817	6620	6250	5813	6629	5430	5051	4851	6829	8269	6208	5515	5117	37.0471018241768	39.4330850081507	44.6056351214457
ENSMUSG00000027177	1640.58651842274	1691.7553490667	1634.51746919971	1634.6642853568	1887.38917521618	1754.36525149649	1796.27667516092	1818.96604599582	1634.95025093947	1662.60511862449	1478.78082494611	1654.48272271818	1467.93013351845	1495.8793678485	1600.86036575164	1655.32531175443	1732.31509623942	1581.35176201266	0.133258278877094	0.00151096581181516	0.0631440780140323	Hipk3	2	104256826	104324791	-	7987	protein_coding	homeodomain interacting protein kinase 3 [Source:MGI Symbol;Acc:MGI:1314882]	-	1358	1542	1491	1628	1941	1796	1660	1897	1616	1541	1599	1900	2143	1544	1570	1537	15.3819603529199	15.7997960065436	15.3357586030517
ENSMUSG00000040560	3498.62927640078	3498.70804680526	3456.49468838813	3341.62330569252	3629.8937615054	3659.16048558233	3656.39691889684	3609.16615557631	3043.27373442198	3453.60089858339	3073.16365309314	3396.91426385455	3355.75815403961	3215.55934060179	3422.98614511353	3394.65542137279	3543.75907985595	3294.4889513851	0.105410284093293	0.0015647836126334	0.0645376207956215	Wdr7	18	63841756	64122847	+	10188	protein_coding	WD repeat domain 7 [Source:MGI Symbol;Acc:MGI:1860197]	-	2896	3189	3153	3328	3733	3746	3379	3764	3008	3201	3323	3901	4899	3319	3357	3152	25.7161069545767	25.6162983877103	25.4241439735123
ENSMUSG00000022829	164.300269886224	232.588932556511	254.331356709815	156.638592454337	247.956846821291	168.98952589582	167.724629307194	238.757272247211	145.688636222329	170.468273032232	163.692436532497	182.863879879378	165.082203536139	161.79524250693	158.046724007327	118.468304679888	203.9109282348	158.26321254959	0.364306458083939	0.00156845917540902	0.0645376207956215	Stxbp5l	16	36935304	37205324	-	8521	protein_coding	syntaxin binding protein 5-like [Source:MGI Symbol;Acc:MGI:2443815]	-	136	212	232	156	255	173	155	249	144	158	177	210	241	167	155	110	1.44392270383825	2.03608585162558	2.23670508119461
ENSMUSG00000048304	918.148567011253	860.140203416532	872.619654918158	787.209336437181	825.550442946179	833.225812653958	976.049133129608	884.073112497705	623.223610506628	814.579405945161	717.657235871285	769.769856254145	799.381458616906	801.225542234914	815.725027134593	803.430502647239	869.627032876322	768.124079901359	0.178187247674551	0.00157218222079535	0.0645376207956215	Slitrk3	3	72954598	72965136	-	4848	protein_coding	SLIT and NTRK-like family, member 3 [Source:MGI Symbol;Acc:MGI:2679447]	-	760	784	796	784	849	853	902	922	616	755	776	884	1167	827	800	746	14.1822972377153	13.2343995507718	13.4884411466335
ENSMUSG00000029094	411.958764935312	428.972984101868	436.309827459079	418.707006752939	460.908021150164	417.10131536136	460.972206999128	398.887651625863	423.913462341359	395.96111520778	386.573098703862	372.694002801781	384.278490389104	383.658179836791	347.70279281612	356.481898627662	429.227222298214	381.407880090558	0.170057701239181	0.00157366839524078	0.0645376207956215	Afap1	5	36050663	36161267	+	12651	protein_coding	actin filament associated protein 1 [Source:MGI Symbol;Acc:MGI:1917542]	-	341	391	398	417	474	427	426	416	419	367	418	428	561	396	341	331	2.43851328165022	2.52931367525772	2.58445825147732
ENSMUSG00000041570	2523.7004690612	2728.53148711341	2738.44710802206	2572.48765300007	2833.5147123029	2830.81876327218	2863.2217364312	2901.52411975928	2319.8891865125	2490.13148201514	2350.88233709382	2675.03732852119	2588.57115005423	2552.87702997461	2590.94661743625	2640.7662097735	2749.03075612029	2526.13766767266	0.12219268928516	0.00158205239951278	0.0645874197424854	Camsap2	1	136195861	136273842	-	9195	protein_coding	calmodulin regulated spectrin-associated protein family, member 2 [Source:MGI Symbol;Acc:MGI:1922434]	-	2089	2487	2498	2562	2914	2898	2646	3026	2293	2308	2542	3072	3779	2635	2541	2452	20.5533353611286	22.1347612608431	22.317832060225
ENSMUSG00000041954	39.8669772518044	75.701114841506	62.4865833295666	85.3479510167862	63.2046864446427	52.7481757131463	46.5300584529636	63.2850601137186	51.5980586620748	29.1306542523435	56.4137775620469	53.9883835834355	36.9893734064378	24.2208446866661	32.6290010853837	40.9254143439613	61.1463258955168	40.7369384477937	0.585717307345536	0.00158508878532158	1	Tnfrsf18	4	156110621	156113352	+	1524	protein_coding	tumor necrosis factor receptor superfamily, member 18 [Source:MGI Symbol;Acc:MGI:894675]	-	33	69	57	85	65	54	43	66	51	27	61	62	54	25	32	38	1.958955519822	3.7052278028816	3.07256580861667
ENSMUSG00000062627	611.293651194335	627.551270860021	607.325739729471	617.517527944982	653.43921985846	543.110846231654	573.510022792342	675.999505760176	487.652240688628	521.115037180812	594.65670446551	593.87221941779	539.085867979011	525.107912806921	580.184425549479	495.412910479531	613.71847304643	542.13591482096	0.177928275818121	0.00159288544309926	0.0648157662208484	Mysm1	4	94830277	94867337	-	8946	protein_coding	myb-like, SWIRM and MPN domains 1 [Source:MGI Symbol;Acc:MGI:2444584]	MYB	506	572	554	615	672	556	530	705	482	483	643	682	787	542	569	460	5.11702130418071	5.23260468147106	5.08735654070979
ENSMUSG00000061080	3637.55965167222	3718.13156808499	3626.41434481063	3302.46365757894	3679.48513086966	3611.29640021299	3758.11379086378	3808.60998138925	3198.0679104082	3300.39523547847	3443.09006333607	3485.7338626531	3498.23574049404	3424.82743869459	3395.45542544774	3477.58323464871	3642.75931568531	3402.92361389512	0.0977913769354545	0.00161154006076297	0.0653598378742227	Lsamp	16	39804723	42002042	+	17213	protein_coding	limbic system-associated membrane protein [Source:MGI Symbol;Acc:MGI:1261760]	-	3011	3389	3308	3289	3784	3697	3473	3972	3161	3059	3723	4003	5107	3535	3330	3229	15.8252211893416	16.1126061146267	15.7877498616749
ENSMUSG00000041341	594.380388117811	667.047504690372	755.320279194234	692.824543548029	841.108519609476	775.593546597002	653.585007106744	750.790940440025	626.258790427927	655.979177237958	649.220849976342	636.540458056312	643.889092630584	640.399133515452	594.459613524334	596.649461751435	716.331341162962	630.424572140043	0.185717666679577	0.00164297252253596	0.0664168957639537	Atg2b	12	105582395	105651470	-	13456	protein_coding	autophagy related 2B [Source:MGI Symbol;Acc:MGI:1923809]	-	492	608	689	690	865	794	604	783	619	608	702	731	940	661	583	554	3.30784176577014	3.69775719933962	4.20643854357882
ENSMUSG00000031902	225.912871093558	209.54946282214	203.903587707007	224.916953267766	229.481630783626	183.64179692725	218.583065290666	234.921814058501	214.486047771762	163.994794309489	180.339124993428	169.802174173708	173.987052689541	169.545912806663	212.088507054994	178.779441607831	216.363897743814	182.877881925927	0.244740268181892	0.00168902166683682	0.06777896535525	Nfatc3	8	106785472	106857169	+	11726	protein_coding	nuclear factor of activated T cells, cytoplasmic, calcineurin dependent 3 [Source:MGI Symbol;Acc:MGI:103296]	RHD	187	191	186	224	236	188	202	245	212	152	195	195	254	175	208	166	1.44273749523988	1.33301264102068	1.30308984139865
ENSMUSG00000021069	80.9420447233605	78.992467660702	74.545397656325	78.3192962271685	86.5418014395877	67.4004467445758	88.7317393754189	86.2978092459799	51.5980586620748	78.7606577933732	61.0378576900835	68.7916500498614	43.839257370593	71.6937002725316	64.2383458868492	46.3103372839562	80.2213753841398	60.7837331261653	0.407288078019963	0.00171243277801693	0.0683315918195786	Pygl	12	70237585	70278262	-	6895	protein_coding	liver glycogen phosphorylase [Source:MGI Symbol;Acc:MGI:97829]	-	67	72	68	78	89	69	82	90	51	73	66	79	64	74	63	43	0.879095656571452	0.854572703081611	0.810188262225519
ENSMUSG00000103793	329.8086299922	300.610224153227	283.930264602767	365.49004906012	264.487303276043	230.529064227824	332.202975466507	321.219623304481	229.661947378254	304.253499968921	227.504742299402	236.852263462814	277.420300548284	248.990283378927	242.678195572541	239.090578535774	303.534766760396	250.806476393115	0.273732260654339	0.00171825705210227	0.0683435361238104	Pcdhga6	18	37840092	37974926	+	4733	protein_coding	protocadherin gamma subfamily A, 6 [Source:MGI Symbol;Acc:MGI:1935218]	-	273	274	259	364	272	236	307	335	227	282	246	272	405	257	238	222	5.21821230645554	4.73767045755239	4.49546441637453
ENSMUSG00000053199	1367.55812875887	1430.64135874382	1331.95085518287	1271.18242337943	1416.75735615145	1445.69074176771	1412.13316932831	1432.54363348327	1166.52081641906	1288.22226582586	1173.5915364957	1292.23808448094	1208.31953127697	1334.08412534157	1376.53598328963	1311.76722818276	1388.55720834947	1268.90994641406	0.131148627787667	0.00172935924315864	0.0685646597367705	Arhgap20	9	51676637	51765156	+	12685	protein_coding	Rho GTPase activating protein 20 [Source:MGI Symbol;Acc:MGI:2445175]	-	1132	1304	1215	1266	1457	1480	1305	1494	1153	1194	1269	1484	1764	1377	1350	1218	8.07330867099124	8.41274858671989	7.86859352486102
ENSMUSG00000073016	49.5316990098176	71.3126444159115	83.3154444394221	69.2824543548029	77.7903833164833	70.3309009508617	81.1570786970295	75.7502992270268	30.3517992129852	45.314351059201	38.8422730755077	61.8254070068374	54.1140833168257	68.7871989101317	59.140064467258	59.2341523399439	72.3088630514194	52.2011661735863	0.470440667453459	0.00174573738291802	0.0688350499259238	Uprt	X	103526424	103551096	+	2304	protein_coding	uracil phosphoribosyltransferase [Source:MGI Symbol;Acc:MGI:2685620]	-	41	65	76	69	80	72	75	79	30	42	42	71	79	71	58	55	1.60989289641938	2.30877532554254	2.70983234509942
ENSMUSG00000025323	314.103457135429	371.922868569138	347.513103780221	325.326307405161	348.111965341263	345.793596341737	367.9120900932	395.052193437152	295.424179006389	322.595023016693	321.835976911349	292.582207807005	319.20459272963	317.777482289059	282.444790645353	325.249345575692	351.966947762913	309.639199747646	0.185988673090714	0.0017866900858481	0.0699410011453831	Sp4	12	118198668	118265175	-	5770	protein_coding	trans-acting transcription factor 4 [Source:MGI Symbol;Acc:MGI:107595]	zf-C2H2	260	339	317	324	358	354	340	412	292	299	348	336	466	328	277	302	4.07655341197559	4.80811310669765	4.51330573343422
ENSMUSG00000117284	257.323216807101	272.085166386862	244.465054078831	233.953795140131	277.128240564972	292.068602559828	269.441501274138	271.358666851248	211.450867850463	185.573056718633	211.782869864078	239.464604603948	238.375961952599	212.174599455195	250.835445843887	257.399316531756	264.728030457889	225.88209035257	0.228185285583967	0.00183298602638948	0.0708183861597796	Gm7072	17	22504852	22533818	-	3474	protein_coding	predicted gene 7072 [Source:MGI Symbol;Acc:MGI:3648314]	-	213	248	223	233	285	299	249	283	209	172	229	275	348	219	246	239	5.54683684165019	5.84214937696472	5.27334704516757
ENSMUSG00000028246	424.039667132829	513.451039794563	663.234787971715	519.116360890335	739.008641506592	468.872673005745	471.793150825398	617.508768382345	385.467850004911	340.936546064465	473.505805110951	554.687102300781	347.974105379082	427.25570027279	410.921482419051	367.251744507652	552.12813618869	413.50004200746	0.417313022841163	0.00183544451514636	0.0708183861597796	Faxc	4	21931329	21996839	+	8362	protein_coding	failed axon connections homolog [Source:MGI Symbol;Acc:MGI:1923382]	-	351	468	605	517	760	480	436	644	381	316	512	637	508	441	403	341	3.79745429354028	4.58022149250898	5.94369500887628
ENSMUSG00000031292	2439.13415367858	2825.07783647649	2708.8482001291	2470.07011177993	2891.85749979027	2769.27922494018	2858.89335890069	2799.88447775846	2417.01494399405	2530.05126747206	2207.53585312469	2666.32952471741	2506.37254248437	2515.09251226341	2495.09892674794	2507.22012086163	2720.38060793171	2480.58946145819	0.133390865763235	0.00187439967388214	0.0716249349288798	Cdkl5	X	159554919	159777700	-	14331	protein_coding	cyclin-dependent kinase-like 5 [Source:MGI Symbol;Acc:MGI:1278336]	-	2019	2575	2471	2460	2974	2835	2642	2920	2389	2345	2387	3062	3659	2596	2447	2328	12.7454573798471	14.7045428698183	14.1647056526361
ENSMUSG00000027312	2801.56121960407	3308.90670089829	3500.34492230361	3247.23851280337	3717.40794273645	3288.94643752155	3194.34261751508	3431.77621434847	2891.51473835705	3266.9489287443	2838.26038258888	3113.9106402317	2931.06534826199	2989.82106812206	2995.75016215179	2986.47826252117	3311.31557096636	3001.71869137237	0.142270406874609	0.00187602901511375	0.0716249349288798	Atrn	2	130748415	130872253	+	13208	protein_coding	attractin [Source:MGI Symbol;Acc:MGI:1341628]	-	2319	3016	3193	3234	3823	3367	2952	3579	2858	3028	3069	3576	4279	3086	2938	2773	15.8839784981372	18.6872358754028	19.859721916828
ENSMUSG00000097986	9.6647217580132	13.1654112767837	12.0588143267585	13.0532160378614	26.2542543693131	25.3972697878112	17.313510122033	9.58864547177554	9.10553976389555	7.55239184320017	4.62408012803663	8.70780380377992	3.42494198207758	8.71950408719979	13.2555316909371	8.61587670399184	15.8119803937937	8.00070875038983	1.01433537275768	0.00190017884068371	1	Gm26953	5	112363327	112381586	+	4532	lncRNA	predicted gene, 26953 [Source:MGI Symbol;Acc:MGI:5504068]	-	8	12	11	13	27	26	16	10	9	7	5	10	5	9	13	8	0.159696606606688	0.21669162944056	0.199394919618966
ENSMUSG00000050370	13.2889924172681	9.87405845758775	5.48127923943566	6.02456124824373	8.75141812310437	5.86090841257181	18.39560450466	21.0950200379062	4.04690656173135	7.55239184320017	3.6992641024293	7.83702342340193	1.36997679283103	2.90650136239993	5.0982814195912	4.30793835199592	11.0964803050972	4.60228548219761	1.29232610789916	0.00192779063278256	1	Ch25h	19	34451178	34452564	-	1387	protein_coding	cholesterol 25-hydroxylase [Source:MGI Symbol;Acc:MGI:1333869]	-	11	9	5	6	9	6	17	22	4	7	4	9	2	3	5	4	0.717483348283762	0.531027288008986	0.296145302390101
ENSMUSG00000031376	1630.92179666473	1679.68705539632	1817.59219579687	1934.88825422761	1737.64268733195	1767.0638863904	1686.98514251559	1776.77600592001	1404.27657692078	1552.55598033786	1333.58470892576	1575.24170810379	1670.00171046103	1665.42528065516	1730.35671380925	1640.24752752245	1753.94462803043	1571.46127584201	0.158684499996441	0.00199541484987118	0.0743200384105494	Atp2b3	X	72546692	72614611	+	4820	protein_coding	ATPase, Ca++ transporting, plasma membrane 3 [Source:MGI Symbol;Acc:MGI:1347353]	-	1350	1531	1658	1927	1787	1809	1559	1853	1388	1439	1442	1809	2438	1719	1697	1523	25.338583468388	25.9943488475154	28.2584796705471
ENSMUSG00000032393	2646.92567147586	2825.07783647649	2991.68220888398	2715.06893587517	3177.73715847834	3161.96008858249	2885.94571846637	3221.78487851658	2491.88271538608	2662.75758128829	2719.88393131114	2938.88378377572	2534.45706673741	2646.85390735887	2781.62234252896	2664.45987070948	2953.27281209441	2680.10014988699	0.140605059993451	0.00200635813484822	0.0743200384105494	Dpp8	9	64939696	64989933	+	13707	protein_coding	dipeptidylpeptidase 8 [Source:MGI Symbol;Acc:MGI:1921638]	-	2191	2575	2729	2704	3268	3237	2667	3360	2463	2468	2941	3375	3700	2732	2728	2474	14.4609081246904	15.3739551956931	16.355823964671
ENSMUSG00000015829	2295.37141752813	2373.06538264025	2251.70951156017	2279.29233891888	2523.32555882843	2331.66473013482	2433.63026652826	2538.11445637899	1866.63565159859	2167.53645899845	2252.85183837944	2355.46092892247	2143.32869238415	2209.90986921141	2206.53619839907	2191.66363657792	2378.27170781474	2174.24040930894	0.129478820762452	0.00201100062825877	0.0743200384105494	Tnr	1	159351339	159759299	+	12867	protein_coding	tenascin R [Source:MGI Symbol;Acc:MGI:99516]	-	1900	2163	2054	2270	2595	2387	2249	2647	1845	2009	2436	2705	3129	2281	2164	2035	13.3589370110445	13.7571986670232	13.1139777677556
ENSMUSG00000036550	1621.25707490671	1756.48528784422	1872.40498819122	1715.99586220809	1881.55489646744	1819.81206210355	1757.32127738635	2046.2169436769	1687.56003624197	1636.71120373352	1734.03004801374	1703.24642401935	1619.31256912628	1623.7654277941	1625.33211656568	1642.40149669844	1808.88104909806	1659.04491527413	0.125672095079827	0.00201270920513614	0.0743200384105494	Cnot1	8	96446079	96534092	-	17169	protein_coding	CCR4-NOT transcription complex, subunit 1 [Source:MGI Symbol;Acc:MGI:2442402]	-	1342	1601	1708	1709	1935	1863	1624	2134	1668	1517	1875	1956	2364	1676	1594	1525	7.07136276407994	7.63127531143346	8.17248572171868
ENSMUSG00000024431	1812.13532962747	1899.11057667604	2008.34071332923	1821.42568405235	2078.94799413302	1956.56659173022	1896.91145274524	2027.99851728053	1878.77637128378	1792.07469307935	1563.86389930199	1820.80177537038	1637.8072558295	1626.6719291565	1891.46240666834	1858.87539888624	1937.67960744676	1758.79171619701	0.141085870178969	0.00206558298485501	0.0758197671295444	Nr3c1	18	39543598	39652474	-	7684	protein_coding	nuclear receptor subfamily 3, group C, member 1 [Source:MGI Symbol;Acc:MGI:95824]	ESR-like	1500	1731	1832	1814	2138	2003	1753	2115	1857	1661	1691	2091	2391	1679	1855	1726	17.6603580770476	18.4357369237508	19.5861654099013
ENSMUSG00000032216	7386.26360356158	7759.91283005757	7255.02120131704	7404.18577409154	7350.21884361622	7536.15140049858	7477.27218395298	7856.93609957288	7056.79331701905	7359.26639463834	6636.47979975817	7014.13596394472	7108.1245896038	7080.23731880623	7280.34586717624	7281.49279946111	7503.24524208355	7102.10950630096	0.0795862580099833	0.00207576669641496	0.0759681480315179	Nedd4	9	72569628	72657134	+	12601	protein_coding	neural precursor cell expressed, developmentally down-regulated 4 [Source:MGI Symbol;Acc:MGI:97297]	-	6114	7073	6618	7374	7559	7715	6910	8194	6975	6821	7176	8055	10377	7308	7140	6761	43.8950981991429	45.9356046100172	43.1452565789848
ENSMUSG00000050141	97.8553077998836	170.053228991789	210.481122794329	195.798240567921	208.089275371593	213.923157058871	160.149968628805	164.924702114539	118.372016930642	132.706313816232	154.444276276423	182.863879879378	97.2683522910032	109.478217983731	136.633942045044	127.08418138388	177.659375415966	132.356397575792	0.428226908593002	0.00209613669679284	0.0764606593187172	Fam205c	4	42868004	42874234	-	1871	protein_coding	family with sequence similarity 205, member C [Source:MGI Symbol;Acc:MGI:2679716]	-	81	155	192	195	214	219	148	172	117	123	167	210	142	113	134	118	3.91657848159156	6.77967227938784	8.43021684742849
ENSMUSG00000036819	380.54841922177	401.545043941902	399.037128630916	414.690632587443	380.200498459312	364.353139648214	443.658696877095	405.599703456106	369.280223757986	362.514808473608	347.730825628354	373.564783182159	328.109441883032	360.406168937591	366.056605926649	331.711253103686	398.704157852845	354.921763861633	0.169142446193357	0.00210158643236571	0.0764606593187172	Jmjd4	11	59340871	59349393	+	7115	protein_coding	jumonji domain containing 4 [Source:MGI Symbol;Acc:MGI:2144404]	-	315	366	364	413	391	373	410	423	365	336	376	429	479	372	359	308	4.00526496239593	4.20975645411818	4.20279090729685
ENSMUSG00000020100	251.282765708343	234.783167769309	228.021216360524	223.912859726392	209.061655163049	247.134971396778	222.911442821174	214.785658567772	178.06388871618	186.65196983909	213.632501915292	214.211973572986	193.166727789175	160.826408719463	221.265413610258	190.62627207582	228.986717189168	194.805644529783	0.230301876942644	0.00212707023269964	0.0769352595862413	Slc29a3	10	60547851	60588573	-	5834	protein_coding	solute carrier family 29 (nucleoside transporters), member 3 [Source:MGI Symbol;Acc:MGI:1918529]	-	208	214	208	223	215	253	206	224	176	173	231	246	282	166	217	177	3.22546632665055	3.00191325890853	2.92892475688497
ENSMUSG00000041741	67.6530523060924	75.701114841506	60.2940716337923	60.2456124824373	45.7018501984339	41.0263588880026	42.2016809224553	66.1616537552513	62.727051706836	30.2095673728007	44.3911692291516	40.0558974973876	38.3593501992689	37.7845177111991	33.648657369302	28.0015992879735	57.3731743784964	39.3972262967399	0.5364871505178	0.0021464086964004	1	Pde3a	6	141194995	141453174	+	12737	protein_coding	phosphodiesterase 3A, cGMP inhibited [Source:MGI Symbol;Acc:MGI:1860764]	-	56	69	55	60	47	42	39	69	62	28	48	46	56	39	33	26	0.397755762580716	0.443335728318407	0.354737291243289
ENSMUSG00000035245	658.409169764649	650.590740594393	556.897970726663	518.112267348961	668.997296521757	590.97493160099	687.129932968183	586.825102872663	594.895264574509	495.22112228984	598.35596856794	522.468228226795	519.221204482961	486.354561308255	559.791299871114	516.95260223951	614.742176549782	536.657531445116	0.195293139564412	0.00215219192450319	0.0776169507466602	Eogt	6	97086985	97126143	-	4900	protein_coding	EGF domain-specific O-linked N-acetylglucosamine (GlcNAc) transferase [Source:MGI Symbol;Acc:MGI:2141669]	-	545	593	508	516	688	605	635	612	588	459	647	600	758	502	549	480	10.0622713398501	9.90397199868024	8.5168487952186
ENSMUSG00000097877	78.5258642838572	93.2549965438843	120.588143267585	80.3274833099164	85.5694216481317	80.0990816384814	64.9256629576236	91.0921319818677	75.8794980324629	61.4980478660585	76.759730125408	77.4994538536413	64.3889092630584	55.2235258855987	59.140064467258	57.080183163946	86.7978482039183	65.933676582179	0.393271045989356	0.002163521066495	0.077798708117858	Gm26703	5	104257083	104267553	+	5491	lncRNA	predicted gene, 26703 [Source:MGI Symbol;Acc:MGI:5477197]	-	65	85	110	80	88	82	60	95	75	57	83	89	94	57	58	53	1.07092119773717	1.26682980472732	1.64570711293599
ENSMUSG00000061393	19.3294435160264	43.8847042559455	70.1603742647765	39.1596481135842	58.3427874873625	52.7481757131463	44.3658696877095	60.4084664721859	23.2697127299553	35.6041329750865	53.6393294852249	41.7974582581436	15.0697447211413	14.5325068119997	16.3145005426919	11.8468304679888	48.5499336888421	26.509276999029	0.875083070322775	0.00216671875168476	1	Acvr2b	9	119231184	119264061	+	3928	protein_coding	activin receptor IIB [Source:MGI Symbol;Acc:MGI:87912]	-	16	40	64	39	60	54	41	63	23	33	58	48	22	15	16	11	0.368505611579181	0.833372763598623	1.33850438913261
ENSMUSG00000053641	1080.03265645797	1154.16772193137	1172.99375723923	1180.81400465577	1319.51937700585	1226.88349436503	1218.43827483807	1259.94801499131	1064.33642573535	1131.77986335957	996.02685957909	1163.362588185	1123.38097012145	1049.24699182638	1164.44747623463	1054.367911651	1201.59966268558	1093.36863583656	0.137014641926726	0.00217642141437234	0.0780357475240168	Dennd4a	9	64718622	64826949	+	16643	protein_coding	DENN/MADD domain containing 4A [Source:MGI Symbol;Acc:MGI:2142979]	-	894	1052	1070	1176	1357	1256	1126	1314	1052	1049	1077	1336	1640	1083	1142	979	4.85961101439428	5.17290993603466	5.28157521870005
ENSMUSG00000091890	84.5663153826155	98.7405845758774	97.5667704619548	72.2947349789248	97.2379791456041	105.496351426293	85.4854562275377	91.0921319818677	55.6449652238061	66.8926134683444	81.3838102534447	73.1455519517513	83.5685843626929	62.0053623978652	64.2383458868492	82.9278132759215	91.5600405225843	71.2258808525844	0.356941377104174	0.00221966048507953	0.0786739260757414	A830073O21Rik	7	73387677	73390772	-	3096	TEC	RIKEN cDNA A830073O21 gene [Source:MGI Symbol;Acc:MGI:2443692]	-	70	90	89	72	100	108	79	95	55	62	88	84	122	64	63	77	2.04546800225718	2.37898852864491	2.36156747822618
ENSMUSG00000003226	1674.41304457579	1858.51722523929	1855.96115047292	1599.52101140871	2007.96426935673	1833.48751506621	1903.404019041	2060.59991188456	1624.83298453514	1775.8909962725	1622.12730891525	1715.43734934464	1659.04189611838	1606.3264196197	1685.49183731685	1725.32930997437	1849.23351838065	1676.8097627621	0.142040923954192	0.00224667125274112	0.079177559533925	Ranbp2	10	58282742	58330178	+	11728	protein_coding	RAN binding protein 2 [Source:MGI Symbol;Acc:MGI:894323]	-	1386	1694	1693	1593	2065	1877	1759	2149	1606	1646	1754	1970	2422	1658	1653	1602	10.6914073083874	11.8206195363951	11.8588972333682
ENSMUSG00000043801	55.5721501085759	43.8847042559455	32.887675436614	36.1473674894624	29.1713937436812	43.9568130942885	35.709114626693	40.2723109814573	14.1641729660597	24.8150017705148	25.8948487170051	22.6402898898278	19.8646634960499	30.033847411466	40.7862513567296	32.3095376399694	39.7001912170897	26.3135766559528	0.599154858810782	0.00225916813616611	1	Oaz1-ps	17	17565718	17566402	-	685	processed_pseudogene	ornithine decarboxylase antizyme 1, pseudogene [Source:MGI Symbol;Acc:MGI:108188]	-	46	40	30	36	30	45	33	42	14	23	28	26	29	31	40	30	6.07523192929006	4.77881491301517	3.59784117735828
ENSMUSG00000047037	519.478794493209	668.144622296771	688.448672473119	603.460218365747	727.340084009119	735.544005777762	622.20427001056	765.173908647688	555.437925597628	585.849824408242	505.874366007207	629.574215013288	608.954684413393	518.326076294654	626.0689583258	560.03198575947	666.224322009247	573.76475447746	0.216557242469186	0.00228059319923355	0.0796919148997712	Nipa1	7	55627315	55669702	-	3183	protein_coding	non imprinted in Prader-Willi/Angelman syndrome 1 homolog (human) [Source:MGI Symbol;Acc:MGI:2442058]	-	430	609	628	601	748	753	575	798	549	543	547	723	889	535	614	520	12.2215818053271	15.6578253470623	16.2081821936955
ENSMUSG00000034751	950.767002944548	1135.51672262259	1267.27176015753	1032.20816053243	1155.18719224978	999.284884343493	1005.26568146054	1130.50130112234	954.058221928167	911.681586786306	1017.29762816806	1098.05405965665	862.400391087134	931.049269755445	977.850376277593	896.051177215152	1084.50033817915	956.055338859313	0.182188275737763	0.00230605820080434	0.0799045936805314	Mast4	13	102868994	103471005	-	32401	protein_coding	microtubule associated serine/threonine kinase family member 4 [Source:MGI Symbol;Acc:MGI:1918885]	-	787	1035	1156	1028	1188	1023	929	1179	943	845	1100	1261	1259	961	959	832	2.19741416792063	2.61416337686717	2.93096562318337
ENSMUSG00000104528	9.6647217580132	5.48558803199319	3.2887675436614	4.01637416549582	8.75141812310437	5.86090841257181	5.4104719131353	16.3006973020184	2.02345328086568	2.15782624091433	2.77444807682198	1.74156076075598	4.10993037849309	2.90650136239993	4.07862513567296	1.07698458799898	7.34736840624919	2.60866622799037	1.47381790022262	0.00231316175038314	1	Gm43314	3	157600598	157602828	-	2231	TEC	predicted gene 43314 [Source:MGI Symbol;Acc:MGI:5663451]	-	8	5	3	4	9	6	5	17	2	2	3	2	6	3	4	1	0.324403864249893	0.183409245597008	0.110467109210687
ENSMUSG00000026163	2977.94239168782	3080.70623876738	2784.48985363332	2784.35139022998	3074.664900584	3046.69555646858	3113.18553881805	3228.49693034683	2463.55436945396	3014.48325855732	2538.61999029211	2903.18178818022	2836.53694955665	2694.32676294474	2874.41106436552	2624.61144095351	3011.31660006699	2743.71570303801	0.13425934873796	0.00235509627536655	0.0802105037841386	Sphkap	1	83231860	83385921	-	9602	protein_coding	SPHK1 interactor, AKAP domain containing [Source:MGI Symbol;Acc:MGI:1924879]	-	2465	2808	2540	2773	3162	3119	2877	3367	2435	2794	2745	3334	4141	2781	2819	2437	23.2247380378284	23.9323966592544	21.7311805335196
ENSMUSG00000033624	316.519637574932	369.728633356341	371.630732433738	342.395897608519	448.267083861235	349.700868616784	359.255335032184	417.106078022236	313.63525853418	315.042631173493	307.963736527239	384.014147746694	289.750091683763	311.964479564259	337.506229976938	276.785039115738	371.825533313246	317.082701790288	0.231437928960525	0.00235523267664602	0.0802105037841386	Pdpr	8	111821262	111863706	+	5028	protein_coding	pyruvate dehydrogenase phosphatase regulatory subunit [Source:MGI Symbol;Acc:MGI:2442188]	-	262	337	339	341	461	358	332	435	310	292	333	441	423	322	331	257	4.71413075624195	5.4851110212559	5.53880064306718
ENSMUSG00000020590	1338.56396348483	1427.35000592463	1350.58720459695	1265.15786213118	1532.47055133472	1474.99528383057	1428.36458506772	1531.30668184255	1283.88110670927	1279.5909608622	1171.74190444448	1389.76548708328	1302.16294158589	1224.60590735784	1373.47701443787	1278.38070595479	1418.59951727664	1287.95075355445	0.139887982828922	0.00237874723149394	0.0802105037841386	Snx13	12	35097185	35197478	+	7866	protein_coding	sorting nexin 13 [Source:MGI Symbol;Acc:MGI:2661416]	-	1108	1301	1232	1260	1576	1510	1320	1597	1269	1186	1267	1596	1901	1264	1347	1187	12.7432857142257	13.5354950681904	12.8667265293508
ENSMUSG00000068747	8671.67159737734	9050.12313518237	9174.56519096741	8907.31380552835	9224.96708154347	9404.80436604023	9624.14743908507	9599.1929817945	8407.44838199689	8799.61541044866	7867.40992984152	8834.93773931511	8510.98082546278	8903.58250681846	8986.23083017146	8708.49737855975	9207.09819968984	8627.33787532683	0.0940755609719078	0.00237972957872101	0.0802105037841386	Sort1	3	108191398	108268827	+	7569	protein_coding	sortilin 1 [Source:MGI Symbol;Acc:MGI:1338015]	-	7178	8249	8369	8871	9487	9628	8894	10011	8310	8156	8507	10146	12425	9190	8813	8086	85.7947179573552	89.1894711618496	90.8335666407642
ENSMUSG00000031758	89.3986762616221	69.1184092031142	94.2780029182934	75.3070156030466	104.044637685796	86.9368081198151	107.127343880079	120.816932944372	62.727051706836	77.681744672916	73.985282048586	77.4994538536413	57.5390252989033	78.4755367847982	85.6511278491322	59.2341523399439	93.3784783270173	71.5991718193446	0.389147747028162	0.0023923257237261	0.080415948919815	Cdyl2	8	117301139	117459730	-	2411	protein_coding	chromodomain protein, Y chromosome-like 2 [Source:MGI Symbol;Acc:MGI:1923046]	-	74	63	86	75	107	89	99	126	62	72	80	89	84	81	84	55	2.77670736024844	2.13842552437961	2.93030310739909
ENSMUSG00000032496	9.6647217580132	3.29135281919591	38.3689546760496	19.0777772861051	5.83427874873625	4.88409034380984	47.6121528355906	11.5063745661307	0	3.2367393613715	2.77444807682198	2.61234114113398	8.9048491534017	14.5325068119997	5.0982814195912	6.46190752799388	17.5299628792039	5.45263418653924	1.67252266609953	0.00241279186198547	1	Ltf	9	110848339	110871835	+	3450	protein_coding	lactotransferrin [Source:MGI Symbol;Acc:MGI:96837]	-	8	3	35	19	6	5	44	12	0	3	3	3	13	15	5	6	0.209781165548264	0.071162787291639	0.833412968378403
ENSMUSG00000027009	193.294435160264	163.470523353397	177.593447357715	162.663153702581	181.83502100228	163.128617483249	183.9560450466	191.772909435511	118.372016930642	169.389359911775	171.090964737355	135.841739338967	122.612922958377	137.574397820263	173.341568266101	146.469903967861	177.2142690677	146.836609241418	0.275743444478836	0.00259634939268709	0.0849651904432258	Itga4	2	79085770	79163467	+	13978	protein_coding	integrin alpha 4 [Source:MGI Symbol;Acc:MGI:96603]	-	160	149	162	162	187	167	170	200	117	157	185	156	179	142	170	136	1.03554874966592	0.872352525570349	0.952097189515544
ENSMUSG00000116793	21.7456239555297	24.13658734077	27.4063961971783	21.0859643688531	7.77903833164833	6.83772648133377	10.8209438262706	10.5475100189531	5.05863320216419	15.1047836864003	0.924816025607326	9.57858418415791	4.79491877490861	5.81300272479986	11.2162191231007	5.3849229399949	16.2949738150671	7.23448508264172	1.1794734451424	0.00263875437007896	1	Gm34256	16	31409014	31412038	-	1615	lncRNA	predicted gene, 34256 [Source:MGI Symbol;Acc:MGI:5593415]	-	18	22	25	21	8	7	10	11	5	14	1	11	7	6	11	5	1.00831349694638	1.11481022816004	1.2716827690869
ENSMUSG00000038039	1176.67987403811	1201.34377900651	1359.35725138004	1166.75669507654	1258.25945014412	1404.66438287971	1375.34196031899	1349.12241787882	1157.41527665517	1155.51595200963	1021.92170829609	1181.64897617293	1216.53939203396	1181.97722070931	1237.86272867674	1144.83461704292	1286.44072634035	1162.21448394959	0.146702836134933	0.00264076640723044	0.0859912680504445	Gcc2	10	58091319	58141421	+	9630	protein_coding	GRIP and coiled-coil domain containing 2 [Source:MGI Symbol;Acc:MGI:1917547]	-	974	1095	1240	1162	1294	1438	1271	1407	1144	1071	1105	1357	1776	1220	1214	1063	9.15015122782752	9.3054766248179	10.5780764833788
ENSMUSG00000028804	1147.68570876407	1380.17394884949	1365.93478646737	1360.54674856171	1561.6419450784	1345.07848068523	1299.5953535351	1359.66992789777	1044.10189292669	1172.77856193694	1297.51688392708	1319.23227627266	1258.3236842153	1262.39042506904	1167.50644508639	1057.598865415	1352.54086247989	1197.43112935614	0.17531201884273	0.00264966656978364	0.0859912680504445	Csmd2	4	127881650	128461449	+	17077	protein_coding	CUB and Sushi multiple domains 2 [Source:MGI Symbol;Acc:MGI:2386401]	-	950	1258	1246	1355	1606	1377	1201	1418	1032	1087	1403	1515	1837	1303	1145	982	5.03277632257156	6.02864697398923	5.99401421656236
ENSMUSG00000030306	1308.36170799104	1684.07552582191	1569.83837417437	1567.39001808474	1703.60939463098	1701.61707578335	1477.05883228594	1543.77192095586	1568.1762926709	1352.95705305329	1271.62203521007	1576.11248848417	1359.7019668848	1382.5258147149	1361.24113903085	1269.7648292508	1569.46535621602	1392.76270241247	0.17275516873825	0.00265163927961439	0.0859912680504445	Tmtc1	6	148133928	148345887	-	8578	protein_coding	transmembrane and tetratricopeptide repeat containing 1 [Source:MGI Symbol;Acc:MGI:3039590]	-	1083	1535	1432	1561	1752	1742	1365	1610	1550	1254	1375	1810	1985	1427	1335	1179	11.421891144443	14.644452117809	13.7141305964649
ENSMUSG00000031592	967.680266021071	1113.57437049462	1211.36271191528	965.937986801745	1345.77363137516	1133.10895976388	1289.85650409146	1354.87560516188	987.44520106245	1027.12529067522	1020.07207624488	1094.57093813514	1030.90753660535	988.210463215977	1067.5801292624	975.748036727076	1172.77125445314	1023.95745899106	0.196246476208823	0.00265551046040985	0.0859912680504445	Pcm1	8	41692789	41785381	+	7458	protein_coding	pericentriolar material 1 [Source:MGI Symbol;Acc:MGI:1277958]	-	801	1015	1105	962	1384	1160	1192	1413	976	952	1103	1257	1505	1020	1047	906	9.71640791657198	11.1376727629613	12.1716989951368
ENSMUSG00000033382	915.73238657175	1060.91272538748	1069.94570753784	988.028044711972	1042.39113644088	1044.21851550654	1052.87783429613	1083.51693831064	869.073184131808	908.444847424935	910.943785223216	928.251885482939	867.880298258458	990.14813079091	972.752094858002	1055.444896239	1032.2029110954	937.867390301159	0.140539229359503	0.00268230301541347	0.086256489029917	Trappc8	18	20950280	21029150	-	12045	protein_coding	trafficking protein particle complex 8 [Source:MGI Symbol;Acc:MGI:2443008]	-	758	967	976	984	1072	1069	973	1130	859	842	985	1066	1267	1022	954	980	5.69322048594091	6.57007701184451	6.65662846972368
ENSMUSG00000060716	463.906644384633	560.627096869704	625.962089143553	632.578931065592	554.256481129944	432.730404461552	457.725923851246	536.005281872253	562.520012080658	419.697203857838	479.979517290202	447.581115514288	437.707585309514	409.81669209839	432.334264381334	384.483497915636	532.97410659731	446.764986055983	0.25458525700656	0.00268744957039011	0.086256489029917	Plekhh1	12	79075937	79128429	+	6718	protein_coding	pleckstrin homology domain containing, family H (with MyTH4 domain) member 1 [Source:MGI Symbol;Acc:MGI:2144989]	-	384	511	571	630	570	443	423	559	556	389	519	514	639	423	424	357	5.17114632551244	6.22489013872159	6.98244323164648
ENSMUSG00000022321	855.327875584168	770.176559691844	824.384397611124	752.066062489092	873.197052727525	896.718987123486	931.683263441899	983.795025404171	642.446416674852	811.34266658379	688.06312305185	690.528841639747	806.231342581062	801.225542234914	804.508808011492	798.045579707244	860.918653009164	755.299040060619	0.18939192105729	0.00270245241934502	0.086256489029917	Cdh10	15	18819033	19014322	+	10051	protein_coding	cadherin 10 [Source:MGI Symbol;Acc:MGI:107436]	-	708	702	752	749	898	918	861	1026	635	752	744	793	1177	827	789	741	6.37264295801649	5.71582113028954	6.14638658601398
ENSMUSG00000037685	3714.87742573632	4015.45043941902	3950.90607578523	3606.70400061525	4240.5482705398	3881.87500526006	4047.0329910252	4292.83657771391	3643.22763219865	3846.3252744298	3710.36189473659	3615.48013932942	3681.12764233698	3520.74198365378	3819.63243955773	3643.43886120055	3968.77884826185	3685.04198343044	0.107443241181041	0.00271001919871066	0.086256489029917	Atp8a1	5	67775483	68004777	-	14278	protein_coding	ATPase, aminophospholipid transporter (APLT), class I, type 8A, member 1 [Source:MGI Symbol;Acc:MGI:1330848]	-	3075	3660	3604	3592	4361	3974	3740	4477	3601	3565	4012	4152	5374	3634	3746	3383	19.4837857193773	20.9780201506169	20.7361778684958
ENSMUSG00000040383	670.490071962165	597.929095487258	661.042276275941	645.632147103453	682.610613602141	655.44492413928	710.936009385978	788.18665777995	635.364330191823	632.2430885879	547.491087159537	600.838462460814	620.599487152457	589.050942779719	603.636520079599	627.882014803405	676.533974467021	607.138241651907	0.157487578843203	0.00272562825137614	0.0863395933297062	Aqr	2	113931651	114017505	-	11805	protein_coding	aquarius [Source:MGI Symbol;Acc:MGI:1276102]	-	555	545	603	643	702	671	657	822	628	586	592	690	906	608	592	583	4.25326648383671	3.77816831300591	4.19626228296971
ENSMUSG00000029655	450.617651967365	616.580094796035	552.512947335115	577.353786290024	636.908763403707	590.97493160099	561.606984583444	648.192433892027	481.581880846031	508.168079735326	548.415903185144	557.299443441915	474.696958715952	474.728555858655	488.415359996837	528.799432707499	579.343449233588	507.76320181092	0.192691660870494	0.0027444643929045	0.0863842863619051	N4bp2l2	5	150531472	150589648	-	17470	protein_coding	NEDD4 binding protein 2-like 2 [Source:MGI Symbol;Acc:MGI:2687207]	-	373	562	504	575	655	605	519	676	476	471	593	640	693	490	479	491	1.9315747916842	2.63265652126996	2.3700032208952
ENSMUSG00000082988	27.7860750542879	25.2337049471687	25.213884501404	18.0736837447312	21.3923554120329	16.6059071689535	23.8060764177953	15.3418327548409	10.1172664043284	15.1047836864003	8.32334423046593	8.70780380377992	17.8096983068034	19.3766757493329	10.1965628391824	12.9238150559878	21.6816900001518	12.8199937595351	0.740350820585789	0.00276273477197466	1	Gm5903	7	129953768	129956092	-	2325	processed_pseudogene	predicted gene 5903 [Source:MGI Symbol;Acc:MGI:3644470]	-	23	23	23	18	22	17	22	16	10	14	9	10	26	20	10	12	0.894953520766385	0.809572354350043	0.812673659487881
ENSMUSG00000022762	1139.22907722581	1343.96906783833	1148.87612858571	1095.46605363898	1481.90680217901	1391.9657479858	1593.92502560966	1454.59751806835	945.964408804704	1156.59486513008	1104.23033457515	1307.04135094737	1167.22022749204	1054.09116076371	1213.39097786271	1163.1433550389	1331.24192764146	1138.95958507683	0.225192098336403	0.00280645577668519	0.0873426601992217	Ncam2	16	80997585	81423716	+	11330	protein_coding	neural cell adhesion molecule 2 [Source:MGI Symbol;Acc:MGI:97282]	-	943	1225	1048	1091	1524	1425	1473	1517	935	1072	1194	1501	1704	1088	1190	1080	7.52969500150536	8.84824153548953	7.59875911857005
ENSMUSG00000044308	3128.95366915677	3632.55639478589	3637.37690328951	3059.47302056644	3646.42421796016	3565.38595098118	3533.03815927735	3888.19573880498	2914.78445108701	3280.97479931025	3117.55482232229	3296.77452011108	3201.63576484612	3057.63943324473	3330.19742327697	3334.34428444484	3511.42550685279	3191.73818733041	0.138028753453962	0.00282066729277535	0.0873426601992217	Ubr3	2	69727590	69854357	+	9719	protein_coding	ubiquitin protein ligase E3 component n-recognin 3 [Source:MGI Symbol;Acc:MGI:1861100]	-	2590	3311	3318	3047	3750	3650	3265	4055	2881	3041	3371	3786	4674	3156	3266	3096	24.1086995158519	27.8797188014208	28.045688387472
ENSMUSG00000047606	201.751066698525	240.268755801302	198.422308467571	177.72455682319	206.144515788681	218.807247402681	204.515838316514	249.304782266164	182.110795277911	116.522617009374	140.572035892313	175.897636836354	160.972273157646	184.078419618662	214.127819622831	198.165164191812	212.117383945579	171.555845200863	0.307869556121028	0.00284076672293786	0.0874136426933863	Ankrd34c	9	89607298	89620528	-	5487	protein_coding	ankyrin repeat domain 34C [Source:MGI Symbol;Acc:MGI:2685617]	-	167	219	181	177	212	224	189	260	180	108	152	202	235	190	210	184	2.75344948356644	3.26632913785298	2.70991032364234
ENSMUSG00000027122	542.432508668491	538.684744741731	506.470201723855	523.13273505583	551.339341755575	540.180392025368	603.8086655059	597.372612891616	471.464614441703	461.774815555668	496.626205751134	478.058428827518	524.701111654285	503.793569482655	495.552953984265	535.261340235493	550.427650296046	495.90412999159	0.149851602252246	0.00285035807800104	0.0874911400120916	Arl14ep	2	106792872	106804769	-	5313	protein_coding	ADP-ribosylation factor-like 14 effector protein [Source:MGI Symbol;Acc:MGI:1926020]	-	449	491	462	521	567	553	558	623	466	428	537	549	766	520	486	497	7.64543371194567	7.5629715498257	7.14353972895774
ENSMUSG00000069601	4134.08473199014	4610.08818208708	5134.86239150333	4663.01040614065	5078.7396507749	4904.60352325384	4829.38722966457	5191.29265841928	4142.00886593204	4215.31356162615	4177.39398766829	4839.79735414088	4338.03151449946	4631.02550409056	4523.19527546132	4212.08672366401	4818.25859672922	4384.85659838534	0.136137373324808	0.00287985864541095	0.0877434764623978	Ank3	10	69234603	69863268	+	34838	protein_coding	ankyrin 3, epithelial [Source:MGI Symbol;Acc:MGI:88026]	-	3422	4202	4684	4644	5223	5021	4463	5414	4094	3907	4517	5558	6333	4780	4436	3911	8.88632908873304	9.87082889458025	11.0452354050186
ENSMUSG00000024924	897.611033275476	917.190318949262	1001.97784496884	960.917519094875	1105.59582288552	1079.38396598197	997.691020782149	1096.94104197112	938.882322321674	975.337460893279	931.289737786577	842.915408205896	875.415170619029	762.472190736249	951.339312895719	912.205946035136	1007.16357098865	898.732193686695	0.166475651894641	0.00288920698023344	0.0878120155908787	Vldlr	19	27193884	27231631	+	10068	protein_coding	very low density lipoprotein receptor [Source:MGI Symbol;Acc:MGI:98935]	-	743	836	914	957	1137	1105	922	1144	928	904	1007	968	1278	787	933	847	6.67638248296761	6.79538177415392	7.45786115326528
ENSMUSG00000020713	0	6.58270563839183	5.48127923943566	98.4011670546476	0.972379791456041	0	140.672269741518	0	0	0	0	0	0	0	0	26.9246146999745	31.5137251831811	3.36557683749681	5.97685508377621	0.00290121081800896	1	Gh	11	106191097	106192691	-	862	protein_coding	growth hormone [Source:MGI Symbol;Acc:MGI:95707]	-	0	6	5	98	1	0	130	0	0	0	0	0	0	0	0	25	0	0.569632520083885	0.476512220899153
ENSMUSG00000067851	1505.28041381056	1744.41699417384	1780.3194969687	1560.36136329513	1830.01876752027	1852.04705837269	1794.11248639567	1793.07670322203	1456.88636222329	1597.87033139706	1488.95380122779	1677.12301260801	1563.82850901662	1565.6354005461	1562.11342696275	1687.6348493944	1732.45416046986	1575.005711672	0.138205815514444	0.00291284807352367	0.0881599298697743	Arfgef1	1	10207796	10302895	-	11318	protein_coding	ADP-ribosylation factor guanine nucleotide-exchange factor 1(brefeldin A-inhibited) [Source:MGI Symbol;Acc:MGI:2442988]	-	1246	1590	1624	1554	1882	1896	1658	1870	1440	1481	1610	1926	2283	1616	1532	1567	9.95964720293254	11.4968330590883	11.7876610689181
ENSMUSG00000097145	8.45663153826155	17.5538817023782	15.3475818704199	21.0859643688531	19.4475958291208	14.6522710314295	15.1493213567788	19.1772909435511	7.08208648302987	7.55239184320017	16.6466884609319	9.57858418415791	10.2748259462327	7.75067029973315	9.17690655526417	1.07698458799898	16.3588173300991	8.64239229506861	0.906122953239875	0.00292419364267564	1	9230114K14Rik	5	52347997	52436376	+	3368	lncRNA	RIKEN cDNA 9230114K14 gene [Source:MGI Symbol;Acc:MGI:3041212]	-	7	16	14	21	20	15	14	20	7	7	18	11	15	8	9	1	0.188027581205114	0.38877532249589	0.341481560677612
ENSMUSG00000026135	471.155185703143	452.012453836239	543.742900552018	550.243260672927	529.946986343543	544.087664300416	490.188755330058	560.935760098869	432.007275464822	472.563946760239	497.551021776741	475.446087686384	438.39257370593	442.757040872256	479.238453441573	470.642264955554	517.789120854652	463.574833082937	0.162615867364729	0.00293660730913453	0.0883427585834904	Zfp142	1	74604286	74627405	-	11355	protein_coding	zinc finger protein 142 [Source:MGI Symbol;Acc:MGI:1924514]	zf-C2H2	390	412	496	548	545	557	453	585	427	438	538	546	640	457	470	437	3.1072276336987	2.96934642173303	3.58844126939454
ENSMUSG00000021109	1066.74366404071	933.647083045241	951.550075966031	850.46722954374	1030.7225789434	938.722164080251	1157.84098941095	1121.87152019774	881.213903817002	890.103324377163	874.87596022453	895.162231028576	902.814706475649	836.103558583714	951.339312895719	940.20754532311	1006.44566315351	896.477567840683	0.166892166025123	0.00294237805468052	0.0883427585834904	Hif1a	12	73948149	73994304	+	5896	protein_coding	hypoxia inducible factor 1, alpha subunit [Source:MGI Symbol;Acc:MGI:106918]	-	883	851	868	847	1060	961	1070	1170	871	825	946	1028	1318	863	933	873	13.5487375692833	11.8119846986029	12.0940999956676
ENSMUSG00000041977	1198.42549799364	1258.39389453924	1268.36801600541	1256.12102025882	1253.39755118684	1254.23440029037	1188.13963212451	1217.75797491549	1080.52405198227	1195.43573746654	1059.839165346	1205.16004644314	1224.75925279094	1113.19002179917	1171.58507022206	1088.83141846697	1236.85474841429	1142.41559556464	0.113432927179052	0.00299356051308282	0.089445274267716	Arhgef11	3	87524866	87645341	+	7951	protein_coding	Rho guanine nucleotide exchange factor (GEF) 11 [Source:MGI Symbol;Acc:MGI:2441869]	-	992	1147	1157	1251	1289	1284	1098	1270	1068	1108	1146	1384	1788	1149	1149	1011	11.2871818163184	11.8057193531677	11.9542658613567
ENSMUSG00000059890	1140.43716744556	1154.16772193137	1187.24508326176	1066.34734093914	1196.02714349093	1165.34395603303	1166.49774447197	1212.00478763243	1001.60937402851	974.258547772822	1099.60625444711	1091.958596994	1058.99206085839	1097.68868119971	1145.07400684018	1094.21634140696	1161.00886815077	1070.42548294346	0.117084377886414	0.0030189867532305	0.0899876292468947	Ube4a	9	44834425	44876898	-	8639	protein_coding	ubiquitination factor E4A [Source:MGI Symbol;Acc:MGI:2154580]	-	944	1052	1083	1062	1230	1193	1078	1264	990	903	1189	1254	1546	1133	1123	1016	9.8856247823473	9.96559093244876	10.2985548737474
ENSMUSG00000027087	1634.54606732398	1667.61876172593	1698.10030837717	1473.00522519559	2018.66044706274	1806.13660914088	1637.20880091474	1864.03267971317	1631.91507101817	1489.97901935135	1428.84075956332	1681.4769145099	1431.62574850843	1496.84820163596	1585.56552149286	1585.3213135345	1724.91361243177	1541.44656870181	0.163138134662669	0.00305385508343137	0.090808142745303	Itgav	2	83554741	83637260	+	10744	protein_coding	integrin alpha V [Source:MGI Symbol;Acc:MGI:96608]	-	1353	1520	1549	1467	2076	1849	1513	1944	1613	1381	1545	1931	2090	1545	1555	1472	11.392719350387	11.5778622659889	11.8439542965179
ENSMUSG00000037369	678.946703500427	791.021794213418	638.020903470311	676.759046886046	782.765732122113	758.987639428049	718.510670064368	757.502992270268	635.364330191823	661.373742840243	654.769746129987	611.28782702535	599.364846863576	624.897792915985	771.879806926108	593.418507987438	725.314435244375	644.044575110064	0.173508984112409	0.00311950517656739	0.0916134891652086	Kdm6a	X	18028814	18146175	+	8383	protein_coding	lysine (K)-specific demethylase 6A [Source:MGI Symbol;Acc:MGI:1095419]	-	562	721	582	674	805	777	664	790	628	613	708	702	875	645	757	551	6.06502299119542	7.03860492459292	5.70341302706837
ENSMUSG00000018846	1040.16567920617	1205.7322494321	1005.2666125125	1001.08126074983	1243.67375327228	1323.58848317247	1188.13963212451	1170.77361210379	982.386567860286	1016.33615947065	1033.94431662899	1078.89689128833	989.123244424004	1081.21850681277	1043.10837844836	972.517082963079	1147.30266032171	1024.69139348706	0.163796828929683	0.00311983281916832	0.0916134891652086	Pank3	11	35660311	35682112	+	7376	protein_coding	pantothenate kinase 3 [Source:MGI Symbol;Acc:MGI:2387464]	-	861	1099	917	997	1279	1355	1098	1221	971	942	1118	1239	1444	1116	1023	903	10.5603386524343	12.193477320843	10.2131505167738
ENSMUSG00000027175	96.647217580132	121.780054310249	126.06942250702	103.421634761517	148.774108092774	110.380441770102	140.672269741518	145.747411170988	109.266477166747	65.8137003478872	117.45163525213	114.072229829517	94.5283987053411	90.1015422343979	91.7690655526417	94.7746437439103	124.186569991788	97.2222116040715	0.35219038821142	0.00312533281266471	0.0916134891652086	Tcp11l1	2	104487633	104542514	-	6877	protein_coding	t-complex 11 like 1 [Source:MGI Symbol;Acc:MGI:2444263]	-	80	111	115	103	153	113	130	152	108	61	127	131	138	93	90	88	1.05241387398795	1.32091461360735	1.37375764018418
ENSMUSG00000045414	764.721109102794	761.399618840655	638.020903470311	700.857291879021	777.903833164833	755.080367153001	870.003883632156	909.003590724322	618.164977304464	717.477225104016	598.35596856794	637.41123843669	688.413338397593	729.531841962383	702.543179619668	717.271735607321	772.123824745887	676.146188125009	0.192530958474792	0.00313960656885656	0.0916134891652086	Dipk2a	9	94399917	94420134	-	3950	protein_coding	divergent protein kinase domain 2A [Source:MGI Symbol;Acc:MGI:1916111]	-	633	694	582	698	800	773	804	948	611	665	647	732	1005	753	689	666	14.4978037462841	14.3784862120144	12.1042307356745
ENSMUSG00000052516	1784.34925457319	1763.06799348261	1937.08408321656	1622.61516286031	1942.81482332917	1967.3115904866	1786.53782571728	1923.48228163817	1512.53132744709	1767.25969130884	1406.64517494874	1731.98217657183	1807.68437814055	1640.23560218103	1712.00290069873	1655.32531175443	1840.90787691299	1654.2083203814	0.154118893524769	0.00313992368328042	0.0916134891652086	Robo2	16	73688727	74208713	-	16983	protein_coding	roundabout guidance receptor 2 [Source:MGI Symbol;Acc:MGI:1890110]	-	1477	1607	1767	1616	1998	2014	1651	2006	1495	1638	1521	1989	2639	1693	1679	1537	7.86795174752703	7.74376665220005	8.54738850982075
ENSMUSG00000041552	86.9824958221188	109.711760639864	118.39563157181	119.487131423501	133.216031429478	144.569074176771	121.194570854231	112.187152019774	90.0436709985226	71.208265950173	104.504210893628	96.6566222219571	92.4734335160946	96.8833787466644	88.710096700887	117.391320091889	118.217980992193	94.7338748899769	0.323402147094168	0.00316082087534474	0.0917825216620056	Ptchd1	X	154356451	154406810	-	3005	protein_coding	patched domain containing 1 [Source:MGI Symbol;Acc:MGI:2685233]	-	72	100	108	119	137	148	112	117	89	66	113	111	135	100	87	109	2.16762235949205	2.72336789968003	2.95250460677721
ENSMUSG00000041966	196.918705819519	260.016872716477	191.844773380248	251.023385343489	231.426390366538	240.297244915444	229.404009116937	222.456574945193	200.321874805702	188.809796080004	180.339124993428	211.599632431852	204.126542131824	192.797923705862	201.891944215812	188.472302899822	227.923494575481	196.044892658038	0.217531053835777	0.00318469085559611	0.0918428878601231	Dcaf17	2	70885672	70929486	+	9806	protein_coding	DDB1 and CUL4 associated factor 17 [Source:MGI Symbol;Acc:MGI:1923013]	-	163	237	175	250	238	246	212	232	198	175	195	243	298	199	198	175	1.50380428367921	1.97791328536979	1.46607930904828
ENSMUSG00000032422	701.900417675708	687.892739211946	655.560997036505	681.779514592915	726.367704217663	767.779002046907	846.197807214361	734.490243138007	733.501814313808	630.085262346986	658.469010232416	648.731383381604	580.870160160357	627.804294278385	598.538238660007	690.347120907346	725.246053141752	646.043410535114	0.168793975905132	0.0031851737180269	0.0918428878601231	Snx14	9	88258800	88321011	-	6110	protein_coding	sorting nexin 14 [Source:MGI Symbol;Acc:MGI:2155664]	-	581	627	598	679	747	786	782	766	725	584	712	745	848	648	587	641	8.60261573820005	8.39802418602885	8.04028195025244
ENSMUSG00000055485	216.248149335545	346.68916362197	411.095942957675	340.387710525771	351.029104715631	268.624968909541	240.224952943207	286.700499606089	220.556407614359	209.30914536869	340.332297423496	259.492553352642	174.672041085956	186.984920981062	202.91160049973	168.009595727841	307.625061576929	220.283570256722	0.481927996657699	0.00324821733541019	0.0932260984664131	Soga1	2	156857719	156921174	-	7984	protein_coding	suppressor of glucose, autophagy associated 1 [Source:MGI Symbol;Acc:MGI:2444575]	-	179	316	375	339	361	275	222	299	218	194	368	298	255	193	199	156	2.02828091784085	3.23904770813898	3.85853144803736
ENSMUSG00000056900	576.259034821537	579.278096178481	658.849764580167	561.288289628041	685.527752976509	652.514469932994	628.696836306322	584.907373778308	518.004039901613	635.479827949271	565.062591646076	578.198172570987	497.301575797664	561.923596730653	502.690547971693	513.721648475514	615.915202275295	546.547750130434	0.174181222255769	0.00327100795039135	0.0934477762301839	Usp13	3	32871695	32992220	+	7599	protein_coding	ubiquitin specific peptidase 13 (isopeptidase T-3) [Source:MGI Symbol;Acc:MGI:1919857]	-	477	528	601	559	705	668	581	610	512	589	611	664	726	580	493	477	5.67881259186243	5.68628035840021	6.49724632671291
ENSMUSG00000041879	2980.35857212732	2973.18871334031	3084.86395595439	2946.01045039118	3006.59831518208	3170.75145120135	3168.37235233203	2947.5496180238	2676.01696394486	2785.75367702041	2658.84607362106	2892.73242361569	2897.50091683763	2871.62334605113	2848.91965726757	3082.32989085308	3034.71167856906	2839.21536865143	0.096058354274727	0.00328781657289615	0.0934949218545411	Ipo9	1	135310050	135358237	-	8233	protein_coding	importin 9 [Source:MGI Symbol;Acc:MGI:1918944]	-	2467	2710	2814	2934	3092	3246	2928	3074	2645	2582	2875	3322	4230	2964	2794	2862	27.1085717107389	26.9377901851564	28.0787184706427
ENSMUSG00000108621	350.346163727978	423.487396069874	393.555849391481	318.297652615544	410.344271994449	374.121320335834	388.471883363115	398.887651625863	327.79943150024	274.04393259612	371.776042294145	361.373857856867	351.399047361159	323.590485013859	338.525886260856	292.939807935723	382.189023640517	330.181061352371	0.207779745938976	0.00331928685671192	0.0941733449943268	Gm33989	7	39193826	39230013	+	17029	lncRNA	predicted gene, 33989 [Source:MGI Symbol;Acc:MGI:5593148]	-	290	386	359	317	422	383	359	416	324	254	402	415	513	334	332	272	1.5406516540243	1.8550215091173	1.73187525814798
ENSMUSG00000000204	4.8323608790066	3.29135281919591	12.0588143267585	1.00409354137395	3.88951916582417	0.976818068761968	2.16418876525412	13.4241036604858	0	0	0.924816025607326	1.74156076075598	1.36997679283103	0	0	4.30793835199592	5.20515640333262	1.04303649139878	2.31450586804713	0.00334547371531527	1	Slfn4	11	83066012	83081042	+	3964	protein_coding	schlafen 4 [Source:MGI Symbol;Acc:MGI:1329010]	-	4	3	11	1	4	1	2	14	0	0	1	2	2	0	0	4	0.0912897352600292	0.0619353219364668	0.227966139180917
ENSMUSG00000041649	74.9015936246023	72.4097620223101	86.6042119830835	74.3029220616727	80.7075226908514	68.3772648133377	57.3510022792342	85.3389446988024	61.7153250664031	64.73478722743	61.0378576900835	56.6007247245695	65.7588860558895	59.0988610354653	54.0417830476668	43.0793835199592	74.9991530217368	58.2584510459334	0.359797716607714	0.00343248192353368	0.0963704278186341	Klf8	X	152020462	152179128	+	5206	protein_coding	Kruppel-like factor 8 [Source:MGI Symbol;Acc:MGI:2442430]	zf-C2H2	62	66	79	74	83	70	53	89	61	60	66	65	96	61	53	40	1.0774152735011	1.03750586927303	1.24662040794432
ENSMUSG00000079487	825.125620090377	862.33443862933	1001.97784496884	838.418107047252	859.583735647141	827.364904241387	795.339371230889	875.443331573107	671.786489247405	771.422881126874	906.319705095179	783.702342340193	674.028582072867	750.846185286649	779.017400913536	773.274934183268	860.69841917854	763.799815033246	0.17305900774472	0.00343567976297636	0.0963704278186341	Med12	X	100317636	100341071	+	7704	protein_coding	mediator complex subunit 12 [Source:MGI Symbol;Acc:MGI:1926212]	-	683	786	914	835	884	847	735	913	664	715	980	900	984	775	764	718	8.02047393301617	8.34943450582976	9.74633256633889
ENSMUSG00000022514	635.455455589368	706.543738520723	676.389858146361	638.603492313835	751.64957879552	772.663092390716	744.480935247417	818.870323289632	654.587136360047	644.111132912929	643.671953822699	654.82684604425	633.614266684352	606.489950954119	688.267991644813	641.882814447392	718.082059286696	645.931511608825	0.154876299663036	0.00345573257940698	0.0964952866981135	Il1rap	16	26400454	26548867	+	11360	protein_coding	interleukin 1 receptor accessory protein [Source:MGI Symbol;Acc:MGI:104975]	-	526	644	617	636	773	791	688	854	647	597	696	752	925	626	675	596	4.18892914965268	4.63936269966442	4.4618825833468
ENSMUSG00000037999	1407.42510601067	1577.65511800124	1515.02558178002	1470.99703811284	1760.97980232689	1580.49163525686	1654.52231103677	1676.09522846637	1413.38211668468	1292.53791830769	1286.41909161979	1580.46639038606	1476.14999427544	1455.1883487749	1462.18711113876	1456.08316297462	1580.39897762396	1427.80176677024	0.146557935625827	0.0035047105619349	0.0967706911855685	Arap2	5	62759788	62923502	-	12451	protein_coding	ArfGAP with RhoGAP domain, ankyrin repeat and PH domain 2 [Source:MGI Symbol;Acc:MGI:2684416]	-	1165	1438	1382	1465	1811	1618	1529	1748	1397	1198	1391	1815	2155	1502	1434	1352	8.46481155760442	9.45160238889915	9.11832599087024
ENSMUSG00000108053	9.6647217580132	10.9711760639864	12.0588143267585	16.0654966619833	11.6685574974725	10.7449987563816	8.65675506101648	10.5475100189531	3.03517992129852	5.39456560228584	7.3985282048586	11.3201449449139	2.73995358566206	4.84416893733322	5.0982814195912	5.3849229399949	11.2972537680706	5.65196819449228	1.0055694678084	0.00352739330698174	1	Gm43890	6	83291127	83293925	-	2799	TEC	predicted gene, 43890 [Source:MGI Symbol;Acc:MGI:5690282]	-	8	10	11	16	12	11	8	11	3	5	8	13	4	5	5	5	0.258572712090572	0.292380155003161	0.322850223548823
ENSMUSG00000028431	1200.84167843314	1192.56683815532	1250.82792243922	1206.92043673149	1297.15464180236	1291.35348690332	1310.41629736137	1294.4671386897	1160.45045657647	1235.35552292346	1171.74190444448	1091.08781661362	1165.16526230279	1122.87835967384	1209.31235272703	1192.22193891487	1255.56855506449	1168.52670177207	0.105464079125397	0.00353407441420499	0.0971477788971459	Elp1	4	56749680	56802331	-	7399	protein_coding	elongator complex protein 1 [Source:MGI Symbol;Acc:MGI:1914544]	-	994	1087	1141	1202	1334	1322	1211	1350	1147	1145	1267	1253	1701	1159	1186	1107	12.1537125120736	12.0228466352093	12.6684628400485
ENSMUSG00000035247	1614.0085335882	1749.90258220583	1721.1216811828	1730.05317178732	1845.57684418357	1789.53070197192	1731.3510122033	1860.19722152446	1627.86816445644	1662.60511862449	1490.80343327901	1778.13353673186	1580.95321892701	1509.44304087303	1645.72524224404	1667.17214222242	1755.21771858092	1620.33798716979	0.116449109303639	0.00359890251657526	0.0982746669537217	Hectd1	12	51790505	51876319	-	14950	protein_coding	HECT domain E3 ubiquitin protein ligase 1 [Source:MGI Symbol;Acc:MGI:2384768]	-	1336	1595	1570	1723	1898	1832	1600	1940	1609	1541	1612	2042	2308	1558	1614	1548	8.08464337997541	8.73112659462801	8.62719798035666
ENSMUSG00000062590	444.577200868607	499.18851091138	490.026364005548	458.870748407897	464.797540315988	477.664035624602	481.532000269042	489.020919060553	451.230081633046	431.565248182867	479.054701264595	432.777849047862	422.637840588373	409.81669209839	387.469387888932	421.100973907601	475.709664932952	429.456596826458	0.147545133623244	0.00366701960137297	0.0992115092499663	Armc9	1	86082502	86206006	+	13006	protein_coding	armadillo repeat containing 9 [Source:MGI Symbol;Acc:MGI:1926045]	-	368	455	447	457	478	489	445	510	446	400	518	497	617	423	380	391	2.55976249211976	2.86298081272875	2.82341734404946
ENSMUSG00000018160	662.033440423904	720.806267403905	795.881745566058	711.902320834134	779.848592747745	777.547182734526	719.592764446995	838.047614233183	647.505049877017	667.847221562986	664.01790638606	733.197080278269	711.017955479305	689.80965667625	653.599677991592	673.115367499363	750.707491048806	680.013739468855	0.142787221355296	0.00367331214522915	0.0992115092499663	Med1	11	98042980	98084119	-	8753	protein_coding	mediator complex subunit 1 [Source:MGI Symbol;Acc:MGI:1100846]	-	548	657	726	709	802	796	665	874	640	619	718	842	1038	712	641	625	5.66394766916412	6.14269895329576	6.81382533954852
ENSMUSG00000109006	1047.41422052468	958.88078799241	1007.45912420827	1010.1181026222	1049.19779498107	1162.41350182674	1226.01293551646	1143.92540478282	692.021022056061	896.576803099906	686.213491000636	905.611595593112	994.603151595328	1008.55597275278	1050.24597243579	1047.90600412301	1075.67773405683	910.216751582077	0.241098492431474	0.00370885020641042	0.0995194730006439	B230209E15Rik	7	61179619	61265075	-	1995	lncRNA	RIKEN cDNA B230209E15 gene [Source:MGI Symbol;Acc:MGI:2442668]	-	867	874	919	1006	1079	1190	1133	1193	684	831	742	1040	1452	1041	1030	973	39.3162238928378	35.8524899783591	37.8428569551328
ENSMUSG00000032827	3510.71017859829	3756.53068430894	4099.99687109788	3680.00282913554	4158.86836805749	3980.53363020502	3957.21915726716	4265.98837039294	3609.84065306437	3699.59309004763	3411.64631846542	4043.90408647539	3508.51056644027	3431.60927520685	3597.34736966355	3492.66101888069	3926.23126113291	3599.38904728052	0.125699662850882	0.00373459231213312	0.0999933049807072	Ppp1r9a	6	4902917	5165661	+	14531	protein_coding	protein phosphatase 1, regulatory subunit 9A [Source:MGI Symbol;Acc:MGI:2442401]	-	2906	3424	3740	3665	4277	4075	3657	4449	3568	3429	3689	4644	5122	3542	3528	3243	18.0923803543909	19.2836412662279	21.1440123695873
ENSMUSG00000105504	55.5721501085759	71.3126444159115	104.144305549278	67.274267272055	56.3980279044504	52.7481757131463	78.9928899317754	81.5034865100921	62.727051706836	59.3402216251442	34.218192947471	50.5052620619235	49.3191645419171	40.691019073599	69.3366273064404	43.0793835199592	70.9932434256605	51.1521153479113	0.475643675850317	0.00376043109121411	0.100068374321811	Gbp5	3	142199739	142228105	+	6637	protein_coding	guanylate binding protein 5 [Source:MGI Symbol;Acc:MGI:2429943]	-	46	65	95	67	58	54	73	85	62	55	37	58	72	42	68	40	0.627020321163732	0.801479335550703	1.17588024015162
ENSMUSG00000066392	3466.01084046748	3425.20116717655	3700.95974246696	3279.36950612734	3747.55171627158	3595.6673111128	3647.74016383582	3539.16904363235	3183.90373744214	3524.80916453357	3087.03589347725	3411.71753032097	3329.0436065794	3479.08213079272	3229.25145116907	3227.72281023294	3550.20868638636	3309.07079056851	0.10155725768361	0.003761664839098	0.100068374321811	Nrxn3	12	88689646	90301709	+	12680	protein_coding	neurexin III [Source:MGI Symbol;Acc:MGI:1096389]	-	2869	3122	3376	3266	3854	3681	3371	3691	3147	3267	3338	3918	4860	3591	3167	2997	20.4694840857157	20.1495075089252	21.8723017694839
ENSMUSG00000118521	4.8323608790066	10.9711760639864	9.86630263098419	11.0450289551135	20.4199756205769	8.79136261885771	12.9851325915247	6.71205183024288	3.03517992129852	1.07891312045717	6.47371217925128	6.96624304302394	4.10993037849309	6.78183651226651	8.15725027134593	2.15396917599796	10.7029238987866	4.8446293252668	1.13720750833826	0.00377615108894821	1	Gm52948	2	84406895	84423184	-	305	processed_pseudogene	predicted gene, 52948 [Source:MGI Symbol;Acc:MGI:6388827]	-	4	10	9	11	21	9	12	7	3	1	7	8	6	7	8	2	1.18646724777297	2.6831870618159	2.42411921949877
ENSMUSG00000040612	2074.29090731358	2254.5766811492	2441.36177324464	2009.19117628928	2562.22075048667	2275.00928214662	2370.86879233589	2561.12720551125	2002.20702141659	2272.19103168279	2079.91124159088	2080.29432872302	2011.81092027237	2180.84485558742	2095.39366345199	2106.58185412601	2318.58082105964	2103.65436460638	0.141159809519411	0.0037824067225118	0.10018923160058	Ildr2	1	166081708	166144392	+	8251	protein_coding	immunoglobulin-like domain containing receptor 2 [Source:MGI Symbol;Acc:MGI:1196370]	-	1717	2055	2227	2001	2635	2329	2191	2671	1979	2106	2249	2389	2937	2251	2055	1956	18.8260544373406	20.3824332889305	22.1730243883738
ENSMUSG00000038970	3283.58921728498	3650.11027648827	3743.71372053456	3761.33440598684	3739.77267793994	3602.50503759414	3457.29155249346	3513.27970085856	3221.33762313816	3123.4534837235	2974.20833835316	3605.03077476489	3251.63991778445	3597.27985286365	3377.10161233721	3313.88157727286	3593.94957364759	3307.99164752973	0.119760504961013	0.00382887776422463	0.100474662594828	Lmtk2	5	144037254	144125022	+	8114	protein_coding	lemur tyrosine kinase 2 [Source:MGI Symbol;Acc:MGI:3036247]	-	2718	3327	3415	3746	3846	3688	3195	3664	3184	2895	3216	4140	4747	3713	3312	3077	30.3047043299025	33.5558765488261	34.575383781796
ENSMUSG00000020647	2028.38347896302	2242.50838747882	2321.86988582495	2332.5092966117	2190.77167015046	2284.77746283424	2284.30124172572	2336.7529014717	1873.71773808162	2144.87928346885	1973.55739864603	2161.27690409818	2070.03493396769	2133.37200000155	2152.49441535141	2188.43268281393	2252.73429063258	2087.22066955366	0.110798797624526	0.00383118982451182	0.100474662594828	Ncoa1	12	4297362	4527182	-	8576	protein_coding	nuclear receptor coactivator 1 [Source:MGI Symbol;Acc:MGI:1276523]	bHLH	1679	2044	2118	2323	2253	2339	2111	2437	1852	1988	2134	2482	3022	2202	2111	2032	17.7117521352699	19.5050428880278	20.2886190739533
ENSMUSG00000034402	65.2368718665891	65.8270563839183	99.7592821577291	67.274267272055	93.34845997978	81.0758997072433	85.4854562275377	105.475100189531	69.8091381898659	64.73478722743	49.0152493571883	88.8195987985552	54.7990717132412	53.2858583106654	67.2973147386039	48.4643064599541	82.9352992230479	62.028165599438	0.421741860647425	0.00383934703936953	0.100474662594828	Kcnh5	12	74943994	75224106	-	4058	protein_coding	potassium voltage-gated channel, subfamily H (eag-related), member 5 [Source:MGI Symbol;Acc:MGI:3584508]	-	54	60	91	67	96	83	79	110	69	60	53	102	80	55	66	45	1.20386369953307	1.21001289382038	1.84221644316271
ENSMUSG00000019984	779.218191739814	773.46791251104	692.833695864668	767.127465609702	758.456237335712	845.924447547864	737.988368951655	808.322813270678	587.813178091479	667.847221562986	733.379108306609	697.495084682771	663.068767730219	639.430299727985	783.096026049209	743.119365719296	770.417391603892	689.406131483819	0.161415395425961	0.00384191717116844	0.100474662594828	Med23	10	24745884	24789579	+	6692	protein_coding	mediator complex subunit 23 [Source:MGI Symbol;Acc:MGI:1917458]	-	645	705	632	764	780	866	682	843	581	619	793	801	968	660	768	690	8.71965665414441	8.62152268330787	7.75840507323145
ENSMUSG00000038594	323.768178893442	373.019986175537	343.128080388673	303.236249494934	401.592853871345	349.700868616784	394.964449658877	392.17559979562	300.482812208553	299.937847487092	329.234505116208	332.638105304393	254.130695070156	266.429291553327	359.938668223139	328.480299339689	360.198283361902	308.90902803782	0.225183986609995	0.00389606150621295	0.101036228159023	Cep85l	10	53149539	53256043	-	7986	protein_coding	centrosomal protein 85-like [Source:MGI Symbol;Acc:MGI:3642684]	-	268	340	313	302	413	358	365	409	297	278	356	382	371	275	353	305	3.03599526774864	3.48417854132618	3.21978102358921
ENSMUSG00000035078	1380.84712117614	1372.4941256047	1345.10592535751	1342.47306481698	1357.44218887263	1408.57165515476	1445.67809518975	1386.51813521874	1165.50908977863	1391.79792538975	1232.77976213456	1230.4126774741	1344.63222216366	1293.39310626797	1308.2190122671	1281.61165971879	1379.8912889239	1281.04443189932	0.107027420391382	0.00391742574590529	0.101288293030004	Mtmr9	14	63757100	63781431	-	3738	protein_coding	myotubularin related protein 9 [Source:MGI Symbol;Acc:MGI:2442842]	-	1143	1251	1227	1337	1396	1442	1336	1446	1152	1290	1333	1413	1963	1335	1283	1190	27.6632075697147	27.3885350286561	26.9660025001226
ENSMUSG00000018481	1684.0777663338	1733.44581810985	1637.80623674338	1683.86486888412	1867.94157938706	1777.80888514678	1727.02263467279	1774.85827682565	1617.75089805211	1592.47576579478	1557.39018712274	1705.85876516049	1670.00171046103	1627.64076294396	1620.23383514608	1619.78482035047	1735.85325826293	1626.39209312896	0.0939943342845876	0.00395576387221887	0.101378369299058	Appbp2	11	85078088	85125956	-	6463	protein_coding	amyloid beta precursor protein (cytoplasmic tail) binding protein 2 [Source:MGI Symbol;Acc:MGI:1914134]	-	1394	1580	1494	1677	1921	1820	1596	1851	1599	1476	1684	1959	2438	1680	1589	1504	19.5130078808461	20.0066199147312	18.9901216282257
ENSMUSG00000042359	1220.17112194917	1349.45465587033	1455.82776599411	1370.58768397545	1481.90680217901	1557.04800160658	1339.6328456923	1469.93935082319	1278.82247350711	1167.38399633465	1127.35073521533	1399.34407126743	1321.34261668553	1255.60858855677	1259.27551063903	1337.61485829473	1405.57102851127	1268.34285631257	0.148581236359943	0.00398453851244268	0.10161875087104	Osbpl6	2	76236852	76430991	+	10063	protein_coding	oxysterol binding protein-like 6 [Source:MGI Symbol;Acc:MGI:2139014]	-	1010	1230	1328	1365	1524	1594	1238	1533	1264	1082	1219	1607	1929	1296	1235	1242	9.08007641052527	10.0029576293375	10.8413135983944
ENSMUSG00000035325	1560.85256391913	1652.25911523635	1543.52823382508	1561.3654568365	1435.23257218912	1637.14708324506	1563.6263828961	1582.12650284296	1509.4961475258	1504.00488991729	1335.43434097698	1367.99597757383	1502.17955333923	1433.87400545063	1517.24855047034	1458.23713215062	1567.01723887379	1453.55882467559	0.108598202001657	0.00400333263289859	0.10161875087104	Sec31a	5	100509508	100564093	-	7884	protein_coding	Sec31 homolog A (S. cerevisiae) [Source:MGI Symbol;Acc:MGI:1916412]	-	1292	1506	1408	1555	1476	1676	1445	1650	1492	1394	1444	1571	2193	1480	1488	1354	14.825573429015	15.6325255340423	14.6712576472963
ENSMUSG00000038084	2752.02952059426	2928.20689147797	2902.88548520513	2847.60928333654	2930.75269144851	2970.50374710514	2881.61734093586	2981.10987717502	2581.9263863846	2664.9154075292	2433.19096337287	2798.68814253487	2767.35312151868	2788.303640329	2839.7427507123	2818.46866679333	2899.3393546598	2711.57363489686	0.0968697610715428	0.00403227568692728	0.101852428521866	Opa1	16	29398152	29473702	+	7875	protein_coding	OPA1, mitochondrial dynamin like GTPase [Source:MGI Symbol;Acc:MGI:1921393]	-	2278	2669	2648	2836	3014	3041	2663	3109	2552	2470	2631	3214	4040	2878	2785	2617	26.1697009231804	27.736317609345	27.6235011842821
ENSMUSG00000031996	9733.58290053904	10012.295275994	10134.8853137165	9853.16992150262	10107.8879321856	10252.6824497256	10454.11383056	10195.6067301389	9745.96272728953	9444.80545648204	8770.03037083427	9419.23137454874	9691.90082088313	9815.25510082457	10043.6143965947	9583.00886401493	10093.0280442953	9564.22613893398	0.0777583600804657	0.0040345747757247	0.101852428521866	Aplp2	9	31060853	31123111	-	5875	protein_coding	amyloid beta (A4) precursor-like protein 2 [Source:MGI Symbol;Acc:MGI:88047]	-	8057	9126	9245	9813	10395	10496	9661	10633	9633	8754	9483	10817	14149	10131	9850	8898	124.06837521994	127.122780654812	129.273750661015
ENSMUSG00000073599	27.7860750542879	40.5933514367496	35.0801871323882	30.1228062412186	32.0885331180494	20.5131794440013	30.2986427135577	43.14890462299	29.3400725725523	9.7102180841145	24.0452166657905	20.8987291290718	24.6595822709586	10.6571716621331	26.5110633818743	20.4627071719806	32.4539599704054	20.7855951173095	0.635307211773903	0.00405436406372486	1	Ecscr	18	35846139	35855409	-	1752	protein_coding	endothelial cell surface expressed chemotaxis and apoptosis regulator [Source:MGI Symbol;Acc:MGI:1915795]	-	23	37	32	30	33	21	28	45	29	9	26	24	36	11	26	19	1.18765236060608	1.72829714569591	1.50046953210985
ENSMUSG00000020376	2880.08708388793	2996.22818307468	3184.62323811212	2969.10460184278	3157.31718285777	3033.02010350591	3290.64901756889	3087.54384191173	2783.25998783074	3116.98000500076	2743.92914797693	2998.9676300218	2899.55588202688	2829.96349319007	2818.32996875002	2791.54405209336	3074.82165659523	2872.81627086132	0.0981846794487854	0.0040616807907341	0.10232788468713	Rnf130	11	49916173	50016546	+	8233	protein_coding	ring finger protein 130 [Source:MGI Symbol;Acc:MGI:1891717]	-	2384	2731	2905	2957	3247	3105	3041	3220	2751	2889	2967	3444	4233	2921	2764	2592	26.1965281550067	27.1465332087314	28.9867367296436
ENSMUSG00000029263	378.132238782266	362.048810111551	294.892823081639	361.473674894624	328.664369512142	375.098138404596	348.434391205913	396.969922531508	310.600078612881	302.095673728007	292.241864091915	331.767324924015	317.834615936799	353.624332425325	306.916541459391	280.015992879735	355.71429606553	311.887053007258	0.18849557648047	0.00408128702704442	0.102539259186843	Pigg	5	108460475	108497221	+	4573	protein_coding	phosphatidylinositol glycan anchor biosynthesis, class G [Source:MGI Symbol;Acc:MGI:3576484]	-	313	330	269	360	338	384	322	414	307	280	316	381	464	365	301	260	6.19211107635286	5.90559321608943	4.83239452253024
ENSMUSG00000016200	262.155577686108	277.570754418856	282.83400875488	303.236249494934	341.305306801071	333.094961447831	340.859730527524	327.931675134724	224.60331417609	269.728280114292	269.121463451732	291.711427426627	287.010138098101	261.585122615994	273.267884090089	269.246146999745	308.623533033241	268.284222121584	0.202491678246766	0.00420124191538127	0.104566121716834	Syt14	1	192573541	192718083	-	11932	protein_coding	synaptotagmin XIV [Source:MGI Symbol;Acc:MGI:2444490]	-	217	253	258	302	351	341	315	342	222	250	291	335	419	270	268	250	1.6452886103305	1.73523407329051	1.77630593159719
ENSMUSG00000020300	2201.14038038751	2177.7784487013	2055.47971478837	1931.87597360349	2269.5344332584	2170.48974878909	2381.68973616216	2362.64224424549	1925.31579674369	1988.43688100256	2105.80609030788	2095.09759518945	1993.31623356915	1999.67293733115	2011.78184817069	2078.58025483803	2193.82883499198	2024.75095464408	0.115737127940445	0.00423013298442329	0.104863216467567	Cpeb4	11	31822211	31885634	+	6369	protein_coding	cytoplasmic polyadenylation element binding protein 4 [Source:MGI Symbol;Acc:MGI:1914829]	-	1822	1985	1875	1924	2334	2222	2201	2464	1903	1843	2277	2406	2910	2064	1973	1930	25.8805037784549	25.5058647652675	24.1847347159132
ENSMUSG00000022946	1673.20495435603	1723.57175965226	1759.49063585885	1743.10638782519	1824.18448877153	1738.7361623963	1682.65676498508	1690.47819667403	1603.58672508605	1586.00228707204	1672.99219032365	1699.76330249784	1524.09918202452	1673.17595095489	1643.6859296762	1597.16814400249	1729.42866881491	1625.05921395471	0.0907516796674918	0.00432367551597695	0.106333766582831	Dop1b	16	93508792	93607478	+	9890	protein_coding	DOP1 leucine zipper like protein B [Source:MGI Symbol;Acc:MGI:1917278]	-	1385	1571	1605	1736	1876	1780	1555	1763	1585	1470	1809	1952	2225	1727	1612	1483	12.6691968437942	12.9996207947866	13.331838680206
ENSMUSG00000034903	200.542976478774	182.121522662174	234.598751447846	186.761398695556	192.531198708296	157.267709070677	218.583065290666	228.209762228258	185.145975199209	145.653271261718	158.143540378853	183.734660259756	132.88774890461	113.353553133597	181.498818537447	193.857225839816	200.077048072781	161.784349189376	0.30896713798486	0.00433941155858069	0.106333766582831	Cobll1	2	64918683	65069747	-	8342	protein_coding	Cobl-like 1 [Source:MGI Symbol;Acc:MGI:2442894]	-	166	166	214	186	198	161	202	238	183	135	171	211	194	117	178	180	1.80025283968909	1.62850348764971	2.10743841680233
ENSMUSG00000090626	86.9824958221188	84.4780556926952	74.545397656325	71.2906414375508	76.8180035250273	79.1222635697194	83.3212674622836	91.0921319818677	53.6215119429404	44.2354379387439	51.7896974340102	67.9208696694834	75.3487236057067	79.4443705722648	61.1793770350945	68.9270136319347	80.9562821434485	62.8083752287723	0.356946129922072	0.00434287284593796	0.106333766582831	Tex9	9	72357676	72399494	-	8798	protein_coding	testis expressed gene 9 [Source:MGI Symbol;Acc:MGI:1201610]	-	72	77	68	71	79	81	77	95	53	41	56	78	110	82	60	64	0.740362035721028	0.716238328560426	0.634945222555689
ENSMUSG00000073557	2198.724199948	2446.57226226896	2530.1584969235	2482.11923427642	2471.78942988126	2292.59200738434	2247.5100327164	2360.72451515114	2152.95429084108	2295.92712033285	2461.8602601667	2256.19196555938	1942.6270922344	2110.11998910235	2088.25606946456	2107.658838714	2378.77377231875	2176.94945330192	0.128592111277339	0.00435010667432847	0.106333766582831	Ppp1r12b	1	134682396	134883680	-	14983	protein_coding	protein phosphatase 1, regulatory subunit 12B [Source:MGI Symbol;Acc:MGI:1916417]	-	1820	2230	2308	2472	2542	2347	2077	2462	2128	2128	2662	2591	2836	2178	2048	1957	10.9892539751514	12.1802688386443	12.6545973093504
ENSMUSG00000035569	3055.26016575192	3630.36215957309	3696.57471907541	3423.95897608519	3449.03112029458	3506.77686685546	3383.70913447482	3566.9761155005	3079.69589347756	3410.44437376511	3421.8192947471	3422.16689488551	2926.27042948708	2949.13004904846	3094.65682169186	3111.40847472905	3464.08115720137	3176.94902897897	0.125293542149893	0.00436336808407906	0.106333766582831	Ankrd11	8	123610561	123769016	-	16580	protein_coding	ankyrin repeat domain 11 [Source:MGI Symbol;Acc:MGI:1924337]	-	2529	3309	3372	3410	3547	3590	3127	3720	3044	3161	3700	3930	4272	3044	3035	2889	13.7993905192015	16.3328897840916	16.707610591648
ENSMUSG00000025321	868.616868001436	964.366376024403	845.213258720979	784.197055813059	982.103589370602	955.328071249204	976.049133129608	911.880184365854	737.548720875539	824.289624029276	959.034218554797	781.090001199059	717.182851047045	728.563008174916	876.904404169687	820.662256055223	910.969317084393	805.659385513193	0.178425631046251	0.00442648473249113	0.107363953217481	Itgb8	12	119121757	119202537	-	11060	protein_coding	integrin beta 8 [Source:MGI Symbol;Acc:MGI:1338035]	-	719	879	771	781	1010	978	902	951	729	764	1037	897	1047	752	860	762	5.88124627261242	6.50405999401024	5.72678074202566
ENSMUSG00000064329	1955.89806577792	2381.84232349144	2889.73041503048	2308.41105161872	2707.10533941362	2719.46150343332	2307.02522376089	2719.33985579554	2289.53738729951	1952.83274802747	1765.47379288438	2520.03842081391	1983.72639601933	2237.03721526048	2314.61976449441	2206.74142080991	2498.60172229024	2158.75089320118	0.211358962008918	0.00454310931351315	0.109548269411613	Scn1a	2	66101122	66271184	-	11146	protein_coding	sodium channel, voltage-gated, type I, alpha [Source:MGI Symbol;Acc:MGI:98246]	-	1619	2171	2636	2299	2784	2784	2132	2836	2263	1810	1909	2894	2896	2309	2270	2049	13.1408486141677	15.9401195847542	19.4284284356383
ENSMUSG00000000416	1901.5340058891	1969.32610348556	1945.85412999966	1917.81866402425	2202.44022764793	2184.16520175176	2078.70330902658	2220.73029126322	1761.41608099357	2029.43557957993	1897.72248454623	1914.8460564512	1835.76890239358	1777.81000000129	2005.66391046718	1870.72222935423	2052.57149163601	1886.6731554734	0.12269294255314	0.00458123980979737	0.110252794644345	Cttnbp2	6	18366477	18514842	-	8829	protein_coding	cortactin binding protein 2 [Source:MGI Symbol;Acc:MGI:1353467]	-	1574	1795	1775	1910	2265	2236	1921	2316	1741	1881	2052	2199	2680	1835	1967	1737	16.128308178683	16.6380998603201	16.5157441066202
ENSMUSG00000026200	138.93037527144	155.790700108607	142.513260225327	145.593563499223	157.525526215879	151.406800658105	142.836458506772	154.377192095586	144.676909581896	108.970225166174	132.248691661848	141.066421621235	132.202760508194	119.166555858397	110.12287866317	114.160366327892	148.621734572617	125.326851173601	0.242172704642923	0.00462722279628892	0.11114319609727	Glb1l	1	75174880	75187457	-	5905	protein_coding	galactosidase, beta 1-like [Source:MGI Symbol;Acc:MGI:1921827]	-	115	142	130	145	162	155	132	161	143	101	143	162	193	123	108	106	1.76186870091604	1.9679734402582	1.80856763671326
ENSMUSG00000079495	7.2485413185099	4.38847042559455	8.77004678309706	9.03684187236559	3.88951916582417	6.83772648133377	3.24628314788118	13.4241036604858	5.05863320216419	1.07891312045717	4.62408012803663	3.48312152151197	0	0	2.03931256783648	4.30793835199592	7.1051916068865	2.57399986150029	1.50256827896024	0.00462917927247478	1	Nat8f6	6	85785006	85797936	-	1698	protein_coding	N-acetyltransferase 8 (GCN5-related) family member 6 [Source:MGI Symbol;Acc:MGI:3779382]	-	6	4	8	9	4	7	3	14	5	1	5	4	0	0	2	4	0.319675362695014	0.192784936125759	0.387046911109607
ENSMUSG00000030235	718.813680752231	629.745506072818	773.956628608316	709.894133751386	811.937125865795	652.514469932994	699.032971177081	745.996617704137	663.692676123942	558.876996396813	709.333891640819	620.866411209508	622.654452341703	649.118637602651	655.638990559429	664.499490795371	717.736391733095	643.08519333378	0.158855304733253	0.00478553425858323	0.11405984350419	Slco1c1	6	141470094	141515903	+	5186	protein_coding	solute carrier organic anion transporter family, member 1c1 [Source:MGI Symbol;Acc:MGI:1889679]	-	595	574	706	707	835	668	646	778	656	518	767	713	909	670	643	617	10.3795865691091	9.05795524319531	11.1836481024697
ENSMUSG00000061353	1169.4313327196	1080.66084230266	1149.9723844336	1211.94090443836	1161.02147099851	905.510349742344	1306.08791983086	1292.54940959534	1172.59117626166	956.995937845507	1133.82444739458	849.88165124892	910.34957883622	900.046588556512	1001.30247080771	1102.83221811096	1159.64682675766	1003.47800863276	0.209429171297445	0.00479492564127459	0.114063904197244	Cxcl12	6	117145496	117158328	+	8176	protein_coding	chemokine (C-X-C motif) ligand 12 [Source:MGI Symbol;Acc:MGI:103556]	-	968	985	1049	1207	1194	927	1207	1348	1159	887	1226	976	1329	929	982	1024	10.7110014136647	9.85930128480969	10.540128610602
ENSMUSG00000053465	70.0692327455957	91.060761331087	116.203119876036	87.3561380995341	105.017017477252	123.079076664008	107.127343880079	134.241036604858	64.7505049877017	80.9184840342875	80.4589942278373	100.139743743469	72.6087700200446	99.7898801090643	65.2580021707674	81.8508286879225	104.269215834806	80.7219009976368	0.373063548793464	0.00481456138945272	0.114311179246699	Hs6st3	14	119375753	120107227	+	1708	protein_coding	heparan sulfate 6-O-sulfotransferase 3 [Source:MGI Symbol;Acc:MGI:1354960]	-	58	83	106	87	108	126	99	140	64	75	87	115	106	103	64	76	3.07210269512644	3.97686653804856	5.09834597751726
ENSMUSG00000094622	14.4970826370198	23.0394697343714	23.0213728056298	15.0614031206093	17.5028362462087	24.4204517190492	31.3807370961847	21.0950200379062	15.1758996064926	10.7891312045717	13.8722403841099	15.6740468468039	15.7547331175569	13.563673024533	12.2358754070189	8.61587670399184	21.2522966746224	13.2101845368848	0.671354440731691	0.00481846467617282	1	Gm3055	10	81578655	81606995	-	4147	protein_coding	predicted gene 3055 [Source:MGI Symbol;Acc:MGI:3809197]	zf-C2H2	12	21	21	15	18	25	29	22	15	10	15	18	23	14	12	8	0.261783827275685	0.414415556569347	0.416003097309692
ENSMUSG00000055413	3.62427065925495	31.8164105855605	47.1390014591467	13.0532160378614	15.5580766632967	5.86090841257181	12.9851325915247	7.67091637742044	8.09381312346271	3.2367393613715	6.47371217925128	9.57858418415791	8.21986075698618	2.90650136239993	6.11793770350945	12.9238150559878	17.2134915983297	7.19387046589084	1.25232139382348	0.00482347018067811	1	H2-Q5	17	35613102	35616776	+	1591	protein_coding	histocompatibility 2, Q region locus 5 [Source:MGI Symbol;Acc:MGI:95934]	-	3	29	43	13	16	6	12	8	8	3	7	11	12	3	6	12	0.170587292852336	1.49169010444762	2.2202893752166
ENSMUSG00000033960	2150.40059115794	2139.37933247734	2283.5009311489	2122.65374646454	2252.03159701219	1930.19250387365	2252.92050462954	2519.89602998261	2040.65263375304	2051.01384198907	1802.46643390868	1988.86238878333	1951.5319413878	1848.53486648636	2185.12341643679	2151.81520682196	2206.37190459334	2002.50009119588	0.140524110739141	0.00492054724593231	0.115418191888906	Jcad	18	4634878	4682869	+	7311	protein_coding	junctional cadherin 5 associated [Source:MGI Symbol;Acc:MGI:2685174]	-	1780	1950	2083	2114	2316	1976	2082	2628	2017	1901	1949	2284	2849	1908	2143	1998	22.0261615653107	21.827732252975	23.4058162272354
ENSMUSG00000036333	5150.08860680128	5376.97338895973	5701.62666486098	5384.95366238852	5707.86937584696	5897.050681116	5647.45058293063	5610.31646553587	4889.67485321191	5264.01711471052	5076.31516455861	5615.66267305767	5181.25223048696	5240.42195640708	5179.85392230466	5314.91894177497	5559.541178555	5220.26460706405	0.0910463766793499	0.00492150633086977	0.115418191888906	Kidins220	12	25024924	25113151	+	8669	protein_coding	kinase D-interacting substrate 220 [Source:MGI Symbol;Acc:MGI:1924730]	-	4263	4901	5201	5363	5870	6037	5219	5851	4833	4879	5489	6449	7564	5409	5080	4935	44.4879026578363	46.2664832845508	49.2866335792543
ENSMUSG00000021696	206.583427577532	221.617756492525	219.251169577427	219.896485560896	251.846365987115	198.294067958679	173.13510122033	223.41543949237	218.532954333493	169.389359911775	167.391700634926	193.313244443914	176.042017878787	137.574397820263	200.872287931893	177.702457019832	214.254976733359	180.102302496861	0.252368289041689	0.00492650002565419	0.115418191888906	Elovl7	13	108350938	108422217	+	4013	protein_coding	ELOVL family member 7, elongation of long chain fatty acids (yeast) [Source:MGI Symbol;Acc:MGI:1921809]	-	171	202	200	219	259	203	160	233	216	157	181	222	257	142	197	165	3.85498375950656	4.11939085169393	4.09422909957708
ENSMUSG00000078307	2753.23761081401	2980.8685365851	2783.39359778543	2739.16718086815	2788.78524189593	3198.10235712668	3158.63350288839	3025.21764634518	2819.68214688632	2545.15605115846	2033.67044031051	2664.58796395666	2598.84597600047	2650.72924250874	2862.1751889585	2789.39008291736	2928.42570928861	2620.52963658713	0.160622248139956	0.00498775801677857	0.116279374665474	AI593442	9	52584342	52591080	-	5823	protein_coding	expressed sequence AI593442 [Source:MGI Symbol;Acc:MGI:2143099]	-	2279	2717	2539	2728	2868	3274	2919	3155	2787	2359	2199	3060	3794	2736	2807	2590	35.4073266181845	38.1850741940736	35.8201347717624
ENSMUSG00000023074	161.884089446721	160.179170534201	180.882214901377	129.52806683724	179.890261419368	192.433159546108	160.149968628805	171.636753944782	156.81762926709	133.785226936689	136.872771789884	136.712519719345	138.367656075934	153.07573841973	151.928786303818	120.622273855886	167.072960657325	141.022825296047	0.245480730920749	0.00500724048766582	0.11642775344441	Mospd1	X	52433475	52459379	-	2085	protein_coding	motile sperm domain containing 1 [Source:MGI Symbol;Acc:MGI:1917630]	-	134	146	165	129	185	197	148	179	155	124	148	157	202	158	149	112	5.81425856312725	5.73056689988786	6.50113507707305
ENSMUSG00000021342	0	142.625288831823	2.19251169577427	2166.83386228499	51.5361289471702	9.76818068761968	496.681321625821	0	4.04690656173135	0	0.924816025607326	0	0	0	10.1965628391824	95.8516283319092	358.70466175915	13.8774892198038	4.48013897183064	0.00510769888334504	1	Prl	13	27241553	27249188	+	1408	protein_coding	prolactin [Source:MGI Symbol;Acc:MGI:97762]	-	0	130	2	2158	53	10	459	0	4	0	1	0	0	0	10	89	0	7.55599197450286	0.116691345004281
ENSMUSG00000021994	146.17891658995	189.801345906964	158.957097943634	205.839175981661	198.365477457032	173.87361623963	205.597932699141	169.719024850427	197.286694884404	138.100879418517	141.496851917921	139.324860860479	151.382435607829	155.013405994663	145.810848600308	145.392919379862	181.041573458555	151.726112082998	0.257518691980675	0.00526471597107157	0.120155971516892	Wnt5a	14	28226707	28249405	+	7823	protein_coding	wingless-type MMTV integration site family, member 5A [Source:MGI Symbol;Acc:MGI:98958]	-	121	173	145	205	204	178	190	177	195	128	153	160	221	160	143	135	1.39928971555226	1.80977074417379	1.52267065039461
ENSMUSG00000078129	73.6935034048506	110.808878246262	107.433073092939	70.2865478961768	77.7903833164833	89.867262326101	94.1422112885542	63.2850601137186	62.727051706836	39.9197854569152	81.3838102534447	70.5332108106173	72.6087700200446	63.9430299727985	72.3955961581951	50.6182756359521	85.9133649606358	64.2661912518504	0.408804824530705	0.00528734375776582	0.120240444472113	Actl10	2	154393696	154395196	+	1501	protein_coding	actin-like 10 [Source:MGI Symbol;Acc:MGI:1917612]	-	61	101	98	70	80	92	87	66	62	37	88	81	106	66	71	47	3.67658613338043	5.50670069548559	5.36360378050325
ENSMUSG00000109178	3.62427065925495	7.67982324479047	6.5775350873228	4.01637416549582	5.83427874873625	6.83772648133377	5.4104719131353	6.71205183024288	4.04690656173135	3.2367393613715	1.84963205121465	3.48312152151197	0.684988396415515	1.93766757493329	1.01965628391824	2.15396917599796	5.83656651628903	2.30158511588681	1.37935854939302	0.00529729306654479	1	Gm3257	7	61587985	61588659	+	675	processed_pseudogene	predicted gene 3257 [Source:MGI Symbol;Acc:MGI:3781435]	-	3	7	6	4	6	7	5	7	4	3	2	4	1	2	1	2	0.40208056730084	0.848682129922509	0.730228505626792
ENSMUSG00000021548	582.299485920295	608.900271551244	544.839156399905	596.431563576129	649.549700692636	707.216281783665	674.144800376658	683.670422137596	515.980586620748	552.40351767407	489.227677546275	567.748808006451	594.569928088667	582.269106267453	538.378517908831	639.728845271394	630.881460304766	560.038373422986	0.172888805840252	0.00532443786658361	0.12054705204969	Ccnh	13	85337527	85371588	+	3105	protein_coding	cyclin H [Source:MGI Symbol;Acc:MGI:1913921]	-	482	555	497	594	668	724	623	713	510	512	529	652	868	601	528	594	14.0436835825366	14.6279062766147	13.1494046121926
ENSMUSG00000030978	246.450404829336	272.085166386862	233.502495599959	234.957888681505	270.32158202478	237.366790709158	265.11312374363	266.56434411536	217.52122769306	201.75675352549	213.632501915292	204.633389388828	252.760718277325	216.049934605062	227.383351313768	236.936609359776	253.295224511324	221.334310759825	0.191609961103902	0.0053393786070936	0.12054705204969	Rrm1	7	102090902	102118978	+	11012	protein_coding	ribonucleotide reductase M1 [Source:MGI Symbol;Acc:MGI:98180]	-	204	248	213	234	278	243	245	278	215	187	231	235	369	223	223	220	1.67594424619584	1.8430463980726	1.58900295732673
ENSMUSG00000021945	1372.39048963787	1348.35753826393	1333.04711103075	1256.12102025882	1409.95069761126	1528.72027761248	1447.84228395501	1531.30668184255	1276.79902022624	1255.85487221214	1184.68932880298	1250.4406262228	1319.28765149628	1319.55161852957	1347.98560733991	1359.15455005471	1403.46701252658	1289.22040936058	0.123241507282041	0.00536188858947768	0.12054705204969	Zmym2	14	57124110	57200158	+	7860	protein_coding	zinc finger, MYM-type 2 [Source:MGI Symbol;Acc:MGI:1923257]	-	1136	1229	1216	1251	1450	1565	1338	1597	1262	1164	1281	1436	1926	1362	1322	1262	13.0752917305464	12.796173717384	12.7093205559472
ENSMUSG00000019906	323.768178893442	313.775635430011	366.149453194302	319.301746156918	310.189153474477	361.422685441928	400.374921572012	331.767133323434	248.884753546478	334.463067341722	223.805478196973	325.671862261369	308.244778386982	286.774801090127	319.152416866409	284.323931231731	340.843613435815	291.415136115224	0.225436569029894	0.00536472248510254	0.12054705204969	Lin7a	10	107107547	107257335	+	3311	protein_coding	lin-7 homolog A, crumbs cell polarity complex component [Source:MGI Symbol;Acc:MGI:2135609]	-	268	286	334	318	319	370	370	346	246	310	242	374	450	296	313	264	7.32269954945353	7.0689944851163	8.28702388973926
ENSMUSG00000029298	85.7744056023671	102.031937395073	109.625584788713	71.2906414375508	121.547473932005	82.0527177760053	73.5824180186401	85.3389446988024	111.289930447612	57.1823953842299	61.9626737156908	65.3085285283494	46.579210956255	46.5040217983989	77.4938775777863	68.9270136319347	91.4055154561447	66.9059565050322	0.456498006872257	0.00536595213796604	0.12054705204969	Gbp9	5	105225496	105287405	-	5173	protein_coding	guanylate-binding protein 9 [Source:MGI Symbol;Acc:MGI:3605620]	-	71	93	100	71	125	84	68	89	110	53	67	75	68	48	76	64	1.24168510779643	1.4712662093255	1.58806701880947
ENSMUSG00000042102	39.8669772518044	20.8452345215741	21.9251169577427	14.0573095792354	16.5304564547527	20.5131794440013	19.4776988872871	14.3829682076633	13.1524463256269	11.8680443250288	8.32334423046593	10.4493645645359	16.4397215139724	13.563673024533	11.2162191231007	15.0777842319857	20.9498676630076	12.5113246674062	0.723064873190425	0.00538116195599759	1	Dmgdh	13	93810941	93889341	+	3414	protein_coding	dimethylglycine dehydrogenase precursor [Source:MGI Symbol;Acc:MGI:1921379]	-	33	19	20	14	17	21	18	15	13	11	9	12	24	14	11	14	0.87447223556202	0.455450176427156	0.481257802478114
ENSMUSG00000025937	205.37533735778	195.286933938958	220.347425425314	191.781866402425	269.349202233323	217.830429333919	245.635424856343	244.510459530276	216.509501052627	179.09957799589	199.760261531182	173.28529569522	187.686820617851	182.140752043729	219.226101042422	163.701657375845	223.764634884792	190.176245919346	0.236769217899343	0.00540853790522055	0.12054705204969	Lactb2	1	13693554	13730770	-	4566	protein_coding	lactamase, beta 2 [Source:MGI Symbol;Acc:MGI:2442551]	-	170	178	201	191	277	223	227	255	214	166	216	199	274	188	215	152	3.36828333317064	3.19032469526905	3.61635831876606
ENSMUSG00000089991	4.8323608790066	6.58270563839183	7.67379093520993	0	5.83427874873625	1.95363613752394	14.0672269741518	6.71205183024288	3.03517992129852	2.15782624091433	1.84963205121465	4.35390190188996	0.684988396415515	0.968833787466644	1.01965628391824	0	5.9570063929079	1.75875232288973	1.75211458602221	0.00544672115972263	1	Gm16332	1	139790695	139864215	-	2967	unprocessed_pseudogene	predicted gene 16332 [Source:MGI Symbol;Acc:MGI:3840155]	-	4	6	7	0	6	2	13	7	3	2	2	5	1	1	1	0	0.121965793923409	0.165494854166602	0.193816969390326
ENSMUSG00000031163	6.04045109875825	12.068293670385	7.67379093520993	4.01637416549582	7.77903833164833	9.76818068761968	6.49256629576236	6.71205183024288	2.02345328086568	2.15782624091433	3.6992641024293	5.22468228226795	4.10993037849309	3.87533514986658	2.03931256783648	3.23095376399694	7.56884337689028	3.29509472083379	1.17137387587021	0.00546603942336486	1	Glod5	X	7870439	7884731	-	673	protein_coding	glyoxalase domain containing 5 [Source:MGI Symbol;Acc:MGI:1917074]	-	5	11	7	4	8	10	6	7	2	2	4	6	6	4	2	3	0.672125762575698	1.33760662591268	0.854465004726743
ENSMUSG00000032340	1597.09527051168	1497.56553273414	1586.28221189268	1539.27539892627	1530.52579175181	1386.10483957323	1431.6108682156	1549.52510823893	1419.45247652727	1438.1911895694	1457.51005635715	1418.50123963575	1422.03591095861	1390.27648501463	1368.37873301828	1429.15854827465	1514.74812773054	1417.93807991947	0.0946271307195089	0.00546767904814742	0.121141836205248	Neo1	9	58781970	58943724	-	8716	protein_coding	neogenin [Source:MGI Symbol;Acc:MGI:1097159]	-	1322	1365	1447	1533	1574	1419	1323	1616	1403	1333	1576	1629	2076	1435	1342	1327	13.7217605258874	12.8164049278396	13.6383745823453
ENSMUSG00000066036	2901.83270784346	3361.56834600543	3492.6711313684	3222.13617426902	3558.91003672911	3098.46691411296	2912.99807803205	3356.98477966862	2857.11603258234	2995.0628223891	3136.97595886005	3181.83150990118	2853.66165946704	3026.6367520458	2786.72062394855	2911.08934136124	3238.19602100363	2968.63683756941	0.125633111381407	0.00547602979506616	0.121141836205248	Ubr4	4	139079920	139216899	+	17997	protein_coding	ubiquitin protein ligase E3 component n-recognin 4 [Source:MGI Symbol;Acc:MGI:1916366]	-	2402	3064	3186	3209	3660	3172	2692	3501	2824	2776	3392	3654	4166	3124	2733	2703	12.0744814467822	13.9328331000066	14.5430989681215
ENSMUSG00000002870	74.9015936246023	77.8953500543033	60.2940716337923	90.3684187236559	103.07225789434	110.380441770102	71.418229253386	80.5446219629146	70.8208648302987	63.6558741069729	52.7145134596176	66.1793089087274	78.7736655877843	62.0053623978652	63.2186896029309	62.4651061039409	83.6093731146371	64.9791731247672	0.363716260849084	0.00548650440875077	0.121141836205248	Mcm2	6	88860456	88875762	-	6956	protein_coding	minichromosome maintenance complex component 2 [Source:MGI Symbol;Acc:MGI:105380]	-	62	71	55	90	106	113	66	84	70	59	57	76	115	64	62	58	0.806357664440298	0.835313625986533	0.649552742749536
ENSMUSG00000039219	898.819123495227	969.851964056396	941.683773335047	876.573661619463	966.545512707305	937.745346011489	955.489339859694	976.12410902675	779.029513133286	910.602673665849	829.559974969771	917.802520918403	910.34957883622	839.010059946114	876.904404169687	874.511485455172	940.354103763921	867.221276386813	0.11615455833154	0.00550347998686886	0.121141836205248	Arid4b	13	14237817	14374188	+	16965	protein_coding	AT rich interactive domain 4B (RBP1-like) [Source:MGI Symbol;Acc:MGI:2137512]	ARID	744	884	859	873	994	960	883	1018	770	844	897	1054	1329	866	860	812	3.96747933782261	4.26431415034955	4.15959075817914
ENSMUSG00000026786	71.2773229653473	72.4097620223101	85.5079561351963	80.3274833099164	78.7627631079393	80.0990816384814	74.6645124012671	69.9971119439615	71.8325914707315	52.8667429024012	61.0378576900835	59.2130658657034	71.9237816236291	54.2546920981321	60.1597207511762	57.080183163946	76.6307491905524	61.0460794457254	0.321108603552981	0.00550377622856502	0.121141836205248	Apbb1ip	2	22664106	22765665	+	7414	protein_coding	amyloid beta (A4) precursor protein-binding, family B, member 1 interacting protein [Source:MGI Symbol;Acc:MGI:1861354]	-	59	66	78	80	81	82	69	73	71	49	66	68	105	56	59	53	0.719937891950182	0.728521116190369	0.864277736292837
ENSMUSG00000021263	51.9478794493209	55.9529979263306	46.0427456112596	38.1555545722103	49.5913693642581	34.1886324066689	57.3510022792342	47.9432273588777	46.5394254599106	38.840872336458	35.1430089730784	26.1234114113398	37.6743618028533	31.9715149863992	27.5307196657925	35.5404914039663	47.64667612102	34.9204757549748	0.445601664428912	0.00555457627357404	1	Degs2	12	108644970	108668570	-	2583	protein_coding	delta(4)-desaturase, sphingolipid 2 [Source:MGI Symbol;Acc:MGI:1917309]	-	43	51	42	38	51	35	53	50	46	36	38	30	55	33	27	33	1.50605090539513	1.61583332352095	1.33578385175633
ENSMUSG00000037405	20.537533735778	41.6904690431483	33.9839312845011	44.180115820454	45.7018501984339	22.4668155815253	32.4628314788118	60.4084664721859	37.433885696015	30.2095673728007	22.1955846145758	15.6740468468039	18.4946867032189	22.2831771117328	27.5307196657925	23.6936609359776	37.6790017018548	24.6894161183646	0.6279602770792	0.00559704753564477	1	Icam1	9	20927281	20940113	+	4360	protein_coding	intercellular adhesion molecule 1 [Source:MGI Symbol;Acc:MGI:96392]	-	17	38	31	44	47	23	30	63	37	28	24	18	27	23	27	22	0.352742699524246	0.71326004693684	0.584099062700329
ENSMUSG00000050505	237.993773291075	181.024405055775	199.518564315458	182.74502453006	238.23304890673	204.154976371251	195.859083255498	227.25089768108	182.110795277911	194.20436168229	184.038389095858	147.161884283881	156.862342779153	145.325068119997	201.891944215812	196.011195015814	208.347471675866	175.950747558839	0.249075481249332	0.00566264063051723	0.123469294940161	Pcdh20	14	88702179	88708832	-	5492	protein_coding	protocadherin 20 [Source:MGI Symbol;Acc:MGI:2443376]	-	197	165	182	182	245	209	181	237	180	180	199	169	229	150	198	182	3.24512402505639	2.45869244147642	2.72240142984497
ENSMUSG00000103442	32.6184359332945	23.0394697343714	24.1176286535169	32.1309933239666	33.0609129095054	27.3509059253351	30.2986427135577	28.7659364153266	14.1641729660597	14.0258705659432	16.6466884609319	18.2863879879378	32.8794430279447	19.3766757493329	8.15725027134593	23.6936609359776	28.9228657011093	18.4037687456842	0.627496554174477	0.00569985276838053	1	Pcdha1	18	37063237	37320714	+	5353	protein_coding	protocadherin alpha 1 [Source:MGI Symbol;Acc:MGI:2150982]	-	27	21	22	32	34	28	28	30	14	13	18	21	48	20	8	22	0.456312244788455	0.32105012387317	0.337626667555821
ENSMUSG00000043531	761.096838443539	819.546851979783	731.202650540717	711.902320834134	785.682871496481	854.715810166722	775.861672343602	781.474605949707	723.384547909479	714.240485742645	650.14566600195	718.393813811843	715.127885857798	680.121318801584	754.545650099498	749.58127324729	777.685452719336	713.192580184011	0.126079929438536	0.00573130911184191	0.123469294940161	Sorcs1	19	50131737	50667084	-	8441	protein_coding	sortilin-related VPS10 domain containing receptor 1 [Source:MGI Symbol;Acc:MGI:1929666]	-	630	747	667	709	808	875	717	815	715	662	703	825	1044	702	740	696	6.7521526377081	7.24231636333165	6.49147275097386
ENSMUSG00000030016	1360.30958744036	1433.93271156302	1453.63525429834	1326.40756815499	1559.69718549549	1660.59071689534	1466.23788845967	1636.78178203209	1358.7488781013	1336.77335624643	1417.74296725603	1380.18690289912	1375.45670000235	1354.42963487837	1363.28045159869	1344.07676582273	1487.19908679241	1366.33695710063	0.123020537638052	0.00574439703908714	0.123469294940161	Zfp638	6	83844091	83966532	+	15810	protein_coding	zinc finger protein 638 [Source:MGI Symbol;Acc:MGI:1203484]	-	1126	1307	1326	1321	1604	1700	1355	1707	1343	1239	1533	1585	2008	1398	1337	1248	6.44320757278101	6.76541603027818	6.89005928696247
ENSMUSG00000061436	189.670164501009	365.340162930747	430.828548219643	280.142098043333	502.720352182773	223.691337746491	248.881708004224	444.913149890385	179.075615356612	148.890010623089	362.527882038072	319.576399598723	124.667888147624	164.701743869329	130.516004341535	147.54688855586	335.773440189826	197.187804066356	0.767852222837412	0.00575840574548149	0.123469294940161	Hipk2	6	38671325	38853099	-	8836	protein_coding	homeodomain interacting protein kinase 2 [Source:MGI Symbol;Acc:MGI:1314872]	-	157	333	393	279	517	229	230	464	177	138	392	367	182	170	128	137	1.60745767767114	3.08417716085708	3.65382840708743
ENSMUSG00000018076	1854.41848731878	1902.40192949524	2067.53852911513	1946.9373767241	1982.68239477887	2006.38431323708	1854.70977182278	2123.88497199828	1687.56003624197	1699.28816472004	2076.21197748845	1978.4130242188	1624.7924762976	1873.72454496049	1610.0372723069	1680.09595727841	1967.36972181128	1778.76543168908	0.145508375573382	0.00577920143656859	0.123469294940161	Med13l	5	118698744	118903503	+	15427	protein_coding	mediator complex subunit 13-like [Source:MGI Symbol;Acc:MGI:2670178]	-	1535	1734	1886	1939	2039	2054	1714	2215	1668	1575	2245	2272	2372	1934	1579	1560	9.00165786812261	9.19852947029606	10.0431861788659
ENSMUSG00000020154	740.559304707761	773.46791251104	733.395162236492	669.730392096428	674.831575270493	578.276296707085	656.831290254626	785.310064138417	766.888793448092	572.902866962756	652.920114078772	619.99563082913	515.111274104467	493.136397820522	631.167239745391	574.032785403457	701.550249740293	603.269387799073	0.218290233813571	0.00585479002918526	0.123628854749131	Ptprb	10	116111428	116225440	+	13333	protein_coding	protein tyrosine phosphatase, receptor type, B [Source:MGI Symbol;Acc:MGI:97809]	-	613	705	669	667	694	592	607	819	758	531	706	712	752	509	619	533	4.15937615277644	4.32725041601262	4.12201476822444
ENSMUSG00000043190	118.392841535662	145.916641651019	118.39563157181	100.409354137395	131.271271846566	134.800893489152	129.851325915247	132.323307510503	103.19611732415	92.7865283593164	82.308626279052	120.167692492163	109.598143426482	125.948392370664	101.965628391824	92.6206745679123	126.420158457169	103.573975401445	0.284086647603182	0.00585789890680181	0.123628854749131	Rfesd	13	76149654	76166838	-	3728	protein_coding	Rieske (Fe-S) domain containing [Source:MGI Symbol;Acc:MGI:2145198]	-	98	133	108	100	135	138	120	138	102	86	89	138	160	130	100	86	2.37818575884751	2.91962132946786	2.37990245261951
ENSMUSG00000081272	1116.27536305052	1239.74289523046	1101.73712712657	908.704654943429	1226.17091702607	1275.72439780313	1439.18552889399	1013.51982636668	1122.00484424002	1047.62463996391	925.740841632933	984.852610207509	771.981922760286	707.24866485065	887.10096700887	1118.98698693094	1165.13258880511	945.692684699389	0.301677002295243	0.00586662390765885	0.123628854749131	Ap2m1-ps	2	49198167	49199474	+	1308	processed_pseudogene	adaptor-related protein complex 2, mu 1 subunit, pseudogene [Source:MGI Symbol;Acc:MGI:3649640]	-	924	1130	1005	905	1261	1306	1330	1057	1109	971	1001	1131	1127	730	870	1039	63.9086773255693	70.7003379858447	63.1203825821323
ENSMUSG00000019943	10117.7555904201	10367.7613804671	10848.5478706911	10249.7868703453	11128.8867132144	11111.3055321674	12281.7712428171	12245.6591320045	9480.89034749613	10392.0911762434	8761.7070266038	9948.66584581856	10675.5441581358	10367.4903596806	10378.0616577199	10608.29819179	11043.9342915159	10076.593595436	0.132315876810336	0.00590557850283977	0.124163468577106	Atp2b1	10	98750268	98862005	+	15218	protein_coding	ATPase, Ca++ transporting, plasma membrane 1 [Source:MGI Symbol;Acc:MGI:104653]	-	8375	9450	9896	10208	11445	11375	11350	12771	9371	9632	9474	11425	15585	10701	10178	9850	49.7877887375161	50.8188717894524	53.4211719880606
ENSMUSG00000047126	8436.09400452577	9280.51783252608	9575.7948312941	8924.38339573171	10367.5133365043	10220.4474534565	10811.204976827	10330.806631291	8322.46334420053	8962.53129163769	7601.98773049222	8758.30906584184	9095.27592760521	8829.95113897099	9299.26530933436	9678.86049234684	9743.34530776955	8818.58053755371	0.144019974260754	0.00591206814809339	0.124163468577106	Cltc	11	86585177	86648391	-	8499	protein_coding	clathrin, heavy polypeptide (Hc) [Source:MGI Symbol;Acc:MGI:2388633]	-	6983	8459	8735	8888	10662	10463	9991	10774	8226	8307	8220	10058	13278	9114	9120	8987	74.3309725060474	81.4520438116214	84.4318654692467
ENSMUSG00000110521	10.8728119777648	7.67982324479047	13.1550701746456	6.02456124824373	9.72379791456041	8.79136261885771	9.73884944364354	9.58864547177554	5.05863320216419	0	4.62408012803663	10.4493645645359	5.47990717132412	1.93766757493329	3.05896885175472	3.23095376399694	9.44686526178523	4.22994690709322	1.11326359805166	0.00593048639524359	1	Olfr856-ps1	9	19568353	19569943	-	948	unprocessed_pseudogene	olfactory receptor 856, pseudogene 1 [Source:MGI Symbol;Acc:MGI:3030690]	-	9	7	12	6	10	9	9	10	5	0	5	12	8	2	3	3	0.858874629519199	0.604283162128369	1.03988236560777
ENSMUSG00000111942	111.144300217152	149.207994470215	178.689703205603	140.573095792354	181.83502100228	109.40362370134	120.112476471604	182.184263963735	109.266477166747	119.759356370746	106.353842944842	139.324860860479	108.228166633651	106.571716621331	127.45703548978	121.699258443885	146.643809853035	117.332589316433	0.325090929708476	0.00594688276148298	0.124471979288569	Gm5182	12	10202142	10208233	+	6092	processed_pseudogene	predicted gene 5182 [Source:MGI Symbol;Acc:MGI:3649174]	-	92	136	163	140	187	112	111	190	108	111	115	160	158	110	125	113	1.36622911082196	1.82696321937169	2.19805732467684
ENSMUSG00000070498	2250.67207939732	2405.97891083221	2503.84835657421	2279.29233891888	2549.57981319774	2515.30652706207	2537.51132726046	2694.40937756893	2292.57256722081	2396.26604053537	2145.573179409	2365.03951310663	2368.00488640844	2281.60356948395	2211.63447981866	2292.90018784983	2467.07484135148	2294.19930297908	0.105195097293924	0.00596381529974732	0.124578538977131	Tmem132b	5	125608838	125869647	+	8238	protein_coding	transmembrane protein 132B [Source:MGI Symbol;Acc:MGI:3609245]	-	1863	2193	2284	2270	2622	2575	2345	2810	2266	2221	2320	2716	3457	2355	2169	2129	20.4591067975637	21.7855051481123	22.7764280797286
ENSMUSG00000062933	1670.78877391653	2035.15315986947	658.849764580167	1811.38474863861	1317.57461742294	2230.07565098357	1034.48222979147	1360.62879244495	599.953897776673	545.930038951327	831.409607020986	616.512509307618	669.233663297959	1521.06904632263	1433.63673518905	860.510685811185	1514.86721720596	884.782022959678	0.775917534286525	0.0059721158943766	0.124578538977131	Gm10123	9	96777711	96778200	+	490	processed_pseudogene	predicted pseudogene 10123 [Source:MGI Symbol;Acc:MGI:3704342]	-	1383	1855	601	1804	1355	2283	956	1419	593	506	899	708	977	1570	1406	799	255.341674550691	309.812277530385	100.760356809574
ENSMUSG00000021281	33.8265261530462	47.1760570751415	37.2726988281625	40.1637416549582	19.4475958291208	18.5595433064774	46.5300584529636	48.9020919060553	29.3400725725523	29.1306542523435	30.5189288450417	26.1234114113398	19.1796750996344	21.3143433242662	20.3931256783648	14.0007996439867	36.4847891507407	23.7501263534412	0.618352432415372	0.0060244284657559	1	Tnfaip2	12	111408903	111421452	+	4984	protein_coding	tumor necrosis factor, alpha-induced protein 2 [Source:MGI Symbol;Acc:MGI:104960]	-	28	43	34	40	20	19	43	51	29	27	33	30	28	22	20	13	0.508247908104994	0.706059356254323	0.560418144868073
ENSMUSG00000028059	2639.67713015735	2655.02460748471	2634.30280247278	2645.78648152037	2567.08264944395	2423.48562859844	2648.96704867104	2703.03915849353	2562.70358021638	2507.39409194246	2323.1378563256	2449.50521000329	2553.63674183704	2477.30799455221	2474.70580106957	2416.75341546971	2614.67068835527	2470.64308642703	0.0812453388674173	0.00608986459684942	0.125274815723593	Arhgef2	3	88513273	88555359	+	9844	protein_coding	rho/rac guanine nucleotide exchange factor (GEF) 2 [Source:MGI Symbol;Acc:MGI:103264]	-	2185	2420	2403	2635	2640	2481	2448	2819	2533	2324	2512	2813	3728	2557	2427	2244	20.0805423505968	20.1184515474026	20.0536518325765
ENSMUSG00000062203	890.362491956966	952.298082354018	1023.90296192658	986.019857629224	1077.39680893329	934.814891805203	1042.05689046986	1142.00767568847	891.331170221331	940.81224103865	873.026328173315	948.279834231633	938.434103089256	874.856910082379	982.948657697184	887.43530051116	1006.10745759545	917.140568130613	0.134457216427681	0.0060912204791644	0.125274815723593	Gspt1	16	11037156	11072189	-	5428	protein_coding	G1 to S phase transition 1 [Source:MGI Symbol;Acc:MGI:1316728]	-	737	868	934	982	1108	957	963	1191	881	872	944	1089	1370	903	964	824	12.2835317009325	13.0867159680387	14.1357332772172
ENSMUSG00000059142	352.762344167482	308.290047398017	323.395475126704	352.436833022258	381.172878250768	407.333134673741	360.337429414811	389.299006154087	315.658711815046	284.833063800692	307.963736527239	271.683478677933	264.405521016389	328.434653951192	397.665950728114	309.094576755707	359.378393525984	309.967461659039	0.217873799982763	0.00614874085935794	0.125736505507484	Zfp945	17	23065671	23086108	-	10173	protein_coding	zinc finger protein 945 [Source:MGI Symbol;Acc:MGI:2445132]	zf-C2H2	292	281	295	351	392	417	333	406	312	264	333	312	386	339	390	287	2.59674562780548	2.26051850125756	2.38223321837109
ENSMUSG00000029434	1999.38931368898	1945.18951614479	2090.55990192076	1983.08474421356	1963.23479894975	2021.03658426851	1928.29218984142	2053.88786005432	1773.55680067877	1960.38513987067	1817.26349031839	1828.63879879378	1955.6418717663	1920.22856675889	1944.48453343209	1868.56826017823	1998.08436363526	1883.59593272464	0.0849791226684628	0.0061643047065926	0.125736505507484	Vps33a	5	123666722	123711101	-	4790	protein_coding	VPS33A CORVET/HOPS core subunit [Source:MGI Symbol;Acc:MGI:1924823]	-	1655	1773	1907	1975	2019	2069	1782	2142	1753	1817	1965	2100	2855	1982	1907	1735	31.2577768786326	30.2917255006863	32.7059286066613
ENSMUSG00000102762	1.20809021975165	2.19423521279728	1.09625584788713	4.01637416549582	6.80665854019229	1.95363613752394	0	6.71205183024288	1.01172664043284	0	0	0	0.684988396415515	0	2.03931256783648	0	2.99841274423637	0.467003450585604	2.70060634279233	0.00617887118000179	1	4930403P22Rik	1	36371789	36372501	+	713	lncRNA	RIKEN cDNA 4930403P22 gene [Source:MGI Symbol;Acc:MGI:1921057]	-	1	2	1	4	7	2	0	7	1	0	0	0	1	0	2	0	0.126883769484837	0.229557378360126	0.115218382725125
ENSMUSG00000040481	1396.55229403291	1430.64135874382	1637.80623674338	1502.12393789544	1785.28929711329	1485.74028258695	1437.02134012874	1504.45847452158	1350.65506497784	1253.69704597123	1482.48008904854	1511.67474033619	1353.53707131706	1392.21415258957	1353.08388875951	1367.7704267587	1522.45415272076	1383.13905996983	0.138515257486266	0.00621534459537329	0.125736505507484	Bptf	11	106923907	107022953	-	14081	protein_coding	bromodomain PHD finger transcription factor [Source:MGI Symbol;Acc:MGI:2444008]	-	1156	1304	1494	1496	1836	1521	1328	1569	1335	1162	1603	1736	1976	1437	1327	1270	7.42711139513873	7.57870292042765	8.71622442178986
ENSMUSG00000050957	4.8323608790066	3.29135281919591	5.48127923943566	7.02865478961768	2.91713937436812	0.976818068761968	2.16418876525412	1.91772909435511	0	0	1.84963205121465	1.74156076075598	0.684988396415515	0	2.03931256783648	0	3.5761903787494	0.789436722027829	2.13027306617351	0.00622568361381611	1	Insl6	19	29298744	29302756	-	708	protein_coding	insulin-like 6 [Source:MGI Symbol;Acc:MGI:1351595]	-	4	3	5	7	3	1	2	2	0	0	2	2	1	0	2	0	0.511119365212932	0.346767819429597	0.580160359343319
ENSMUSG00000021700	4716.38421791044	4479.53118692564	4663.47237691186	3913.95662427568	4977.61215246348	4603.74355807515	5581.44282559038	5987.15023257665	3824.32670083613	4875.60839134594	4010.00228703336	4281.62713031859	4481.87907774672	4261.89983106577	4010.30816465044	4482.40985525176	4865.41164684116	4278.50767978109	0.185528487938117	0.00627194339044349	0.126564338890352	Rab3c	13	110190721	110417530	-	12049	protein_coding	RAB3C, member RAS oncogene family [Source:MGI Symbol;Acc:MGI:1914545]	-	3904	4083	4254	3898	5119	4713	5158	6244	3780	4519	4336	4917	6543	4399	3933	4162	29.3126043918215	27.7318706605134	29.0039926201628
ENSMUSG00000041828	259.739397246605	299.513106546828	320.106707583043	334.363149277527	339.360547218158	274.485877322113	293.247577691933	350.944424266985	279.236552759463	231.966320898291	319.061528834527	295.194548948139	212.34640288881	219.925269754928	282.444790645353	255.245347355758	308.970098394149	261.927595260659	0.241159667729841	0.00631681686431044	0.126783457923652	Abca8a	11	109916460	109986804	-	6272	protein_coding	ATP-binding cassette, sub-family A (ABC1), member 8a [Source:MGI Symbol;Acc:MGI:2386846]	-	215	273	292	333	349	281	271	366	276	215	345	339	310	227	277	237	3.101187411221	3.56211050226563	3.82461836891583
ENSMUSG00000081052	9.6647217580132	4.38847042559455	4.38502339154853	6.02456124824373	3.88951916582417	14.6522710314295	10.8209438262706	1.91772909435511	0	2.15782624091433	4.62408012803663	4.35390190188996	2.73995358566206	3.87533514986658	1.01965628391824	1.07698458799898	6.96790499265992	2.48096723478585	1.45502916723682	0.00636169662705799	1	Gm6305	16	11008118	11009129	-	1012	processed_pseudogene	predicted gene 6305 [Source:MGI Symbol;Acc:MGI:3644967]	-	8	4	4	6	4	15	10	2	0	2	5	5	4	4	1	1	0.715163064369083	0.323467214961995	0.324706351316261
ENSMUSG00000027363	964.055995361816	1144.29366347378	1110.50717390967	1046.26547011166	1089.06536643077	1188.78758968331	1052.87783429613	1118.03606200903	919.65951615345	985.047678977394	893.372280736676	1017.07148428149	974.738488099278	1031.80798365198	1102.24844291562	1033.90520447902	1089.23614440952	994.731384911864	0.13231718925699	0.0063777608199763	0.127041709087128	Usp8	2	126549248	126601217	+	4193	protein_coding	ubiquitin specific peptidase 8 [Source:MGI Symbol;Acc:MGI:1934029]	-	798	1043	1013	1042	1120	1217	973	1166	909	913	966	1168	1423	1065	1081	960	17.2176403193098	20.3568340608052	19.8470465233707
ENSMUSG00000027684	47.1155185703143	49.3702922879387	44.9464897633724	39.1596481135842	53.4808885300823	40.0495408192407	37.8733033919471	54.6552791891206	31.363525853418	29.1306542523435	27.7444807682198	29.6065329328517	32.1944546315292	17.4390081743996	45.8845327763208	49.5412910479531	45.8313700832	32.8630600546295	0.487665612929665	0.00642551427963702	1	Mecom	3	30005445	30602157	-	12427	protein_coding	MDS1 and EVI1 complex locus [Source:MGI Symbol;Acc:MGI:95457]	zf-C2H2	39	45	41	39	55	41	35	57	31	27	30	34	47	18	45	46	0.283918643121016	0.296344591803518	0.27103717568227
ENSMUSG00000014496	1131.9805359073	1121.25419373941	1244.2503873519	1033.2122540738	1363.27646762137	1191.7180438896	1116.72140287113	1223.51116219856	1155.3918233743	1120.990732155	1085.734014063	1054.51504063775	1006.24795433439	953.332446867178	1094.09119264427	1072.67664964698	1178.24055595663	1067.87248171536	0.143319977830207	0.00644449773365528	0.127958967841598	Ankrd28	14	31420725	31552608	-	12233	protein_coding	ankyrin repeat domain 28 [Source:MGI Symbol;Acc:MGI:2145661]	-	937	1022	1135	1029	1402	1220	1032	1276	1142	1039	1174	1211	1469	984	1073	996	6.92950507653066	6.83704928503746	7.62209207162764
ENSMUSG00000032796	106.311939338145	132.751230374235	115.106864028149	94.3847928891518	122.519853723461	68.3772648133377	57.3510022792342	89.1744028875126	106.231297245448	55.0245691433155	79.53417820223	83.5949165162872	43.839257370593	60.0676948229319	76.4742212938681	56.003198575947	98.2471687916534	70.0961666463276	0.48879332655453	0.00651917941509568	0.129234373981945	Lama1	17	68004254	68129642	+	9681	protein_coding	laminin, alpha 1 [Source:MGI Symbol;Acc:MGI:99892]	-	88	121	105	94	126	70	53	93	105	51	86	96	64	62	75	52	0.822352570246527	1.02285940002392	0.891005497646573
ENSMUSG00000092242	30.2022554937912	39.496233830351	36.1764429802754	34.1391804067145	35.0056724924175	35.1654504754308	37.8733033919471	45.0666337173451	31.363525853418	20.4993492886862	22.1955846145758	29.6065329328517	30.1394894422827	21.3143433242662	34.6683136532202	20.4627071719806	36.6406465985341	26.2812307851602	0.474146440424092	0.00656062736603461	1	Gm20515	3	34481522	34489246	-	4824	lncRNA	predicted gene 20515 [Source:MGI Symbol;Acc:MGI:5141980]	-	25	36	33	34	36	36	35	47	31	19	24	34	44	22	34	19	0.46884394508027	0.610725413323767	0.561976228677335
ENSMUSG00000020642	616.126012073341	571.598272933691	574.438064292857	586.39062816239	612.599268617306	511.852668031271	642.764063280474	544.635062796851	480.570154205598	481.195251723897	455.934300624411	518.985106705283	588.405032520928	526.076746594388	566.928893858542	536.338324823492	582.550505023523	519.304226382067	0.162942482995844	0.00657003489359806	0.130034130614093	Rnf144a	12	26350963	26465253	-	7340	protein_coding	ring finger protein 144A [Source:MGI Symbol;Acc:MGI:1344401]	-	510	521	524	584	630	524	594	568	475	446	493	596	859	543	556	498	6.28593257462825	5.80888065473917	5.86470986467294
ENSMUSG00000026904	4540.0030458267	4531.09571442638	4499.03399972879	4434.07707870739	4772.44001646625	5092.15259245614	4846.7007397866	4929.52263703981	4081.30526750607	4237.97073715575	3919.37031652385	4384.37921520319	4477.08415897181	4429.5080762975	4855.60322401866	4432.8685642038	4705.62822805476	4352.26119498508	0.112791606659776	0.00658525489170349	0.130127161358422	Slc4a10	2	61876806	62157074	+	6424	protein_coding	solute carrier family 4, sodium bicarbonate cotransporter-like, member 10 [Source:MGI Symbol;Acc:MGI:2150150]	-	3758	4130	4104	4416	4908	5213	4479	5141	4034	3928	4238	5035	6536	4572	4762	4116	52.9232913576004	52.6132718308903	52.4823320435694
ENSMUSG00000020576	584.715666359798	667.047504690372	724.625115453395	700.857291879021	734.146742549311	616.372201388802	677.39108352454	709.55976491139	672.798215887838	554.561343914984	566.912223697291	674.854794792944	593.884939692252	569.674267030387	643.40311515241	584.802631283446	676.839421344579	607.611441431444	0.156354698184802	0.00679039619130978	0.133519512566973	Nbas	12	13319134	13633812	+	9515	protein_coding	neuroblastoma amplified sequence [Source:MGI Symbol;Acc:MGI:1918419]	-	484	608	661	698	755	631	626	740	665	514	613	775	867	588	631	543	4.60184695523504	5.229324316796	5.70694873879898
ENSMUSG00000025262	456.658103066123	597.929095487258	593.074413706939	556.267821921171	696.223930682526	561.670389538131	591.905627297002	742.161159515427	502.828140295121	556.719170155898	516.972158314495	539.013055453977	488.396726644262	525.107912806921	561.830612438951	493.258941303533	599.486317651822	523.015839676645	0.199397050868203	0.00680010452038745	0.133519512566973	Fam120c	X	150127171	150254838	+	5823	protein_coding	family with sequence similarity 120, member C [Source:MGI Symbol;Acc:MGI:2387687]	-	378	545	541	554	716	575	547	774	497	516	559	619	713	542	551	458	5.8727378067897	7.65950144857199	7.63241154451496
ENSMUSG00000034636	2648.13376169562	2938.08094993555	3073.90139747552	2756.23677107151	3201.07427347329	3065.25509977505	3006.05819493797	3154.66436021415	2537.41041420556	2882.85585786155	2424.86761914241	2992.00138697878	2686.52449074165	2822.21282289033	2803.03512449124	2704.30830046544	2980.42560107233	2731.65200209712	0.126178734154155	0.0068449813127474	0.134187668524066	Zyg11b	4	108086921	108158293	-	9046	protein_coding	zyg-ll family member B, cell cycle regulator [Source:MGI Symbol;Acc:MGI:2685277]	-	2192	2678	2804	2745	3292	3138	2778	3290	2508	2672	2622	3436	3922	2913	2749	2511	21.921969466369	24.2272867590162	25.4643579593159
ENSMUSG00000039952	1508.90468446981	1539.25600177729	1472.27160371242	1546.30405371589	1568.44860361859	1368.52211433552	1565.79057166136	1544.73078550304	1532.76586025575	1346.48357433054	1354.85547751473	1397.60251050668	1463.82020313996	1430.96750408823	1401.00773410366	1361.30851923071	1514.27855234924	1411.10142289628	0.101079601094631	0.00690522551271398	0.134513241430768	Dag1	9	108081833	108141157	-	6357	protein_coding	dystroglycan 1 [Source:MGI Symbol;Acc:MGI:101864]	-	1249	1403	1343	1540	1613	1401	1447	1611	1515	1248	1465	1605	2137	1477	1374	1264	17.7748452769732	18.0616012514857	17.3554191196929
ENSMUSG00000087371	2.4161804395033	2.19423521279728	3.2887675436614	3.01228062412186	1.94475958291208	2.9304542062859	2.16418876525412	2.87659364153266	1.01172664043284	2.15782624091433	0	0.870780380377992	0	0	0	0	2.60343250200858	0.505041657715646	2.45882934759861	0.00697396137429922	1	Gm15541	7	27202143	27207547	-	2713	lncRNA	predicted gene 15541 [Source:MGI Symbol;Acc:MGI:3782989]	-	2	2	3	3	2	3	2	3	1	2	0	1	0	0	0	0	0.0666923167288529	0.0603296759199298	0.0908411797453159
ENSMUSG00000063687	95.4391273603803	102.031937395073	120.588143267585	127.519879754492	92.3760801883239	118.194986320198	124.440854002112	132.323307510503	104.207843964582	105.733485804802	94.3312346119472	79.2410146143973	82.8835959662774	81.3820381471981	106.044253527497	98.0055975079072	114.114289474833	93.9786330180761	0.289349309301668	0.00697828775837169	0.134877218079778	Pcdhb5	18	37453434	37456968	+	3535	protein_coding	protocadherin beta 5 [Source:MGI Symbol;Acc:MGI:2136739]	-	79	93	110	127	95	121	115	138	103	98	102	91	121	84	104	91	2.02177710997806	2.15300144295355	2.55631619720836
ENSMUSG00000029802	276.652660323128	303.901576972423	299.277846473187	340.387710525771	324.774850346318	343.839960204213	333.285069849135	352.86215336134	337.916697904568	281.596324439321	263.572567298088	303.902352751919	241.115915538261	217.987602179995	265.110633818743	309.094576755707	321.872728506939	277.537083835825	0.218471832763784	0.00700462964358936	0.135175146164119	Abcg2	6	58561508	58672661	+	8153	protein_coding	ATP binding cassette subfamily G member 2 (Junior blood group) [Source:MGI Symbol;Acc:MGI:1347061]	-	229	277	273	339	334	352	308	368	334	261	285	349	352	225	260	287	2.54105252424577	2.78043737173453	2.75078412597361
ENSMUSG00000026667	5258.81672657893	5331.99156709738	5276.27939588077	5162.0448962035	5626.18947336466	5551.25708477426	5263.30707709802	5539.36048904473	5102.1374477028	5190.65102251943	4957.93871328087	5359.65324122654	5082.61390140312	5038.90452861401	5123.77282668916	5177.0649145111	5376.15583875528	5129.09207449338	0.0682538522119941	0.00701772700717616	0.135216951836089	Uhmk1	1	170020989	170042966	-	8101	protein_coding	U2AF homology motif (UHM) kinase 1 [Source:MGI Symbol;Acc:MGI:1341908]	-	4353	4860	4813	5141	5786	5683	4864	5777	5043	4811	5361	6155	7420	5201	5025	4807	48.6122404182971	49.0962619643217	48.8077215440003
ENSMUSG00000026584	425.247757352581	439.944160165854	401.229640326691	414.690632587443	514.388909680246	471.80312721203	493.435038477939	473.679086305712	397.608569690106	400.276767689609	411.54313139526	394.46351231123	463.737144373304	406.91019073599	371.15488734624	390.94540544363	454.302294013562	404.579951123171	0.165471064997468	0.00702904126831278	0.135224324244213	Scyl3	1	163756669	163782695	+	5802	protein_coding	SCY1-like 3 (S. cerevisiae) [Source:MGI Symbol;Acc:MGI:1921385]	-	352	401	366	413	529	483	456	494	393	371	445	453	677	420	364	363	5.48858685457196	5.65610468106503	5.18220591506086
ENSMUSG00000090129	60.4045109875825	75.701114841506	60.2940716337923	61.2497060238112	60.2875470702746	65.4468106070518	66.0077573402507	69.9971119439615	54.6332385833733	42.0776116978295	53.6393294852249	51.3760424423015	41.7842921813464	72.6625340599983	43.8452202084844	44.1563681079582	64.9235788060288	50.5218295958146	0.364160606362238	0.00703648784856035	1	Olfr287	15	98104852	98118937	-	2706	protein_coding	olfactory receptor 287 [Source:MGI Symbol;Acc:MGI:3030121]	-	50	69	55	61	62	67	61	73	54	39	58	59	61	75	43	41	1.67162098378952	2.08675800871824	1.66972981469541
ENSMUSG00000107335	8.45663153826155	0	6.5775350873228	2.00818708274791	3.88951916582417	0	3.24628314788118	2.87659364153266	1.01172664043284	1.07891312045717	0	0	1.36997679283103	0	1.01965628391824	0	3.38184370794628	0.56003410470491	2.54038216458235	0.00704150775736458	1	Gm43372	5	135035947	135038962	-	3016	TEC	predicted gene 43372 [Source:MGI Symbol;Acc:MGI:5663509]	-	7	0	6	2	4	0	3	3	1	1	0	0	2	0	1	0	0.209972444794039	0	0.163429788228808
ENSMUSG00000039262	9490.75676636896	9375.96706428276	9506.73071287721	9567.00326221104	8824.34660746358	9071.70940459239	9408.81065694229	8908.81050782666	8286.04118514495	9240.89087671564	8981.81324069835	8893.28002480043	8434.26212506424	8643.9350517774	8828.18410616413	9064.97927718742	9269.26687282061	8796.67323594407	0.0755482749665901	0.00709727991998158	0.135903022616366	Prrc2b	2	32041094	32124549	+	11262	protein_coding	proline-rich coiled-coil 2B [Source:MGI Symbol;Acc:MGI:1923304]	-	7856	8546	8672	9528	9075	9287	8695	9291	8190	8565	9712	10213	12313	8922	8658	8417	63.1075839780647	62.1009374199519	63.2579408710262
ENSMUSG00000030451	3501.04545684028	3632.55639478589	3822.64414158243	3482.19640148488	4161.78550743186	3650.36912296347	3661.80739080997	3704.09374574689	3303.28748101322	3471.94242163116	3346.90919667291	3763.51280399368	3426.99694726682	3532.36798910338	3353.64951780709	3414.04114395677	3702.06227020571	3451.58843768063	0.101143611612146	0.00714504659730667	0.136433537003271	Herc2	7	55699944	55881548	+	16175	protein_coding	HECT and RLD domain containing E3 ubiquitin protein ligase 2 [Source:MGI Symbol;Acc:MGI:103234]	-	2898	3311	3487	3468	4280	3737	3384	3863	3265	3218	3619	4322	5003	3646	3289	3170	16.2087563467396	16.7519621039264	17.7100163771913
ENSMUSG00000033910	1992.14077237047	1970.42322109195	1595.05225867578	1790.29878426976	1762.9245619098	1835.44115120374	1908.81449095413	1603.22152288087	1652.14960382683	1665.84185798587	1601.78135635189	1588.30341380946	1696.71625792123	1574.3549046333	1810.9095602388	1620.86180493847	1807.28959541956	1651.36484496323	0.129562058296474	0.00715559826337638	0.136433537003271	Gucy1a1	3	81999734	82053096	-	6968	protein_coding	guanylate cyclase 1, soluble, alpha 1 [Source:MGI Symbol;Acc:MGI:1926562]	-	1649	1796	1455	1783	1813	1879	1764	1672	1633	1544	1732	1824	2477	1625	1776	1505	21.4095784274963	21.093516198644	17.1540296375984
ENSMUSG00000045967	2541.82182235747	2673.67560679348	2694.59687410657	2564.45490466908	2721.69103628546	2846.44785237237	2779.90046896892	2658.93138932336	2334.05335947856	2523.57778874931	2152.97170761385	2682.87435194459	2385.12959631882	2506.37300817621	2737.77712232048	2491.06535204164	2685.18999435959	2476.72778583043	0.117045282128627	0.00719623829672415	0.136722458873096	Gpr158	2	21372353	21835358	+	8170	protein_coding	G protein-coupled receptor 158 [Source:MGI Symbol;Acc:MGI:2441697]	-	2104	2437	2458	2554	2799	2914	2569	2773	2307	2339	2328	3081	3482	2587	2685	2313	23.2980343402959	24.410926502348	24.7155982274723
ENSMUSG00000028556	624.582643611603	777.856382936635	771.764116912541	698.849104796273	701.085829639806	680.842193927091	725.00323636013	744.078888609782	657.622316281345	617.1383049015	729.67984420418	662.663869467652	608.269696016978	653.962806539985	664.815897114693	609.573276807423	715.507799599233	650.465751416719	0.138047777544384	0.00722036640825986	0.136722458873096	Dock7	4	98824908	99009152	-	16818	protein_coding	dedicator of cytokinesis 7 [Source:MGI Symbol;Acc:MGI:1914549]	-	517	709	704	696	721	697	670	776	650	572	789	761	888	675	652	566	2.78106921103997	3.45002845868937	3.43882136078261
ENSMUSG00000024122	2076.70708775309	2204.10927125486	2284.59718699678	2119.64146584042	2304.54010575082	2284.77746283424	2307.02522376089	2336.7529014717	2064.93407312342	2093.0914536869	1941.18883774978	2168.2431471412	2185.79797296191	2113.02649046475	2128.02266453737	2137.81440717798	2239.76883820785	2104.01488085541	0.0903592550189572	0.00722447303680104	0.136722458873096	Pdpk1	17	24292654	24369898	-	10935	protein_coding	3-phosphoinositide dependent protein kinase 1 [Source:MGI Symbol;Acc:MGI:1338068]	-	1719	2009	2084	2111	2370	2339	2132	2437	2041	1940	2099	2490	3191	2181	2087	1985	14.2217385841593	15.0352945239358	15.6563395650847
ENSMUSG00000029004	2131.07114764191	2193.13809519088	2137.69890337991	2101.56778209569	2151.87647849222	2372.69108902282	2133.89012254056	2182.37570937611	1911.15162377763	1935.57013810016	2062.33973710434	2028.04750590034	1994.68621036198	2008.39244141835	2196.33963555989	2161.50806811395	2175.53866596751	2037.25442004208	0.0953567368206557	0.00724622760603387	0.136722458873096	Kmt2e	5	23639439	23709233	+	10444	protein_coding	lysine (K)-specific methyltransferase 2E [Source:MGI Symbol;Acc:MGI:1924825]	-	1764	1999	1950	2093	2213	2429	1972	2276	1889	1794	2230	2329	2912	2073	2154	2007	15.2801395214193	15.6637852896768	15.3383644601568
ENSMUSG00000023026	1231.04393392693	1487.69147427655	1613.68860808986	1465.97657040597	1535.38769070909	1423.22392618619	1437.02134012874	1663.62998935306	1317.26808584356	1276.35422150083	1385.37440635977	1444.62465104709	1370.66178122745	1277.8917656685	1309.23866855102	1414.08076404266	1482.20794163455	1349.43679303011	0.135784133567587	0.00727506278350327	0.136974926380419	Dip2b	15	99936545	100117354	+	10256	protein_coding	disco interacting protein 2 homolog B [Source:MGI Symbol;Acc:MGI:2145977]	-	1019	1356	1472	1460	1579	1457	1328	1735	1302	1183	1498	1659	2001	1319	1284	1313	8.98859419538807	10.8201297291909	11.7907410814934
ENSMUSG00000107019	306.854915816919	275.376519206058	234.598751447846	249.015198260741	261.570163901675	222.714519677729	262.948934978376	236.839543152856	250.908206827344	242.755452102863	224.73029422258	222.919777376766	200.01661175333	189.891422343462	236.560257869032	207.858025483803	256.239818305275	221.955005997398	0.207292318440651	0.00732622015779475	0.137728485337266	Gm43682	5	93324829	93326918	+	2090	TEC	predicted gene 43682 [Source:MGI Symbol;Acc:MGI:5663819]	-	254	251	214	248	269	228	243	247	248	225	243	256	292	196	232	193	10.9946911106426	9.82829595776631	8.41160347988756
ENSMUSG00000027977	782.842462399069	684.60138639275	697.218719256216	765.119278526954	729.284843592031	727.729461227666	874.332261162665	851.471717893668	616.141524023599	730.424182549502	707.484259589604	556.428663061537	715.127885857798	666.557645777051	699.484210767913	738.8114273673	764.075016306377	678.807474874288	0.171345921251062	0.00734785558401663	0.137923556539814	Ndst3	3	123319815	123484502	-	9878	protein_coding	N-deacetylase/N-sulfotransferase (heparan glucosaminyl) 3 [Source:MGI Symbol;Acc:MGI:1932544]	-	648	624	636	762	750	745	808	888	609	677	765	639	1044	688	686	686	5.93473848071092	5.16971210371331	5.2893145958288
ENSMUSG00000022533	1112.65109239127	1301.18148118879	1213.55522361106	1140.65026300081	1272.84514701596	1311.86666634732	1282.28184341307	1238.8529949534	1180.68498938512	1067.04507613214	1060.7639813716	1176.42429389067	1152.1504827709	1178.10188555944	1138.95606913668	1181.45209303488	1234.23558899021	1141.94735891018	0.112591508261772	0.00735889630689388	0.137923556539814	Atp13a3	16	30131241	30224793	-	9938	protein_coding	ATPase type 13A3 [Source:MGI Symbol;Acc:MGI:2685387]	-	921	1186	1107	1136	1309	1343	1185	1292	1167	989	1147	1351	1682	1216	1117	1097	8.38409595078653	9.76644451469777	9.15081832556817
ENSMUSG00000078896	4.8323608790066	1.09711760639864	4.38502339154853	4.01637416549582	5.83427874873625	1.95363613752394	1.08209438262706	3.83545818871022	0	1.07891312045717	0.924816025607326	0	2.05496518924655	0.968833787466644	1.01965628391824	0	3.37954293750588	0.75589805083699	2.08197507098032	0.00738318712724221	1	Zfp965	2	175311778	175323964	+	2325	protein_coding	zinc finger protein 965 [Source:MGI Symbol;Acc:MGI:3779822]	zf-C2H2	4	1	4	4	6	2	1	4	0	1	1	0	3	1	1	0	0.155644090568067	0.0351987980152193	0.141334549476153
ENSMUSG00000018501	3075.7976994877	3387.899168559	3612.1630187881	3180.96833907269	3541.4072004829	3450.12141886727	3162.9618804189	3670.53348659568	3181.88028416128	3189.26718407139	3356.15735692898	3296.77452011108	3016.68889781393	3006.291242509	3083.44060256876	2963.86158617319	3385.23152653403	3136.7952092922	0.110319107113922	0.00739592540472655	0.138407862717802	Ncor1	11	62207252	62349367	-	12811	protein_coding	nuclear receptor co-repressor 1 [Source:MGI Symbol;Acc:MGI:1349717]	MYB	2546	3088	3295	3168	3642	3532	2923	3828	3145	2956	3629	3786	4404	3103	3024	2752	17.9792251173434	19.7262735329067	21.129231065454
ENSMUSG00000106841	14.4970826370198	19.7481169151755	24.1176286535169	19.0777772861051	25.2818745778571	20.5131794440013	14.0672269741518	22.0538845850838	9.10553976389555	14.0258705659432	22.1955846145758	12.1909253252919	7.53487236057067	11.6260054495997	12.2358754070189	11.8468304679888	19.9195963841139	12.5951879943606	0.677429149683468	0.00741805787014171	1	Gm42656	5	121108106	121110410	-	2305	TEC	predicted gene 42656 [Source:MGI Symbol;Acc:MGI:5662793]	-	12	18	22	19	26	21	13	23	9	13	24	14	11	12	12	11	0.470983744777556	0.639075790428168	0.784084837928984
ENSMUSG00000090667	114.768570876407	148.110876863816	146.898283616876	115.470757258005	173.083602879175	177.780888514678	90.895928140673	111.228287472596	140.630003020165	79.8395709138304	96.1808666631619	133.229398197833	49.3191645419171	109.478217983731	100.945972107906	64.6190752799388	134.779649452778	96.7802835885603	0.481098843713218	0.00742750934905968	0.13878895868258	Mdfic2	6	98212669	98319715	-	3584	protein_coding	MyoD family inhibitor domain containing 2 [Source:MGI Symbol;Acc:MGI:2685611]	-	95	135	134	115	178	182	84	116	139	74	104	153	72	113	99	60	2.39801119588601	3.08259562696064	3.07148290243412
ENSMUSG00000091694	0	3.29135281919591	5.48127923943566	4.01637416549582	0	1.95363613752394	15.1493213567788	12.4652391133082	0	0	2.77444807682198	0	1.36997679283103	1.93766757493329	1.01965628391824	2.15396917599796	5.2946503539673	1.15696473806281	2.18959258445145	0.00743117113859468	1	Apol11b	15	77518146	77527486	-	2463	protein_coding	apolipoprotein L 11b [Source:MGI Symbol;Acc:MGI:3036248]	-	0	3	5	4	0	2	14	13	0	0	3	0	2	2	1	2	0	0.0996799091173993	0.166769603903804
ENSMUSG00000069089	138.93037527144	232.588932556511	212.673634490104	210.859643688531	219.757832869065	206.108612508775	185.038139429227	280.947312323023	187.169428480075	163.994794309489	193.286549351931	197.667146345804	152.067424004244	152.106904632263	180.479162253529	163.701657375845	210.863060392085	173.809133344148	0.282746028105583	0.0074655504366013	0.138877307052305	Cdk7	13	100839139	100867447	-	3706	protein_coding	cyclin-dependent kinase 7 [Source:MGI Symbol;Acc:MGI:102956]	-	115	212	194	210	226	211	171	293	185	152	209	227	222	157	177	152	2.80729484050438	4.68145913159784	4.30038778610489
ENSMUSG00000050315	130.473743733178	168.95611138539	117.299375723923	107.438008927013	148.774108092774	78.1454455009574	114.702004558468	127.528984774615	126.465830054105	106.81239892526	106.353842944842	80.1117949947753	78.7736655877843	82.3508719346647	86.6707841330505	105.5444896239	124.16472283704	96.6354597747977	0.365182518446895	0.00748371000781212	0.138877307052305	Synpo2	3	122870168	123029798	-	13089	protein_coding	synaptopodin 2 [Source:MGI Symbol;Acc:MGI:2153070]	-	108	154	107	107	153	80	106	133	125	99	115	92	115	85	85	98	0.74647091339372	0.962864208827967	0.67156586725361
ENSMUSG00000021027	1955.89806577792	2162.41880221172	2091.65615776865	2037.30579544775	2490.26464591892	2329.71109399729	2152.28572704522	2429.76276254792	1962.74968243971	1994.9103597253	1920.84288518642	2093.35603442869	2059.76010802145	1958.01308447009	2166.76960332626	2017.19213332209	2206.16288133942	2021.699236365	0.126634628003297	0.00751046223631129	0.138877307052305	Ralgapa1	12	55649681	55867952	-	12315	protein_coding	Ral GTPase activating protein, alpha subunit 1 [Source:MGI Symbol;Acc:MGI:1931050]	-	1619	1971	1908	2029	2561	2385	1989	2534	1940	1849	2077	2404	3007	2021	2125	1873	11.8934550266759	13.0979400580263	12.7278561699383
ENSMUSG00000041710	49.5316990098176	95.4492317566815	122.780654963359	53.2169576928196	84.5970418566756	68.3772648133377	83.3212674622836	72.8737055854941	44.5159721790449	84.155223395659	53.6393294852249	45.2805797796556	44.5242457670085	74.6002016349316	54.0417830476668	52.77224481195	78.7684778925586	56.6911975126427	0.480296690259615	0.00751776214257632	0.138877307052305	Trpc5	X	143164667	143471176	-	5014	protein_coding	transient receptor potential cation channel, subfamily C, member 5 [Source:MGI Symbol;Acc:MGI:109524]	-	41	87	112	53	87	70	77	76	44	78	58	52	65	77	53	49	0.739767298234991	1.41999139779188	1.8350377285396
ENSMUSG00000110400	1.20809021975165	6.58270563839183	4.38502339154853	2.00818708274791	12.6409372889285	3.90727227504787	3.24628314788118	1.91772909435511	1.01172664043284	2.15782624091433	1.84963205121465	0.870780380377992	2.05496518924655	0	0	2.15396917599796	4.48702851733158	1.26236245977304	1.82467799846002	0.00753346719760049	1	Gm45416	7	141096316	141098516	-	2201	TEC	predicted gene 45416 [Source:MGI Symbol;Acc:MGI:5791252]	-	1	6	4	2	13	4	3	2	1	2	2	1	3	0	0	2	0.0411031929317078	0.223090973335897	0.149297059305796
ENSMUSG00000053754	1307.15361777128	1476.72029821257	1559.97207154339	1449.91107374399	1559.69718549549	1496.48528134333	1296.34907038722	1480.48686084214	1365.83096458433	1375.61422858289	1435.31447174257	1385.41158518139	1285.03823167551	1325.36462125437	1304.14038713143	1204.06876938286	1453.34693241743	1335.09790744192	0.123069239298258	0.00753831939570962	0.138877307052305	Chd8	14	52435608	52495237	-	16523	protein_coding	chromodomain helicase DNA binding protein 8 [Source:MGI Symbol;Acc:MGI:1915022]	-	1082	1346	1423	1444	1604	1532	1198	1544	1350	1275	1552	1591	1876	1368	1279	1118	5.92425795009317	6.6666391362784	7.07501397412873
ENSMUSG00000047248	453.033832406868	448.721101017043	468.101247047806	480.960806318124	487.162275519477	527.481757131463	423.09890360718	520.663449117412	405.702382813568	489.826556687554	444.836508317124	450.193456655422	379.483571614196	432.099869210123	417.039420122561	392.022390031629	476.152921520672	426.400519431522	0.162806265981886	0.00754944479038507	0.138877307052305	C2cd3	7	100021440	100119359	+	11994	protein_coding	C2 calcium-dependent domain containing 3 [Source:MGI Symbol;Acc:MGI:2142166]	-	375	409	427	479	501	540	391	543	401	454	481	517	554	446	409	364	2.82854326046426	2.79068009026366	2.92465831574512
ENSMUSG00000110477	0	3.29135281919591	0	2.00818708274791	3.88951916582417	1.95363613752394	3.24628314788118	5.75318728306533	1.01172664043284	0	0	0	0	0	2.03931256783648	0	2.5177707045298	0.381379901033665	2.7856807706971	0.00764099845659343	1	Gm3045	13	56574407	56581566	+	1825	lncRNA	predicted gene 3045 [Source:MGI Symbol;Acc:MGI:3781223]	-	0	3	0	2	4	2	3	6	1	0	0	0	0	0	2	0	0	0.134526912962276	0
ENSMUSG00000061603	3217.14425519864	3557.95239755078	3531.04008604445	3317.52506069955	3885.62964665834	3879.92136912254	3643.41178630531	3704.09374574689	3017.98056841116	3403.97089504236	3069.46438899071	3543.20536775805	3370.82789876075	3394.79359128312	3451.53652106325	3241.72360987693	3592.08979341581	3311.68785514829	0.117500613023462	0.00764520447573875	0.139898194326758	Akap6	12	52746166	53202382	+	14848	protein_coding	A kinase (PRKA) anchor protein 6 [Source:MGI Symbol;Acc:MGI:3050566]	-	2663	3243	3221	3304	3996	3972	3367	3863	2983	3155	3319	4069	4921	3504	3385	3010	16.2255269337608	17.874330351886	17.8210820898564
ENSMUSG00000024740	3569.90659936612	3641.33333563708	3648.33946176838	3814.55136367965	3670.73371274656	3746.09729370215	3830.61411449979	3955.31625710741	3410.5305048991	3642.4106946634	3193.3897364221	3528.40210129162	3729.07683008607	3596.31101907618	3556.56111830682	3459.27449665272	3734.61151731339	3514.49456267475	0.0876409289763183	0.0077472195327996	0.14060200780152	Ddb1	19	10582691	10607183	+	6409	protein_coding	damage specific DNA binding protein 1 [Source:MGI Symbol;Acc:MGI:1202384]	-	2955	3319	3328	3799	3775	3835	3540	4125	3371	3376	3453	4052	5444	3712	3488	3212	41.7121730666478	42.3806654195806	42.6583792333704
ENSMUSG00000029648	1196.00931755413	1240.84001283686	1255.21294583077	1277.20698462767	1253.39755118684	1127.24805135131	1203.28895348129	1511.17052635183	1177.64980946382	1038.99333500025	1312.31394033679	1156.39634514197	1085.02161992218	1070.56133515064	1140.99538170451	1097.44729517096	1258.04679290259	1134.92238273639	0.148920630516496	0.00777332590277204	0.14060200780152	Flt1	5	147498414	147662821	-	13504	protein_coding	FMS-like tyrosine kinase 1 [Source:MGI Symbol;Acc:MGI:95558]	-	990	1131	1145	1272	1289	1154	1112	1576	1164	963	1419	1328	1584	1105	1119	1019	6.63236421551111	6.8541083598097	6.96553312952096
ENSMUSG00000045083	259.739397246605	224.909109311721	257.620124253476	240.982449929749	238.23304890673	248.11178946554	286.755011396171	288.618228700444	197.286694884404	267.570453873377	218.256582043329	212.47041281223	220.566263645796	220.894103542395	239.619226720787	211.0889792478	255.621144901304	223.469089596265	0.195800982504511	0.0078063023703763	0.14060200780152	Lingo2	4	35706647	36951747	-	8297	protein_coding	leucine rich repeat and Ig domain containing 2 [Source:MGI Symbol;Acc:MGI:2442298]	-	215	205	235	240	245	254	265	301	195	248	236	244	322	228	235	196	2.3442988361068	2.0220112214058	2.32679475925133
ENSMUSG00000002028	2276.04197401211	2593.58602152638	2695.69312995446	2510.23385343489	2714.88437774527	2433.25380928606	2484.48870251173	2603.31724558706	2301.67810698471	2346.63603699434	2616.30453644312	2443.40974734065	2276.21644128876	2306.79324795808	2285.04973226078	2302.59304914182	2538.93738925724	2359.83511230153	0.105843281757749	0.00780869679544416	0.14060200780152	Kmt2a	9	44714652	44792594	-	16670	protein_coding	lysine (K)-specific methyltransferase 2A [Source:MGI Symbol;Acc:MGI:96995]	-	1884	2364	2459	2500	2792	2491	2296	2715	2275	2175	2829	2806	3323	2381	2241	2138	10.2244722542787	11.6054681182393	12.1180916751849
ENSMUSG00000103897	146.17891658995	168.95611138539	166.630888878844	205.839175981661	206.144515788681	170.943162033344	152.575307950415	223.41543949237	99.1492107624182	178.020664875433	160.917988455675	152.386566566149	154.122389193491	112.384719346131	179.45950596961	106.621474211899	180.085439762582	142.882814922601	0.334910366260419	0.00786537927422073	0.141172241281357	Pcdhga8	18	37858759	37974926	+	4730	protein_coding	protocadherin gamma subfamily A, 8 [Source:MGI Symbol;Acc:MGI:1935221]	-	121	154	152	205	212	175	141	233	98	165	174	175	225	116	176	99	2.31430093969669	2.6644671520823	2.63993814930616
ENSMUSG00000031026	735.726943828754	890.859496395694	971.282681228	885.610503491828	889.727509182278	897.695805192248	878.660638693173	923.386558931985	792.181959458913	831.842015872476	778.695093561368	951.762955753145	742.527421714419	752.783852861582	774.938775777863	742.042381131297	884.118767117995	795.846807016383	0.152534811276557	0.00791403053854972	0.141172241281357	Trim66	7	109048213	109107341	-	10125	protein_coding	tripartite motif-containing 66 [Source:MGI Symbol;Acc:MGI:2152406]	-	609	812	886	882	915	919	812	963	783	771	842	1093	1084	777	760	689	5.44149034413803	6.56314180473407	7.18869395539264
ENSMUSG00000022360	229.537141752813	221.617756492525	256.523868405589	215.8801113954	221.702592451977	265.694514703255	249.963802386851	260.811156832295	191.216335041806	192.046535441376	179.414308967821	185.476221020512	200.701600149746	216.049934605062	270.208915238334	216.473902187795	240.216368052588	206.448469081557	0.221414123959111	0.00792080273394744	0.141172241281357	Atad2	15	57957440	57998478	-	16023	protein_coding	ATPase family, AAA domain containing 2 [Source:MGI Symbol;Acc:MGI:1917722]	-	190	202	234	215	228	272	231	272	189	178	194	213	293	223	265	201	1.07276691331904	1.03171163251874	1.19972947704083
ENSMUSG00000040003	1947.44143423966	1977.00592673035	1974.35678204473	1969.02743463433	1978.79287561304	2185.14201982052	1915.3070572499	2069.22969280916	1809.97895973435	1775.8909962725	1706.28556724552	2014.1150198143	1898.10284646739	1911.50906267169	1863.93168700254	1953.65004263015	2002.03790289271	1866.6830227298	0.101102791604461	0.00792991755455186	0.141172241281357	Magi2	5	19432034	20909790	+	11348	protein_coding	membrane associated guanylate kinase, WW and PDZ domain containing 2 [Source:MGI Symbol;Acc:MGI:1354953]	-	1612	1802	1801	1961	2035	2237	1770	2158	1789	1646	1845	2313	2771	1973	1828	1814	12.8511298695818	12.9952982115319	13.0378413021068
ENSMUSG00000021366	1378.43094073663	1395.53359533907	1798.95584638278	1641.69294014642	1664.71420297274	1622.49481221363	1477.05883228594	1639.65837567362	1348.63161169697	1334.61553000552	1417.74296725603	1606.5898017974	1385.04653755217	1458.0948501373	1279.66863631739	1532.54906872255	1577.31744321885	1420.36737543567	0.15158223210371	0.00795741427527939	0.141172241281357	Hivep1	13	42205497	42346013	+	9294	protein_coding	human immunodeficiency virus type I enhancer binding protein 1 [Source:MGI Symbol;Acc:MGI:96100]	zf-C2H2	1141	1272	1641	1635	1712	1661	1365	1710	1333	1237	1533	1845	2022	1505	1255	1423	11.106534714903	11.2004438616537	14.504982784057
ENSMUSG00000074582	1368.76621897862	1477.81741581897	1646.57628352647	1496.09937664719	1622.90187194013	1437.87619721762	1540.90240086093	1694.31365486274	1383.03031747169	1507.24162927866	1355.78029354034	1526.47800680262	1393.26639830916	1372.83747684023	1414.2632657946	1359.15455005471	1535.65667748158	1414.0064922615	0.119772634597792	0.00795784982884877	0.141172241281357	Arfgef2	2	166647508	166739972	+	8770	protein_coding	ADP-ribosylation factor guanine nucleotide-exchange factor 2 (brefeldin A-inhibited) [Source:MGI Symbol;Acc:MGI:2139354]	-	1133	1347	1502	1490	1669	1472	1424	1767	1367	1397	1466	1753	2034	1417	1387	1262	11.6876155780122	12.5695228796024	14.0695965494056
ENSMUSG00000030213	1169.4313327196	1473.42894539337	1396.62995020821	1368.5794968927	1512.05057571414	1500.39255361838	1346.12541198806	1326.10966874656	1276.79902022624	1314.11618071683	1332.65989290016	1309.6536920885	1194.61976334866	1284.67360218077	1265.39344834254	1196.52987726687	1386.59349191013	1271.80568463382	0.125912628640481	0.00796093889308577	0.141172241281357	Atf7ip	6	136483165	136587860	+	20726	protein_coding	activating transcription factor 7 interacting protein [Source:MGI Symbol;Acc:MGI:1858965]	-	968	1343	1274	1363	1555	1536	1244	1383	1262	1218	1441	1504	1744	1326	1241	1111	4.22527972392757	5.30287401488815	5.0496960614185
ENSMUSG00000021676	537.600147789484	529.907803890542	650.07971779707	561.288289628041	598.013571745465	613.441747182516	716.346481299114	687.505880326307	496.757780452524	510.32590597624	417.092027548904	533.788373171709	586.350067331681	544.484588556254	569.987862710297	604.188353867428	611.772954957317	532.871869951879	0.199509826487611	0.00796590334796985	0.141172241281357	Iqgap2	13	95763682	96028991	-	6910	protein_coding	IQ motif containing GTPase activating protein 2 [Source:MGI Symbol;Acc:MGI:2449975]	-	445	483	593	559	615	628	662	717	491	473	451	613	856	562	559	561	5.82609505079545	5.72031406673529	7.04998106825287
ENSMUSG00000086801	1.20809021975165	1.09711760639864	4.38502339154853	6.02456124824373	2.91713937436812	4.88409034380984	5.4104719131353	5.75318728306533	2.02345328086568	0	2.77444807682198	1.74156076075598	0	0	0	2.15396917599796	3.95996017254014	1.0866789118052	1.90345953477049	0.00806513165117193	1	Gm15943	15	58077871	58187449	+	3821	lncRNA	predicted gene 15943 [Source:MGI Symbol;Acc:MGI:3802102]	-	1	1	4	6	3	5	5	6	2	0	3	2	0	0	0	2	0.0236765578756056	0.0214177454554789	0.0859991697283581
ENSMUSG00000042129	123.225202414668	140.431053619026	154.572074552086	159.650873078459	154.608386841511	145.545892245533	123.358759619485	173.554483039137	130.512736615836	104.654572684345	138.722403841099	140.195641240857	110.968120219313	137.574397820263	118.280128934516	102.313535859903	146.868340676238	122.902692152017	0.258998948551033	0.00815070587242019	0.14362426159806	Rassf4	6	116609969	116650913	-	9209	protein_coding	Ras association (RalGDS/AF-6) domain family member 4 [Source:MGI Symbol;Acc:MGI:2386853]	-	102	128	141	159	159	149	114	181	129	97	150	161	162	142	116	95	1.00203594522253	1.13749183291663	1.25781840270442
ENSMUSG00000097383	26.5779848345363	30.7192929791619	30.6951637408397	27.1105256170968	39.8675714496977	32.2349962691449	28.1344539483036	35.4779882455695	19.2228061682239	28.0517411318863	12.9474243585026	33.0896544543637	19.8646634960499	19.3766757493329	25.491407097956	16.1547688199847	31.3522471355438	21.7748926595375	0.530563178822042	0.00819552373358803	1	1500026H17Rik	10	89522200	89536728	+	3615	lncRNA	RIKEN cDNA 1500026H17 gene [Source:MGI Symbol;Acc:MGI:1916252]	-	22	28	28	27	41	33	26	37	19	26	14	38	29	20	25	15	0.550566751905714	0.633870470481542	0.636298697849071
ENSMUSG00000000223	1588.63863897342	1707.11499555628	1817.59219579687	1681.85668180137	1811.54355148261	1681.10389633935	1672.91791554143	1755.6809858821	1614.71571813081	1633.47446437215	1642.47326147861	1526.47800680262	1567.93843939511	1615.0459237069	1674.27561819375	1637.01657375845	1714.55610767168	1613.9272507298	0.0888515978520992	0.00820683423418164	0.144202470847765	Drp2	X	133305300	133357322	+	8553	protein_coding	dystrophin related protein 2 [Source:MGI Symbol;Acc:MGI:107432]	-	1315	1556	1658	1675	1863	1721	1546	1831	1596	1514	1776	1753	2289	1667	1642	1520	13.9092234128535	14.8881902934244	15.924923653927
ENSMUSG00000043301	297.190194058906	294.027518514835	272.967706123896	308.256717201804	330.609129095054	338.955869860403	341.941824910151	355.738747002873	211.450867850463	281.596324439321	268.196647426124	270.812698297555	287.695126494516	308.089144414393	321.191729434246	254.168362767759	317.46096334599	275.400112640547	0.205773170789004	0.00824773876585918	0.144715643310182	Kcnj6	16	94549495	94798560	-	7633	protein_coding	potassium inwardly-rectifying channel, subfamily J, member 6 [Source:MGI Symbol;Acc:MGI:104781]	-	246	268	249	307	340	347	316	371	209	261	290	311	420	318	315	236	2.91565038649305	2.87336185553297	2.67988025859695
ENSMUSG00000040212	41.0750674715561	42.7875866495469	24.1176286535169	38.1555545722103	20.4199756205769	28.3277239940971	32.4628314788118	24.9304782266164	28.3283459321195	21.5782624091433	18.4963205121465	26.1234114113398	15.7547331175569	19.3766757493329	22.4324382462013	21.5396917599796	31.5346058333665	21.7037348922275	0.540166085955295	0.00826716945208303	1	Emp3	7	45567447	45570828	-	1071	protein_coding	epithelial membrane protein 3 [Source:MGI Symbol;Acc:MGI:1098729]	-	34	39	22	38	21	29	30	26	28	20	20	30	23	20	22	20	2.87200405214886	2.98006630254903	1.68750284913754
ENSMUSG00000033004	4357.5814226442	5084.04298805129	4993.44538712589	4745.34607653331	5045.6787378654	5077.50032142471	4859.68587237813	5156.77353472089	4390.89361947852	4910.13361120057	4480.73364406749	4702.21405404116	4833.96311350429	4341.34420163803	4551.74565141103	4555.64480723569	4915.00679259298	4595.8340878221	0.097010087165061	0.00841792351371182	0.14624959812446	Mycbp2	14	103350847	103584250	-	19364	protein_coding	MYC binding protein 2, E3 ubiquitin protein ligase [Source:MGI Symbol;Acc:MGI:2179432]	-	3607	4634	4555	4726	5189	5198	4491	5378	4340	4551	4845	5400	7057	4481	4464	4230	16.8518145221638	19.5844665232325	19.3243374226466
ENSMUSG00000025240	619.750282732596	710.932208946318	673.101090602699	630.570743982844	665.107777355932	673.027649376996	684.965744202929	810.240542365034	564.543465361524	518.957210939897	464.257644854877	623.478752350642	621.969463945288	622.960125341052	706.621804755341	659.114567855376	683.462004945668	597.7378794255	0.193858961519458	0.00843512639147721	0.146342936132641	Sacm1l	9	123358824	123421665	+	3738	protein_coding	SAC1 suppressor of actin mutations 1-like (yeast) [Source:MGI Symbol;Acc:MGI:1933169]	-	513	648	614	628	684	689	633	845	558	481	502	716	908	643	693	612	12.4157703265649	14.1868670652031	13.4939898411371
ENSMUSG00000026131	4315.29826495289	5002.85628517779	5166.65381109206	4758.39929257117	4999.00450787551	4576.39265214982	4533.97546320738	5213.34654300436	4416.18678548934	4504.46227790867	4611.13270367812	4824.99408767445	4352.41627082418	4507.98361308229	4335.57851922036	4318.70819787591	4820.74085250387	4483.93280696917	0.104646975793007	0.0085283693566001	0.147498936218668	Dst	1	33947306	34347742	+	41619	protein_coding	dystonin [Source:MGI Symbol;Acc:MGI:104627]	-	3572	4560	4713	4739	5141	4685	4190	5437	4365	4175	4986	5541	6354	4653	4252	4010	7.76453427376162	8.96652145792438	9.30287324394255
ENSMUSG00000025492	126.849473073923	157.984935321404	166.630888878844	95.3888864305257	135.16079101239	84.0063539135292	116.866193323722	182.184263963735	150.747269424493	125.153921973031	71.2108339717641	102.752084884603	89.048491534017	77.5067029973315	99.9263158239876	62.4651061039409	133.133973239759	97.351340839146	0.452831949917458	0.00854235792211218	0.147498936218668	Ifitm3	7	140589499	140590683	-	678	protein_coding	interferon induced transmembrane protein 3 [Source:MGI Symbol;Acc:MGI:1913391]	-	105	144	152	95	139	86	108	190	149	116	77	118	130	80	98	58	14.0105507411244	17.3813533561879	18.4172676197908
ENSMUSG00000000127	151.011277468956	170.053228991789	157.860842095747	190.777772861051	197.393097665576	174.850434308392	183.9560450466	208.073606737529	158.841082547956	131.627400695774	147.970564097172	153.257346946527	167.822157121801	142.418566757597	186.597099957038	127.08418138388	179.247038146955	151.952299938468	0.238147194907066	0.00859538794423885	0.14774165180466	Fer	17	64170057	64446491	+	4680	protein_coding	fer (fms/fps related) protein kinase [Source:MGI Symbol;Acc:MGI:105917]	-	125	155	144	190	203	179	170	217	157	122	160	176	245	147	183	118	2.41634956310601	2.71042026383219	2.52771405793889
ENSMUSG00000056459	206.583427577532	191.995581119762	195.13354092391	197.806427650669	189.614059333928	165.082253620773	194.776988872871	181.225399416558	162.887989109687	156.442402466289	181.263941019036	185.476221020512	150.697447211413	159.857574931996	180.479162253529	140.007996439867	190.2772098145	164.639091806541	0.206015464686427	0.00859935240900204	0.14774165180466	Zbtb25	12	76394556	76416376	-	3131	protein_coding	zinc finger and BTB domain containing 25 [Source:MGI Symbol;Acc:MGI:99197]	ZBTB	171	175	178	197	195	169	180	189	161	145	196	213	220	165	177	130	4.94092936023629	4.57410122722528	4.67033721660061
ENSMUSG00000066571	346.721893068723	427.875866495469	377.112011673174	371.514610308363	385.062397416592	345.793596341737	317.053654109729	409.435161644816	315.658711815046	308.56915245075	377.324938447789	329.154983782881	285.64016130527	353.624332425325	317.113104298573	343.558083571675	372.571148882325	328.830433512163	0.182601323312011	0.00862657344372538	0.148003763521336	Garre1	7	33936132	34012976	-	8239	protein_coding	granule associated Rac and RHOG effector 1 [Source:MGI Symbol;Acc:MGI:1924311]	-	287	390	344	370	396	354	293	427	312	286	408	378	417	365	311	319	3.15139612009367	3.87383300161428	3.43000888065989
ENSMUSG00000042744	4724.8408494487	5031.38134294416	5297.10825699062	5047.57823248687	5101.10438597839	4799.10717182755	4606.47578684339	5118.41895283379	4301.86167512043	4696.50881335005	5027.29991520142	4856.34218136806	4551.06290578468	4677.52952588896	4453.85864815488	4651.4964355676	4965.75187241918	4651.99501255451	0.0942078949509612	0.00874416947217339	0.149024823126188	Hectd4	5	121358282	121506640	+	16443	protein_coding	HECT domain E3 ubiquitin protein ligase 4 [Source:MGI Symbol;Acc:MGI:3647820]	-	3911	4586	4832	5027	5246	4913	4257	5338	4252	4353	5436	5577	6644	4828	4368	4319	21.5180226972302	22.8246319952183	24.1411065899607
ENSMUSG00000050511	279.068840762631	408.127749580293	392.459593543593	367.498236142867	374.366219710576	379.982228748405	365.747901327946	369.162850663358	262.037199872105	309.648065571207	335.708217295459	384.014147746694	291.80505687301	323.590485013859	338.525886260856	308.017592167708	367.051702559959	319.168331350112	0.202704221556695	0.00874632349148037	0.149024823126188	Oprd1	4	131838037	131871797	-	4021	protein_coding	opioid receptor, delta 1 [Source:MGI Symbol;Acc:MGI:97438]	-	231	372	358	366	385	389	338	385	259	287	363	441	426	334	332	286	5.19724881508608	7.57111176407937	7.31408929721935
ENSMUSG00000071369	767.137289542297	674.727327935163	811.229327436478	729.976004578865	770.124794833185	696.471283027283	767.204917282586	804.487355081968	688.985842134763	621.453957383328	645.521585873913	701.848986584661	733.622572561017	719.843504087716	723.955961581951	662.345521619373	752.669787464728	687.19724147834	0.129497081404467	0.00880063248402177	0.149052519532695	Map3k5	10	19810218	20018499	+	6086	protein_coding	mitogen-activated protein kinase kinase kinase 5 [Source:MGI Symbol;Acc:MGI:1346876]	-	635	615	740	727	792	713	709	839	681	576	698	806	1071	743	710	615	9.43924762620892	8.26978003812219	9.98874845439211
ENSMUSG00000026587	4106.29865693586	4039.58702675979	4192.0823623204	3935.04258864453	4204.57021825592	4077.23861901245	4342.44475748239	4363.79255420505	3389.28424545001	4305.94226374455	3727.93339922313	3790.5069957854	3939.36826778563	3922.80800545244	3964.42363187412	3933.14771537228	4157.63209795205	3871.67681558594	0.102979541483295	0.00880388600661332	0.149052519532695	Astn1	1	158189843	158519351	+	9839	protein_coding	astrotactin 1 [Source:MGI Symbol;Acc:MGI:1098567]	-	3399	3682	3824	3919	4324	4174	4013	4551	3350	3991	4031	4353	5751	4049	3888	3652	31.2532946292814	30.6255300568134	31.928478821084
ENSMUSG00000119880	2.4161804395033	3.29135281919591	1.09625584788713	0	4.86189895728021	1.95363613752394	0	2.87659364153266	0	0	0	0.870780380377992	0	0.968833787466644	0	0	2.06198973036539	0.229951770980579	2.85102898275404	0.00881089674675815	1	Gm22716	5	110824990	110825096	-	107	snRNA	predicted gene, 22716 [Source:MGI Symbol;Acc:MGI:5452493]	-	2	3	1	0	5	2	0	3	0	0	0	1	0	1	0	0	1.69099304005026	2.29450108557154	0.767763615729103
ENSMUSG00000000355	425.247757352581	479.440393996205	407.807175414013	380.551452180729	483.272756353653	470.826309143268	525.897869956751	544.635062796851	416.831375858329	398.118941448695	387.497914729469	435.390190188996	426.747770966866	406.91019073599	416.019763838642	407.100174263615	464.709847149256	411.827040253825	0.17449920901409	0.00882751087726011	0.149052519532695	Mcts1	X	37689455	37702303	+	1571	protein_coding	malignant T cell amplified sequence 1 [Source:MGI Symbol;Acc:MGI:1916245]	-	352	437	372	379	497	482	486	568	412	369	419	500	623	420	408	378	20.2703888798386	22.7643913134393	19.4526180525024
ENSMUSG00000045498	114.768570876407	117.391583884654	163.342121335183	120.491224964875	176.973122045	148.476346451819	147.16483603728	179.307670322203	148.723816143627	119.759356370746	98.0304987143765	141.066421621235	94.5283987053411	132.73022888293	109.103222379252	85.0817824519194	145.989434489677	116.127965658678	0.334125503639018	0.00883229561984359	0.149052519532695	Pcdhb3	18	37433852	37437638	+	3787	protein_coding	protocadherin beta 3 [Source:MGI Symbol;Acc:MGI:2136737]	-	95	107	149	120	182	152	136	187	147	111	106	162	138	137	107	79	2.26946715765922	2.31227382525381	3.23223008332957
ENSMUSG00000066440	357.594705046488	464.080747506624	474.678782135128	431.760222790801	497.858453225493	441.521767080409	426.345186755062	466.008169928291	351.069144230195	432.644161303324	475.355437162165	404.042096495388	339.754244622096	389.471182561591	364.017293358812	358.63586780366	444.981004308537	389.373678442154	0.194954558569288	0.00889349414304654	0.149880820912106	Zfyve26	12	79279120	79343078	-	18957	protein_coding	zinc finger, FYVE domain containing 26 [Source:MGI Symbol;Acc:MGI:1924767]	-	296	423	433	430	512	452	394	486	347	401	514	464	496	402	357	333	1.41259512487397	1.82608734915956	1.87641800286675
ENSMUSG00000033981	10051.3106283337	11041.3915907959	10506.5160461503	10106.2014939289	11961.2438147008	12126.2195056111	12142.1810674582	12418.2547504965	9232.00559394965	10931.547736472	10389.3832316727	10617.4251779489	10157.6929304457	10086.5285613152	10665.6047297848	10678.3021900099	11294.1648621844	10344.8112689499	0.126823267193325	0.00893479722393226	0.150372029469445	Gria2	3	80588757	80710142	-	15548	protein_coding	glutamate receptor, ionotropic, AMPA2 (alpha 2) [Source:MGI Symbol;Acc:MGI:95809]	-	8320	10064	9584	10065	12301	12414	11221	12951	9125	10132	11234	12193	14829	10411	10460	9915	48.4110382034456	52.9720629662023	50.6388200904815
ENSMUSG00000030237	895.194852835972	867.820026661323	832.058188546334	761.102904361458	927.650321049064	758.987639428049	879.7427330758	843.800801516248	889.307716940465	764.949402404132	799.041046124729	618.254070068374	695.263222361748	599.708114441853	847.334371936058	719.425704783319	845.794683434281	741.660456132585	0.190344833802546	0.0090128601476643	0.151069214128194	Slco1a4	6	141751166	141801925	-	6414	protein_coding	solute carrier organic anion transporter family, member 1a4 [Source:MGI Symbol;Acc:MGI:1351896]	-	741	791	759	758	954	777	813	880	879	709	864	710	1015	619	831	668	10.4516499194313	10.0924897817024	9.7212950614605
ENSMUSG00000026579	6.04045109875825	15.3596464895809	8.77004678309706	126.515786213118	20.4199756205769	9.76818068761968	17.313510122033	28.7659364153266	21.2462594490896	10.7891312045717	11.0977923072879	6.09546266264594	7.53487236057067	11.6260054495997	8.15725027134593	5.3849229399949	29.1191916787638	10.2414620806383	1.51302270687532	0.00906472929098425	1	F5	1	163979407	164047846	+	7430	protein_coding	coagulation factor V [Source:MGI Symbol;Acc:MGI:88382]	-	5	14	8	126	21	10	16	30	21	10	12	7	11	12	8	5	0.0608803012400329	0.154202002072058	0.0884529818390461
ENSMUSG00000080242	50.7397892295693	42.7875866495469	39.4652105239368	45.184209361828	53.4808885300823	37.1190866129548	55.1868135139801	47.9432273588777	41.4807922577464	31.2884804932578	30.5189288450417	26.1234114113398	30.8244778386982	55.2235258855987	31.6093448014655	26.9246146999745	46.488351472597	34.2491970291403	0.443278051700218	0.00910872948380549	1	Atp6v0c-ps2	6	37783021	37783485	+	465	processed_pseudogene	ATPase, H+ transporting, lysosomal V0 subunit C, pseudogene 2 [Source:MGI Symbol;Acc:MGI:2151816]	-	42	39	36	45	55	38	51	50	41	29	33	30	45	57	31	25	8.17131475482352	6.86376561296776	6.36005472642689
ENSMUSG00000108616	467.530915043888	596.831977880859	703.796254343539	627.558463358722	627.184965489147	758.010821359287	623.286364393187	721.066139477521	554.426198957196	439.117640026067	565.062591646076	605.192364362704	506.206424951066	646.212136240251	557.751987303278	538.49229399949	640.658237668269	551.557704685766	0.217144858565019	0.00913432432942643	0.152691340479736	Gm35040	7	79185760	79209781	+	6692	lncRNA	predicted gene, 35040 [Source:MGI Symbol;Acc:MGI:5594199]	-	387	544	642	625	645	776	576	752	548	407	611	695	739	667	547	500	5.23179399248664	6.65263594286452	7.88116464717499
ENSMUSG00000005886	1540.31503018335	1831.08928507933	1873.50124403911	1780.25784885602	1865.02444001269	1852.04705837269	1680.49257621982	1934.98865620431	1526.69550041315	1672.31533670861	1670.21774224683	1783.35821901413	1611.77769676571	1646.04860490583	1721.17980725399	1631.63165081846	1794.71451737092	1657.90306976584	0.11522828624825	0.00923870816870681	0.154019973109034	Ncoa2	1	13209329	13444307	-	15642	protein_coding	nuclear receptor coactivator 2 [Source:MGI Symbol;Acc:MGI:1276533]	-	1275	1669	1709	1773	1918	1896	1553	2018	1509	1550	1806	2048	2353	1699	1688	1515	7.37417611203352	8.73202248997617	8.97555031729133
ENSMUSG00000020660	16.9132630765231	375.214221388334	14.2513260225327	63.2578931065592	10.6961777060165	11.7218168251436	29.2165483309306	13.4241036604858	15.1758996064926	7.55239184320017	11.0977923072879	6.09546266264594	16.4397215139724	11.6260054495997	10.1965628391824	10.7698458799898	66.8369187645657	11.1192102627964	0.950452709964516	0.00924590593606858	1	Pomc	12	4004951	4010642	+	1318	protein_coding	pro-opiomelanocortin-alpha [Source:MGI Symbol;Acc:MGI:97742]	-	14	342	13	63	11	12	27	14	15	7	12	7	24	12	10	10	0.960966454474693	21.2354508663138	0.810287700667058
ENSMUSG00000051455	13.2889924172681	12.068293670385	18.6363494140813	11.0450289551135	20.4199756205769	19.5363613752394	16.2314157394059	22.0538845850838	8.09381312346271	10.7891312045717	12.0226083328952	9.57858418415791	8.9048491534017	13.563673024533	11.2162191231007	9.69286129199082	16.6600377221442	10.4827174297642	0.681097173850264	0.00925209976548708	1	Meioc	11	102554542	102573063	+	4616	protein_coding	meiosis specific with coiled-coil domain [Source:MGI Symbol;Acc:MGI:2686410]	-	11	11	17	11	21	20	15	23	8	10	13	11	13	14	11	9	0.21558695928717	0.195019336923577	0.302548097272799
ENSMUSG00000116641	93.022946920877	178.830169842978	158.957097943634	126.515786213118	160.442665590247	168.012707827058	160.149968628805	188.896315793978	98.1374841219853	110.049138286631	177.564676916607	141.066421621235	86.9935263447704	124.979558583197	118.280128934516	99.0825820959062	154.353457345087	119.519189613106	0.371499279329284	0.00927387686425955	0.154169526594514	Gm41505	16	94522701	94554305	+	3356	lncRNA	predicted gene, 41505 [Source:MGI Symbol;Acc:MGI:5624390]	-	77	163	145	126	165	172	148	197	97	102	192	162	127	129	116	92	2.07569899537755	3.97481063105415	3.54941969548183
ENSMUSG00000030934	1053.45467162344	1121.25419373941	1152.16489612938	1106.5110825941	1205.75094140549	1189.76440775208	1202.20685909866	1196.66295487759	1147.29801025084	1038.99333500025	1066.31287752525	1066.70596596304	1067.21192161537	1074.43667030051	1074.71772324983	1108.21714105095	1153.47125090252	1080.4867056195	0.0959488749019497	0.00927742714182144	0.154169526594514	Oat	7	132159207	132178127	-	2360	protein_coding	ornithine aminotransferase [Source:MGI Symbol;Acc:MGI:97394]	-	872	1022	1051	1102	1240	1218	1111	1248	1134	963	1153	1225	1558	1109	1054	1029	33.4272064849257	35.4396711457048	36.5849122601897
ENSMUSG00000055204	1905.15827654835	2052.70704157185	2299.9447688672	1903.76135444502	2223.83258305997	2117.74157307595	2014.85974045159	2145.93885658337	1818.07277285781	1929.09665937741	1882.00061211091	2096.8391559502	1854.94857749322	1839.81536239916	1899.61965693968	2066.73342437004	2082.99302432541	1923.3907776873	0.115551734321866	0.00930564828781912	0.154169526594514	Ankrd17	5	90375025	90514436	-	35542	protein_coding	ankyrin repeat domain 17 [Source:MGI Symbol;Acc:MGI:1932101]	-	1577	1871	2098	1896	2287	2168	1862	2238	1797	1788	2035	2408	2708	1899	1863	1919	4.01407453977043	4.3080696436907	4.84925392607516
ENSMUSG00000074829	265.779848345363	244.657226226896	203.903587707007	240.982449929749	213.923554120329	259.833606290683	313.807370961847	252.181375907697	197.286694884404	178.020664875433	235.828086529868	200.279487486938	210.291437699563	234.457776566928	238.599570436868	213.242948423798	249.383627436196	213.500833362975	0.222696539691822	0.00930939116434903	0.154169526594514	2010315B03Rik	9	124054434	124075326	-	3914	protein_coding	RIKEN cDNA 2010315B03 gene [Source:MGI Symbol;Acc:MGI:1919321]	zf-C2H2	220	223	186	240	220	266	290	263	195	165	255	230	307	242	234	198	5.08507615773929	4.66267164050608	3.90394263675028
ENSMUSG00000021725	242.826134170082	246.851461439694	267.48642688446	240.982449929749	260.597784110219	245.181335259254	256.456368682613	239.716136794389	239.779213782583	212.545884730062	222.880662171365	229.015240039412	223.991205627874	218.956435967462	234.520945301195	201.396117955809	250.012262158807	222.88571319697	0.164050079575989	0.00930999485578837	0.154169526594514	Parp8	13	116991356	117162073	-	8882	protein_coding	poly (ADP-ribose) polymerase family, member 8 [Source:MGI Symbol;Acc:MGI:1098713]	-	201	225	244	240	268	251	237	250	237	197	241	263	327	226	230	187	2.04729719164383	2.07311092228232	2.25678591302133
ENSMUSG00000032913	651.160628446139	707.640856127122	664.331043819602	629.56665044147	696.223930682526	667.166740964424	640.59987451522	676.958370307353	619.176703944897	588.007650649156	639.047873694662	637.41123843669	580.185171763942	651.056305177585	612.813426634863	612.80423057142	666.706011912982	617.562825109152	0.111520099433043	0.00932739642759137	0.154251194932226	Lrig2	3	104303734	104419234	-	11755	protein_coding	leucine-rich repeats and immunoglobulin-like domains 2 [Source:MGI Symbol;Acc:MGI:2443718]	-	539	645	606	627	716	683	592	706	612	545	691	732	847	672	601	569	4.14821954907778	4.49042938950006	4.23507684994526
ENSMUSG00000000078	753.848297125029	764.690971659851	723.528859605507	678.767233968794	736.091502132223	730.659915433952	783.436333021991	703.806577628325	672.798215887838	662.452655960701	601.130416644762	691.399622020126	725.402711804031	723.718839237583	673.992803669957	639.728845271394	734.353711321959	673.828013812049	0.121389511341179	0.00936134334183155	0.154605897381116	Klf6	13	5911481	5920393	+	4391	protein_coding	Kruppel-like factor 6 [Source:MGI Symbol;Acc:MGI:1346318]	zf-C2H2	624	697	660	676	757	748	724	734	665	614	650	794	1059	747	661	594	12.8563223978679	12.9903284339816	12.3478630250032
ENSMUSG00000044966	19.3294435160264	17.5538817023782	7.67379093520993	12.0491224964875	20.4199756205769	10.7449987563816	9.73884944364354	28.7659364153266	8.09381312346271	3.2367393613715	11.0977923072879	12.1909253252919	6.84988396415515	12.5948392370664	5.0982814195912	10.7698458799898	15.7844998607538	8.74151507727707	0.852218793218155	0.00938852900710843	1	Fbxo48	11	16901375	16904772	+	2247	protein_coding	F-box protein 48 [Source:MGI Symbol;Acc:MGI:2442569]	-	16	16	7	12	21	11	9	30	8	3	12	14	10	13	5	10	0.644187824781052	0.582730434430867	0.255921205243034
ENSMUSG00000019948	182.421623182499	230.394697343714	221.443681273201	220.90057910227	243.09494786401	240.297244915444	265.11312374363	227.25089768108	173.005255514015	207.151319127776	202.534709608004	201.150267867316	203.441553735408	203.455095367995	218.206444758504	196.011195015814	228.864599388231	200.619480124354	0.192016935138882	0.00939913469282881	0.154623749096321	Actr6	10	89547833	89568157	-	1983	protein_coding	ARP6 actin-related protein 6 [Source:MGI Symbol;Acc:MGI:1914269]	-	151	210	202	220	250	246	245	237	171	192	219	231	297	210	214	182	6.88889928091076	8.66657243113001	8.3683523905037
ENSMUSG00000069939	56.7802403283275	54.8558803199319	50.4277690028081	58.2374253996894	54.4532683215383	49.8177215068604	62.7614741923695	60.4084664721859	25.293166010821	38.840872336458	21.2707685889685	26.1234114113398	30.1394894422827	43.597520435999	74.4349087260316	53.849229399949	55.9677806929639	39.1936707939812	0.524873531256477	0.00944250575878356	1	Gm12070	11	26736633	26737634	+	1002	processed_pseudogene	predicted gene 12070 [Source:MGI Symbol;Acc:MGI:3650751]	-	47	50	46	58	56	51	58	63	25	36	23	30	44	45	73	50	4.24351496926784	4.08369288350224	3.77138973714436
ENSMUSG00000082860	24.161804395033	36.2048810111551	39.4652105239368	35.1432739480884	44.7294704069779	39.0727227504787	23.8060764177953	37.3957173399246	13.1524463256269	22.6571755296005	24.9700326913978	37.4435563562537	26.7145474602051	24.2208446866661	25.491407097956	20.4627071719806	34.9973945991737	24.3890896649608	0.515716547262058	0.00944270978365555	1	Gm13204	4	148653513	148654333	-	821	processed_pseudogene	predicted gene 13204 [Source:MGI Symbol;Acc:MGI:3651444]	-	20	33	36	35	46	40	22	39	13	21	27	43	39	25	25	19	2.20385207412153	3.28943700087418	3.60222344432217
ENSMUSG00000035967	1324.06688084781	1446.00100523341	1345.10592535751	1345.4853454411	1503.29915759104	1474.01846576181	1417.54364124145	1479.52799629497	1233.29477468763	1207.30378179157	1470.45748071565	1394.11938898516	1260.37864940455	1261.42159128157	1306.17969969927	1334.38390453074	1416.88105222114	1308.44240888702	0.115217998174277	0.00946421333743911	0.155213140458956	Ints6l	X	55500217	55553203	+	7173	protein_coding	integrator complex subunit 6 like [Source:MGI Symbol;Acc:MGI:2442593]	-	1096	1318	1227	1340	1546	1509	1310	1543	1219	1119	1590	1601	1840	1302	1281	1239	13.8230960402045	15.0371443883922	14.0525466813688
ENSMUSG00000004591	503.773621636438	505.771216549772	504.277690028081	478.952619235377	528.00222676063	536.27311975032	518.323209278362	560.935760098869	458.312168116076	422.93394321921	508.648814084029	499.827938336967	463.737144373304	476.666223433589	474.140172021982	479.258141659546	517.038682917231	472.940568155588	0.128617467167312	0.00948355044507098	0.155213140458956	Pkn2	3	142496663	142587765	-	12877	protein_coding	protein kinase N2 [Source:MGI Symbol;Acc:MGI:109211]	-	417	461	460	477	543	549	479	585	453	392	550	574	677	492	465	445	2.92965824547653	2.9297935608187	2.93463735079494
ENSMUSG00000114104	2.4161804395033	5.48558803199319	1.09625584788713	1.00409354137395	0.972379791456041	1.95363613752394	0	0.958864547177554	0	0	0	0	0	0	1.01965628391824	0	1.73587479211439	0.12745703548978	2.94635440483907	0.00953085492611665	1	Gm47585	13	63421414	63423725	+	2312	TEC	predicted gene, 47585 [Source:MGI Symbol;Acc:MGI:6096625]	-	2	5	1	1	1	2	0	1	0	0	0	0	0	0	1	0	0.0782596259884853	0.176983575660434	0.0355323126656635
ENSMUSG00000020189	1686.4939467733	1835.47775550492	1944.75787415177	1675.83212055313	2152.84885828368	1908.70250636088	2225.86814506386	2164.15728297974	1660.24341695029	1768.3386044293	1648.94697365786	1782.48743863375	1758.36521359863	1719.67997275329	1874.12824984173	1871.79921394223	1949.26731120891	1760.49863547588	0.147551788203402	0.00954736153173824	0.155600608890121	Osbpl8	10	111000613	111133110	+	9600	protein_coding	oxysterol binding protein-like 8 [Source:MGI Symbol;Acc:MGI:2443807]	-	1396	1673	1774	1669	2214	1954	2057	2257	1641	1639	1783	2047	2567	1775	1838	1738	13.1555735613743	14.2618379801822	15.180766042757
ENSMUSG00000022636	2510.41147664393	2715.36607583663	2320.77362997706	2344.55841910818	2719.74627670255	2488.93243920549	2673.85521947147	2976.31555443913	2518.18760803733	2399.50277989674	2174.24247620282	2162.14768447855	2226.89727674684	2369.76744414341	2606.24146169502	2443.67803016969	2593.74488642305	2362.5830951713	0.135499180436331	0.00960982079801747	0.156206942538076	Alcam	16	52069359	52274437	-	7121	protein_coding	activated leukocyte cell adhesion molecule [Source:MGI Symbol;Acc:MGI:1313266]	-	2078	2475	2117	2335	2797	2548	2471	3104	2489	2224	2351	2483	3251	2446	2556	2269	26.3997709930498	28.4436291713	24.4225595381745
ENSMUSG00000026219	2753.23761081401	2892.00201046681	3023.47362847271	2615.66367527915	3161.20670202359	2949.99056766114	2862.13964204857	3105.7622683081	2580.91465974417	2826.75237559778	2748.55322810497	2825.68233432658	2769.40808670793	2609.06938964767	2725.54124691346	2743.0797456334	2920.43451313426	2728.6251333345	0.0982310376111912	0.00966725993557509	0.156457607333065	Trip12	1	84698910	84818237	-	16601	protein_coding	thyroid hormone receptor interactor 12 [Source:MGI Symbol;Acc:MGI:1309481]	-	2279	2636	2758	2605	3251	3020	2645	3239	2551	2620	2972	3245	4043	2693	2673	2547	12.4195447802957	12.9945710135458	13.6480723801791
ENSMUSG00000024127	5744.46899491909	6004.52465981975	6300.18235780735	5972.34838409228	6140.5783830449	6411.83380335356	6449.28252045728	6132.89764374764	5291.33032946375	5623.29518382276	4628.70420816466	5569.51131289764	5850.48589378492	5646.3633133556	6171.97948655711	6269.12728674206	6144.51459340523	5631.34962684856	0.125969024835784	0.00968286140051387	0.156457607333065	Prepl	17	85370898	85397669	-	5583	protein_coding	prolyl endopeptidase-like [Source:MGI Symbol;Acc:MGI:2441932]	-	4755	5473	5747	5948	6315	6564	5960	6396	5230	5212	5005	6396	8541	5828	6053	5821	77.0510383200763	80.2247940308456	84.5638747011789
ENSMUSG00000085024	12.0809021975165	12.068293670385	13.1550701746456	7.02865478961768	14.5856968718406	10.7449987563816	10.8209438262706	9.58864547177554	5.05863320216419	5.39456560228584	7.3985282048586	7.83702342340193	10.2748259462327	4.84416893733322	4.07862513567296	3.23095376399694	11.2591507198042	6.0146655269933	0.859377767436994	0.00968695934676971	1	C230035I16Rik	13	23612129	23615192	-	1167	lncRNA	RIKEN cDNA C230035I16 gene [Source:MGI Symbol;Acc:MGI:2444850]	-	10	11	12	7	15	11	10	10	5	5	8	9	15	5	4	3	0.775219602765115	0.771387540050756	0.844737345840761
ENSMUSG00000109584	1.20809021975165	12.068293670385	8.77004678309706	3.01228062412186	7.77903833164833	4.88409034380984	8.65675506101648	1.91772909435511	0	3.2367393613715	1.84963205121465	2.61234114113398	4.79491877490861	0.968833787466644	2.03931256783648	1.07698458799898	6.03704051602317	2.07234528399136	1.48769287720121	0.00969473936684	1	Gm7997	8	81497320	81498299	+	980	processed_pseudogene	predicted gene 7997 [Source:MGI Symbol;Acc:MGI:3646045]	-	1	11	8	3	8	5	8	2	0	3	2	3	7	1	2	1	0.0923144159619275	0.918580876774727	0.670618015371543
ENSMUSG00000041763	886.738221297711	954.492317566815	916.469888833643	899.667813071064	1011.27498311428	1026.63579026883	1162.16936694146	1021.1907427441	816.463398829301	786.527664813275	809.21402240641	922.156422820293	943.91401026058	844.823062670913	956.43759431531	986.517882607066	984.829890479738	883.256757340394	0.156971590042545	0.00973892448624635	0.156662845598175	Tpp2	1	43972807	44042160	+	10078	protein_coding	tripeptidyl peptidase II [Source:MGI Symbol;Acc:MGI:102724]	-	734	870	836	896	1040	1051	1074	1065	807	729	875	1059	1378	872	938	916	6.5889666292651	7.06473195924636	6.81464486546931
ENSMUSG00000004113	2100.86889214812	2365.38555939546	2390.93400424184	2391.75081555276	2323.01532178848	2401.01881301692	2273.48029789945	2304.15150686766	1919.24543690109	2328.29451394657	2223.25772556001	2277.96147506883	2006.33101310104	2207.97220163648	2128.02266453737	2160.43108352595	2318.82565136384	2156.43951428467	0.10558571637933	0.00973918579345164	0.156662845598175	Cacna1b	2	24493899	24653164	-	9942	protein_coding	calcium channel, voltage-dependent, N type, alpha 1B subunit [Source:MGI Symbol;Acc:MGI:88296]	-	1739	2156	2181	2382	2389	2458	2101	2403	1897	2158	2404	2616	2929	2279	2087	2006	15.8241876856403	17.7470342799125	18.0215944188145
ENSMUSG00000066643	703.10850789546	736.165913893486	664.331043819602	690.816356465281	649.549700692636	726.752643158904	755.301879073688	730.654784949297	637.387783472688	647.3478722743	565.062591646076	620.866411209508	661.013802540972	683.996653951451	681.130397657385	690.347120907346	707.085103743544	648.394079207466	0.125601926641777	0.00980971637102522	0.157481164154813	Wdr35	12	9023892	9078847	+	7273	protein_coding	WD repeat domain 35 [Source:MGI Symbol;Acc:MGI:1921932]	-	582	671	606	688	668	744	698	762	630	600	611	713	965	706	668	641	7.23944043558985	7.550222028543	6.84495096536594
ENSMUSG00000033538	10.8728119777648	14.2625288831823	6.5775350873228	6.02456124824373	5.83427874873625	5.86090841257181	9.73884944364354	13.4241036604858	9.10553976389555	2.15782624091433	4.62408012803663	5.22468228226795	1.36997679283103	2.90650136239993	7.13759398742769	2.15396917599796	9.07444718274388	4.33502121672138	1.08023113314789	0.00988875833820216	1	Casp4	9	5308828	5336783	+	3710	protein_coding	caspase 4, apoptosis-related cysteine peptidase [Source:MGI Symbol;Acc:MGI:107700]	-	9	13	6	6	6	6	9	14	9	2	5	6	2	3	7	2	0.219464460588733	0.286761097037737	0.132858286064174
ENSMUSG00000039512	393.837411639038	453.109571442638	479.063805526677	451.84209361828	456.046122192883	479.617671762126	438.248224963959	442.99542079603	418.854829139195	359.278069112237	374.550490370967	465.867503502226	363.728838496639	414.660861035724	445.589796072271	374.790636623645	449.345040242704	402.165128044113	0.161494178334475	0.00991825330425298	0.158104115172177	Uhrf1bp1	17	28075415	28119015	+	8758	protein_coding	UHRF1 (ICBP90) binding protein 1 [Source:MGI Symbol;Acc:MGI:3041238]	-	326	413	437	450	469	491	405	462	414	333	405	535	531	428	437	348	3.36750509380185	3.85918769401278	4.09909327561968
ENSMUSG00000034303	16.9132630765231	25.2337049471687	20.8288611098555	16.0654966619833	26.2542543693131	18.5595433064774	20.5597932699141	21.0950200379062	11.1289930447612	12.946957445486	14.7970564097172	13.9324860860479	13.0147795318948	9.68833787466644	20.3931256783648	14.0007996439867	20.6887420973927	13.7378169643656	0.595589310991282	0.00993594718734261	1	Ccdc15	9	37187131	37259728	-	5773	protein_coding	coiled-coil domain containing 15 [Source:MGI Symbol;Acc:MGI:2444488]	-	14	23	19	16	27	19	19	22	11	12	16	16	19	10	20	13	0.219392653212826	0.326044642969661	0.270373017629875
ENSMUSG00000033282	434.912479110594	561.724214476103	451.657409329499	451.84209361828	468.687059481812	537.249937819082	518.323209278362	481.350002683132	407.725836094434	455.301336832925	426.340187804977	454.547358557312	440.447538895176	446.632376022123	475.1598283059	412.485097203609	488.218300724608	439.829944964557	0.150903556401819	0.00994330109947624	0.158265119522056	Rpgrip1l	8	91943658	92039890	-	14688	protein_coding	Rpgrip1-like [Source:MGI Symbol;Acc:MGI:1920563]	-	360	512	412	450	482	550	479	502	403	422	461	522	643	461	466	383	2.21735606967375	2.85271304175633	2.30433627694729
ENSMUSG00000026463	4774.37254845852	4752.7134709189	4590.02323510342	4717.23145737484	4964.97121517455	4063.56316604979	4978.7162544671	4685.97104205671	3865.80749309388	4868.05599950274	4805.34406905566	4151.01007326189	4360.63613158117	3984.81336785031	4007.24919579869	4236.85736918799	4690.94529870048	4284.97171241654	0.130509251770512	0.00996673630619901	0.158265119522056	Atp2b4	1	133627195	133728779	-	12248	protein_coding	ATPase, Ca++ transporting, plasma membrane 4 [Source:MGI Symbol;Acc:MGI:88111]	-	3952	4332	4187	4698	5106	4160	4601	4887	3821	4512	5196	4767	6366	4113	3930	3934	29.1908916103777	28.9450337793507	28.083361342193
ENSMUSG00000106965	6.04045109875825	14.2625288831823	8.77004678309706	15.0614031206093	5.83427874873625	6.83772648133377	9.73884944364354	20.1361554907286	4.04690656173135	3.2367393613715	4.62408012803663	1.74156076075598	6.84988396415515	5.81300272479986	5.0982814195912	11.8468304679888	10.8351800062611	5.40716067355381	1.0142490618045	0.0099976687545238	1	Gm18290	6	85897557	85898400	-	844	processed_pseudogene	predicted gene, 18290 [Source:MGI Symbol;Acc:MGI:5010475]	-	5	13	8	15	6	7	9	21	4	3	5	2	10	6	5	11	0.535948623475645	1.2605256753673	0.77867968609492
ENSMUSG00000062960	201.751066698525	213.937933247734	171.015912270393	232.949701598758	206.144515788681	147.499528383057	241.307047325834	260.811156832295	218.532954333493	156.442402466289	177.564676916607	161.965150750306	159.602296364815	144.35623433253	166.203974278673	198.165164191812	209.42710776816	172.854106704316	0.279339670006267	0.0100683517096482	0.159430333542244	Kdr	5	76093487	76139118	-	9030	protein_coding	kinase insert domain protein receptor [Source:MGI Symbol;Acc:MGI:96683]	-	167	195	156	232	212	151	223	272	216	145	192	186	233	149	163	184	1.67310933735648	1.76724862127907	1.41921486973978
ENSMUSG00000028518	878.281589759449	990.69719857797	886.87098094069	849.463136002366	984.048348953514	1047.14896971283	936.011640972407	1004.89004544208	871.096637412674	835.078755233847	723.206132024929	838.561506304006	863.085379483549	839.97889373358	963.575188302738	927.283730267122	947.176488795163	857.733277845306	0.14454704005605	0.0100747338456541	0.159430333542244	Prkaa2	4	104887071	104967087	-	7969	protein_coding	protein kinase, AMP-activated, alpha 2 catalytic subunit [Source:MGI Symbol;Acc:MGI:1336173]	-	727	903	809	846	1012	1072	865	1048	861	774	782	963	1260	867	945	861	8.25327253058538	9.27330862881196	8.33980698561405
ENSMUSG00000029202	1007.54724327288	1060.91272538748	1090.7745686477	1061.32687323227	1150.3252932925	1135.06259590141	1006.34777584317	1106.5296874429	1034.99635316279	1006.62594138654	1032.09468457778	1037.97021341057	912.404544025466	983.366294278644	987.027282832857	1036.05917365502	1077.35334537754	1003.81806091621	0.104765231363809	0.0100787809886851	0.159430333542244	Pds5a	5	65763064	65855616	-	19335	protein_coding	PDS5 cohesin associated factor A [Source:MGI Symbol;Acc:MGI:1918771]	-	834	967	995	1057	1183	1162	930	1154	1023	933	1116	1192	1332	1015	968	962	3.90227144835803	4.09291841777435	4.22756417629165
ENSMUSG00000028402	1051.03849118393	1130.0311345906	1133.5285467153	1090.44558593212	1137.68435600357	1163.3903198955	1043.13898485249	1301.17919051994	959.116855130331	1031.44094315705	1061.68879739721	1080.63845204909	998.028093577406	1113.19002179917	1057.38356642322	1046.82901953501	1131.30457621168	1043.53946863356	0.117833352454748	0.010105547578536	0.159463816047057	Mpdz	4	81196737	81361052	-	12437	protein_coding	multiple PDZ domain crumbs cell polarity complex component [Source:MGI Symbol;Acc:MGI:1343489]	-	870	1030	1034	1086	1170	1191	964	1357	948	956	1148	1241	1457	1149	1037	972	6.32847720906484	6.77754454827904	6.82992931712121
ENSMUSG00000021051	1385.67948205514	1377.97971363669	1414.1700437744	1292.26838774828	1460.51444676697	1485.74028258695	1424.03620753721	1631.9874592962	1245.43549437282	1303.32704951226	1208.73454546877	1373.22065985609	1309.69781394647	1368.96214169037	1379.59495214138	1396.84901063468	1434.04700292523	1323.22770845286	0.116909682172093	0.010126399558325	0.159571417243923	Ppp2r5e	12	75497655	75643019	-	5343	protein_coding	protein phosphatase 2, regulatory subunit B', epsilon [Source:MGI Symbol;Acc:MGI:1349473]	-	1147	1256	1290	1287	1502	1521	1316	1702	1231	1208	1307	1577	1912	1413	1353	1297	19.4211009556736	19.237793367779	19.834252644411
ENSMUSG00000030257	5821.7867689832	6577.22005035984	6479.96831686084	6121.958321757	6364.22573507979	6519.28379091737	5929.87721679629	6146.32174740812	5351.02220124928	6102.33260930574	6297.99713438589	6113.74905063388	5457.98754263883	5804.28322071266	5892.59366476351	5704.7873626306	6245.08024352031	5840.59409829005	0.0968286991539392	0.010221918818593	0.160259994659057	Srgap3	6	112694932	112924227	-	9852	protein_coding	SLIT-ROBO Rho GTPase activating protein 3 [Source:MGI Symbol;Acc:MGI:2152938]	-	4819	5995	5911	6097	6545	6674	5480	6410	5289	5656	6810	7021	7968	5991	5779	5297	44.2515131049653	49.7984212632341	49.2887564337694
ENSMUSG00000036667	4877.06021713741	4972.13699219863	4984.67534034279	4777.47706985728	5245.01659511389	5259.18848221443	5497.03946374547	5267.04295764631	4730.83377066395	4946.81665729611	4371.60535304583	4895.52729848507	4998.36032864402	4852.88844142042	4676.14371804905	4953.05212020731	5109.95463978202	4803.15346097647	0.0894137754782121	0.0103031549396388	0.160960731316572	Tcaf1	6	42644936	42687022	-	9638	protein_coding	TRPM8 channel-associated factor 1 [Source:MGI Symbol;Acc:MGI:1914665]	-	4037	4532	4547	4758	5394	5384	5080	5493	4676	4585	4727	5622	7297	5009	4586	4599	37.8937363865465	38.4816574814862	38.7569271837585
ENSMUSG00000108989	6.04045109875825	4.38847042559455	0	1.00409354137395	10.6961777060165	0.976818068761968	5.4104719131353	2.87659364153266	0	0	0.924816025607326	0	0	1.93766757493329	3.05896885175472	1.07698458799898	3.92413454939664	0.87480463003679	2.21472018233427	0.0103372726016427	1	Gm44984	7	131074203	131074596	-	394	processed_pseudogene	predicted gene 44984 [Source:MGI Symbol;Acc:MGI:5753560]	-	5	4	0	1	11	1	5	3	0	0	1	0	0	2	3	1	1.14807268582093	0.830834572440455	0
ENSMUSG00000070733	1140.43716744556	1204.63513182571	1202.59266513218	1194.87131423501	1288.40322367925	1048.12578778159	1162.16936694146	1274.33098319897	1028.9259933202	1150.12138640734	1232.77976213456	1082.38001280984	996.658116784575	1091.87567847491	1092.05188007644	1057.598865415	1189.44570502997	1091.54896192786	0.125028170865123	0.0103414058482918	0.161124701358292	Fryl	5	73177330	73413962	-	15192	protein_coding	FRY like transcription coactivator [Source:MGI Symbol;Acc:MGI:1919563]	-	944	1098	1097	1190	1325	1073	1074	1329	1017	1066	1333	1243	1455	1127	1071	982	5.62150556178899	5.91477432287734	5.93202510865366
ENSMUSG00000028683	187.253984061506	193.09269872616	191.844773380248	140.573095792354	176.000742253544	170.943162033344	191.53070572499	201.361554907286	156.81762926709	147.811097502632	136.872771789884	134.970958958589	177.411994671618	152.106904632263	147.850161168145	184.164364547826	181.575089609929	154.750735317256	0.228205770649937	0.0103421999093358	0.161124701358292	Eif2b3	4	116876599	116944503	+	6520	protein_coding	eukaryotic translation initiation factor 2B, subunit 3 [Source:MGI Symbol;Acc:MGI:1313286]	-	155	176	175	140	181	175	177	210	155	137	148	155	259	157	145	171	2.15069935346883	2.20910247666069	2.20496529210544
ENSMUSG00000078349	93.022946920877	122.877171916647	118.39563157181	95.3888864305257	97.2379791456041	91.820898463625	116.866193323722	120.816932944372	102.184390683717	90.628702118402	87.8575224326959	87.0780380377992	86.3085379483549	92.0392098093312	86.6707841330505	82.9278132759215	107.053330089648	89.461874804909	0.259779268834156	0.0103860653017562	0.161586456853804	AW011738	4	156287727	156295020	+	5095	lncRNA	expressed sequence AW011738 [Source:MGI Symbol;Acc:MGI:2140540]	-	77	112	108	95	100	94	108	126	101	84	95	100	126	95	85	77	1.36723176221532	1.798972915243	1.7413692528686
ENSMUSG00000028362	1.20809021975165	5.48558803199319	6.5775350873228	1.00409354137395	4.86189895728021	2.9304542062859	3.24628314788118	16.3006973020184	0	0	0	3.48312152151197	1.36997679283103	0	0	5.3849229399949	5.20183006173841	1.27975265679224	2.0296680540933	0.0104628058581399	1	Tnfsf8	4	63749545	63779584	-	3807	protein_coding	tumor necrosis factor (ligand) superfamily, member 8 [Source:MGI Symbol;Acc:MGI:88328]	-	1	5	6	1	5	3	3	17	0	0	0	4	2	0	0	5	0.0237636269090331	0.107482539250571	0.12947313929553
ENSMUSG00000019256	210.207698236787	233.68605016291	221.443681273201	198.810521192043	195.448338082664	187.549069202298	212.090498994904	200.402690360109	153.782449345791	166.152620550404	173.865412814177	193.313244443914	208.921460906732	154.044572207196	186.597099957038	196.011195015814	207.454818438114	179.086006905133	0.205176476162105	0.0104997814210803	0.162218017986876	Ahr	12	35547973	35585037	-	6163	protein_coding	aryl-hydrocarbon receptor [Source:MGI Symbol;Acc:MGI:105043]	bHLH	174	213	202	198	201	192	196	209	152	154	188	222	305	159	183	182	2.55418695599998	2.82838305161236	2.69259172324661
ENSMUSG00000025558	1752.93890885964	2090.00904018941	1987.51185221937	1849.54030321082	2052.6937397637	1787.5770658344	1935.86685051981	2189.08776120636	1708.80629569106	1716.55077464735	1980.95592685089	1994.95785144598	1787.81971464449	1741.96314986503	1645.72524224404	1679.01897269041	1955.65319022544	1781.97474100991	0.13385534071486	0.0105172878274434	0.162218017986876	Dock9	14	121779458	122035249	-	13398	protein_coding	dedicator of cytokinesis 9 [Source:MGI Symbol;Acc:MGI:106321]	-	1451	1905	1813	1842	2111	1830	1789	2283	1689	1591	2142	2291	2610	1798	1614	1559	9.79767526567709	11.6360558485713	11.1165272114423
ENSMUSG00000075570	4.8323608790066	5.48558803199319	6.5775350873228	7.02865478961768	3.88951916582417	9.76818068761968	3.24628314788118	3.83545818871022	0	3.2367393613715	1.84963205121465	0.870780380377992	2.05496518924655	3.87533514986658	4.07862513567296	2.15396917599796	5.58294749724694	2.26500580546852	1.3224515257328	0.0105381625264715	1	Krt26	11	99219376	99228792	-	3668	protein_coding	keratin 26 [Source:MGI Symbol;Acc:MGI:2444913]	-	4	5	6	7	4	10	3	4	0	3	2	1	3	4	4	2	0.0986566277455714	0.111555623480623	0.134379564148878
ENSMUSG00000052299	980.969258438339	1100.40895921783	1051.30935812376	963.929799718997	1178.52430724472	1063.75487688178	1088.58694892282	1179.40339302839	914.600882951286	1012.02050698882	1029.32023650095	1026.65006846565	984.328325649096	994.023465940777	979.88968884543	1003.74963601505	1075.86086269708	993.072851419633	0.116377981143041	0.010566162256722	0.162498187686014	Ltn1	16	87173539	87229500	-	7844	protein_coding	listerin E3 ubiquitin protein ligase 1 [Source:MGI Symbol;Acc:MGI:1926163]	-	812	1003	959	960	1212	1089	1006	1230	904	938	1113	1179	1437	1026	961	932	9.36513508998769	10.4643953342097	10.0436675039279
ENSMUSG00000107478	8.45663153826155	10.9711760639864	3.2887675436614	13.0532160378614	6.80665854019229	18.5595433064774	3.24628314788118	9.58864547177554	6.07035984259703	4.31565248182867	4.62408012803663	2.61234114113398	2.73995358566206	4.84416893733322	1.01965628391824	8.61587670399184	9.24636520626214	4.35526113806271	1.11783203554574	0.0106074876675862	1	Gm45234	6	124716152	124732984	-	4359	protein_coding	predicted gene 45234 [Source:MGI Symbol;Acc:MGI:5753810]	-	7	10	3	13	7	19	3	10	6	4	5	3	4	5	1	8	0.145280315094935	0.187743072689573	0.0565386833331136
ENSMUSG00000036745	3800.65183133869	4148.20166979325	4129.59577899083	3818.56773784515	4534.20696755952	4335.11858916561	4435.50487438832	4778.02203858575	4033.75411540573	3924.00701910272	3437.54116718243	4133.59446565433	3837.30499671972	3901.49366212817	3990.93469525599	3993.45885230022	4247.48368595839	3906.51112171866	0.121139620128113	0.0106117297731134	0.162862403589842	Ttll7	3	146558122	146689764	+	8266	protein_coding	tubulin tyrosine ligase-like family, member 7 [Source:MGI Symbol;Acc:MGI:1918142]	-	3146	3781	3767	3803	4663	4438	4099	4983	3987	3637	3717	4747	5602	4027	3914	3708	34.4317359743406	37.4336406438592	37.4379038021188
ENSMUSG00000085218	33.8265261530462	30.7192929791619	35.0801871323882	43.1760222790801	26.2542543693131	31.258178200383	34.6270202440659	38.3545818871022	16.1876262469254	31.2884804932578	29.5941128194344	23.5110702702058	26.7145474602051	18.4078419618662	30.5896885175472	20.4627071719806	34.1620079055676	24.5945093676778	0.471781004283267	0.0106596627374596	1	BB218582	2	106473257	106480752	-	2968	lncRNA	expressed sequence BB218582 [Source:MGI Symbol;Acc:MGI:2139448]	-	28	28	32	43	27	32	32	40	16	29	32	27	39	19	30	19	0.853472902289518	0.772049107409291	0.885721907094491
ENSMUSG00000086924	94.2310371406286	103.129055001472	86.6042119830835	105.429821844265	96.2655993541481	101.589079151245	76.8287011665213	122.734662038727	70.8208648302987	90.628702118402	74.9100980741934	75.7578930928853	89.048491534017	90.1015422343979	81.5725027134593	76.4659057479276	98.3515209600113	81.1632500431976	0.278766096317759	0.0107543024229288	0.164032948177102	Gm11766	11	119829337	119832900	+	3018	lncRNA	predicted gene 11766 [Source:MGI Symbol;Acc:MGI:3650673]	-	78	94	79	105	99	104	71	128	70	84	81	87	130	93	80	71	2.33814246392635	2.54893880259317	2.15039955061568
ENSMUSG00000027524	86.9824958221188	100.934819788675	86.6042119830835	78.3192962271685	109.878916434533	89.867262326101	85.4854562275377	103.557371095176	97.1257574815525	77.681744672916	57.3385935876542	66.1793089087274	69.183828037967	74.6002016349316	95.8476906883146	60.3111369279429	92.7037287380491	74.7835327425008	0.316205216944745	0.0107785070499156	0.164199670206227	Edn3	2	174602412	174625835	+	4113	protein_coding	endothelin 3 [Source:MGI Symbol;Acc:MGI:95285]	-	72	92	79	78	113	92	79	108	96	72	62	76	101	77	94	56	1.58368713597705	1.83054288729769	1.57790076434673
ENSMUSG00000049307	1.20809021975165	4.38847042559455	4.38502339154853	9.03684187236559	0.972379791456041	10.7449987563816	5.4104719131353	8.62978092459799	2.02345328086568	1.07891312045717	0.924816025607326	0.870780380377992	2.05496518924655	5.81300272479986	2.03931256783648	1.07698458799898	5.59700716185391	1.98527848464875	1.5064189845164	0.0108019910032045	1	Fut4	9	14659616	14663689	-	4074	protein_coding	fucosyltransferase 4 [Source:MGI Symbol;Acc:MGI:95594]	-	1	4	4	9	1	11	5	9	2	1	1	1	3	6	2	1	0.0222062168980582	0.0803507171186891	0.0806585241855808
ENSMUSG00000025909	398.669772518044	431.167219314665	413.288454653449	386.576013428973	391.869055956785	436.6376767366	400.374921572012	459.296118098049	386.479576645344	319.358283655321	292.241864091915	396.205073071986	371.948699253625	416.598528610657	388.48904417285	371.559682859648	414.734904034822	367.860094045168	0.173058479914152	0.0108913606124465	0.165461151238638	Sntg1	1	8431699	9370103	-	10908	protein_coding	syntrophin, gamma 1 [Source:MGI Symbol;Acc:MGI:1918346]	-	330	393	377	385	403	447	370	479	382	296	316	455	543	430	381	345	2.73693455464681	2.94848017202569	2.83927543957612
ENSMUSG00000035413	157.051728567714	162.373405746998	175.400935661941	188.769585778304	117.657954766181	97.6818068761968	124.440854002112	115.063745661307	141.641729660597	88.4708758774877	140.572035892313	100.139743743469	95.8983754981721	81.3820381471981	122.358754070189	114.160366327892	142.305002132594	110.577989902165	0.363162969655054	0.0109370680001989	0.165461151238638	Tmem98	11	80701001	80712859	+	1633	protein_coding	transmembrane protein 98 [Source:MGI Symbol;Acc:MGI:1923457]	-	130	148	160	188	121	100	115	120	140	82	152	115	140	84	120	106	7.20199423977316	7.41696656279054	8.04905884952985
ENSMUSG00000019907	2063.41809533582	2026.37621901829	2000.66692239402	1883.67948361754	2100.34034954505	2224.214742571	2109.00195174014	2279.22102864105	1854.49493191339	2024.04101397765	1764.54897685878	1833.86348107605	1900.84280005306	1908.60256130929	2068.88260007011	2092.58105448202	2085.86484910786	1930.98217746754	0.112366841225663	0.010950488410367	0.165461151238638	Ppp1r12a	10	107998054	108120336	+	8020	protein_coding	protein phosphatase 1, regulatory subunit 12A [Source:MGI Symbol;Acc:MGI:1309528]	-	1708	1847	1825	1876	2160	2277	1949	2377	1833	1876	1908	2106	2775	1970	2029	1943	19.2667783059492	18.8470471754122	18.6938952695138
ENSMUSG00000055200	25.3698946147846	34.0106457983578	43.8502339154853	29.1187126998447	32.0885331180494	31.258178200383	22.7239820351683	30.6836655096817	22.2579860895224	17.2626099273147	26.8196647426124	30.4773133132297	23.974593874543	19.3766757493329	13.2555316909371	20.4627071719806	31.1379807364693	21.7358853199341	0.506459383454152	0.0109618807631119	1	Sertad3	7	27173193	27176789	+	1329	protein_coding	SERTA domain containing 3 [Source:MGI Symbol;Acc:MGI:2180697]	-	21	31	40	29	33	32	21	32	22	16	29	35	35	20	13	19	1.42951894694994	1.90891901199919	2.47255701679501
ENSMUSG00000021952	283.901201641638	363.145927717949	304.759125712623	295.203501163943	368.53194096184	340.909505997927	309.478993431339	340.396914248032	279.236552759463	313.963718053036	270.971095502946	303.902352751919	268.515451394882	274.17996185306	334.447261125183	259.553285707754	325.790888859411	288.09620989353	0.180789589250573	0.010979257785309	0.165461151238638	Xpo4	14	57814978	57902887	-	10731	protein_coding	exportin 4 [Source:MGI Symbol;Acc:MGI:1888526]	-	235	331	278	294	379	349	286	355	276	291	293	349	392	283	328	241	1.98117696356648	2.52428617860054	2.12821698942111
ENSMUSG00000021699	617.334102293093	678.018680754358	698.314975104103	711.902320834134	668.997296521757	686.703102339663	768.287011665213	692.300203062194	560.496558799793	676.478526526644	582.634096132615	517.243545944527	582.925125349604	693.684991826117	641.363802584574	700.039982199337	690.232211571814	619.358328670401	0.15896680638146	0.0109860619573164	0.165461151238638	Pde4d	13	108586482	110089995	+	12006	protein_coding	phosphodiesterase 4D, cAMP specific [Source:MGI Symbol;Acc:MGI:99555]	-	511	618	637	709	688	703	710	722	554	627	630	594	851	716	629	650	3.85050918086074	4.2125098224361	4.35865403002498
ENSMUSG00000039270	3057.67634619142	3059.8610042458	2976.33462701356	2815.47829001257	3068.83062183527	3379.79051791641	3260.35037485533	3167.12959932746	2837.89322641411	3068.42891458018	2533.99591016407	2763.85692731975	2879.00623013441	2863.8726757514	3141.5610107521	2882.01075748527	3098.18142267473	2871.32820657516	0.110160660208359	0.0110269246196501	0.165461151238638	Megf9	4	70345302	70453232	-	8226	protein_coding	multiple EGF-like-domains 9 [Source:MGI Symbol;Acc:MGI:1918264]	-	2531	2789	2715	2804	3156	3460	3013	3303	2805	2844	2740	3174	4203	2956	3081	2676	27.8355009802633	27.7466527862677	27.113927691148
ENSMUSG00000071042	276.652660323128	265.50246074847	277.352729515445	253.031572426237	336.44340784379	218.807247402681	221.829348438547	287.659364153266	280.248279399896	211.466971609605	208.083605761648	227.273679278656	226.731159213536	203.455095367995	255.933727263478	213.242948423798	267.159848856446	228.304433289827	0.227571111540704	0.0110510636815288	0.165461151238638	Rasgrp3	17	75742891	75836049	+	5840	protein_coding	RAS, guanyl releasing protein 3 [Source:MGI Symbol;Acc:MGI:3028579]	-	229	242	253	252	346	224	205	300	277	196	225	261	331	210	251	198	3.54746596407119	3.39119926425738	3.55892617147304
ENSMUSG00000038658	730.894582949748	769.079442085446	811.229327436478	835.405826423131	855.694216481316	806.851724797385	827.802202709701	907.085861629967	658.634042921778	665.689395322072	848.056295481918	742.775664462427	752.802247660651	796.381373297581	711.720086174932	763.582072891277	818.005398064146	742.45514727658	0.139988828355568	0.0110702141303008	0.165461151238638	Ric1	19	29499682	29584229	+	10727	protein_coding	RAB6A GEF complex partner 1 [Source:MGI Symbol;Acc:MGI:1924893]	-	605	701	740	832	880	826	765	946	651	617	917	853	1099	822	698	709	5.10237878473262	5.34798927707232	5.66715047016224
ENSMUSG00000037138	1060.70321294195	966.5606112372	1023.90296192658	975.978922215484	1003.49594478263	962.165797730538	1105.90045904486	1081.59920921628	864.014550929644	944.048980400021	816.612550611268	937.830469667097	1007.61793112722	997.898801090643	911.572717822907	1014.51948189504	1022.53838988694	936.76443544298	0.12557630296192	0.0110804093790598	0.165461151238638	Aff3	1	38216407	38704036	-	6654	protein_coding	AF4/FMR2 family, member 3 [Source:MGI Symbol;Acc:MGI:106927]	AF-4	878	881	934	972	1032	985	1022	1128	854	875	883	1077	1471	1030	894	942	11.9373333438955	10.8353739020926	11.5312233586918
ENSMUSG00000033792	53.1559696690726	98.7405845758774	86.6042119830835	69.2824543548029	111.823676017445	83.0295358447673	67.0898517228777	114.104881114129	49.5746053812091	66.8926134683444	79.53417820223	80.9825753751532	40.4143153885154	77.5067029973315	61.1793770350945	54.926213987948	85.4788956602569	63.8763227294783	0.42700620502947	0.0111936660196062	0.166260235380954	Atp7a	X	105070882	105168532	+	8734	protein_coding	ATPase, Cu++ transporting, alpha polypeptide [Source:MGI Symbol;Acc:MGI:99400]	-	44	90	79	69	115	85	62	119	49	62	86	93	59	80	60	51	0.455758829434201	0.843296139762381	0.743062267432804
ENSMUSG00000040760	1604.34381183019	1658.84182087474	1643.28751598281	1556.34498912963	1817.37783023134	1682.08071440811	1867.69490441431	1795.95329686356	1462.95672206588	1611.89620196301	1599.93172430067	1621.39306826382	1630.27238346893	1563.69773297116	1570.27067723409	1630.55466623046	1703.24061046684	1586.37164706225	0.102661862650986	0.0112302259327854	0.166373796469348	Appl1	14	26640945	26693189	-	8719	protein_coding	adaptor protein, phosphotyrosine interaction, PH domain and leucine zipper containing 1 [Source:MGI Symbol;Acc:MGI:1920243]	-	1328	1512	1499	1550	1869	1722	1726	1873	1446	1494	1730	1862	2380	1614	1540	1514	13.7792950463919	14.1917484278818	14.1236276657458
ENSMUSG00000118330	4.8323608790066	16.4567640959796	4.38502339154853	5.02046770686977	9.72379791456041	11.7218168251436	6.49256629576236	7.67091637742044	3.03517992129852	2.15782624091433	2.77444807682198	7.83702342340193	2.05496518924655	2.90650136239993	5.0982814195912	5.3849229399949	8.28796418578641	3.90614357170867	1.09727667836267	0.0112606473002039	1	Gm30042	19	10268290	10270785	+	2372	lncRNA	predicted gene, 30042 [Source:MGI Symbol;Acc:MGI:5589201]	-	4	15	4	5	10	12	6	8	3	2	3	9	3	3	5	5	0.152560080341803	0.517520270143665	0.138534075688051
ENSMUSG00000034163	984.593529097594	1209.0236022513	1072.13821923362	1062.33096677364	1231.03281598335	1089.15214666959	1151.34842311519	1058.58646008402	928.765055917346	1010.94159386837	1080.18511790936	1055.38582101813	1034.33247858743	971.740288829044	1087.97325494076	950.9773912031	1107.27577040104	1015.03762528419	0.12524478649485	0.0112648024897991	0.166373796469348	Zfc3h1	10	115220864	115268677	+	7848	protein_coding	zinc finger, C3H1-type containing [Source:MGI Symbol;Acc:MGI:2446143]	-	815	1102	978	1058	1266	1115	1064	1104	918	937	1168	1212	1510	1003	1067	883	9.39494444811308	11.4914118673158	10.2374351849628
ENSMUSG00000036810	483.23608790066	479.440393996205	461.523711960483	477.948525694003	497.858453225493	496.22357893108	516.159020513108	497.650699985151	466.405981239539	450.985684351096	445.761324342731	453.676578176934	424.69280577762	427.25570027279	476.179484589819	463.103372839562	488.755059025773	451.007616448761	0.118974030234525	0.0112660458301675	0.166373796469348	Cnep1r1	8	88845397	88861738	+	3563	protein_coding	CTD nuclear envelope phosphatase 1 regulatory subunit 1 [Source:MGI Symbol;Acc:MGI:1921981]	-	400	437	421	476	512	508	477	519	461	418	482	521	620	441	467	430	10.1563993985618	10.0372884517017	9.70683345432189
ENSMUSG00000030249	170.340720984983	185.41287548137	162.245865487296	216.884204936774	178.917881627912	198.294067958679	173.13510122033	261.770021379472	167.946622311851	129.46957445486	196.060997428753	175.026856455976	149.327470418582	170.514746594129	138.673254612881	164.778641963844	193.375092384602	161.47477053011	0.262067322378408	0.0112709168505508	0.166373796469348	Abcc9	6	142533588	142648041	-	8373	protein_coding	ATP-binding cassette, sub-family C (CFTR/MRP), member 9 [Source:MGI Symbol;Acc:MGI:1352630]	-	141	169	148	216	184	203	160	273	166	120	212	201	218	176	136	153	1.52346900723984	1.65179597636809	1.45208463139688
ENSMUSG00000027346	2052.54528335805	2274.32479806438	2145.37269431512	1898.74088673815	2091.58893142195	2290.63837124681	2130.64383939268	2246.61963403701	2094.27414569598	1905.36057072736	1826.51165057447	2115.99632431852	1889.19799731399	1941.54291008315	2114.76713284643	1988.11354944612	2141.30930482177	1984.47053512575	0.110197738816706	0.0113670693161945	0.167373961075074	Gpcpd1	2	132371002	132429649	-	7289	protein_coding	glycerophosphocholine phosphodiesterase 1 [Source:MGI Symbol;Acc:MGI:104898]	-	1699	2073	1957	1891	2151	2345	1969	2343	2070	1766	1975	2430	2758	2004	2074	1846	21.0873026292946	23.2745955225549	22.0563771944105
ENSMUSG00000055024	1038.95758898642	1330.80365656155	1363.74227477159	1188.84675298676	1306.87843971692	1179.99622706446	1169.74402761985	1221.5934331042	1088.61786510573	1088.62333854128	1249.4264505955	1133.75605525215	1085.02161992218	1077.34317166291	1153.23125711153	1090.98538764297	1225.07030010147	1120.87564322928	0.128650455160658	0.0113792644514258	0.167373961075074	Ep300	15	81469552	81536278	+	14273	protein_coding	E1A binding protein p300 [Source:MGI Symbol;Acc:MGI:1276116]	-	860	1213	1244	1184	1344	1208	1081	1274	1076	1009	1351	1302	1584	1112	1131	1013	5.45103270319572	6.95498704774552	7.16005600521751
ENSMUSG00000087064	8.45663153826155	15.3596464895809	15.3475818704199	24.0982449929749	18.4752160376648	12.6986348939056	5.4104719131353	19.1772909435511	7.08208648302987	8.63130496365734	10.1729762816806	13.0617057056699	8.9048491534017	6.78183651226651	6.11793770350945	8.61587670399184	14.8779648349368	8.67107168840089	0.780352028560034	0.0114201123183401	1	Sap30bpos	11	115837276	115842931	-	2352	lncRNA	SAP30 binding protein, opposite strand [Source:MGI Symbol;Acc:MGI:3650575]	-	7	14	14	24	19	13	5	20	7	8	11	15	13	7	6	8	0.269250379888955	0.487126222532053	0.488992302875084
ENSMUSG00000091058	3.62427065925495	4.38847042559455	4.38502339154853	2.00818708274791	2.91713937436812	1.95363613752394	1.08209438262706	2.87659364153266	0	0	0.924816025607326	0	0.684988396415515	1.93766757493329	1.01965628391824	1.07698458799898	2.90442688689972	0.705514108609169	2.0378991329655	0.0114356062216591	1	Gm17538	17	77981370	77981694	-	325	processed_pseudogene	predicted gene, 17538 [Source:MGI Symbol;Acc:MGI:4937172]	-	3	4	4	2	3	2	1	3	0	0	1	0	1	2	1	1	0.835090409009436	1.00722714320474	1.01108562317556
ENSMUSG00000008763	2330.40603390093	2296.26715019235	2222.11060366722	2119.64146584042	2426.08757968282	2306.26746034701	2265.90563722106	2307.0281005092	2007.26565461875	2147.03710970976	2140.94909928096	2182.17563322725	2015.23586225445	2139.18500272635	2381.91707923301	2122.73662294599	2284.21425392013	2142.06275799956	0.093318236517352	0.0114520231928346	0.167804665422294	Man1a2	3	100469524	100592819	-	7969	protein_coding	mannosidase, alpha, class 1A, member 2 [Source:MGI Symbol;Acc:MGI:104676]	-	1929	2093	2027	2111	2495	2361	2094	2406	1984	1990	2315	2506	2942	2208	2336	1971	21.8989858480044	21.4939479070913	20.8959069960935
ENSMUSG00000042851	258.531307026853	297.318871334031	243.368798230943	242.990637012497	314.078672640301	276.439513459637	311.643182196593	273.276395945603	210.43914121003	226.571755296005	256.174039093229	259.492553352642	222.621228835043	244.146114441594	282.444790645353	242.321532299771	277.205922230807	243.026394396708	0.191348828489464	0.0114539155277118	0.167804665422294	Zc3h6	2	128809322	128860483	+	5668	protein_coding	zinc finger CCCH type containing 6 [Source:MGI Symbol;Acc:MGI:1926001]	-	214	271	222	242	323	283	288	285	208	210	277	298	325	252	277	225	3.41569853837958	3.9128233344106	3.21761766549561
ENSMUSG00000078784	289.941652740396	281.95922484445	275.16021781967	232.949701598758	312.133913057389	290.114966422304	311.643182196593	267.523208662538	222.579860895224	233.045234018748	267.271831400517	261.234114113398	252.760718277325	272.242294278127	247.776476992133	244.475501475769	282.678258417762	250.173253931405	0.17363258356761	0.0114766168071747	0.167804665422294	Rbis	3	14671344	14676345	-	1753	protein_coding	ribosomal biogenesis factor [Source:MGI Symbol;Acc:MGI:1916376]	-	240	257	251	232	321	297	288	279	220	216	289	300	369	281	243	227	12.3858246630036	11.9978104871899	11.7625940830784
ENSMUSG00000107877	107.520029557897	145.916641651019	198.422308467571	161.659060161207	180.862641210824	137.731347695437	149.329024802534	145.747411170988	119.383743571075	124.075008852574	168.316516660533	132.358617817455	110.283131822898	136.605564032797	107.063909811415	99.0825820959062	153.398558089685	124.646134333082	0.300297464995946	0.0114899394998127	0.167804665422294	ENSMUSG00000107877	11	72044923	72097852	-	7987	protein_coding	novel protein	-	89	133	181	161	186	141	138	152	118	115	182	152	161	141	105	92	1.00809607614866	1.36275802131666	1.86168498132284
ENSMUSG00000063450	390.213140979783	410.321984793091	420.962245588659	420.715193835687	423.957589074834	389.750409436025	411.195865398283	429.571317135544	423.913462341359	352.804590389494	408.768683318438	387.497269268206	349.344082171913	390.440016349057	335.466917409101	308.017592167708	412.085968280238	369.53157667691	0.157028877276612	0.011517752479532	0.168012497844116	Syne2	12	75864908	76157700	+	26726	protein_coding	spectrin repeat containing, nuclear envelope 2 [Source:MGI Symbol;Acc:MGI:2449316]	-	323	374	384	419	436	399	380	448	419	327	442	445	510	403	329	286	1.09336246458836	1.14521869393601	1.18034391390696
ENSMUSG00000048450	48.323608790066	47.1760570751415	46.0427456112596	47.1923964445759	34.0332927009614	24.4204517190492	42.2016809224553	47.9432273588777	54.6332385833733	18.3415230477718	24.9700326913978	32.2188740739857	26.7145474602051	19.3766757493329	34.6683136532202	21.5396917599796	42.1666825777983	29.0578621274083	0.534156754842356	0.0115916105330848	1	Msx1	5	37977829	37981927	-	3097	protein_coding	msh homeobox 1 [Source:MGI Symbol;Acc:MGI:97168]	Homeobox	40	43	42	47	35	25	39	50	54	17	27	37	39	20	34	20	1.16846144840412	1.13626084325849	1.11408772653748
ENSMUSG00000041153	299.606374498409	302.804459366024	340.935568692898	291.187126998447	297.548216185549	340.909505997927	333.285069849135	318.343029662948	240.790940423016	283.754150680235	264.497383323695	299.548450850029	315.094662351137	274.17996185306	292.641353484535	278.939008291736	315.577418906417	281.18073890718	0.163020981993523	0.0116138997794961	0.168558603433934	Osgin2	4	15997121	16013888	-	5571	protein_coding	oxidative stress induced growth inhibitor family member 2 [Source:MGI Symbol;Acc:MGI:2384798]	-	248	276	311	290	306	349	308	332	238	263	286	344	460	283	287	259	4.0273013202992	4.05440112840894	4.5860473596513
ENSMUSG00000055480	59.1964207678308	68.0212915967156	81.1229327436478	68.2783608134289	103.07225789434	96.7049888074348	87.6496449927919	80.5446219629146	56.656691864239	67.9715265888015	58.2634096132615	64.4377481479714	75.3487236057067	69.7560326975984	60.1597207511762	64.6190752799388	80.5738149473881	64.6516160685867	0.318543061130902	0.0116233216434232	0.168558603433934	Zfp458	13	67402982	67426530	-	8103	protein_coding	zinc finger protein 458 [Source:MGI Symbol;Acc:MGI:3040691]	zf-C2H2	49	62	74	68	106	99	81	84	56	63	63	74	110	72	59	60	0.547073707823245	0.626176321596182	0.750234766054923
ENSMUSG00000057133	1037.74949876667	1335.19212698714	1316.60327331245	1204.91224964875	1312.71271846566	1241.53576539646	1175.15449953299	1326.10966874656	1223.1775082833	1086.46551230037	1086.65883008861	1157.26712552235	1201.46964731281	1099.62634877464	1163.42781995071	1116.83301775494	1243.74622510708	1141.86572624847	0.123613240457845	0.0116888543405886	0.168681417611015	Chd6	2	160788898	160950995	-	19093	protein_coding	chromodomain helicase DNA binding protein 6 [Source:MGI Symbol;Acc:MGI:1918639]	-	859	1217	1201	1200	1350	1271	1086	1383	1209	1007	1175	1329	1754	1135	1141	1037	4.07018916069082	5.21635567768362	5.16749588679096
ENSMUSG00000022961	4544.8354067057	5017.11881406097	5092.10841343573	4826.6776533846	5097.21486681257	5105.82804541881	4821.81256898618	5328.41028866567	4701.4936980914	4846.4777370936	4967.18687353695	4826.73564843521	4476.39917057539	4510.89011444469	4702.65478143093	4542.7209921797	4979.25075718378	4696.81987697348	0.0847596105806968	0.0116891322264688	0.168681417611015	Son	16	91444394	91476109	+	14907	protein_coding	Son DNA binding protein [Source:MGI Symbol;Acc:MGI:98353]	-	3762	4573	4645	4807	5242	5227	4456	5557	4647	4492	5371	5543	6535	4656	4612	4218	22.8309583545848	25.1050875580174	25.5980434340645
ENSMUSG00000020464	392.629321419286	431.167219314665	392.459593543593	388.584200511721	421.040449700466	419.054951498884	480.449905886415	390.257870701265	362.198137274956	359.278069112237	386.573098703862	399.688194593498	403.458165488739	322.621651226392	374.213856197994	372.636667447647	414.455439072037	372.583480005666	0.150688157202347	0.011713608547119	0.168681417611015	Pnpt1	11	29080744	29111828	+	3516	protein_coding	polyribonucleotide nucleotidyltransferase 1 [Source:MGI Symbol;Acc:MGI:1918951]	-	325	393	358	387	433	429	444	407	358	333	418	459	589	333	367	346	8.36238381225083	9.14733268386127	8.36460553587003
ENSMUSG00000114253	30.2022554937912	52.6616451071346	37.2726988281625	46.1883029032019	53.4808885300823	41.0263588880026	35.709114626693	64.2439246608962	32.3752524938508	11.8680443250288	38.8422730755077	33.9604348347417	35.6193966136068	24.2208446866661	39.7665950728114	37.6944605799643	45.0981486297455	31.7934127102722	0.503880195678855	0.0117399794436225	1	Gm47798	14	6161997	6165811	-	3815	lncRNA	predicted gene, 47798 [Source:MGI Symbol;Acc:MGI:6096974]	-	25	48	34	46	55	42	33	67	32	11	42	39	52	25	39	35	0.592844873149993	1.02966863918702	0.73214260393774
ENSMUSG00000024073	1553.60402260062	1743.31987656744	1829.65101012362	1647.71750139466	1799.87499398513	1691.84889509573	1644.78346159313	1756.63985042928	1524.67204713229	1610.81728884255	1558.31500314834	1703.24642401935	1646.7121049829	1568.5419019085	1620.23383514608	1579.9363905945	1708.4299514737	1601.55937447181	0.0931232788533032	0.0117857595844067	0.168971361071679	Birc6	17	74835290	75010351	+	25772	protein_coding	baculoviral IAP repeat-containing 6 [Source:MGI Symbol;Acc:MGI:1276108]	-	1286	1589	1669	1641	1851	1732	1520	1832	1507	1493	1685	1956	2404	1619	1589	1467	4.5142795339321	5.04575971431695	5.32009660824734
ENSMUSG00000033377	282.693111421886	250.14281425889	224.732448816862	231.945608057384	271.293961816236	242.250881052968	280.262445100409	288.618228700444	213.474321131329	227.650668416462	268.196647426124	228.144459659034	225.361182420705	219.925269754928	215.147475906749	228.320732655784	258.992437403135	228.277594671389	0.181117517570543	0.0117883819405707	0.168971361071679	Palmd	3	116711907	116762636	-	7273	protein_coding	palmdelphin [Source:MGI Symbol;Acc:MGI:2148896]	-	234	228	205	231	279	248	259	301	211	211	290	262	329	227	211	212	2.91070285554643	2.56550018257497	2.3155362176568
ENSMUSG00000074825	24.161804395033	29.6221753727632	27.4063961971783	37.1514610308363	41.8123310326098	33.2118143379069	36.79120900932	35.4779882455695	31.363525853418	18.3415230477718	28.6692967938271	15.6740468468039	17.8096983068034	28.0961798365327	26.5110633818743	25.8476301119755	33.2043974526521	24.0391205223758	0.484007998174556	0.0117960384486791	1	Itpripl1	2	126980692	126985362	-	3738	protein_coding	inositol 1,4,5-triphosphate receptor interacting protein-like 1 [Source:MGI Symbol;Acc:MGI:1920588]	-	20	27	25	37	43	34	34	37	31	17	31	18	26	29	26	24	0.484045626766661	0.591119461050131	0.549429553792229
ENSMUSG00000024556	231.953322192317	202.966757183748	275.16021781967	246.002917636619	269.349202233323	252.019061740588	238.060764177953	268.482073209715	220.556407614359	221.177189693719	232.128822427439	228.144459659034	228.101136006367	195.704425068262	218.206444758504	211.0889792478	247.999289524242	219.388483059435	0.177213417794903	0.011807492476865	0.169049400392152	Me2	18	73902974	73948520	-	7252	protein_coding	malic enzyme 2, NAD(+)-dependent, mitochondrial [Source:MGI Symbol;Acc:MGI:2147351]	-	192	185	251	245	277	258	220	280	218	205	251	262	333	202	214	196	2.39518484657974	2.08768381085165	2.84332976111921
ENSMUSG00000046442	4347.91670088619	4215.12584378357	4287.45662108658	3881.82563095171	4575.04691880067	4617.41901103782	4964.64902749295	4866.23757692609	3720.11885687155	4406.28118394707	3703.88818255734	4224.15562521364	4258.57286051526	4215.39580926737	4054.15338485893	4228.241492484	4469.4596663707	4101.35092446439	0.12407501767577	0.0118797110810293	0.169656381968988	Ppm1e	11	87117732	87249849	-	6702	protein_coding	protein phosphatase 1E (PP2C domain containing) [Source:MGI Symbol;Acc:MGI:2444096]	-	3599	3842	3911	3866	4705	4727	4588	5075	3677	4084	4005	4851	6217	4351	3976	3926	48.5817355097042	46.9141365399356	47.9396321425646
ENSMUSG00000030528	76.1096838443539	91.060761331087	67.9678625690022	89.364325182282	95.2932195626921	74.2381732259095	68.1719461055048	81.5034865100921	76.8912246728957	62.5769609865157	50.8648814084029	80.9825753751532	60.9639672809809	65.8806975477318	70.3562835903586	45.2333526959572	80.4636822913655	64.2187429447495	0.325678394297751	0.0118910334007367	0.169656381968988	Blm	7	80104481	80184867	-	8777	protein_coding	Bloom syndrome, RecQ like helicase [Source:MGI Symbol;Acc:MGI:1328362]	-	63	83	62	89	98	76	63	85	76	58	55	93	89	68	69	42	0.649366758743238	0.773896325280499	0.580305779508587
ENSMUSG00000105710	8.45663153826155	20.8452345215741	19.7326052619684	11.0450289551135	14.5856968718406	5.86090841257181	9.73884944364354	20.1361554907286	6.07035984259703	9.7102180841145	7.3985282048586	6.96624304302394	4.79491877490861	7.75067029973315	9.17690655526417	11.8468304679888	13.8001388119628	7.9643344090611	0.816534783176261	0.0119360370398956	1	Gm43859	3	152089443	152090854	-	1412	TEC	predicted gene 43859 [Source:MGI Symbol;Acc:MGI:5663996]	-	7	19	18	11	15	6	9	21	6	9	8	8	7	8	9	11	0.44849638349775	1.10120885433591	1.0472469715965
ENSMUSG00000023169	2555.11081477474	2681.35543003827	3127.61793402199	2720.08940358204	2914.22223499376	2900.17284615428	2573.22044188715	2917.8248170613	2738.74401565169	2590.47040221766	2237.12996594412	2642.81845444721	2602.95590637896	2668.16825068314	2616.43802453421	2573.99316531756	2798.70174031419	2583.83977314682	0.115655059296451	0.0119616074562466	0.169805390529187	Slc38a1	15	96469299	96540794	-	17236	protein_coding	solute carrier family 38, member 1 [Source:MGI Symbol;Acc:MGI:2145895]	-	2115	2444	2853	2709	2997	2969	2378	3043	2707	2401	2419	3035	3800	2754	2566	2390	11.1011887888308	11.6042080507009	13.5980486619424
ENSMUSG00000023830	569.010493503027	626.454153253623	673.101090602699	619.52571502773	612.599268617306	552.879026919274	567.017456496579	703.806577628325	529.133032946375	643.032219792472	529.919582672998	552.074761159647	521.276169672207	559.98592915572	567.94855014246	560.03198575947	615.54922275607	557.925278912669	0.144432380476746	0.012115324965198	0.170885484400798	Igf2r	17	12901293	12988551	-	9308	protein_coding	insulin-like growth factor 2 receptor [Source:MGI Symbol;Acc:MGI:96435]	-	471	571	614	617	630	566	524	734	523	596	573	634	761	578	557	520	4.5778349935224	5.02030987054735	5.41905178622374
ENSMUSG00000046603	245.242314609585	272.085166386862	274.063961971783	281.146191584707	275.18348098206	273.509059253351	268.359406891511	266.56434411536	249.896480186911	276.201758837035	241.376982683512	210.728852051474	245.225845916755	238.333111716794	226.363695029849	246.629470651766	269.519240724402	241.844524634262	0.159888146856548	0.0121478591645555	0.17094219036824	Tcaim	9	122634604	122665399	+	4620	protein_coding	T cell activation inhibitor, mitochondrial [Source:MGI Symbol;Acc:MGI:1196217]	-	203	248	250	280	283	280	248	278	247	256	261	242	358	246	222	229	3.97511469945148	4.39299284319815	4.44538457159167
ENSMUSG00000086905	26.5779848345363	26.3308225535673	33.9839312845011	34.1391804067145	26.2542543693131	13.6754529626675	25.9702651830494	33.5602591512144	21.2462594490896	17.2626099273147	16.6466884609319	22.6402898898278	16.4397215139724	16.4701743869329	19.3734693944466	23.6936609359776	27.5615188431955	19.2216092448117	0.524541362178861	0.0122555334691539	1	Gm13716	2	85027276	85029019	+	808	lncRNA	predicted gene 13716 [Source:MGI Symbol;Acc:MGI:3650432]	-	22	24	31	34	27	14	24	35	21	16	18	26	24	17	19	22	2.46324109918212	2.430808080754	3.15182167496712
ENSMUSG00000049160	2.4161804395033	9.87405845758775	7.67379093520993	16.0654966619833	17.5028362462087	17.5827252377154	9.73884944364354	13.4241036604858	3.03517992129852	1.07891312045717	6.47371217925128	6.96624304302394	8.21986075698618	1.93766757493329	7.13759398742769	11.8468304679888	11.7847551352922	5.83700013142085	1.01483738496251	0.012319873104278	1	Tex50	1	160982128	160986884	-	1192	protein_coding	testis expressed 50 [Source:MGI Symbol;Acc:MGI:1922183]	-	2	9	7	16	18	18	9	14	3	1	7	8	12	2	7	11	0.15179216047431	0.617898362809113	0.482428647802935
ENSMUSG00000057913	1.20809021975165	2.19423521279728	2.19251169577427	2.00818708274791	2.91713937436812	0.976818068761968	0	0.958864547177554	0	0	0.924816025607326	0	0	0	0	0	1.55698077517234	0.115602003200916	2.80415262783189	0.0123439249695193	1	Gm10032	14	67021929	67031207	+	2253	lncRNA	predicted gene 10032 [Source:MGI Symbol;Acc:MGI:3642901]	-	1	2	2	2	3	1	0	1	0	0	1	0	0	0	0	0	0.0401545173735859	0.072647319472157	0.0729256164074692
ENSMUSG00000027115	19.3294435160264	26.3308225535673	16.443837718307	14.0573095792354	11.6685574974725	13.6754529626675	17.313510122033	23.9716136794389	4.04690656173135	23.7360886500577	12.9474243585026	7.83702342340193	3.42494198207758	11.6260054495997	11.2162191231007	7.53889211599286	17.8488184535935	10.296687708058	0.816059658344284	0.0123441417611316	1	Kif18a	2	109111083	109172092	+	9832	protein_coding	kinesin family member 18A [Source:MGI Symbol;Acc:MGI:2446977]	-	16	24	15	14	12	14	16	25	4	22	14	9	5	12	11	7	0.147222339532447	0.199765350818677	0.125331631737715
ENSMUSG00000061578	938.686100747032	1158.55619235696	1220.13275869838	1123.58067279746	1203.80618182258	1265.95621711551	1093.99742083596	1203.37500670783	1008.69146051154	1078.91312045717	1033.94431662899	1132.88527487177	1004.87797754156	1055.05999455118	1125.70053744574	962.824221671088	1151.01131888521	1050.36211295988	0.133249103433514	0.0123674405764414	0.17295227374038	Ksr2	5	117552036	117913068	+	13619	protein_coding	kinase suppressor of ras 2 [Source:MGI Symbol;Acc:MGI:3610315]	-	777	1056	1113	1119	1238	1296	1011	1255	997	1000	1118	1301	1467	1089	1104	894	5.16144615451717	6.34555318943875	6.71368946037114
ENSMUSG00000026888	242.826134170082	261.113990322876	277.352729515445	254.035665967611	268.376822441867	221.737701608967	296.493860839814	312.589842379883	236.744033861284	225.492842175548	251.549958965193	211.599632431852	233.581043177691	218.956435967462	239.619226720787	262.784239471751	266.815843405818	235.040926596446	0.184934635455304	0.0123930606736727	0.173027269224978	Grb14	2	64742820	64855331	-	7185	protein_coding	growth factor receptor bound protein 14 [Source:MGI Symbol;Acc:MGI:1355324]	-	201	238	253	253	276	227	274	326	234	209	272	243	341	226	235	244	2.53084114908566	2.71082183461678	2.89271104264475
ENSMUSG00000100252	758.680658004036	762.496736447054	782.726675391413	762.106997902832	774.986693790465	782.431273078336	944.668396033423	859.142634271089	667.739582685673	686.188744610758	785.168805740619	764.545173971877	689.098326794008	755.690354223982	739.250805840725	776.505887947265	803.405008114831	733.023460226864	0.132815944900834	0.0124093267798775	0.173059044269542	Mir124-2hg	3	17843892	17863134	+	6433	lncRNA	Mir124-2 host gene (non-protein coding) [Source:MGI Symbol;Acc:MGI:1917691]	-	628	695	714	759	797	801	873	896	660	636	849	878	1006	780	725	721	8.83164684588973	8.84142044813344	9.11792394131385
ENSMUSG00000115469	3.62427065925495	2.19423521279728	2.19251169577427	1.00409354137395	0.972379791456041	1.95363613752394	1.08209438262706	0.958864547177554	0	1.07891312045717	0	0	0	0.968833787466644	0	0	1.74776074599813	0.255968363490476	2.58717644741797	0.0125080475744037	1	Gm49227	16	84876999	84880280	+	998	lncRNA	predicted gene, 49227 [Source:MGI Symbol;Acc:MGI:6118687]	-	3	2	2	1	1	2	1	1	0	1	0	0	0	1	0	0	0.271948279487041	0.164002415601974	0.164630675116261
ENSMUSG00000064745	0	6.58270563839183	0	2.00818708274791	4.86189895728021	0	1.08209438262706	2.87659364153266	1.01172664043284	1.07891312045717	0	0	0	0	0	0	2.17643496282246	0.261329970111251	2.93097873940816	0.0125183947190274	1	Gm24708	7	16358500	16358602	-	103	snRNA	predicted gene, 24708 [Source:MGI Symbol;Acc:MGI:5454485]	-	0	6	0	2	5	0	1	3	1	1	0	0	0	0	0	0	0	4.76721584769232	0
ENSMUSG00000021680	282.693111421886	229.297579737315	231.309983904185	249.015198260741	277.128240564972	273.509059253351	246.71751923897	248.345917718987	228.650220737821	224.413929055091	239.527350632297	221.17821661601	215.771344870887	210.236931880262	253.894414695642	221.85882512779	254.752076262551	226.941404201975	0.168688545797255	0.0125372471553353	0.174646111837272	Crhbp	13	95567879	95581432	-	1800	protein_coding	corticotropin releasing hormone binding protein [Source:MGI Symbol;Acc:MGI:88497]	-	234	209	211	248	285	280	228	259	226	208	259	254	315	217	249	206	11.7608565935496	9.50220884752524	9.62988841795331
ENSMUSG00000024589	2517.66001796244	2617.72260886715	2659.51668697418	2559.43443696221	2555.41409194648	2683.31923488913	2935.72206006721	2788.37810319233	2348.21753244462	2600.18062030177	2361.98012940111	2609.72879999284	2584.46121967574	2581.94204359861	2477.76476992133	2427.5232613497	2664.64590510764	2498.97479708571	0.0923836311936301	0.0126071348753759	0.175048547708914	Nedd4l	18	65020776	65350899	+	19400	protein_coding	neural precursor cell expressed, developmentally down-regulated gene 4-like [Source:MGI Symbol;Acc:MGI:1933754]	-	2084	2386	2426	2549	2628	2747	2713	2908	2321	2410	2554	2997	3773	2665	2430	2254	9.71832876326617	10.0651325798726	10.2730729328965
ENSMUSG00000021938	703.10850789546	661.561916658379	653.368485340731	621.533902110478	597.041191954009	715.03082633376	771.533294813094	699.971119439615	589.836631372345	716.398311983559	572.461119850935	567.748808006451	590.459997710174	565.79893188052	656.658646843347	634.343922331399	677.893655568191	611.713296247341	0.149588975890294	0.0127464804201661	0.176320579379761	Pspc1	14	56958167	57015773	-	5734	protein_coding	paraspeckle protein 1 [Source:MGI Symbol;Acc:MGI:1913895]	-	582	603	596	619	614	732	713	730	583	664	619	652	862	584	644	589	9.18249917824293	8.60617977805843	8.53885966206424
ENSMUSG00000103332	211.415788456539	187.607110694167	209.384866946442	238.974262847001	201.282616831401	208.062248646299	247.799613621597	220.538845850838	190.204608401374	199.598927284576	155.369092302031	177.63919759711	218.511298456549	193.766757493329	194.754350228384	168.009595727841	215.633169236785	187.231728436399	0.200937142801907	0.0127748412402485	0.176366948819056	Pcdhga2	18	37802006	37974923	+	4689	protein_coding	protocadherin gamma subfamily A, 2 [Source:MGI Symbol;Acc:MGI:1935214]	-	175	171	191	238	207	213	229	230	188	185	168	204	319	200	191	156	3.37639631850513	2.98446622326739	3.34629665486366
ENSMUSG00000022510	22.9537141752813	8.77694085118911	6.5775350873228	11.0450289551135	5.83427874873625	12.6986348939056	10.8209438262706	8.62978092459799	8.09381312346271	4.31565248182867	6.47371217925128	4.35390190188996	6.84988396415515	5.81300272479986	7.13759398742769	3.23095376399694	10.9171071828021	5.78356426585153	0.893393743747128	0.0128228840212746	1	Trp63	16	25502513	25710852	+	8391	protein_coding	transformation related protein 63 [Source:MGI Symbol;Acc:MGI:1330810]	P53	19	8	6	11	6	13	10	9	8	4	7	5	10	6	7	3	0.204849770612691	0.0780237925256916	0.0587420142173858
ENSMUSG00000019791	123.225202414668	114.100231065458	139.224492681666	115.470757258005	165.304564547527	140.661801901723	132.015514680501	109.310558378241	97.1257574815525	101.417833322974	98.9553147399838	124.521594394053	115.763038994222	98.8210463215977	111.142534947088	123.853227619883	129.914140365974	108.950043477669	0.252907346502282	0.0129084274004623	0.177214953770864	Hint3	10	30484137	30505628	-	5519	protein_coding	histidine triad nucleotide binding protein 3 [Source:MGI Symbol;Acc:MGI:1914097]	-	102	104	127	115	170	144	122	114	96	94	107	143	169	102	109	115	1.67199656089043	1.54213976446458	1.89040401778271
ENSMUSG00000020859	5593.45771745014	6068.15748099087	6445.98438557634	5680.15716355246	6766.79096874259	6645.29332178767	6323.75957207254	6467.5413707126	5656.56364666	5644.8734462319	5945.6422286295	6225.20893932226	5636.08452570686	5903.10426703426	5853.84672597462	5838.33345154247	6248.89274761065	5837.95715388773	0.0983645536150219	0.0129364628783975	0.177214953770864	Spag9	11	93886917	94016911	+	11209	protein_coding	sperm associated antigen 9 [Source:MGI Symbol;Acc:MGI:1918084]	-	4630	5531	5880	5657	6959	6803	5844	6745	5591	5232	6429	7149	8228	6093	5741	5421	37.3688492270185	40.381977249225	43.0944916113946
ENSMUSG00000020120	247.658495049088	229.297579737315	259.81263594925	242.990637012497	314.078672640301	280.346785734685	300.822238370323	345.19123698392	286.318639242493	214.703710970976	223.805478196973	237.723043843192	258.240625448649	226.707106267195	211.068850771076	252.014393591761	277.524785184672	238.822731041539	0.217796725931118	0.0129551369100661	0.177214953770864	Plek	11	16921206	17002381	-	4486	protein_coding	pleckstrin [Source:MGI Symbol;Acc:MGI:1860485]	-	205	209	237	242	323	287	278	360	283	199	242	273	377	234	207	234	4.13418773222275	3.81274541363028	4.34010644923636
ENSMUSG00000038172	1124.73199458879	1336.28924459354	1371.4160657068	1071.36780864601	1347.71839095807	1378.29029502314	1263.88623890841	1452.679788974	1145.27455696997	1043.30898748208	1155.09521598355	1252.18218698355	1137.08073804976	1179.07071934691	1236.84307239283	1223.45449196684	1293.29747842484	1171.53874614694	0.143196959323691	0.0129614325391335	0.177214953770864	Ttc39b	4	83138537	83242492	-	10199	protein_coding	tetratricopeptide repeat domain 39B [Source:MGI Symbol;Acc:MGI:1917113]	-	931	1218	1251	1067	1386	1411	1168	1515	1132	967	1249	1438	1660	1217	1213	1136	8.25824363519398	9.77328327869386	10.0765304746201
ENSMUSG00000036916	467.530915043888	533.199156709738	470.29375874358	386.576013428973	494.941313851125	489.385852449746	475.039433973279	445.872014437563	386.479576645344	364.672634714522	478.129885238987	452.805797796556	394.553316335337	383.658179836791	451.707733775781	432.94780437559	470.354807329737	418.119366089864	0.169019664538346	0.0129632844241334	0.177214953770864	Zfp280c	X	47630502	47683381	-	5236	protein_coding	zinc finger protein 280C [Source:MGI Symbol;Acc:MGI:2387585]	-	387	486	429	385	509	501	439	465	382	338	517	520	576	396	443	402	6.68662440750967	7.59604312782602	6.73083522780997
ENSMUSG00000032384	647.536357786884	626.454153253623	715.855068670298	660.693550224062	675.803955061949	721.868552815094	684.965744202929	735.449107685184	558.473105518927	658.137003478872	584.48372818383	659.18074794614	668.548674901543	631.679629428252	625.049302041882	639.728845271394	683.578311212503	628.160129596355	0.121790614325649	0.0129740291249819	0.177214953770864	Csnk1g1	9	65816206	65952297	+	15621	protein_coding	casein kinase 1, gamma 1 [Source:MGI Symbol;Acc:MGI:2660884]	-	536	571	653	658	695	739	633	767	552	610	632	757	976	652	613	594	3.10421332926709	2.99142463831091	3.43412147715307
ENSMUSG00000048970	215.040059115794	183.218640268573	187.4597499887	195.798240567921	218.785453077609	211.969520921347	187.202328194481	278.070718681491	169.970075592717	194.20436168229	144.271299994743	189.830122922402	185.631855428605	194.735591280795	174.361224550019	185.241349135825	209.693088851989	179.780735073424	0.224403923300748	0.0129989939734494	0.177285066650022	C1galt1c1	X	37719662	37723964	-	1449	protein_coding	C1GALT1-specific chaperone 1 [Source:MGI Symbol;Acc:MGI:1913493]	-	178	167	171	195	225	217	173	290	168	180	156	218	271	201	171	172	11.1134069844021	9.43189323627278	9.69480391787122
ENSMUSG00000045930	44.699338130811	70.2155268095129	58.101559938018	60.2456124824373	50.5637491557142	34.1886324066689	43.2837753050824	85.3389446988024	60.7035984259703	38.840872336458	28.6692967938271	33.9604348347417	28.0845242530361	45.5351880109323	53.0221267637485	30.1555684639714	55.8296423658809	39.8714512353357	0.494845152438457	0.0130856317104482	1	Clec14a	12	58311506	58316076	-	4571	protein_coding	C-type lectin domain family 14, member a [Source:MGI Symbol;Acc:MGI:1914114]	-	37	64	53	60	52	35	40	89	60	36	31	39	41	47	52	28	0.732295060769961	1.14582829679821	0.952524057055293
ENSMUSG00000039043	266.987938565115	224.909109311721	214.866146185878	231.945608057384	247.956846821291	245.181335259254	231.568197882191	240.675001341566	227.638494097389	187.730882959547	189.587285249502	243.818506505838	206.866495717486	211.205765667728	203.931256783648	213.242948423798	238.01127292805	210.502704425617	0.175592355232198	0.0132067267370407	0.179130712431133	Arpin	7	79575109	79585107	-	2277	protein_coding	actin-related protein 2/3 complex inhibitor [Source:MGI Symbol;Acc:MGI:1917670]	-	221	205	196	231	255	251	214	251	225	174	205	280	302	218	200	198	8.78061317919818	7.367864340801	7.07138276199857
ENSMUSG00000078161	381.756509441521	411.419102399489	434.117315763305	423.727474459809	458.963261567252	443.475403217933	506.420171069464	457.378389003693	364.221590555822	428.328508821495	358.828617935642	409.266778777656	390.443385956844	403.034855586124	422.137701542152	407.100174263615	439.657203365308	397.920201679919	0.146559534856726	0.0132510286444482	0.179282338110417	Erich3	3	154369496	154473427	+	8963	protein_coding	glutamate rich 3 [Source:MGI Symbol;Acc:MGI:1919095]	-	316	375	396	422	472	454	468	477	360	397	388	470	570	416	414	378	3.18954907230723	3.42395983705448	3.62955259686194
ENSMUSG00000060988	496.525080317928	446.526865804246	458.234944416821	429.752035708053	515.361289471702	584.137205119657	539.965096930903	601.208071080327	401.655476251837	447.748944989724	436.513164086658	431.036288287106	455.517283616318	463.102550409056	506.769173107366	471.719249543553	508.963823606205	451.757766286452	0.173637333574312	0.013363367130853	0.179940525266196	Galnt13	2	54326329	55008321	+	7810	protein_coding	polypeptide N-acetylgalactosaminyltransferase 13 [Source:MGI Symbol;Acc:MGI:2139447]	-	411	407	418	428	530	598	499	627	397	415	472	495	665	478	497	438	4.76087073766263	4.26475577360456	4.39679839655568
ENSMUSG00000042699	1861.66702863729	1805.85558013216	1811.01466070954	1814.39702926274	2012.82616831401	2037.64249143746	2062.47189328718	2195.7998130366	1551.98866642397	1725.18207961101	1545.36757878984	1744.17310189712	1924.13240553118	1837.87769482422	1975.07422194963	1866.41429100223	1950.20933310212	1771.27625500365	0.13899460351168	0.0134303213013755	0.180383359932699	Dhx9	1	153331504	153363406	-	9603	protein_coding	DEAH (Asp-Glu-Ala-His) box polypeptide 9 [Source:MGI Symbol;Acc:MGI:108177]	-	1541	1646	1652	1807	2070	2086	1906	2290	1534	1599	1671	2003	2809	1897	1937	1733	14.5174825260214	14.0272873127505	14.1323511163948
ENSMUSG00000033278	790.091003717579	772.370794904641	789.304210478736	710.89822729276	778.876212956289	761.918093634335	741.234652099536	736.407972232362	711.243828224285	640.874393551557	737.078372409038	727.101617615623	654.163918576817	740.189013624516	722.936305298033	714.040781843324	760.13764591453	705.953528892899	0.106739786385475	0.0134826582846715	0.180889894773739	Ptprm	17	66973942	67661452	-	8828	protein_coding	protein tyrosine phosphatase, receptor type, M [Source:MGI Symbol;Acc:MGI:102694]	-	654	704	720	708	801	780	685	768	703	594	797	835	955	764	709	663	6.70210188925222	6.52621121333381	6.70010296281945
ENSMUSG00000095385	9.6647217580132	7.67982324479047	10.9625584788713	14.0573095792354	11.6685574974725	11.7218168251436	15.1493213567788	21.0950200379062	6.07035984259703	10.7891312045717	5.54889615364395	11.3201449449139	7.53487236057067	6.78183651226651	2.03931256783648	8.61587670399184	12.7498910972764	7.33755378629901	0.80229423669071	0.0135106826883528	1	D630033O11Rik	9	43154896	43191373	+	3856	lncRNA	RIKEN cDNA D630033O11 gene [Source:MGI Symbol;Acc:MGI:2685434]	-	8	7	10	14	12	12	14	22	6	10	6	13	11	7	2	8	0.187693210876948	0.148563391519111	0.213046439011966
ENSMUSG00002075017	33.8265261530462	35.1077634047564	19.7326052619684	27.1105256170968	17.5028362462087	19.5363613752394	20.5597932699141	18.2184263963735	13.1524463256269	17.2626099273147	17.5715044865392	24.3818506505838	11.6448027390638	11.6260054495997	14.2751879748554	17.2317534079837	23.9493547155754	15.8932701201959	0.585667955637739	0.0135859882913565	1	ENSMUSG00002075017	10	91907523	91907677	-	155	misc_RNA	-	-	28	32	18	27	18	20	19	19	13	16	19	28	17	12	14	16	16.342629509647	16.8954230473053	9.54008208964034
ENSMUSG00000095253	292.357833179899	339.009340377179	306.951637408397	323.318120322414	350.056724924175	357.51541316688	300.822238370323	395.052193437152	302.506265489419	282.675237559778	295.016312168737	329.154983782881	299.33992923358	294.52547138986	305.896885175472	271.400116175743	333.135437648302	297.564400121934	0.164347242729394	0.0135930221366478	0.181545138498476	Zfp799	17	33034423	33049235	-	6382	protein_coding	zinc finger protein 799 [Source:MGI Symbol;Acc:MGI:2443934]	zf-C2H2	242	309	280	322	360	366	278	412	299	262	319	378	437	304	300	252	3.43047428541691	3.9623466725296	3.60423032391788
ENSMUSG00000065432	8.45663153826155	5.48558803199319	2.19251169577427	2.00818708274791	3.88951916582417	3.90727227504787	0	6.71205183024288	1.01172664043284	1.07891312045717	0.924816025607326	0.870780380377992	2.73995358566206	0	1.01965628391824	2.15396917599796	4.08147020248648	1.2249769015567	1.68908600167469	0.013650848883228	1	Mir208a	14	55186517	55186599	-	83	miRNA	microRNA 208a [Source:MGI Symbol;Acc:MGI:2676883]	-	7	5	2	2	4	4	0	7	1	1	1	1	4	0	1	2	7.62984209034726	4.92995213164969	1.9795351056148
ENSMUSG00000021448	146.17891658995	277.570754418856	433.021059915417	294.199407622569	397.703334705521	274.485877322113	206.680027081768	301.083467813752	146.700362862762	149.968923743546	309.813368578454	317.834838837967	136.997679283103	163.732910081863	151.928786303818	132.469104323875	291.365355683743	188.680746751923	0.626663769235119	0.0136585766568621	0.181583050351257	Shc3	13	51585077	51723523	-	4654	protein_coding	src homology 2 domain-containing transforming protein C3 [Source:MGI Symbol;Acc:MGI:106179]	-	121	253	395	293	409	281	191	314	145	139	335	365	200	169	149	123	2.35209356355079	4.44882100612427	6.97239562071133
ENSMUSG00000025429	193.294435160264	175.538817023782	157.860842095747	152.622218288841	193.503578499752	168.98952589582	198.023272020752	194.649503077044	169.970075592717	112.206964527545	130.399059610633	147.161884283881	150.012458814998	177.296583106396	172.321911982183	161.547688199847	179.31027400775	152.614578264775	0.23256817460905	0.0136703132263257	0.181583050351257	Pstpip2	18	77877614	77970579	+	2340	protein_coding	proline-serine-threonine phosphatase-interacting protein 2 [Source:MGI Symbol;Acc:MGI:1335088]	-	160	160	144	152	199	173	183	203	168	104	141	169	219	183	169	150	6.18585488155138	5.59570635113742	5.05542811587779
ENSMUSG00000058258	292.357833179899	291.833283302038	233.502495599959	278.133910960586	346.167205758351	327.234053035259	280.262445100409	286.700499606089	256.978566669941	258.93914890972	276.51999165659	263.846455254532	238.375961952599	263.522790190927	282.444790645353	197.088179603813	292.023965817824	254.714485610434	0.198502801078203	0.0136915299709079	0.181583050351257	Idi1	13	8935537	8942487	+	3505	protein_coding	isopentenyl-diphosphate delta isomerase [Source:MGI Symbol;Acc:MGI:2442264]	-	242	266	213	277	356	335	259	299	254	240	299	303	348	272	277	183	6.24630153766925	6.21075510200067	4.99232541115035
ENSMUSG00000038024	269.404119004618	287.444812876443	272.967706123896	248.011104719367	277.128240564972	308.674509728782	264.031029361003	329.849404229079	239.779213782583	219.019363452805	308.888552552847	272.554259058311	225.361182420705	210.236931880262	227.383351313768	259.553285707754	282.18886582602	245.347017521129	0.202673281309203	0.0137340147086038	0.181583050351257	Dennd4c	4	86666792	86768840	+	8482	protein_coding	DENN/MADD domain containing 4C [Source:MGI Symbol;Acc:MGI:1914769]	-	223	262	249	247	285	316	244	344	237	203	334	313	329	217	223	241	2.37849474938925	2.52786463227668	2.41163947345797
ENSMUSG00000021244	1671.99686413628	1603.98594055481	1733.18049550956	1647.71750139466	1739.58744691486	1965.35795434908	1668.58953801093	1789.24124503332	1427.54628965074	1731.65555833375	1512.07420186798	1603.10668027588	1683.70147838934	1580.1679073581	1686.51149360077	1544.39589919054	1727.45712323794	1596.14493858339	0.1143114156151	0.0137394177202814	0.181583050351257	Ylpm1	12	85043095	85117289	+	9914	protein_coding	YLP motif containing 1 [Source:MGI Symbol;Acc:MGI:1926195]	-	1384	1462	1581	1641	1789	2012	1542	1866	1411	1605	1635	1841	2458	1631	1654	1434	12.6294017205448	12.0683875603624	13.1006927155583
ENSMUSG00000041530	1452.12444414148	1421.86441789264	1398.82246190398	1369.58359043407	1320.4917567973	1386.10483957323	1341.79703445755	1404.73656161512	1300.0687329562	1282.82770022357	1337.28397302819	1383.67002442063	1326.13753546044	1218.79290463304	1310.25832483494	1311.76722818276	1386.94063835192	1308.85080296747	0.0821174672208965	0.0138024296842737	0.181634101270709	Ago1	4	126328805	126362376	-	8120	protein_coding	argonaute RISC catalytic subunit 1 [Source:MGI Symbol;Acc:MGI:2446630]	-	1202	1296	1276	1364	1358	1419	1240	1465	1285	1189	1446	1589	1936	1258	1285	1218	13.3919568259251	13.0617017462388	12.9093967959022
ENSMUSG00000073374	33.8265261530462	38.3991162239523	46.0427456112596	47.1923964445759	32.0885331180494	44.9336311630505	35.709114626693	39.3134464342797	23.2697127299553	32.367393613715	24.0452166657905	44.4097993992776	28.0845242530361	38.7533514986658	19.3734693944466	19.3857225839816	39.6881887218633	28.7111487673586	0.461243894438399	0.0139629790087237	1	C030034I22Rik	17	69724350	69728627	+	4278	lncRNA	RIKEN cDNA C030034I22 gene [Source:MGI Symbol;Acc:MGI:1924783]	-	28	35	42	47	33	46	33	41	23	30	26	51	41	40	19	18	0.592124257595907	0.669542353550367	0.806528679075874
ENSMUSG00000025019	33.8265261530462	46.0789394687428	71.2566301126636	35.1432739480884	48.6189895728021	30.281360131621	35.709114626693	32.6013946040369	32.3752524938508	35.6041329750865	33.2933769218637	40.9266778777656	25.3445706673741	24.2208446866661	19.3734693944466	24.7706455239765	41.6895285772117	29.4886213176287	0.496673829326755	0.0139765712675898	1	Lcor	19	41471076	41574975	+	12765	protein_coding	ligand dependent nuclear receptor corepressor [Source:MGI Symbol;Acc:MGI:2443930]	HTH	28	42	65	35	50	31	33	34	32	33	36	47	37	25	19	23	0.198441643086196	0.269264600562958	0.418315389533562
ENSMUSG00000039943	1148.89379898382	1202.44089661291	1291.38938881104	1193.86722069363	1326.32603554604	1495.50846327457	1283.36393779569	1406.65429070947	1150.33319017214	979.653113375108	985.853883297409	1277.43481801451	1160.37034352788	1274.01643051864	1241.94135381242	1212.68464608685	1293.5555040534	1160.28597235062	0.157310586037402	0.0139799451754958	0.18338485877082	Plcb4	2	135500931	135856513	+	8970	protein_coding	phospholipase C, beta 4 [Source:MGI Symbol;Acc:MGI:107464]	-	951	1096	1178	1189	1364	1531	1186	1467	1137	908	1066	1467	1694	1315	1218	1126	9.59143694405766	9.99928395790209	10.7885766675798
ENSMUSG00000031626	3627.8949299142	3491.02822356047	3207.64461091775	3122.730913673	3453.89301925186	3423.7473310107	3855.50228530022	3637.93209199164	3024.05092825375	3320.89458476716	3201.71308065256	3227.98287006122	3279.72444203749	3170.99298637833	3480.08689701296	3248.18551740492	3477.54667570248	3244.20391332105	0.100083634938908	0.0140417907530638	0.18400100806716	Sorbs2	8	45960825	46280943	+	28634	protein_coding	sorbin and SH3 domain containing 2 [Source:MGI Symbol;Acc:MGI:1924574]	-	3003	3182	2926	3110	3552	3505	3563	3794	2989	3078	3462	3707	4788	3273	3413	3016	9.48787411158046	9.0942930619646	8.39466956554093
ENSMUSG00000021716	250.074675488591	263.308225535673	222.539937121088	209.855550147157	257.680644735851	270.578605047065	285.672917013544	240.675001341566	208.415687929165	180.178491116347	213.632501915292	229.88602041979	225.361182420705	240.270779291728	210.049194487158	245.552486063768	250.048194553817	219.168292955494	0.188229673447314	0.0141801223360798	0.184142744041325	Srek1ip1	13	104928992	104975782	+	3254	protein_coding	splicing regulatory glutamine/lysine-rich protein 1interacting protein 1 [Source:MGI Symbol;Acc:MGI:1914538]	-	207	240	203	209	265	277	264	251	206	167	231	264	329	248	206	228	5.75504069515569	6.0359340173609	5.12495190450272
ENSMUSG00000049502	120.809021975165	139.333936012627	134.839469290117	119.487131423501	140.02268996967	118.194986320198	114.702004558468	115.063745661307	132.536189896702	113.285877648003	121.15089935456	100.139743743469	93.8434103089256	94.9457111717311	92.7887218365599	101.236551271904	125.306623151382	106.240888153982	0.241600625229308	0.0141943752182926	0.184142744041325	Dtx3l	16	35746881	35759521	-	5725	protein_coding	deltex 3-like, E3 ubiquitin ligase [Source:MGI Symbol;Acc:MGI:2656973]	-	100	127	123	119	144	121	106	120	131	105	131	115	137	98	91	94	1.58022930380243	1.81542796226094	1.76498461949532
ENSMUSG00000054728	7729.36122597105	7511.96425101148	7392.05318230294	7682.31968505213	7629.2918437641	7669.97547591897	7846.26636842881	7726.53052115673	6975.85518578442	7206.06073153342	7534.47616062288	7580.14321119042	7423.90424035136	7464.86433243049	7335.40730650783	7402.11507331699	7648.47031920078	7365.35328021723	0.0541683391573927	0.0142031444710045	0.184142744041325	Phactr1	13	42834099	43292002	+	9828	protein_coding	phosphatase and actin regulator 1 [Source:MGI Symbol;Acc:MGI:2659021]	-	6398	6847	6743	7651	7846	7852	7251	8058	6895	6679	8147	8705	10838	7705	7194	6873	58.8944933514371	57.0145853961874	56.3636768937895
ENSMUSG00000039145	2610.68296488331	2599.07160955837	2598.1263594925	2555.41806279672	2534.02173653444	2792.72285859047	2704.15386218502	2588.9342773794	2345.18235252332	2443.73821783548	2231.58106979048	2586.21772972264	2541.30695070156	2473.43265940234	2650.08668190351	2480.29550616165	2622.89146642753	2468.98014600512	0.0870042216939409	0.0142961643831695	0.18440412243984	Camk1d	2	5298268	5719326	-	7427	protein_coding	calcium/calmodulin-dependent protein kinase ID [Source:MGI Symbol;Acc:MGI:2442190]	-	2161	2369	2370	2545	2606	2859	2499	2700	2318	2265	2413	2970	3710	2553	2599	2303	26.3230946325368	26.1037214969674	26.2147805726058
ENSMUSG00000106181	3.62427065925495	1.09711760639864	1.09625584788713	5.02046770686977	7.77903833164833	12.6986348939056	19.4776988872871	2.87659364153266	0	0	3.6992641024293	1.74156076075598	5.47990717132412	0	3.05896885175472	2.15396917599796	6.70875969684802	2.01670875778276	1.68297364349841	0.0143281615424512	1	Gm9523	5	22898559	22899717	-	1159	processed_pseudogene	predicted gene 9523 [Source:MGI Symbol;Acc:MGI:3779932]	-	3	1	1	5	8	13	18	3	0	0	4	2	8	0	3	2	0.234171167323612	0.0706101858372604	0.0708806789327127
ENSMUSG00000097164	628.206914270858	518.936627826556	480.160061374564	506.063144852473	532.864125717911	513.806304168795	591.905627297002	540.799604608141	500.804687014255	525.43068966264	446.686140368338	502.440279478101	483.601807869354	478.603891008522	511.867454526957	469.565280367555	539.092801264537	489.875028786965	0.137271066415243	0.0143360261635413	0.184670531813761	Cep83os	10	94506887	94524462	-	9120	lncRNA	centrosomal protein 83, opposite strand [Source:MGI Symbol;Acc:MGI:1914973]	-	520	473	438	504	548	526	547	564	495	487	483	577	706	494	502	436	5.15827043576735	4.24440769158849	3.94539579109212
ENSMUSG00000049583	2558.73508543399	2617.72260886715	2349.27628202213	2504.20929218664	2819.90139522252	2734.11377446475	2799.3781678562	2881.38796426855	2254.12695488436	2735.04476035892	2557.11631080426	2399.87072832175	2527.60718277325	2372.67394550581	2457.37164424296	2389.82880076974	2658.09057129024	2461.70504095763	0.111077685882729	0.0143988347143565	0.184670531813761	Grm5	7	87233376	87784115	+	10247	protein_coding	glutamate receptor, metabotropic 5 [Source:MGI Symbol;Acc:MGI:1351342]	-	2118	2386	2143	2494	2900	2799	2587	3005	2228	2535	2765	2756	3690	2449	2410	2219	18.6992772857632	19.0556818629382	17.1805372157997
ENSMUSG00000025437	1106.61064129251	1248.51983608165	1172.99375723923	1100.48652134585	1217.41949890296	1314.79712055361	1245.49063440375	1343.36923059575	1046.12534620755	1090.7811647822	1035.7939486802	1187.74443883558	1164.48027390638	1119.97185831144	1194.01750846826	1153.45049374691	1218.71090505192	1124.04562911732	0.117005665486174	0.0144237808379095	0.184670531813761	Usp33	3	152052115	152099254	+	9675	protein_coding	ubiquitin specific peptidase 33 [Source:MGI Symbol;Acc:MGI:2159711]	-	916	1138	1070	1096	1252	1346	1151	1401	1034	1011	1120	1364	1700	1156	1171	1071	8.56525115459463	9.62591625101477	9.08540117465892
ENSMUSG00000047959	44.699338130811	38.3991162239523	40.5614663718239	52.2128641514457	76.8180035250273	42.9799950255266	36.79120900932	25.889342773794	23.2697127299553	29.1306542523435	36.992641024293	40.0558974973876	19.8646634960499	47.4728555858655	28.5503759497107	23.6936609359776	44.7939169014626	31.1288076839479	0.528678628444981	0.0145253632062694	1	Kcna3	3	106943485	106945386	+	1902	protein_coding	potassium voltage-gated channel, shaker-related subfamily, member 3 [Source:MGI Symbol;Acc:MGI:96660]	-	37	35	37	52	79	44	34	27	23	27	40	46	29	49	28	22	1.75989522753916	1.50594226524105	1.59809471854444
ENSMUSG00000058147	2.4161804395033	0	9.86630263098419	0	5.83427874873625	1.95363613752394	0	0	0	0	0	0	0.684988396415515	0	0	1.07698458799898	2.50879974459346	0.220246623051812	3.12554327080412	0.0145376068782923	1	Xlr3c	X	72298146	72308996	-	1584	protein_coding	X-linked lymphocyte-regulated 3C [Source:MGI Symbol;Acc:MGI:3047103]	-	2	0	9	0	6	2	0	0	0	0	0	0	1	0	0	1	0.114227433892284	0	0.466765380017125
ENSMUSG00000015961	1212.92258063066	1063.10696060028	1219.03650285049	948.868396598387	1082.25870789057	1253.2575822216	1327.7298074834	1375.01176065261	1109.86412455482	1038.99333500025	990.477963425446	958.729198796169	1108.3112254003	1064.74833242584	1168.5261013703	1054.367911651	1185.274037366	1061.75227407802	0.158831127011085	0.0145590143656789	0.185473746347526	Adss	1	177590528	177624077	-	4531	protein_coding	adenylosuccinate synthetase, non muscle [Source:MGI Symbol;Acc:MGI:87948]	-	1004	969	1112	945	1113	1283	1227	1434	1097	963	1071	1101	1618	1099	1146	979	20.046347418508	17.5017108846696	20.1614623822361
ENSMUSG00000120130	12.0809021975165	13.1654112767837	15.3475818704199	20.0818708274791	28.1990139522252	9.76818068761968	9.73884944364354	20.1361554907286	6.07035984259703	10.7891312045717	12.9474243585026	13.9324860860479	13.0147795318948	3.87533514986658	5.0982814195912	8.61587670399184	16.064745718302	9.29295928713294	0.777597589361527	0.0145669124551987	1	ENSMUSG00000120130	19	5050127	5051876	-	1750	lncRNA	novel transcript	-	10	12	14	20	29	10	9	21	6	10	14	16	19	4	5	8	0.516960729386794	0.561169408356925	0.657205655064112
ENSMUSG00000084081	4.8323608790066	5.48558803199319	1.09625584788713	1.00409354137395	2.91713937436812	1.95363613752394	4.32837753050824	1.91772909435511	2.02345328086568	0	0	0	0.684988396415515	0.968833787466644	2.03931256783648	0	2.94189755462704	0.71457350407304	2.04398672901227	0.014594068819023	1	Gm12057	11	22708599	22710025	-	1427	processed_pseudogene	predicted gene 12057 [Source:MGI Symbol;Acc:MGI:3650030]	-	4	5	1	1	3	2	4	2	2	0	0	0	1	1	2	0	0.253589706076213	0.286745639051804	0.0575688205206826
ENSMUSG00000026727	241.61804395033	245.754343833295	244.465054078831	240.982449929749	258.653024527307	237.366790709158	261.866840595749	273.276395945603	242.814393703881	213.624797850519	228.429558325009	208.987291290718	218.511298456549	218.956435967462	240.638883004705	230.474701831782	250.497867946253	225.304670053828	0.156002449497319	0.0146357716979123	0.186259769447711	Rsu1	2	13081632	13276226	-	9299	protein_coding	Ras suppressor protein 1 [Source:MGI Symbol;Acc:MGI:103040]	-	200	224	223	240	266	243	242	285	240	198	247	240	319	226	236	214	1.94576035364424	1.97134466139652	1.97006211796022
ENSMUSG00000114025	19.3294435160264	16.4567640959796	31.7914195887268	23.094151451601	31.1161533265933	42.0031769567646	35.709114626693	30.6836655096817	18.2110795277911	18.3415230477718	21.2707685889685	21.7695095094498	19.8646634960499	17.4390081743996	27.5307196657925	17.2317534079837	28.7729861340083	20.2073781772759	0.515575023294099	0.0149884353189564	1	Gm49331	12	17952390	17954676	+	1214	unprocessed_pseudogene	predicted gene, 49331 [Source:MGI Symbol;Acc:MGI:6121516]	-	16	15	29	23	32	43	33	32	18	17	23	25	29	18	27	16	1.19233117156756	1.01116810607971	1.96241392059918
ENSMUSG00000030172	502.565531416686	583.666566604076	588.68939031539	561.288289628041	645.660181526811	541.15721009413	621.122175627933	698.05339034526	487.652240688628	589.086563769613	543.791823057107	560.782564963427	478.806889094445	475.697389646122	568.968206426378	546.031186115483	592.775341944791	531.352107970151	0.160697111891179	0.0150537377251897	0.189715547484951	Erc1	6	119547757	119825128	-	16271	protein_coding	ELKS/RAB6-interacting/CAST family member 1 [Source:MGI Symbol;Acc:MGI:2151013]	-	416	532	537	559	664	554	574	728	482	546	588	644	699	491	558	507	2.31299496646541	2.67576628756836	2.71126111463208
ENSMUSG00000038685	413.166855155064	388.379632665118	345.320592084447	398.62513592546	342.277686592527	435.660858667838	365.747901327946	352.86215336134	323.752524938508	367.909374075894	377.324938447789	292.582207807005	330.849395468694	349.748997275458	348.722449100038	333.865222279684	380.255101972467	340.594388674134	0.159842122939663	0.0151181330835647	0.19005214049156	Rtel1	2	180961532	180998409	+	6616	protein_coding	regulator of telomere elongation helicase 1 [Source:MGI Symbol;Acc:MGI:2139369]	-	342	354	315	397	352	446	338	368	320	341	408	336	483	361	342	310	4.67655677959486	4.37883475006442	3.91134713847482
ENSMUSG00000052707	1256.41382854172	1523.89635528771	1589.57097943634	1399.70639667529	1537.332450292	1490.62437293076	1366.68520525798	1353.91674061471	1276.79902022624	1202.98812930974	1488.02898520219	1475.10196436032	1246.67888147624	1294.36194005544	1289.86519915657	1220.22353820284	1439.76829112956	1311.7559572487	0.134141394905334	0.0152027130819379	0.190921381546773	Tnrc6a	7	122723108	122794519	+	12706	protein_coding	trinucleotide repeat containing 6a [Source:MGI Symbol;Acc:MGI:2385292]	-	1040	1389	1450	1394	1581	1526	1263	1412	1262	1115	1609	1694	1820	1336	1265	1133	7.40491521709401	8.94631499136625	9.37498229028572
ENSMUSG00000112825	30.2022554937912	10.9711760639864	30.6951637408397	19.0777772861051	21.3923554120329	27.3509059253351	18.39560450466	15.3418327548409	12.1407196851941	17.2626099273147	13.8722403841099	13.9324860860479	8.9048491534017	18.4078419618662	15.2948442587736	15.0777842319857	21.6783838976989	14.3616719610867	0.604210201018758	0.0152038211640504	1	Gm9118	10	56373437	56374190	+	754	processed_pseudogene	predicted gene 9118 [Source:MGI Symbol;Acc:MGI:3648185]	-	25	10	28	19	22	28	17	16	12	16	15	16	13	19	15	14	2.99960635420056	1.08537407672924	3.05068938027108
ENSMUSG00000116655	3.62427065925495	6.58270563839183	0	5.02046770686977	1.94475958291208	0.976818068761968	3.24628314788118	0.958864547177554	1.01172664043284	1.07891312045717	0	1.74156076075598	0.684988396415515	0	0	0	2.79427116890617	0.564648614757688	2.26132150147334	0.0152314018857675	1	Gm35455	17	15372421	15393320	+	2165	lncRNA	predicted gene, 35455 [Source:MGI Symbol;Acc:MGI:5594614]	-	3	6	0	5	2	1	3	1	1	1	0	2	1	0	0	0	0.125359992114581	0.226800569197371	0
ENSMUSG00000039782	1731.19328490411	1771.8449343338	1698.10030837717	1700.93445908748	1675.41038067876	1895.02705339822	1962.91921008549	1899.51066795874	1578.29355907523	1553.63489345832	1653.5710537859	1617.90994674231	1711.78600264237	1599.54458310743	1745.65155806803	1849.18253759425	1791.86753735297	1663.69676680923	0.107253998165937	0.0153073826138669	0.19110252831515	Cpeb2	5	43390513	43447067	+	7816	protein_coding	cytoplasmic polyadenylation element binding protein 2 [Source:MGI Symbol;Acc:MGI:2442640]	-	1433	1615	1549	1694	1723	1940	1814	1981	1560	1440	1788	1858	2499	1651	1712	1717	16.5865950501501	16.909811501714	16.280891115889
ENSMUSG00000062937	132.889924172681	132.751230374235	139.224492681666	137.560815168232	170.166463504807	136.754529626675	148.246930419907	152.459463001231	128.48928333497	124.075008852574	105.429026919235	126.263155154809	114.393062201391	142.418566757597	135.614285761126	118.468304679888	143.756731118679	124.393836707699	0.214301647431422	0.0153098306839381	0.19110252831515	Mtap	4	89055359	89099318	+	3226	protein_coding	methylthioadenosine phosphorylase [Source:MGI Symbol;Acc:MGI:1914152]	-	110	121	127	137	175	140	137	159	127	115	114	145	167	147	133	110	3.08477806593174	3.06952940224165	3.23407928522715
ENSMUSG00000036800	1007.54724327288	1004.95972746115	1171.89750139134	839.422200588626	1072.53490997601	1146.78441272655	1141.60957367155	1109.40628108443	864.014550929644	944.048980400021	877.650408301352	980.498708305619	1024.0576526412	1006.61830517784	1033.9314718931	935.899606971114	1061.77023127157	958.339960577486	0.1473567825048	0.0153634456733223	0.191578450583666	Fam135b	15	71303458	71599687	-	19492	protein_coding	family with sequence similarity 135, member B [Source:MGI Symbol;Acc:MGI:1917613]	-	834	916	1069	836	1103	1174	1055	1157	854	875	949	1126	1495	1039	1014	869	3.87084026544237	3.84582803883709	4.50539224594408
ENSMUSG00000036510	536.392057569732	537.587627135333	460.427456112596	484.97718048362	563.007899253048	513.806304168795	516.159020513108	537.923010966608	429.983822183956	494.142209169383	399.520523062365	443.227213612398	493.876633815587	490.229896458122	532.260580205322	471.719249543553	518.785069525355	469.370016006336	0.144954748505899	0.015396203976314	0.191617078991211	Cdh8	8	99751103	100143103	-	7740	protein_coding	cadherin 8 [Source:MGI Symbol;Acc:MGI:107434]	-	444	490	420	483	579	526	477	561	425	458	432	509	721	506	522	438	5.18964453144107	5.18090835127113	4.45779029597751
ENSMUSG00000000275	183.629713402251	164.567640959796	146.898283616876	159.650873078459	156.553146424423	101.589079151245	159.067874246178	167.801295756072	145.688636222329	121.91718261166	155.369092302031	132.358617817455	91.1034567232635	138.54323160773	130.516004341535	101.236551271904	154.969738329412	127.091596612238	0.286984296912834	0.0154241318406257	0.191755287305065	Trim25	11	88890202	88911119	+	5754	protein_coding	tripartite motif-containing 25 [Source:MGI Symbol;Acc:MGI:102749]	-	152	150	134	159	161	104	147	175	144	113	168	152	133	143	128	94	2.38984278791949	2.13339951473892	1.91313776891274
ENSMUSG00000068373	3246.13842047268	3506.38787005005	3640.66567083317	3304.47184466169	3721.29746190227	3519.47550174937	3351.246302996	3231.37352398836	2926.9251707722	3392.10285071733	3010.27616335184	3561.49175574599	3035.86857291356	3378.32341689619	3148.69860473953	3115.71641308105	3440.1320745817	3196.17536852721	0.106296042895052	0.015482668987939	0.191930782331652	D430041D05Rik	2	103973418	104241358	-	16639	protein_coding	RIKEN cDNA D430041D05 gene [Source:MGI Symbol;Acc:MGI:2181743]	-	2687	3196	3321	3291	3827	3603	3097	3370	2893	3144	3255	4090	4432	3487	3088	2893	14.6095233473108	15.7191963706767	16.3965681566494
ENSMUSG00000041685	849.287424485409	977.531787301187	908.796097898433	867.536819747097	977.241690413322	1041.28806130026	939.257924120288	886.949706139238	864.014550929644	808.105927222418	932.214553812184	899.516132930466	856.92048391581	749.877351499182	892.199248428461	833.586071111211	930.986188925654	854.554289981172	0.123581047909563	0.0154847955349223	0.191930782331652	Fcho2	13	98859911	98951957	-	12499	protein_coding	FCH domain only 2 [Source:MGI Symbol;Acc:MGI:3505790]	-	703	891	829	864	1005	1066	868	925	854	749	1008	1033	1251	774	875	774	5.08833456539006	5.83382270568668	5.44867077414342
ENSMUSG00000085711	27.7860750542879	17.5538817023782	25.213884501404	23.094151451601	16.5304564547527	18.5595433064774	22.7239820351683	25.889342773794	11.1289930447612	9.7102180841145	14.7970564097172	13.0617057056699	16.4397215139724	21.3143433242662	13.2555316909371	20.4627071719806	22.1689146599829	15.0212846181774	0.553489915764658	0.0155072101370688	1	Gm15163	X	155799225	155800526	-	1302	processed_pseudogene	predicted gene 15163 [Source:MGI Symbol;Acc:MGI:3642430]	-	23	16	23	23	17	19	21	27	11	9	16	15	24	22	13	19	1.59813128708283	1.00567994329198	1.45120296337122
ENSMUSG00000026525	68.861142525844	70.2155268095129	50.4277690028081	49.2005835273238	58.3427874873625	55.6786299194322	83.3212674622836	57.5318728306533	47.5511521003434	43.1565248182867	45.3159852547589	44.4097993992776	57.5390252989033	52.3170245231988	46.9041890602391	51.6952602239511	61.6974474456525	48.6111200848699	0.334013264968714	0.015546757398678	1	Opn3	1	175489987	175520342	-	1913	protein_coding	opsin 3 [Source:MGI Symbol;Acc:MGI:1338022]	-	57	64	46	49	60	57	77	60	47	40	49	51	84	54	46	48	2.69560024863213	2.73788873218224	1.97539598359574
ENSMUSG00000097320	99.0633980196352	104.226172607871	98.6630263098419	103.421634761517	73.9008641506591	104.519533357531	104.963155114825	132.323307510503	94.090577560254	81.9973971547447	86.9327064070886	91.4319399396891	63.7039208666429	69.7560326975984	96.8673469722329	90.4667053919143	102.635136479048	84.4058283737706	0.289365437740718	0.0155760642194434	0.192460018205781	Tmem147os	7	30429004	30445354	+	1416	lncRNA	transmembrane protein 147, opposite strand [Source:MGI Symbol;Acc:MGI:3642392]	-	82	95	90	103	76	107	97	138	93	76	94	105	93	72	95	84	5.23897349343255	5.49049047430195	5.22144323408988
ENSMUSG00000056602	2139.52777918017	2347.83167769309	2413.95537704747	2324.47654828071	2583.6131058987	2328.73427592853	2327.58501703081	2572.63358007738	2141.82529779632	2297.00603345331	2203.83658902226	2416.41555554893	2198.12776409739	2259.32039237221	2095.39366345199	2199.20252869392	2379.79467014211	2226.39097805454	0.0966380812623368	0.0155789965581292	0.192460018205781	Fry	5	150042110	150421218	+	29729	protein_coding	FRY microtubule binding protein [Source:MGI Symbol;Acc:MGI:2443895]	-	1771	2140	2202	2315	2657	2384	2151	2683	2117	2129	2383	2775	3209	2332	2055	2042	5.38931864695086	5.89093543424681	6.08482816631561
ENSMUSG00000031772	360.010885485991	319.261223462004	303.662869864736	317.29355907417	344.222446175439	352.63132282307	373.322562006336	373.957173399246	268.107559714702	307.490239330293	268.196647426124	243.818506505838	369.893734064378	325.528152588792	303.857572607636	315.556484283701	343.045255286374	300.306112065183	0.19002942166831	0.0155872441449226	0.192460018205781	Cntnap4	8	113296675	113609349	+	6281	protein_coding	contactin associated protein-like 4 [Source:MGI Symbol;Acc:MGI:2183572]	-	298	291	277	316	354	361	345	390	265	285	290	280	540	336	298	293	4.29223086093318	3.79153427275067	3.62294949953748
ENSMUSG00000105928	3.62427065925495	0	2.19251169577427	1.00409354137395	5.83427874873625	3.90727227504787	4.32837753050824	3.83545818871022	0	0	0	0.870780380377992	1.36997679283103	1.93766757493329	1.01965628391824	1.07698458799898	3.09078282992572	0.784383202507441	1.94401662999327	0.0155885678486155	1	Gm9256	12	115856504	115857923	+	1420	processed_pseudogene	predicted gene 9256 [Source:MGI Symbol;Acc:MGI:3648981]	-	3	0	2	1	6	4	4	4	0	0	0	1	2	2	1	1	0.191129847132441	0	0.115705220961992
ENSMUSG00000050587	1953.48188533842	1755.38817023782	1781.41575281659	1619.60288223619	1828.07400793736	1836.4179692725	1953.18036064184	1985.80847720472	1625.84471117557	1768.3386044293	1553.69092302031	1490.77601120712	1800.14950577997	1670.26944959249	1795.61471598002	1824.41189207027	1839.17118821068	1691.13697665688	0.121171747566815	0.015602785511769	0.192460018205781	Lrrc4c	2	96148514	97462011	+	4626	protein_coding	leucine rich repeat containing 4C [Source:MGI Symbol;Acc:MGI:2442636]	-	1617	1600	1625	1613	1880	1880	1805	2071	1607	1639	1680	1712	2628	1724	1761	1694	31.6227761345067	28.3051294026407	28.8575224135101
ENSMUSG00000005583	10373.8707170074	9721.55911029833	10342.0776689672	9015.75590799674	10241.103963615	11146.4709826428	10715.9806711558	10478.4717715563	8832.37357097868	9725.32286780091	8012.60604586187	9456.67493090499	9563.12300235701	10070.0583869283	10168.0124632327	9859.79390313067	10254.411349155	9460.99564639939	0.116239258592171	0.0156144440584725	0.192460018205781	Mef2c	13	83652153	83815199	+	15715	protein_coding	myocyte enhancer factor 2C [Source:MGI Symbol;Acc:MGI:99458]	SRF	8587	8861	9434	8979	10532	11411	9903	10928	8730	9014	8664	10860	13961	10394	9972	9155	49.4336501474877	46.1444146942345	49.3165618030133
ENSMUSG00000027878	263.36366790586	389.476750271517	386.978314304158	351.432739480884	321.85771097195	289.138148353542	243.471236091089	339.438049700854	353.092597511061	247.071104584691	314.437448706491	242.94772612546	225.361182420705	287.743634877593	276.326852941843	203.550087131807	323.144577134982	268.816329287456	0.266859354529849	0.0156208454550206	0.192460018205781	Notch2	3	97920843	98057677	+	10782	protein_coding	notch 2 [Source:MGI Symbol;Acc:MGI:97364]	-	218	355	353	350	331	296	225	354	349	229	340	279	329	297	271	189	1.82916451735357	2.69451010126244	2.68959372377147
ENSMUSG00000037536	1042.58185964567	998.377021822761	1080.90826601671	943.847928891518	918.898902925959	900.626259398534	1083.17647700969	1002.01345180054	888.295990300032	992.600070820594	788.868069843049	936.088908906341	938.434103089256	860.32440327038	922.788936946008	972.517082963079	996.303770938924	912.489695767342	0.126175201058712	0.0156624440306486	0.192588899263542	Fbxo34	14	47687878	47769419	+	4275	protein_coding	F-box protein 34 [Source:MGI Symbol;Acc:MGI:1926188]	-	863	910	986	940	945	922	1001	1045	878	920	853	1075	1370	888	905	903	18.2629226095066	17.4203174036726	18.9475080670531
ENSMUSG00000047368	465.114734604385	500.285628517779	477.96754967879	476.944432152629	574.676456750521	538.226755887844	529.144153104632	571.483270117822	473.488067722568	450.985684351096	444.836508317124	420.58692372257	495.246610608418	507.668904632521	437.432545800925	513.721648475514	516.7303726018	467.995861703842	0.144698357892604	0.0157150184533029	0.193043473949708	Abhd17b	19	21630549	21663001	+	2833	protein_coding	abhydrolase domain containing 17B [Source:MGI Symbol;Acc:MGI:1917816]	-	385	456	436	475	591	551	489	596	468	418	481	483	723	524	429	477	12.2944684583252	13.1725258227093	12.6430314864081
ENSMUSG00000087635	41.0750674715561	26.3308225535673	33.9839312845011	31.1268997825926	24.309494786401	27.3509059253351	32.4628314788118	34.519123698392	12.1407196851941	32.367393613715	17.5715044865392	20.8987291290718	15.7547331175569	25.1896784741327	25.491407097956	30.1555684639714	31.3948846226446	22.4462167585171	0.496598199561603	0.0157406344618312	1	Gm13414	2	34539526	34540252	-	727	processed_pseudogene	predicted gene 13414 [Source:MGI Symbol;Acc:MGI:3652154]	-	34	24	31	31	25	28	30	36	12	30	19	24	23	26	25	28	4.23097158163882	2.70164089305259	3.50298750120142
ENSMUSG00000058793	8536.36549276516	9232.24465784454	9973.73570407713	9404.34010850846	9261.9175136188	9212.37120649412	9227.01880066094	10116.0209727232	8533.91421205099	9492.27763378216	9004.93364133853	9139.7108724474	8720.58727476593	8845.45247957046	8545.73931551878	8453.252031204	9370.50180708654	8841.98343258478	0.0839004304452344	0.0158763579033512	0.194831892127434	Cds2	2	132105068	132153970	+	9125	protein_coding	CDP-diacylglycerol synthase (phosphatidate cytidylyltransferase) 2 [Source:MGI Symbol;Acc:MGI:1332236]	-	7066	8415	9098	9366	9525	9431	8527	10550	8435	8798	9737	10496	12731	9130	8381	7849	70.0545523203551	75.4695981718371	81.9076308188122
ENSMUSG00000051116	50.7397892295693	49.3702922879387	39.4652105239368	37.1514610308363	47.646609781346	62.5163564007659	50.8584359834718	44.1077691701675	45.5276988194777	20.4993492886862	25.8948487170051	43.5390190188996	36.3043850100223	30.033847411466	40.7862513567296	44.1563681079582	47.731990551004	35.8427209662806	0.411912903756915	0.0158887799895827	1	Gm8121	5	57765911	57766409	+	499	processed_pseudogene	predicted pseudogene 8121 [Source:MGI Symbol;Acc:MGI:3645325]	-	42	45	36	37	49	64	47	46	45	19	28	50	53	31	40	41	7.61455182563715	7.38010870208881	5.92670430418538
ENSMUSG00000006764	10.8728119777648	9.87405845758775	8.77004678309706	10.0409354137395	14.5856968718406	15.6290891001915	3.24628314788118	6.71205183024288	6.07035984259703	4.31565248182867	5.54889615364395	6.09546266264594	2.05496518924655	8.71950408719979	6.11793770350945	4.30793835199592	9.96637169779317	5.40383955908341	0.90591513846206	0.0159478433491013	1	Tph2	10	114914546	115020927	-	2879	protein_coding	tryptophan hydroxylase 2 [Source:MGI Symbol;Acc:MGI:2651811]	-	9	9	8	10	15	16	3	7	6	4	6	7	3	9	6	4	0.282811097181035	0.255830096724023	0.228275670393926
ENSMUSG00000044452	380.54841922177	418.001808037881	417.673478044998	432.764316332175	399.648094288433	409.286770811264	404.70329910252	391.216735248442	324.764251578941	388.40872336458	381.949018575825	370.081661660647	376.058629632118	350.717831062925	394.606981876359	390.94540544363	406.730365135935	372.191562899378	0.128768249667251	0.0159888013859422	0.195561097616609	Zfp507	7	35471768	35502428	-	8231	protein_coding	zinc finger protein 507 [Source:MGI Symbol;Acc:MGI:1916378]	zf-C2H2	315	381	381	431	411	419	374	408	321	360	413	425	549	362	387	363	3.46221117816147	3.78811508344449	3.80262657300794
ENSMUSG00000024759	704.316598115212	728.486090648696	771.764116912541	641.615772937957	756.5114777528	778.524000803288	753.137690308434	793.939845063015	705.173468381688	678.636352767558	664.942722411667	687.045720118236	634.984243477183	679.152485014117	748.427712395989	680.654259615355	741.036949067743	684.877120522724	0.115983247605005	0.0159967970856904	0.195561097616609	Atl3	19	7471405	7517039	+	10099	protein_coding	atlastin GTPase 3 [Source:MGI Symbol;Acc:MGI:1924270]	-	583	664	704	639	778	797	696	828	697	629	719	789	927	701	734	632	5.2225882182085	5.38072129675171	5.72671528325991
ENSMUSG00000039100	4993.03687823357	5046.74098943374	5209.40778915965	4939.13613001848	5269.32608990029	5496.55527292359	5458.08406597089	5235.40042758945	4648.88391278889	5115.12710408743	4298.54488702285	4739.65761039741	5107.27348367408	4888.73529155668	5129.89076439267	5128.60060805114	5205.96095540371	4882.0892077464	0.0928573218552532	0.0160348323505398	0.195637792758168	Marchf6	15	31456037	31531199	-	9174	protein_coding	membrane associated ring-CH-type finger 6 [Source:MGI Symbol;Acc:MGI:2442773]	-	4133	4600	4752	4919	5419	5627	5044	5460	4595	4741	4648	5443	7456	5046	5031	4762	40.7570058368469	41.0345699556104	42.5528841408418
ENSMUSG00000038371	868.616868001436	880.985437938107	940.58751748716	901.676000153812	892.644648556646	864.483990854341	867.839694866902	919.551100743275	812.416492267569	744.450053115445	934.064185863399	872.521941138748	784.996702292181	808.007378747181	794.31224517231	866.972593339179	892.04815732521	827.217698992001	0.108853234829204	0.0160733519618949	0.195696224181733	Sbf2	7	109907220	110214129	-	14783	protein_coding	SET binding factor 2 [Source:MGI Symbol;Acc:MGI:1921831]	-	719	803	858	898	918	885	802	959	803	690	1010	1002	1146	834	779	805	4.40009360583734	4.44532746563377	4.76799746368302
ENSMUSG00000104872	8.45663153826155	6.58270563839183	2.19251169577427	5.02046770686977	5.83427874873625	1.95363613752394	2.16418876525412	6.71205183024288	1.01172664043284	1.07891312045717	0.924816025607326	1.74156076075598	1.36997679283103	2.90650136239993	2.03931256783648	4.30793835199592	4.86455900763182	1.92259320278959	1.35777062948662	0.016089469913961	1	1700008B11Rik	5	121973258	121973891	+	634	lncRNA	RIKEN cDNA 1700008B11 gene [Source:MGI Symbol;Acc:MGI:1913571]	-	7	6	2	5	6	2	2	7	1	1	1	2	2	3	2	4	0.998859453468175	0.774484593552538	0.259150494899098
ENSMUSG00000032925	239.201863510827	201.869639577349	229.117472208411	212.867830771278	259.625404318763	237.366790709158	238.060764177953	233.004084964146	220.556407614359	196.362187923204	186.81283717268	250.784749548862	197.961646564084	199.579760218129	190.675725092711	185.241349135825	231.389231279736	203.496832908732	0.184111516770551	0.0161827945041783	0.196004060102012	Itgbl1	14	123897383	124213030	+	4229	protein_coding	integrin, beta-like 1 [Source:MGI Symbol;Acc:MGI:2443439]	-	198	184	209	212	267	243	220	243	218	182	202	288	289	206	187	172	4.23567965789842	3.5606634643913	4.05994271424685
ENSMUSG00000021311	401.085952957548	462.983629900225	438.502339154853	396.616948842712	423.957589074834	386.819955229739	398.210732806758	381.628089776667	366.245043836688	358.199155991779	410.618315369653	390.10961040934	387.703432371182	345.873662125592	360.958324507057	369.40571368365	411.225654717917	373.639157286868	0.134945465925085	0.0161895700172094	0.196004060102012	Mtr	13	12197598	12272999	-	8524	protein_coding	5-methyltetrahydrofolate-homocysteine methyltransferase [Source:MGI Symbol;Acc:MGI:894292]	-	332	422	400	395	436	396	368	398	362	332	444	448	566	357	354	343	3.52362956093063	4.05153691607607	3.85503082510624
ENSMUSG00000102602	38.6588870320528	37.3019986175537	47.1390014591467	49.2005835273238	50.5637491557142	46.8872673005745	45.4479640703365	34.519123698392	32.3752524938508	26.9728280114292	37.9174570499003	39.1851171170096	21.9196286852965	31.9715149863992	42.8255639245661	34.4635068159674	43.7148218576368	33.4538586355524	0.396351603732189	0.0162000650119938	1	A930004J17Rik	4	131605939	131610548	+	4610	TEC	RIKEN cDNA A930004J17 gene [Source:MGI Symbol;Acc:MGI:2442442]	-	32	34	43	49	52	48	42	36	32	25	41	45	32	33	42	32	0.627978326370075	0.603571579848825	0.766264727976053
ENSMUSG00000043940	2527.32473972045	2707.68625259184	2838.20639017979	2575.49993362419	2821.84615480543	2667.69014578893	2562.39949806088	2896.72979702339	2443.3198366453	2467.47430648554	2583.01115952126	2641.94767406683	2425.54391170734	2718.5476076314	2493.0596141801	2564.30030402557	2699.67286397436	2542.15055178292	0.0872773445784896	0.0162859901019456	0.196004060102012	Wdfy3	5	101980822	102217787	-	15346	protein_coding	WD repeat and FYVE domain containing 3 [Source:MGI Symbol;Acc:MGI:1096875]	-	2092	2468	2589	2565	2902	2731	2368	3021	2415	2287	2793	3034	3541	2806	2445	2381	12.3328113533498	13.1613595002691	13.8595191007509
ENSMUSG00000109610	3.62427065925495	2.19423521279728	0	1.00409354137395	3.88951916582417	2.9304542062859	1.08209438262706	0	0	1.07891312045717	0	0	0	0	0	1.07698458799898	1.84058339602041	0.269487213557018	2.67722533532361	0.0162877021808954	1	Gm7432	8	61833543	61834421	-	879	processed_pseudogene	predicted gene 7432 [Source:MGI Symbol;Acc:MGI:3645713]	-	3	2	0	1	4	3	1	0	0	1	0	0	0	0	0	1	0.308764940760031	0.186205245473003	0
ENSMUSG00000027770	1297.48889601327	1297.89012836959	1289.19687711527	1251.10055255195	1337.99459304351	1402.71074674219	1507.35747499949	1538.97759821997	1247.45894765369	1304.40596263272	1154.17039995794	1197.32302301974	1256.95370742247	1274.01643051864	1368.37873301828	1286.99658265878	1365.33960838191	1261.21297336028	0.115592363547763	0.0162892581776179	0.196004060102012	Dhx36	3	62375434	62414425	-	10217	protein_coding	DEAH (Asp-Glu-Ala-His) box polypeptide 36 [Source:MGI Symbol;Acc:MGI:1919412]	-	1074	1183	1176	1246	1376	1436	1393	1605	1233	1209	1248	1375	1835	1315	1342	1195	9.50991182228129	9.47571830976903	9.4557337079793
ENSMUSG00000029012	277.860750542879	288.541930482842	321.20296343093	256.043853050359	264.487303276043	287.184512216019	306.232710283458	307.795519643995	233.708853939986	227.650668416462	231.204006401831	294.323768567761	255.500671862987	250.927950953861	282.444790645353	274.63106993974	288.668692865816	256.298972590998	0.170186036750143	0.0163111656093019	0.196004060102012	Orc5	5	22691483	22755427	-	6166	protein_coding	origin recognition complex, subunit 5 [Source:MGI Symbol;Acc:MGI:1347044]	-	230	263	293	255	272	294	283	321	231	211	250	338	373	259	277	255	3.37458147223783	3.49062358358031	3.90369074225156
ENSMUSG00002075512	4.8323608790066	1.09711760639864	0	1.00409354137395	0.972379791456041	0.976818068761968	0	4.79432273588777	0	0	0.924816025607326	0	0	0	0	0	1.70963657786062	0.115602003200916	2.93116168091722	0.0164049327714129	1	7SK	3	13910746	13911040	+	295	misc_RNA	7SK RNA [Source:RFAM;Acc:RF00100]	-	4	1	0	1	1	1	0	5	0	0	1	0	0	0	0	0	1.22668647651104	0.277414255543677	0
ENSMUSG00000000708	385.380780100776	394.96233830351	378.208267521061	362.477768435998	459.935641358708	367.2835938545	368.994184475827	362.450798833116	356.127777432359	311.805891812121	394.896442934328	368.340100899891	300.709906026411	264.491623978394	365.03694964273	353.250944863666	384.961671610437	339.332454698737	0.183168540544172	0.0164594111814958	0.197289647592154	Kat2b	17	53873889	53979748	+	4867	protein_coding	K(lysine) acetyltransferase 2B [Source:MGI Symbol;Acc:MGI:1343094]	-	319	360	345	361	473	376	341	378	352	289	427	423	439	273	358	328	5.92959373700797	6.05329647395491	5.82329851543864
ENSMUSG00000001280	364.843246364998	458.595159474631	418.769733892885	416.698819670191	487.162275519477	414.170861155074	412.27795978091	459.296118098049	386.479576645344	343.094372305379	456.859116650019	377.04790470367	340.439233018511	392.377683923991	399.70526329595	379.098574975641	428.976771744527	384.387715689813	0.161013950410943	0.0166811684589127	0.198775152610079	Sp1	15	102314578	102344839	+	8262	protein_coding	trans-acting transcription factor 1 [Source:MGI Symbol;Acc:MGI:98372]	zf-C2H2	302	418	382	415	501	424	381	479	382	318	494	433	497	405	392	352	3.30687176810603	4.14039601199357	3.79830186750319
ENSMUSG00000020716	1496.82378227229	1551.32429544767	1646.57628352647	1404.72686438216	1594.70285798791	1531.65073181877	1513.85004129526	1628.15200110749	1408.32348348251	1430.6387977262	1396.47219866706	1484.68054854448	1448.0654700224	1471.65852316183	1477.48195539753	1535.78002248655	1545.97585722975	1456.63762493607	0.0863393944672536	0.016690373695354	0.198775152610079	Nf1	11	79230519	79472438	+	15850	protein_coding	neurofibromin 1 [Source:MGI Symbol;Acc:MGI:97306]	-	1239	1414	1502	1399	1640	1568	1399	1698	1392	1326	1510	1705	2114	1519	1449	1426	7.07192493055468	7.30080810188859	7.7848808667689
ENSMUSG00000054717	54.3640598888242	51.564527500736	51.5240248506952	59.2415189410633	37.9228118667856	39.0727227504787	40.0374921572012	50.8198210004104	39.4573389768807	40.9986985773724	39.767089101115	32.2188740739857	33.5644314243603	35.8468501362658	34.6683136532202	44.1563681079582	48.0683723695243	37.5847455063948	0.359475876796093	0.016729452289873	1	Hmgb2	8	57964941	57969033	+	3003	protein_coding	high mobility group box 2 [Source:MGI Symbol;Acc:MGI:96157]	HMG	45	47	47	59	39	40	37	53	39	38	43	37	49	37	34	41	1.35566624839194	1.28083538232204	1.28574199916805
ENSMUSG00000030761	456.658103066123	422.390278463476	439.59859500274	519.116360890335	460.908021150164	438.591312874124	366.829995710573	410.394026191993	344.998784387598	363.593721594065	442.986876265909	440.614872471264	393.868327938921	378.814010899458	384.410419037177	386.637467091634	439.310836668691	391.990559960753	0.162969444284953	0.0167328271046311	0.198832921502677	Myo7a	7	97700267	97768731	-	8874	protein_coding	myosin VIIA [Source:MGI Symbol;Acc:MGI:104510]	-	378	385	401	517	474	449	339	428	341	337	479	506	575	391	377	359	3.85361192798472	3.55052108106526	3.71224176922342
ENSMUSG00000049612	1612.80044336845	1572.16952996925	1597.24477037155	1474.00931873697	1800.84737377659	1858.88478485402	1761.64965491685	1757.59871497646	1585.37564555826	1541.76684913329	1388.1488544366	1564.79234353925	1520.67424004244	1613.10825613196	1681.41321218118	1495.93159273058	1679.40057387127	1548.9013742192	0.11746382186694	0.0168052448069286	0.198969259337741	Omg	11	79391808	79394910	-	2228	protein_coding	oligodendrocyte myelin glycoprotein [Source:MGI Symbol;Acc:MGI:106586]	-	1335	1433	1457	1468	1852	1903	1628	1833	1567	1429	1501	1797	2220	1665	1649	1389	54.2077874340169	52.6358686343162	53.7224326429764
ENSMUSG00000041592	953.183183384051	989.600080971572	989.919030642081	889.626877657324	829.439962112003	774.61672852824	978.213321894862	825.582375119874	757.783253684196	757.397010560931	790.717701894263	820.275118316068	939.119091485672	830.290555858914	766.781525506517	866.972593339179	903.772695038751	816.167106330718	0.144180295414458	0.016828040045876	0.198969259337741	Sdk2	11	113667200	113957872	-	15469	protein_coding	sidekick cell adhesion molecule 2 [Source:MGI Symbol;Acc:MGI:2443847]	-	789	902	903	886	853	793	904	861	749	702	855	942	1371	857	752	805	4.61434822613495	4.7719412539671	4.79553224612849
ENSMUSG00000034160	5791.58451348941	6254.66747407864	6196.03805225807	6004.47937741625	6376.86667236872	6406.94971300975	5804.35426841155	6353.43648959848	5402.62025991136	5676.16192672516	6299.8467664371	6191.24850448752	5464.83742660298	5502.97591281054	6014.9524188337	5671.40084040263	6148.54707007886	5778.00550702637	0.0898647515782175	0.0168301427183659	0.198969259337741	Ogt	X	100683666	100727957	+	8045	protein_coding	O-linked N-acetylglucosamine (GlcNAc) transferase (UDP-N-acetylglucosamine:polypeptide-N-acetylglucosaminyl transferase) [Source:MGI Symbol;Acc:MGI:1339639]	-	4794	5701	5652	5980	6558	6559	5364	6626	5340	5261	6812	7110	7978	5680	5899	5266	53.9097829607273	57.9930277069085	57.7148285025227
ENSMUSG00000018707	9051.01192637936	9877.34981040694	10394.6979496658	9870.23951170598	10581.4368906246	9600.16797979262	9563.55015365796	9859.04527407962	9170.29026888325	9660.58808057347	8767.25592275745	9969.56457494763	9528.18859413982	8976.24504087846	9217.6928066209	9183.44758186731	9849.68743703911	9309.15910883353	0.0814669454112845	0.0168678177864012	0.198969259337741	Dync1h1	12	110567886	110633379	+	15658	protein_coding	dynein cytoplasmic 1 heavy chain 1 [Source:MGI Symbol;Acc:MGI:103147]	-	7492	9003	9482	9830	10882	9828	8838	10282	9064	8954	9480	11449	13910	9265	9040	8527	43.2869595286132	47.054563806656	49.7479245538855
ENSMUSG00000026640	2053.7533735778	2219.46891774445	2204.57051010102	2121.64965292317	2417.33616155972	2230.07565098357	2409.82419011046	2336.7529014717	2003.21874805702	2116.82754233696	2076.21197748845	2223.97309148539	2238.5420794859	2051.98996185435	2099.47228858766	2077.50327025003	2249.17891980899	2110.96736994322	0.091228543306813	0.0168729792275902	0.198969259337741	Plxna2	1	194300526	194499177	+	17174	protein_coding	plexin A2 [Source:MGI Symbol;Acc:MGI:107684]	-	1700	2023	2011	2113	2486	2283	2227	2437	1980	1962	2245	2554	3268	2118	2059	1929	8.95515412790097	9.63995961887932	9.61948710502744
ENSMUSG00000021061	2806.39358048308	2997.32530068108	3219.70342524451	3150.84553283147	2970.62026289821	3044.74192033105	2911.91598364942	3202.60758757303	2766.06063494338	2824.59454935686	2835.48593451206	3079.95020539696	2591.31110363989	3060.54593460713	2844.84103213189	2789.39008291736	3038.01919921148	2849.02243468819	0.0932977701385069	0.0169383317271427	0.19935981300167	Sptb	12	76627262	76757321	-	12147	protein_coding	spectrin beta, erythrocytic [Source:MGI Symbol;Acc:MGI:98387]	-	2323	2732	2937	3138	3055	3117	2691	3340	2734	2618	3066	3537	3783	3159	2790	2590	17.3011822272138	18.4061286830387	19.8630629880145
ENSMUSG00000106944	35.0346163727978	55.9529979263306	50.4277690028081	47.1923964445759	63.2046864446427	44.9336311630505	30.2986427135577	63.2850601137186	27.3166192916866	33.4463067341722	47.1656173059736	58.3422854853255	25.3445706673741	27.127346049066	37.7272825049749	15.0777842319857	48.7912250226852	33.9434765338198	0.52318012625213	0.0171436588624418	1	Gm43843	6	18429658	18431244	-	1587	TEC	predicted gene 43843 [Source:MGI Symbol;Acc:MGI:5663980]	-	29	51	46	47	65	46	28	66	27	31	51	67	37	28	37	14	1.65316679372273	2.62992909556057	2.38117990965258
ENSMUSG00000059195	136.514194831936	108.614643033465	123.876910811246	123.503505588996	122.519853723461	110.380441770102	136.34389221101	152.459463001231	103.19611732415	97.102180841145	93.4064185863399	91.4319399396891	80.8286307770308	123.041891008264	129.496348057617	129.238150559878	126.776613121431	105.967709636764	0.266812573171964	0.017242029861989	0.201181577200925	Gm12715	4	103420599	103421726	+	1128	processed_pseudogene	predicted gene 12715 [Source:MGI Symbol;Acc:MGI:3650759]	-	113	99	113	123	126	113	126	159	102	90	101	105	118	127	127	120	9.06285321243249	7.18252068541941	8.22963641647215
ENSMUSG00000019699	2208.38892170602	2367.57979460826	2458.90186681084	2280.29643246025	2546.66267382337	2675.50469033903	2641.39238799265	2510.30738451084	2239.9627819183	2341.24147139205	2190.88916466375	2419.89867707044	2265.25662694611	2345.54659945674	2371.72051639383	2265.97557314985	2461.12926903141	2305.06142637389	0.0951263176111601	0.017272015762925	0.201181577200925	Akt3	1	176847639	177085769	-	5124	protein_coding	thymoma viral proto-oncogene 3 [Source:MGI Symbol;Acc:MGI:1345147]	-	1828	2158	2243	2271	2619	2739	2441	2618	2214	2170	2369	2779	3307	2421	2326	2104	32.2747340614433	34.4661766630875	35.9609749294693
ENSMUSG00000083899	161.884089446721	141.528171225424	119.491887419697	117.478944340753	199.337857248488	189.502705339822	165.56044054194	171.636753944782	139.618276379732	135.943053177603	91.5567865351252	121.038472872541	130.147795318948	126.91722615813	154.987755155573	144.315934791863	158.302606188454	130.565662548689	0.282187269468655	0.017302833387141	0.201311512805305	Gm12346	11	77184270	77186724	+	2255	transcribed_processed_pseudogene	predicted gene 12346 [Source:MGI Symbol;Acc:MGI:3649810]	-	134	129	109	117	205	194	153	179	138	126	99	139	190	131	152	134	5.3759330838671	4.68159622825483	3.97092108658471
ENSMUSG00000061751	9664.72175801319	10526.8434333949	10439.6444394292	10640.3792579398	10645.6139568607	10922.7796448963	10709.48810486	11207.2088274113	9870.40510406277	9542.98655044364	9116.83638043701	10558.2121120832	9826.84353497698	10723.0523596808	10185.3466200593	10125.8090963664	10594.5849278507	9993.68646976376	0.0843970656803879	0.017331993624709	0.201311512805305	Kalrn	16	33789443	34393902	-	24050	protein_coding	kalirin, RhoGEF kinase [Source:MGI Symbol;Acc:MGI:2685385]	-	8000	9595	9523	10597	10948	11182	9897	11688	9756	8845	9858	12125	14346	11068	9989	9402	30.0933480724121	32.649812294086	32.5289472618271
ENSMUSG00000109279	10.8728119777648	20.8452345215741	18.6363494140813	12.0491224964875	15.5580766632967	11.7218168251436	12.9851325915247	18.2184263963735	6.07035984259703	7.55239184320017	12.0226083328952	13.0617057056699	6.16489556773964	11.6260054495997	11.2162191231007	8.61587670399184	15.1108713607808	9.54125782109927	0.668204309470035	0.0173460954343511	1	Gm45220	7	89850486	89852994	+	2509	TEC	predicted gene 45220 [Source:MGI Symbol;Acc:MGI:5753796]	-	9	19	17	12	16	12	12	19	6	7	13	15	9	12	11	8	0.324516998319729	0.619731726712759	0.556620971307787
[truncated: 597 more rows]
[truncated: 13 more columns]
