# Supplementary material for: CTRP10 is required for optimal motor function
Source: J Biol Chem. 2026 Mar 31;302(5):111420. doi: 10.1016/j.jbc.2026.111420 (PMC13126028; doi:10.1016/j.jbc.2026.111420)
Supplement: Supplementary Material 4 [file mmc4.xls]

gene_id	KO_MC1	KO_MC2	KO_MC3	KO_MC4	KO_MC5	KO_MC6	KO_MC7	KO_MC8	WT_MC1	WT_MC2	WT_MC3	WT_MC4	WT_MC5	WT_MC6	WT_MC7	WT_MC8	MC_KO	MC_WT	log2FoldChange	pvalue	padj	gene_name	gene_chr	gene_start	gene_end	gene_strand	gene_length	gene_biotype	gene_description	tf_family	KO_MC1_count	KO_MC2_count	KO_MC3_count	KO_MC4_count	KO_MC5_count	KO_MC6_count	KO_MC7_count	KO_MC8_count	WT_MC1_count	WT_MC2_count	WT_MC3_count	WT_MC4_count	WT_MC5_count	WT_MC6_count	WT_MC7_count	WT_MC8_count	KO_MC1_fpkm	KO_MC2_fpkm	KO_MC3_fpkm
ENSMUSG00000095562	21.7456239555297	20.8452345215741	33.9839312845011	40.1637416549582	29.1713937436812	22.4668155815253	62.7614741923695	23.9716136794389	71.8325914707315	165.073707429947	92.4816025607326	128.875496295943	106.85818984082	154.044572207196	89.7297529848052	81.8508286879225	31.8887285766972	111.343342684762	-1.80438189011157	6.41928570785999e-17	7.94065642062281e-13	Erdr1	X	168792655	168802277	+	1577	lncRNA	erythroid differentiation regulator 1 [Source:NCBI gene (formerly Entrezgene);Acc:170942]	-	18	19	31	40	30	23	58	25	71	153	100	148	156	159	88	76	1.03261020771617	0.985990426329937	1.61488390194891
ENSMUSG00000030584	741.767394927513	693.378327243939	724.625115453395	834.401732881757	694.279171099614	663.259468689376	687.129932968183	574.359863759355	926.74160263648	901.971368702192	972.906458938906	894.291450648198	1020.63271065912	938.799940055178	773.919119493945	957.439298731093	701.650125877891	923.337743733139	-0.397757971041963	4.42402924840415e-10	2.73626209013797e-06	Dpf1	7	29003376	29017668	+	5376	protein_coding	D4, zinc and double PHD fingers family 1 [Source:MGI Symbol;Acc:MGI:1352748]	-	614	632	661	831	714	679	635	599	916	836	1052	1027	1490	969	759	889	10.3324833282387	9.62074289500804	10.1007472562634
ENSMUSG00000036907	1.20809021975165	0	0	1.00409354137395	0	0	0	0	15.1758996064926	11.8680443250288	4.62408012803663	4.35390190188996	5.47990717132412	4.84416893733322	11.2162191231007	16.1547688199847	0.276522970140701	9.21462375164884	-4.84202781807775	6.27050013741036e-09	1	C1ql2	1	120268312	120270903	+	1999	protein_coding	complement component 1, q subcomponent-like 2 [Source:MGI Symbol;Acc:MGI:3032521]	-	1	0	0	1	0	0	0	0	15	11	5	5	8	5	11	15	0.0452566921674282	0	0
ENSMUSG00000025880	311.687276695926	308.290047398017	326.684242670366	313.277184908674	311.161533265933	275.462695390875	365.747901327946	317.384165115771	419.866555779628	371.146113437266	384.723466652647	390.10961040934	413.048003038556	427.25570027279	378.292481333667	410.331128027611	316.211880846688	399.346632368938	-0.338775047334457	7.36685115796128e-09	1.82255897647962e-05	Smad7	18	75500600	75529006	+	4521	protein_coding	SMAD family member 7 [Source:MGI Symbol;Acc:MGI:1100518]	MH1	258	281	298	312	320	282	338	331	415	344	416	448	603	441	371	381	5.16274650117535	5.08654163089872	5.41493268107458
ENSMUSG00000096768	15.7051728567714	7.67982324479047	8.77004678309706	8.03274833099164	11.6685574974725	8.79136261885771	29.2165483309306	59.4496019250084	296.435905646822	71.208265950173	104.504210893628	157.611248848417	120.557957769131	78.4755367847982	44.8648764924026	184.164364547826	18.66423269849	132.22779586665	-2.82134442945994	9.56058939704771e-09	1.971074847358e-05	Gm47283	Y	90796007	90827734	+	4501	lncRNA	predicted gene, 47283 [Source:MGI Symbol;Acc:MGI:6096131]	-	13	7	8	8	12	9	27	62	293	66	113	181	176	81	44	171	0.261294303344803	0.127274036369183	0.146013253735639
ENSMUSG00000052135	85.7744056023671	94.3521141502829	99.7592821577291	112.458476633883	105.017017477252	84.0063539135292	81.1570786970295	84.3800801516248	124.442376773239	178.020664875433	135.02313973867	129.746276676321	145.217540040089	160.826408719463	112.162191231007	131.392119735876	93.3631010979623	139.603839723762	-0.57890339315271	7.10809041908468e-08	9.82600990007674e-05	Foxo6	4	120124276	120144546	-	2615	protein_coding	forkhead box O6 [Source:MGI Symbol;Acc:MGI:2676586]	Fork_head	71	86	91	112	108	86	75	88	123	165	146	149	212	166	110	122	2.45630480406536	2.69139566468187	2.85878176916033
ENSMUSG00000042978	989.425889976601	962.172140811606	950.453820118144	1048.27365719441	976.269310621866	926.023529186345	905.712998258849	904.209267988434	1058.26606589275	1064.88724989122	1137.52371149701	1150.30088247933	1113.79113257163	1144.19270299811	1051.26562871971	1177.14415468289	957.817576769532	1112.17144109158	-0.216280945630891	7.14907753441315e-08	9.82600990007674e-05	Sbk1	7	125848034	125894188	+	4478	protein_coding	SH3-binding kinase 1 [Source:MGI Symbol;Acc:MGI:2135937]	-	819	877	867	1044	1004	948	837	943	1046	987	1230	1321	1626	1181	1031	1093	16.5460912325507	16.027518785838	15.9054629003066
ENSMUSG00000118669	531.559696690726	507.96545176257	465.908735352031	526.145015679952	479.383237187828	462.034946524411	441.494508111841	424.776994399657	590.848358012778	594.481129371899	613.153024977657	584.293635233633	585.665078935266	607.458784741586	526.142642501812	556.801031995473	479.908573213627	582.355460721263	-0.28135877956276	1.43512480361423e-07	0.00017752493820708	Arvcf	16	18166046	18225826	+	6715	protein_coding	armadillo repeat gene deleted in velocardiofacial syndrome [Source:MGI Symbol;Acc:MGI:109620]	-	440	463	425	524	493	473	408	443	584	551	663	671	855	627	516	517	5.92791901158349	5.64268445173986	5.19941182803886
ENSMUSG00000051495	349.138073508227	332.426634738787	300.374102321074	367.498236142867	391.869055956785	379.005410679643	354.926957501676	369.162850663358	451.230081633046	456.380249953382	444.836508317124	464.996723121848	466.477097958966	462.133716621589	359.938668223139	440.486696491583	355.550165189052	443.309967790084	-0.317835944068243	4.95910362569221e-07	0.000438172227498662	Irf2bp2	8	127315035	127320725	-	5080	protein_coding	interferon regulatory factor 2 binding protein 2 [Source:MGI Symbol;Acc:MGI:2443921]	-	289	303	274	366	403	388	328	385	446	423	481	534	681	477	353	409	5.14671041116872	4.88123488814402	4.43096332400509
ENSMUSG00000007659	1247.95719700345	1133.32248740979	1187.24508326176	1269.17423629668	1220.33663827733	1176.08895478941	1283.36393779569	1205.29273580219	1374.93650434823	1379.92988106472	1425.14149546089	1356.67583262891	1430.2557717156	1359.2738038157	1278.64898003347	1337.61485829473	1215.34765882954	1367.80964092028	-0.17173716552852	1.31091909562588e-06	0.000794853260243817	Bcl2l1	2	152622588	152673648	-	4586	protein_coding	BCL2-like 1 [Source:MGI Symbol;Acc:MGI:88139]	-	1033	1033	1083	1264	1255	1204	1186	1257	1359	1279	1541	1558	2088	1403	1254	1242	20.3780147960963	18.4338929705849	19.4001778356529
ENSMUSG00000018476	421.623486693326	362.048810111551	386.978314304158	441.80115820454	385.062397416592	322.349962691449	402.539110337266	351.903288814162	452.241808273479	507.089166614869	491.07730959749	441.485652851642	471.272016733875	454.383046321856	454.766702627535	546.031186115483	384.288316071631	477.293361142029	-0.312837304878439	1.34938710308166e-06	0.000794853260243817	Kdm6b	11	69289334	69304501	-	6954	protein_coding	KDM1 lysine (K)-specific demethylase 6B [Source:MGI Symbol;Acc:MGI:2448492]	-	349	330	353	440	396	330	372	367	447	470	531	507	688	469	446	507	4.54031874421893	3.88356022104932	4.17014661054126
ENSMUSG00000015981	2295.37141752813	2109.75715710458	1959.00920017431	2056.38357273386	2050.74898018079	2037.64249143746	2074.37493149607	1882.25110610954	2269.30285449086	2408.1340848604	2257.47591850748	2303.21410609979	2295.39611638839	2338.76476294448	2275.87282570551	2327.3636946658	2058.19235709559	2309.44054545784	-0.166884551809583	1.48211836444294e-06	0.000833354734916328	Stk32c	7	138683554	138793223	-	2302	protein_coding	serine/threonine kinase 32C [Source:MGI Symbol;Acc:MGI:2385336]	-	1900	1923	1787	2048	2109	2086	1917	1963	2243	2232	2441	2645	3351	2414	2232	2161	74.6696101308032	68.3635733953497	63.7720735012798
ENSMUSG00000066197	13.2889924172681	4.38847042559455	12.0588143267585	16.0654966619833	11.6685574974725	16.6059071689535	9.73884944364354	4.79432273588777	27.3166192916866	28.0517411318863	21.2707685889685	22.6402898898278	35.6193966136068	22.2831771117328	19.3734693944466	29.0785838759725	11.0761763346952	25.704255737266	-1.21990113043439	2.40908569116208e-06	1	Gpr139	7	118739970	118783826	-	4843	protein_coding	G protein-coupled receptor 139 [Source:MGI Symbol;Acc:MGI:2685341]	-	11	4	11	16	12	17	9	5	27	26	23	26	52	23	19	27	0.205482016120086	0.0675921580717612	0.186590496740276
ENSMUSG00000036052	2193.891839069	1865.09993087769	1959.00920017431	2110.60462396805	2145.06981995203	1938.98386649251	2103.591479827	1941.70070803455	2277.39666761432	2325.0577745852	2251.92702235384	2331.94985865226	2418.00903934677	2354.26610354394	2103.55091372333	2358.59624771777	2032.24393354939	2302.59420344218	-0.180909691817183	3.29452178947301e-06	0.00160098508068886	Dnajb5	4	42949814	42959425	+	5936	protein_coding	DnaJ heat shock protein family (Hsp40) member B5 [Source:MGI Symbol;Acc:MGI:1930018]	-	1816	1700	1787	2102	2206	1985	1944	2025	2251	2155	2435	2678	3530	2430	2063	2190	27.6769069742458	23.4372050463535	24.731016374654
ENSMUSG00000024793	163.092179666473	151.402229683012	129.358190050682	191.781866402425	165.304564547527	151.406800658105	166.642534924567	187.937451246801	208.415687929165	183.415230477718	265.422199349302	220.307436235632	247.965799502417	237.364277929328	230.442320165522	175.548487843834	163.365727147449	221.110179929115	-0.439071182849636	4.37044588583978e-06	0.00200231168917919	Tnfrsf25	4	152200391	152204576	+	2277	protein_coding	tumor necrosis factor receptor superfamily, member 25 [Source:MGI Symbol;Acc:MGI:1934667]	-	135	138	118	191	170	155	154	196	206	170	287	253	362	245	226	163	5.36372298276812	4.95983062941726	4.25726105059098
ENSMUSG00000051243	1123.52390436903	981.920257726781	978.956472163209	1153.70347903867	985.993108536426	1196.60213423341	1057.20621182664	1016.39642000821	1058.26606589275	1266.64400341671	1270.69721918447	1504.70849729317	1496.6996461679	1371.86864305277	1158.32953853112	1337.61485829473	1061.7877484878	1308.1035589792	-0.302083591624782	6.43949574096498e-06	0.00237176004116365	Islr2	9	58103580	58111602	-	5921	protein_coding	immunoglobulin superfamily containing leucine-rich repeat 2 [Source:MGI Symbol;Acc:MGI:2444277]	-	930	895	893	1149	1014	1225	977	1060	1046	1174	1374	1728	2185	1416	1136	1242	14.2096535564433	12.3702582029926	12.3898971873892
ENSMUSG00000004933	2209.59701192577	2198.62368322287	2264.86458173482	2396.77128325963	2126.59460391436	2128.48657183233	2184.74855852403	2005.94463269544	2596.09055935066	2536.5247461948	2843.80927874253	2290.15240039412	2531.71711315174	2548.03286103727	2274.8531694216	2523.37488968161	2189.45386588866	2518.06937724679	-0.20199046327987	6.66366939595589e-06	0.00237176004116365	Matk	10	81088769	81099199	+	4594	protein_coding	megakaryocyte-associated tyrosine kinase [Source:MGI Symbol;Acc:MGI:99259]	-	1829	2004	2066	2387	2187	2179	2019	2092	2566	2351	3075	2630	3696	2630	2231	2343	36.017894091963	35.6991205033329	36.9445712712902
ENSMUSG00000020893	2389.60245466876	2017.5992781671	1985.3193405236	2376.68941243215	2195.63356910774	2126.5329356948	2200.97997426344	1742.25688222162	2590.02019950807	2628.23236143366	2442.43912362895	2461.69613532858	2443.35361001414	2559.65886648687	2337.05220274061	2606.30270295753	2129.3267308849	2508.5944002623	-0.236609724217909	6.90245444477699e-06	0.00237176004116365	Per1	11	68986043	69000786	+	5631	protein_coding	period circadian clock 1 [Source:MGI Symbol;Acc:MGI:1098283]	-	1978	1839	1811	2367	2258	2177	2034	1817	2560	2436	2641	2827	3567	2642	2292	2420	31.7787171865102	26.7268017587858	26.420694399776
ENSMUSG00000001053	184.837803622002	162.373405746998	203.903587707007	217.888298478148	146.829348509862	220.760883540205	203.433743933887	153.418327548409	255.966840029508	278.359585077949	282.068887810234	253.397090689996	264.405521016389	256.740953678661	215.147475906749	200.31913336781	186.680674885815	250.800685947162	-0.428234529201535	7.64722802319025e-06	0.00251846214267512	N4bp3	11	51533890	51541669	-	2728	protein_coding	NEDD4 binding protein 3 [Source:MGI Symbol;Acc:MGI:2442218]	-	153	148	186	217	151	226	188	160	253	258	305	291	386	265	211	186	5.07390891837662	4.43984838601061	5.6011845602055
ENSMUSG00000020387	1533.06648886484	1379.07683124309	1618.07363148141	1663.78299805664	1524.69151300307	1524.81300533743	1465.15579407704	1419.11952982278	1703.7476624889	1797.46925868164	1635.99954929936	1743.30232151674	1822.75412286169	1711.92930245356	1615.13555372649	1723.17534079837	1515.97247398579	1719.18913897834	-0.182002694550119	8.53383799309848e-06	0.00256751620349282	Jade2	11	51704282	51748480	-	10760	protein_coding	jade family PHD finger 2 [Source:MGI Symbol;Acc:MGI:1924151]	-	1269	1257	1476	1657	1568	1561	1354	1480	1684	1666	1769	2002	2661	1767	1584	1600	10.6695217452205	9.56035010868297	11.2690003122053
ENSMUSG00000060477	250.074675488591	276.473636812457	259.81263594925	256.043853050359	203.227376414313	282.300421872209	283.50872824829	303.960061455285	274.177919557299	354.962416630408	348.655641653962	352.666054053087	346.604128586251	337.154158038392	310.995166595063	333.865222279684	264.425173661344	332.385088424268	-0.331040496553357	1.12095429523813e-05	0.00277324092641913	Irak2	6	113615428	113671987	+	4412	protein_coding	interleukin-1 receptor-associated kinase 2 [Source:MGI Symbol;Acc:MGI:2429603]	-	207	252	237	255	209	289	262	317	271	329	377	405	506	348	305	310	4.24453817362571	4.67429187604646	4.41290061905583
ENSMUSG00000000489	461.49046394513	430.070101708266	483.448828918226	507.067238393847	424.92996886629	392.680863642311	375.48675077159	398.887651625863	566.56691864239	526.509602783098	527.145134596176	513.760424423015	595.254916485083	491.198730245588	477.199140873737	529.876417295498	434.25773348394	528.438910668073	-0.285704432291579	1.19105921036344e-05	0.00288890243768544	Pdgfb	15	79880075	79899178	-	4161	protein_coding	platelet derived growth factor, B polypeptide [Source:MGI Symbol;Acc:MGI:97528]	-	382	392	441	505	437	402	347	416	560	488	570	590	869	507	468	492	8.30541330437567	7.70972951479713	8.70667189026897
ENSMUSG00000027488	357.594705046488	333.523752345186	351.89812717177	412.682445504695	301.437735351373	317.46587234764	345.188108058032	320.260758757303	432.007275464822	405.671333291895	432.813899984228	461.513601600336	411.678026245725	395.284185286391	393.587325592441	383.406513327637	342.506438072811	414.495270099184	-0.277691972117596	1.33128899344163e-05	0.00310717827337226	Snta1	2	154218233	154250019	-	3094	protein_coding	syntrophin, acidic 1 [Source:MGI Symbol;Acc:MGI:101772]	-	296	304	321	411	310	325	319	334	427	376	468	530	601	408	386	356	8.65499863679248	8.04088895835714	8.52306946006707
ENSMUSG00000026930	726.062222070741	603.414683519251	612.807018968907	660.693550224062	565.925038627416	561.670389538131	573.510022792342	590.660561061374	780.041239773719	812.421579704247	789.792885868656	684.433378977102	659.643825748141	702.404495913317	702.543179619668	717.271735607321	611.842935850278	731.069040151521	-0.256815834140052	1.4239776918054e-05	0.00316884268853815	Gpsm1	2	26205527	26238249	+	5383	protein_coding	G-protein signalling modulator 1 (AGS3-like, C. elegans) [Source:MGI Symbol;Acc:MGI:1915089]	-	601	550	559	658	582	575	530	616	771	753	854	786	963	725	689	666	10.1005656164325	8.36159445698712	8.53097624885842
ENSMUSG00000121096	497.73317053768	439.944160165854	453.849921025273	570.325131500406	390.896676165329	416.124497292598	402.539110337266	440.118827154498	481.581880846031	559.95590951727	590.957440363081	574.715051049475	605.529742431316	633.617297003185	503.710204255611	535.261340235493	451.441436772363	560.666108212683	-0.314645432265147	2.29070187577924e-05	0.00420001393660093	ENSMUSG00000121096	11	98657199	98658572	+	1374	lncRNA	novel transcript, sense intronic to Thraand KO:Thra	-	412	401	414	568	402	426	372	459	476	519	639	660	884	654	494	497	27.127269715275	23.8840752252833	24.7528330782881
ENSMUSG00000025730	579.883305480792	514.548157400961	542.646644704131	579.361973372772	507.582251140054	476.68721755584	491.270849712685	451.625201720628	583.766271529748	600.954608094642	661.243458309238	592.130658657034	677.453524054945	580.33143869252	606.695488931353	590.187554223441	517.950700135983	611.595375311615	-0.243438261240887	2.30881930225435e-05	0.00420001393660093	Rab40c	17	26101088	26138701	-	3094	protein_coding	Rab40C, member RAS oncogene family [Source:MGI Symbol;Acc:MGI:2183454]	-	480	469	495	577	522	488	454	471	577	557	715	680	989	599	595	548	14.0351329245283	12.405187241676	13.143051036552
ENSMUSG00000049327	591.964207678308	520.033745432955	531.684086225259	527.149109221326	521.195568220438	566.554479881941	547.539757609292	571.483270117822	568.590371923255	584.770911287785	664.942722411667	643.506701099336	671.973616883621	673.339482289317	590.380988388662	679.577275027357	547.200528048418	634.635258663875	-0.216106963932297	2.41393111786503e-05	0.0043145786098061	Kmt5a	5	124577993	124600371	+	5307	protein_coding	lysine methyltransferase 5A [Source:MGI Symbol;Acc:MGI:1915206]	-	490	474	485	525	536	580	506	596	562	542	719	739	981	695	579	631	8.35300217541315	7.30937165115365	7.50764892373503
ENSMUSG00000038255	1024.4605063494	1009.34819788675	1084.19703356037	1067.35143448051	931.539840214888	1068.63896722559	938.175829737661	817.911458742454	1090.6413183866	1198.67247682791	1098.6814384215	1203.41848568238	1396.00635189482	1275.95409809357	1060.44253527497	1206.22273855886	992.702908524704	1191.25493039258	-0.264642700447453	2.44155620603417e-05	0.0043145786098061	Neurod2	11	98216241	98220474	-	3142	protein_coding	neurogenic differentiation 2 [Source:MGI Symbol;Acc:MGI:107755]	bHLH	848	920	989	1063	958	1094	867	853	1078	1111	1188	1382	2038	1317	1040	1120	24.4166047870784	23.9625171720414	25.858386093985
ENSMUSG00000037992	147.387006809701	121.780054310249	157.860842095747	174.712276199068	137.105550595302	144.569074176771	128.76923153262	148.624004812521	167.946622311851	212.545884730062	144.271299994743	209.858071671096	241.800903934677	231.551275204528	166.203974278673	207.858025483803	145.101005066497	197.754507201179	-0.44877783554862	2.51523636902576e-05	0.00438217942040122	Rara	11	98818644	98865768	+	4365	protein_coding	retinoic acid receptor, alpha [Source:MGI Symbol;Acc:MGI:97856]	THR-like	122	111	144	174	141	148	119	155	166	197	156	241	353	239	163	193	2.52854789745889	2.08108357337405	2.71012641263551
ENSMUSG00000022516	273.028389663873	273.182283993261	287.219032146429	274.11753679509	290.741557645356	336.025415654117	280.262445100409	228.209762228258	353.092597511061	343.094372305379	366.227146140501	315.222497696833	335.644314243603	333.278822888525	328.329323421674	338.17316063168	280.348302903349	339.132779354907	-0.273868270713489	3.45089706341709e-05	0.00561678903611439	Nudt16l1	16	4756625	4758896	+	1948	protein_coding	nudix (nucleoside diphosphate linked moiety X)-type motif 16-like 1 [Source:MGI Symbol;Acc:MGI:1914161]	-	226	249	262	273	299	344	259	238	349	318	396	362	490	344	322	314	10.4957889359588	10.4607105446411	11.0490170448407
ENSMUSG00000035671	303.230645157664	289.639048089241	291.604055537977	292.191220539821	300.465355559917	278.393149597161	255.374274299986	276.152989587136	384.456123364479	331.22632798035	331.084137167423	329.154983782881	331.534383865109	346.842495913058	301.818260039799	359.712852391659	285.881342296113	339.478695563095	-0.247282402543185	4.36733437190139e-05	0.00692614438210516	Zswim4	8	84937307	84963684	-	4625	protein_coding	zinc finger SWIM-type containing 4 [Source:MGI Symbol;Acc:MGI:2443726]	-	251	264	266	291	309	285	236	288	380	307	358	378	484	358	296	334	4.90972973801404	4.67135615605224	4.72477579046091
ENSMUSG00000061410	1476.28624853652	1371.3970079983	1454.73151014622	1441.878325413	1395.36500073942	1353.86984330409	1356.94635581433	1311.72670053889	1504.43751432363	1576.29206898792	1651.72142173468	1492.51757196788	1526.83913561018	1536.5703869221	1469.32470512619	1548.70383754253	1395.27512406135	1538.30083027689	-0.141502397080191	4.75779100854747e-05	0.00742336198748162	Zcchc14	8	122325442	122379640	-	7780	protein_coding	zinc finger, CCHC domain containing 14 [Source:MGI Symbol;Acc:MGI:2159407]	-	1222	1250	1327	1436	1435	1386	1254	1368	1487	1461	1786	1714	2229	1586	1441	1438	14.2097753186846	13.1486512508652	14.0120807241336
ENSMUSG00000027540	720.021770971983	738.360149106284	680.774881537909	759.09471727871	726.367704217663	705.262645646141	736.906274569028	686.547015779129	788.135052897181	835.078755233847	877.650408301352	767.157515113011	837.05582041976	799.287874659981	774.938775777863	781.89081088726	719.166894888356	807.649376661282	-0.168454838297664	5.38729771002074e-05	0.00812693569182397	Ptpn1	2	167773977	167821305	+	5533	protein_coding	protein tyrosine phosphatase, non-receptor type 1 [Source:MGI Symbol;Acc:MGI:97805]	-	596	673	621	756	747	722	681	716	779	774	949	881	1222	825	760	726	9.74498537412662	9.95417300277679	9.22024019055697
ENSMUSG00000020785	2485.04158202914	2505.81661301449	2495.07830979111	2702.01571983731	2250.08683742928	2615.91878814455	2442.28702158927	2386.61385792493	2814.62351368416	2630.39018767457	2618.15416849434	2695.93605765026	2890.65103287347	3141.92797275433	2850.9589698354	2728.00196140142	2485.35734122001	2796.33048304599	-0.170360995297202	5.67863384905104e-05	0.00816798845497225	Camkk1	11	72909834	72932899	+	3728	protein_coding	calcium/calmodulin-dependent protein kinase kinase 1, alpha [Source:MGI Symbol;Acc:MGI:1891766]	-	2057	2284	2276	2691	2314	2678	2257	2489	2782	2438	2831	3096	4220	3243	2796	2533	49.9176337341768	50.1384595225909	50.154240575574
ENSMUSG00000016526	151.011277468956	123.974289523046	140.320748529553	158.646779537085	155.580766632967	178.75770658344	132.015514680501	143.829682076633	185.145975199209	198.520014164119	148.895380122779	219.436655855254	207.551484113901	207.330430517862	167.223630562592	192.780241251817	148.017095629023	190.860476473442	-0.36673827655829	7.32904932255272e-05	0.00993100492527973	Dyrk3	1	131055192	131066077	-	3178	protein_coding	dual-specificity tyrosine-(Y)-phosphorylation regulated kinase 3 [Source:MGI Symbol;Acc:MGI:1330300]	-	125	113	128	158	160	183	122	150	183	184	161	252	303	214	164	179	3.55837506461174	2.9098817522179	3.30877611108427
ENSMUSG00000013367	424.039667132829	460.789394687428	468.101247047806	471.923964445759	398.675714496977	465.942218799459	409.031676633029	348.067830625452	499.792960373822	518.957210939897	538.242926903464	532.917592791331	494.561622212002	533.827416894121	520.024704798303	449.102573195575	430.821464233592	510.928376013564	-0.24730419240523	7.63224112180251e-05	0.0101517013630857	Iglon5	7	43122328	43139499	-	2622	protein_coding	IgLON family member 5 [Source:MGI Symbol;Acc:MGI:2686277]	-	351	420	427	470	410	477	378	363	494	481	582	612	722	551	510	417	12.1107218926712	13.1089345010914	13.3784713344954
ENSMUSG00000036246	190.878254720761	172.247464204586	221.443681273201	236.966075764253	192.531198708296	191.456341477346	166.642534924567	190.814044888333	221.568134254792	261.096975150634	271.895911528554	245.560067266594	241.115915538261	208.299264305328	244.717508140378	249.860424415763	195.372449495168	243.014275075038	-0.313687314355396	7.78900807475434e-05	0.0102500031792246	Gmip	8	70261329	70274520	+	5552	protein_coding	Gem-interacting protein [Source:MGI Symbol;Acc:MGI:1926066]	-	158	157	202	236	198	196	154	199	219	242	294	282	352	215	240	232	2.57456126937047	2.31420051251899	2.98891260633444
ENSMUSG00000024219	593.17229789806	697.766797669534	667.619811363264	672.74267272055	602.875470702746	663.259468689376	628.696836306322	598.331477438794	736.536994235106	678.636352767558	829.559974969771	786.314683481327	738.417491335926	728.563008174916	694.385929348322	694.655059259342	640.558104098581	735.883686696534	-0.201684136225799	8.10272426460352e-05	0.0105505999108574	Anks1	17	28128280	28281749	+	10136	protein_coding	ankyrin repeat and SAM domain containing 1 [Source:MGI Symbol;Acc:MGI:2446180]	-	491	636	609	670	620	679	581	624	728	629	897	903	1078	752	681	645	4.38238463620366	5.13501012481302	4.93585048261203
ENSMUSG00000021892	784.05055261882	707.640856127122	759.705302585783	703.869572503142	743.870540463872	730.659915433952	746.645124012671	725.860462213409	902.460163266092	818.89505842699	712.108339717641	850.752431629298	859.660437501472	879.701079019713	811.64640199892	866.972593339179	737.787790744846	837.774563112413	-0.184082452222833	8.75227876585803e-05	0.0110475192177208	Sh3bp5	14	31081837	31158035	-	3194	protein_coding	SH3-domain binding protein 5 (BTK-associated) [Source:MGI Symbol;Acc:MGI:1344391]	-	649	645	693	701	765	748	690	757	892	759	770	977	1255	908	796	805	18.3825343895132	16.526298520217	17.8241828021067
ENSMUSG00000026443	1285.40799381575	1200.24666140011	1244.2503873519	1294.27657483103	1088.09298663931	1096.96669121969	1267.13252205629	1113.24173927314	1323.33844568615	1410.13944843752	1274.39648328689	1446.36621180784	1471.35507550053	1346.67896457863	1270.49172976213	1350.53867335072	1198.7019445734	1361.6631290513	-0.185844690046561	9.58995626897829e-05	0.0119826019239658	Lrrn2	1	132808011	132867743	+	3595	protein_coding	leucine rich repeat protein 2, neuronal [Source:MGI Symbol;Acc:MGI:106037]	-	1064	1094	1135	1289	1119	1123	1171	1161	1308	1307	1378	1661	2148	1390	1246	1254	26.7755459838167	24.9040063119919	25.9363149686289
ENSMUSG00000030103	2309.86850016515	2145.96203811574	2245.13197647285	2322.46836119796	2486.3751267531	2647.17696634493	2291.87590240411	2314.69901688662	2799.44761407766	2745.83389156349	2263.02481466113	2655.0093797725	2750.91340000471	2760.20746049247	2554.23899121519	2840.00835855331	2345.44473604256	2671.08548879256	-0.187065945184349	9.69596357456604e-05	0.0119939069417382	Bhlhe40	6	108637590	108643886	+	4705	protein_coding	basic helix-loop-helix family, member e40 [Source:MGI Symbol;Acc:MGI:1097714]	bHLH	1912	1956	2048	2313	2557	2710	2118	2414	2767	2545	2447	3049	4016	2849	2505	2637	36.7640935287612	34.0220135459751	35.7586923903109
ENSMUSG00000034640	240.409953730578	205.160992396545	196.229796771797	218.892392019522	247.956846821291	281.323603803447	268.359406891511	265.605479568183	269.119286355135	283.754150680235	320.911160885742	280.391282481713	299.33992923358	297.43197275226	302.837916323718	299.401715463717	240.492309000359	294.148426772012	-0.288925507173928	0.000104860761306083	0.0126948590422206	Tiparp	3	65435831	65462939	+	4358	protein_coding	TCDD-inducible poly(ADP-ribose) polymerase [Source:MGI Symbol;Acc:MGI:2159210]	-	199	187	179	218	255	288	248	277	266	263	347	322	437	307	297	278	4.13105952292223	3.51160105715167	3.37424886004119
ENSMUSG00000042109	1194.80122733438	1180.49854448493	1120.37347654065	1169.76897570066	1109.48534205134	1248.37349187779	1108.06464781011	1089.2701255937	1198.89606891291	1414.45510091935	1347.45694930987	1326.19851931568	1287.09319686475	1302.11261035517	1189.93888333259	1251.45609125481	1152.5794789242	1289.70092753314	-0.162571189880279	0.000113926665809587	0.0134216462482342	Csdc2	15	81820960	81835142	+	4623	protein_coding	cold shock domain containing C2, RNA binding [Source:MGI Symbol;Acc:MGI:2146027]	CSD	989	1076	1022	1165	1141	1278	1024	1136	1185	1311	1457	1523	1879	1344	1167	1162	19.3538780529136	19.0475520213442	18.1609393109324
ENSMUSG00000073700	286.317382081141	250.14281425889	240.080030687282	260.060227215854	232.398770157994	233.45951843411	225.075631586428	226.292033133903	295.424179006389	250.307843946063	291.317048066308	294.323768567761	315.094662351137	287.743634877593	301.818260039799	284.323931231731	244.22830094445	290.044166010848	-0.254231105399161	0.000120878274668906	0.0138450394227256	Klhl21	4	152093260	152102137	+	3986	protein_coding	kelch-like 21 [Source:MGI Symbol;Acc:MGI:1919288]	-	237	228	219	259	239	239	208	236	292	232	315	338	460	297	296	264	5.37906328432446	4.68110457297234	4.5135486220221
ENSMUSG00000034738	67.6530523060924	32.9135281919592	40.5614663718239	51.2087706100717	67.0942056104669	60.562720263242	54.104719131353	59.4496019250084	59.6918717855375	83.0763102752019	103.57939486802	87.9488184181772	91.7884451196791	96.8833787466644	76.4742212938681	56.003198575947	54.1935080512522	81.9307048853869	-0.599707750270194	0.000122241012742397	0.0138516484453105	Nostrin	2	68966144	69019674	+	1888	protein_coding	nitric oxide synthase trafficker [Source:MGI Symbol;Acc:MGI:3606242]	-	56	30	37	51	69	62	50	62	59	77	112	101	134	100	75	52	2.68337666736789	1.30037932286099	1.60994499717771
ENSMUSG00000013275	935.061830087777	988.502963365173	847.405770416754	920.753777439917	877.086571893349	871.321717335675	880.824827458427	854.348311535201	1097.72340486963	974.258547772822	1005.27501983516	1017.94226466187	960.353731774553	1045.37165667651	1011.49903364689	929.43769944312	896.913221191534	1005.23266983507	-0.165035991990355	0.000123175531849972	0.0138516484453105	Slc41a1	1	131755231	131776603	+	4912	protein_coding	solute carrier family 41, member 1 [Source:MGI Symbol;Acc:MGI:2444823]	-	774	901	773	917	902	892	814	891	1085	903	1087	1169	1402	1079	992	863	14.2553605039579	15.0112626327833	12.9280326589108
ENSMUSG00000038517	902.443394154482	841.489204107756	824.384397611124	860.508164957479	722.478185051839	744.335368396619	741.234652099536	754.626398628735	943.940955523838	936.496588556821	1054.29026919235	913.448619016513	914.459509214713	926.205100818112	812.666058282838	892.820223451155	798.937470625946	924.290915507043	-0.211915583076064	0.000127049705027175	0.0140392216624885	Tbkbp1	11	97026997	97042321	-	3975	protein_coding	TBK1 binding protein 1 [Source:MGI Symbol;Acc:MGI:1920424]	-	747	767	752	857	743	762	685	787	933	868	1140	1049	1335	956	797	829	17.0011802136072	15.7909777435447	15.5414670631513
ENSMUSG00000024042	212.62387867629	186.509993087769	149.09079531265	233.953795140131	191.55881891684	164.105435552011	162.314157394059	158.212650284297	271.142739636001	269.728280114292	209.008421787256	223.790557757144	219.196286852965	238.333111716794	191.695381376629	289.708854171726	182.296190545506	239.075454176601	-0.389277019013646	0.000134098517615454	0.0146796341849838	Sik1	17	32063224	32074778	-	5133	protein_coding	salt inducible kinase 1 [Source:MGI Symbol;Acc:MGI:104754]	-	176	170	136	233	197	168	150	165	268	250	226	257	320	246	188	269	3.10196580267159	2.71036916335777	2.17660162401907
ENSMUSG00000028967	389.005050760031	437.749924953057	384.785802608384	435.776596956296	453.128982818515	505.991759618699	476.121528355906	535.046417325075	609.059437540569	480.116338603439	478.129885238987	540.754616214733	615.804568377548	566.767765667987	510.847798243039	593.418507987438	452.200757924496	549.362364734218	-0.279913144358709	0.000152058191391704	0.0163561724131772	Errfi1	4	150938376	150953349	+	3582	protein_coding	ERBB receptor feedback inhibitor 1 [Source:MGI Symbol;Acc:MGI:1921405]	-	322	399	351	434	466	518	440	558	602	445	517	621	899	585	501	551	8.13253408736623	9.11586961160484	8.04994363929032
ENSMUSG00000053137	926.605198549515	953.395199960417	1040.34679964489	1073.37599572876	1067.67301101873	1010.02988309987	1019.33290843469	851.471717893668	1069.39505893751	1029.28311691614	1118.10257495926	1164.23336856538	1214.48442684471	1229.45007629517	1116.52363089047	1126.52587904693	992.778839291318	1133.49976655695	-0.192207001837616	0.000155348802241914	0.0164625335302247	Mapk11	15	89026689	89033831	-	2887	protein_coding	mitogen-activated protein kinase 11 [Source:MGI Symbol;Acc:MGI:1338024]	-	767	869	949	1069	1098	1034	942	888	1057	954	1209	1337	1773	1269	1095	1046	24.0350030834577	24.6333673293728	27.0041637796953
ENSMUSG00000037622	997.882521514862	1043.35884368511	1019.51793853503	1092.45377301486	1034.61209810923	980.725341037015	1016.08662528681	1048.99781461224	1079.51232534184	1201.90921618928	1244.80237046746	1127.6605925895	1128.17588889635	1122.87835967384	1066.56047297848	1143.75763245492	1029.2043694744	1139.40710732396	-0.146337752786576	0.000159713431356714	0.0164625335302247	Wdtc1	4	133019770	133080792	-	4800	protein_coding	WD and tetratricopeptide repeats 1 [Source:MGI Symbol;Acc:MGI:2685541]	-	826	951	930	1088	1064	1004	939	1094	1067	1114	1346	1295	1647	1159	1046	1062	15.5680569651794	16.2139963169794	15.916699458584
ENSMUSG00000006215	509.814072735196	446.526865804246	544.839156399905	465.899403197515	455.073742401427	447.382675492981	497.763416008448	467.925899022647	599.953897776673	595.560042492356	572.461119850935	556.428663061537	494.561622212002	550.297591281054	521.044361082221	542.800232351486	479.403153882796	554.138441263533	-0.20845946154779	0.000159728345538688	0.0164625335302247	Zbtb17	4	141171965	141195241	+	3877	protein_coding	zinc finger and BTB domain containing 17 [Source:MGI Symbol;Acc:MGI:107410]	ZBTB	422	407	497	464	468	458	460	488	593	552	619	639	722	568	511	504	9.84718851308092	8.59111235281187	10.5310552800769
ENSMUSG00000020108	553.305320646255	413.613337612287	396.844616935142	509.075425476595	482.300376562197	499.154033137366	649.256629576236	512.992532739992	617.153250664031	590.16547689007	590.957440363081	621.737191589886	826.780994473527	759.565689373849	494.533297700347	681.731244203355	502.067784085759	647.828073157268	-0.369273887879478	0.000161158438489597	0.0164625335302247	Ddit4	10	59785491	59787656	-	1755	protein_coding	DNA-damage-inducible transcript 4 [Source:MGI Symbol;Acc:MGI:1921997]	-	458	377	362	507	496	511	600	535	610	547	639	714	1207	784	485	633	23.6093461312544	17.5798441198234	16.9450460921089
ENSMUSG00000056596	1243.12483612445	1267.17083539043	1267.27176015753	1251.10055255195	1242.70137348082	1116.50305259493	1116.72140287113	1182.27998666992	1314.23290592226	1356.19379241466	1398.32183071828	1343.61412692324	1515.19433287112	1322.45811989197	1226.64650955364	1382.84821099069	1210.85922498014	1357.43872866073	-0.166675861258138	0.000162362901429864	0.0164625335302247	Trnp1	4	133218411	133225861	-	1654	protein_coding	TMF1-regulated nuclear protein 1 [Source:MGI Symbol;Acc:MGI:1916789]	-	1029	1155	1156	1246	1278	1143	1032	1233	1299	1257	1512	1543	2212	1365	1203	1284	56.2827710667031	57.1475043652476	57.4160925978018
ENSMUSG00000040447	808.212357013853	864.528673842127	863.849608135061	1018.15085095319	860.556115438597	917.232166567488	838.623146535972	933.934068950938	976.316208017689	906.28702118402	1088.50846213982	1121.56512992685	1122.01099332861	1089.93801089997	996.204189388121	919.744838151129	888.135873429653	1027.57185662953	-0.211355172309318	0.000189993925319143	0.0189534262596597	Spns2	11	72342464	72380730	-	4083	protein_coding	spinster homolog 2 [Source:MGI Symbol;Acc:MGI:2384936]	-	669	788	788	1014	885	939	775	974	965	840	1177	1288	1638	1125	977	854	14.8232126850254	15.7941998147644	15.8547041449461
ENSMUSG00000013419	1179.09605447761	1200.24666140011	1300.15943559414	1441.878325413	1237.83947452354	1277.67803394065	1168.66193323722	1188.03317395299	1440.69873597636	1288.22226582586	1423.29186340967	1499.4838150109	1491.90472739299	1569.51073569596	1269.47207347821	1407.61885651467	1249.19913656741	1423.77538416308	-0.189231806156479	0.000214221714146574	0.0207926906863528	Zfp651	9	121588396	121600808	+	7063	protein_coding	zinc finger protein 651 [Source:MGI Symbol;Acc:MGI:2670992]	ZBTB	976	1094	1186	1436	1273	1308	1080	1239	1424	1194	1539	1722	2178	1620	1245	1307	12.5013298285806	12.6759029720531	13.7945261734751
ENSMUSG00000017999	469.947095483392	486.023099634597	502.085178332307	480.960806318124	516.333669263158	545.064482369178	496.681321625821	468.884763569824	563.531738721091	618.217218021957	649.220849976342	576.456611810231	567.855380628462	580.33143869252	493.513641416429	526.645463531501	495.74755207455	571.971542849817	-0.206250406018411	0.000215091108329223	0.0207926906863528	Ddx27	2	166857113	166876867	+	4817	protein_coding	DEAD box helicase 27 [Source:MGI Symbol;Acc:MGI:2385884]	-	389	443	458	479	531	558	459	489	557	573	702	662	829	599	484	489	7.30581308968362	7.52623665885935	7.81088307087823
ENSMUSG00000039911	251.282765708343	228.200462130917	270.775194428122	295.203501163943	259.625404318763	290.114966422304	304.068521518204	253.140240454874	350.057417589762	298.858934366635	306.114104476025	383.143367366316	366.468792082301	377.845177111991	255.933727263478	322.018391811695	269.051382018184	332.554989008525	-0.307778227869113	0.000217304066219166	0.0207926906863528	Spsb1	4	149980740	150039500	-	4396	protein_coding	splA/ryanodine receptor domain and SOCS box containing 1 [Source:MGI Symbol;Acc:MGI:1921896]	-	208	208	247	294	267	297	281	264	346	277	331	440	535	390	251	299	4.28056654906263	3.87218806191084	4.61583817108837
ENSMUSG00000039960	753.848297125029	744.942854744675	658.849764580167	817.332142678399	847.915178149668	876.205807679485	720.674858829622	781.474605949707	907.518796468256	880.393106293048	826.785526892949	938.701250047475	1121.3260049322	1001.77413624051	788.1943074688	918.66785356313	775.155438717094	922.920122738296	-0.252447521517439	0.000218200636833204	0.0207926906863528	Rhou	8	124380668	124390623	+	3806	protein_coding	ras homolog family member U [Source:MGI Symbol;Acc:MGI:1916831]	-	624	679	601	814	872	897	666	815	897	816	894	1078	1637	1034	773	853	14.8323992772039	14.5999638614494	12.9723002723835
ENSMUSG00000025402	311.687276695926	291.833283302038	336.55054530135	377.539171556607	297.548216185549	267.648150840779	265.11312374363	259.852292285117	378.385763521882	378.698505280466	362.527882038072	330.025764163259	363.728838496639	340.060659400792	351.781417951793	415.716050967606	300.971507488874	365.115610227563	-0.278177744820464	0.000218516555313328	0.0207926906863528	Nab2	10	127496787	127504437	-	2941	protein_coding	Ngfi-A binding protein 2 [Source:MGI Symbol;Acc:MGI:107563]	-	258	266	307	376	306	274	245	271	374	351	392	379	531	351	345	386	7.93634033723691	7.40180096311199	8.57540530876753
ENSMUSG00000017132	1139.22907722581	1184.88701491053	1227.80654963359	1257.12511380019	1220.33663827733	1276.70121587189	1174.07240515036	1080.6403446691	1340.53779857351	1261.24943781443	1414.0437031536	1443.75387066671	1365.86686245254	1300.17494278024	1267.43276091037	1257.91799878281	1195.09979494235	1331.37217189178	-0.156776263778683	0.00022557142600816	0.0209798386445184	Cyth1	11	118022845	118139418	-	3905	protein_coding	cytohesin 1 [Source:MGI Symbol;Acc:MGI:1334257]	-	943	1080	1120	1252	1255	1307	1085	1127	1325	1169	1529	1658	1994	1342	1243	1168	21.846720708593	22.6335932948055	23.5617904504419
ENSMUSG00000062661	5083.64364471494	4644.09882788544	4795.02307865832	4971.26712334245	4626.58304774784	4683.84263971363	4616.21463628704	4155.71894746752	4852.24096751589	5287.75320336058	5774.55126389214	5124.54253852448	5301.81018825609	5158.07108447241	5040.16101140786	5086.59820911918	4697.04899322715	5203.21605831858	-0.148074361792484	0.000234966303211717	0.0213309629729255	Ncs1	2	31135835	31186001	+	4653	protein_coding	neuronal calcium sensor 1 [Source:MGI Symbol;Acc:MGI:109166]	-	4208	4233	4374	4951	4758	4795	4266	4334	4796	4901	6244	5885	7740	5324	4943	4723	81.8160071180819	74.450223596891	77.2248424470886
ENSMUSG00000021025	302.022554937912	252.337049471687	222.539937121088	271.105256170968	283.934899105164	301.836783247448	318.135748492356	258.89342773794	340.951877825867	306.411326209835	329.234505116208	369.210881280269	375.373641235702	354.593166212792	271.228571522252	344.635068159674	276.35070703557	336.454879695325	-0.286952000953309	0.000240368377231099	0.0215460639590485	Nfkbia	12	55536195	55539432	-	1610	protein_coding	nuclear factor of kappa light polypeptide gene enhancer in B cells inhibitor, alpha [Source:MGI Symbol;Acc:MGI:104741]	-	250	230	203	270	292	309	294	270	337	284	356	424	548	366	266	320	14.0478459072498	11.6910293407693	10.3581326069887
ENSMUSG00000052563	117.18475131591	119.585819097452	115.106864028149	152.622218288841	115.713195183269	129.916803145342	140.672269741518	89.1744028875126	141.641729660597	171.54718615269	207.158789736041	135.841739338967	180.836936653696	171.483580381596	153.968098871654	134.623073499873	122.497040460999	162.137641786889	-0.407465702008032	0.000243983921008445	0.0217128136897443	D930048N14Rik	11	51541781	51548508	+	3429	protein_coding	RIKEN cDNA D930048N14 gene [Source:MGI Symbol;Acc:MGI:2144709]	-	97	109	105	152	119	133	130	93	140	159	224	156	264	177	151	125	2.5591742144476	2.6014159775465	2.515550954423
ENSMUSG00000041025	308.063006036671	309.387165004416	312.432916647833	385.571919887599	319.912951389038	373.144502267072	333.285069849135	274.235260492781	395.58511640924	345.252198546293	378.249754473396	435.390190188996	465.107121166135	490.229896458122	359.938668223139	355.404914039663	327.004098946818	403.144732438123	-0.304320444165544	0.00026712321313294	0.0230032990881943	Iffo2	4	139257859	139347693	+	6216	protein_coding	intermediate filament family orphan 2 [Source:MGI Symbol;Acc:MGI:2140675]	-	255	282	285	384	329	382	308	286	391	320	409	500	679	506	353	330	3.711289020091	3.71269175010916	3.76656233295672
ENSMUSG00000107585	311.687276695926	330.23239952599	293.796567233752	286.166659291577	262.542543693131	294.022238697352	287.837105778798	189.855180341156	333.869791342837	376.540679039551	344.031561525925	296.936109708895	395.238304731752	352.655498637858	330.36863598951	375.867621211644	282.01749640721	350.688525273497	-0.317312967200708	0.00026807954359018	0.0230032990881943	3300002P13Rik	7	3470181	3471961	-	1092	lncRNA	RIKEN cDNA 3300002P13 gene [Source:MGI Symbol;Acc:MGI:1917480]	-	258	301	268	285	270	301	266	198	330	349	372	341	577	364	324	349	21.3743378496463	22.5576912280227	20.161528795465
ENSMUSG00000041609	739.351214488009	733.971678680689	732.298906388605	740.016939992605	748.732439421152	693.540828820997	671.980611611404	643.398111156139	793.193686099345	794.080056656475	936.838633940221	792.410146143973	772.666911156701	763.441024523715	769.840494358272	838.970994051206	712.91134131995	807.680243366239	-0.18032298216099	0.000273278938683413	0.0230032990881943	Bicdl1	5	115786234	115869680	-	6157	protein_coding	BICD family like cargo adaptor 1 [Source:MGI Symbol;Acc:MGI:1922915]	-	612	669	668	737	770	710	621	671	784	736	1013	910	1128	788	755	779	8.99244666514953	8.89216995335755	8.91289137532132
ENSMUSG00000031627	425.247757352581	373.019986175537	435.213571611192	412.682445504695	429.79186782357	414.170861155074	418.770526076672	413.270619833526	413.796195937031	444.512205628353	503.099917930385	457.159699698446	484.971784662185	536.733918256521	510.847798243039	476.027187895549	415.270954441606	478.393588531439	-0.204904933916196	0.000273361759576763	0.0230032990881943	Irf2	8	47192767	47300493	+	7396	protein_coding	interferon regulatory factor 2 [Source:MGI Symbol;Acc:MGI:96591]	IRF	352	340	397	411	442	424	387	431	409	412	544	525	708	554	501	442	4.30567616687757	3.76212139413613	4.40965800872858
ENSMUSG00000000282	782.842462399069	735.068796287088	748.742744106912	742.025127075353	744.842920255328	642.746289245375	665.488045315642	635.727194778719	843.780018120987	865.288322606648	819.38699868809	740.163323321293	764.447050399715	800.256708447448	813.685714566756	827.124163583217	712.185447432935	809.266537466769	-0.184081942774097	0.000279102930240659	0.0233277246424118	Mnt	11	74721746	74736551	+	4627	protein_coding	max binding protein [Source:MGI Symbol;Acc:MGI:109150]	bHLH	648	670	683	739	766	658	615	663	834	802	886	850	1116	826	798	768	12.6698393586476	11.8502112833819	12.126417290058
ENSMUSG00000060257	228.329051533062	200.772521970951	203.903587707007	255.039759508985	194.475958291208	184.618614996012	193.694894490244	177.389941227848	223.591587535657	251.38675706652	241.376982683512	271.683478677933	284.270184512439	254.803286103727	221.265413610258	250.937409003762	204.778041215664	249.914387399226	-0.292743396036201	0.000284132674669807	0.0235887327897015	Scrt2	2	151923449	151937722	+	3395	protein_coding	scratch family zinc finger 2 [Source:MGI Symbol;Acc:MGI:2139287]	zf-C2H2	189	183	186	254	200	189	179	185	221	233	261	312	415	263	217	233	5.03636999247959	4.41125436981603	4.50074564955541
ENSMUSG00000030811	1131.9805359073	1024.70784437633	1058.98314905897	1171.77716278341	941.263638129448	1009.05306503111	1039.8927017046	933.934068950938	1117.95793767829	1278.51204774174	1198.56156918709	1183.39053693369	1209.00451967338	1164.53821253491	1069.61944183023	1174.99018550689	1038.94902074276	1174.57180638578	-0.178239467839062	0.000300675603596023	0.0245671113020667	Fbxl19	7	127343715	127368655	+	4542	protein_coding	F-box and leucine-rich repeat protein 19 [Source:MGI Symbol;Acc:MGI:3039600]	-	937	934	966	1167	968	1033	961	974	1105	1185	1296	1359	1765	1202	1049	1091	18.6632839280492	16.8286987736569	17.471946906427
ENSMUSG00000047415	221.080510214552	238.074520588505	197.326052619684	224.916953267766	201.282616831401	222.714519677729	185.038139429227	160.130379378652	245.84957362518	237.360886500577	255.249223067622	233.369141941302	308.929766783397	237.364277929328	239.619226720787	275.708054527739	206.320461500939	254.181268886991	-0.305771895793747	0.000304652932200584	0.0246310900086355	Gpr68	12	100842941	100874457	-	7159	protein_coding	G protein-coupled receptor 68 [Source:MGI Symbol;Acc:MGI:2441763]	-	183	217	180	224	207	228	171	167	243	220	276	268	451	245	235	256	2.31256702872078	2.48060812524494	2.06552971629313
ENSMUSG00000058709	1012.37960415188	941.326906290032	966.897657836451	1073.37599572876	930.567460423432	890.858078710914	912.205564554612	892.702893422303	1127.06347744218	1084.30768605945	1049.66618906431	1012.7175823796	1085.70660831859	1123.84719346131	1011.49903364689	1014.51948189504	952.539270139798	1063.66590653342	-0.160083694865746	0.000322876867389557	0.0257676570942505	Egln2	7	26858083	26866227	-	2800	protein_coding	egl-9 family hypoxia-inducible factor 2 [Source:MGI Symbol;Acc:MGI:1932287]	-	838	858	882	1069	957	912	843	931	1114	1005	1135	1163	1585	1160	992	942	27.0758182016333	25.0772579359501	25.8774726681494
ENSMUSG00000025384	171.548811204734	161.2762881406	184.170982445038	175.716369740442	194.475958291208	191.456341477346	168.806723689821	190.814044888333	193.239788322672	211.466971609605	263.572567298088	222.048996996388	197.961646564084	207.330430517862	224.324382462013	225.089778891787	179.78318998469	218.129320332812	-0.275398701378949	0.000346053496545427	0.0272654888679422	Faap100	11	120259881	120269590	-	5212	protein_coding	Fanconi anemia core complex associated protein 100 [Source:MGI Symbol;Acc:MGI:1919135]	-	142	147	168	175	200	196	156	199	191	196	285	255	289	214	220	209	2.46478782142399	2.30814834835986	2.64798901695057
ENSMUSG00000043445	933.853739868025	923.773024587653	987.726518946306	999.073073667085	908.202725219943	786.338545353384	829.966391474955	829.417833308585	1139.20419712738	1022.80963819339	1010.82391598881	989.206512109399	1059.6770492548	1059.90416348851	952.358969179637	967.132160023084	899.793981553242	1025.13957567063	-0.189240469215726	0.000354806353508064	0.0274768049683236	Pgp	17	24689366	24692084	+	2719	protein_coding	phosphoglycolate phosphatase [Source:MGI Symbol;Acc:MGI:1914328]	-	773	842	901	995	934	805	767	865	1126	948	1093	1136	1547	1094	934	898	25.7196993997052	25.3427462061398	27.2224299012856
ENSMUSG00000047824	583.507576140047	574.889625752886	604.03697218581	638.603492313835	486.189895728021	572.415388294513	551.868135139801	582.989644683953	731.478361032942	706.688093899445	639.972689720269	609.546266264594	637.039208666429	630.710795640785	632.186896029309	674.192352087362	574.312591279858	657.726832917642	-0.194593387770694	0.000357245068100812	0.0274768049683236	Pygo2	3	89337521	89342435	+	3631	protein_coding	pygopus 2 [Source:MGI Symbol;Acc:MGI:1916161]	-	483	524	551	636	500	586	510	608	723	655	692	700	930	651	620	626	12.0341794688567	11.8101612839277	12.4662736140294
ENSMUSG00000059248	1337.35587326508	1249.61695368805	1251.92417828711	1316.36663274125	1219.36425848588	1244.46621960275	1268.21461643891	1230.2232140288	1316.25635920312	1400.4292303534	1349.30658136109	1350.58036996627	1370.66178122745	1448.40651226263	1328.61213794547	1411.92679486666	1264.69149331723	1372.02247089826	-0.118040813294605	0.000357620501204535	0.0274768049683236	Septin9	11	117090487	117253151	+	7565	protein_coding	septin 9 [Source:MGI Symbol;Acc:MGI:1858222]	-	1107	1139	1142	1311	1254	1274	1172	1283	1301	1298	1459	1551	2001	1495	1303	1311	13.2383631593466	12.3215567658894	12.401336055572
ENSMUSG00000063160	1835.08904380276	1744.41699417384	1575.31965341381	1675.83212055313	1622.90187194013	1572.67709070677	1570.11894919186	1389.39472886028	1818.07277285781	1878.38774271593	1802.46643390868	1738.07763923447	1850.15365871831	1793.31134060076	1759.92674604288	1842.72063006626	1623.21880658032	1810.38962051814	-0.158398519101515	0.000364605112873803	0.0275986164370076	Numbl	7	26957858	26981569	+	8673	protein_coding	numb-like [Source:MGI Symbol;Acc:MGI:894702]	-	1519	1590	1437	1669	1669	1610	1451	1449	1797	1741	1949	1996	2701	1851	1726	1711	15.8447003216009	15.0030158610356	13.6112724306343
ENSMUSG00000014470	381.756509441521	402.6421615483	325.587986822478	367.498236142867	331.58150888651	389.750409436025	321.382031640237	358.615340644405	474.499794363001	424.012856339667	415.242395497689	424.070045244082	443.187492480838	437.912871934923	362.997637074894	386.637467091634	359.851773070293	421.070070003341	-0.228480281015474	0.000364663902943544	0.0275986164370076	Rnf166	8	123192886	123202803	-	1985	protein_coding	ring finger protein 166 [Source:MGI Symbol;Acc:MGI:1915968]	-	316	367	297	366	341	399	297	374	469	393	449	487	647	452	356	359	14.4019790101208	15.1306067387588	12.2915667225467
ENSMUSG00000050592	107.520029557897	138.236818406228	140.320748529553	150.614031206093	152.663627258598	157.267709070677	161.232063011432	147.665140265343	191.216335041806	155.363489345832	146.120932045957	205.504169769206	196.591669771253	199.579760218129	172.321911982183	185.241349135825	144.440020913228	181.492452163774	-0.328474727308012	0.000365899199326536	0.0275986164370076	Fam78a	2	31940067	31974869	-	5973	protein_coding	family with sequence similarity 78, member A [Source:MGI Symbol;Acc:MGI:2443569]	-	89	126	128	150	157	161	149	154	189	144	158	236	287	206	169	172	1.34800993808795	1.72634988758722	1.76047053089332
ENSMUSG00000030872	454.24192262662	534.296274316137	487.833852309774	497.026302980108	459.935641358708	451.289947768029	507.502265452091	458.337253550871	489.675693969494	556.719170155898	527.145134596176	540.754616214733	549.360693925243	551.26642506852	565.909237574624	572.955800815457	481.307932545292	544.223346540018	-0.177675653324095	0.000379806329702763	0.028473965444989	Gga2	7	121585945	121620445	-	9769	protein_coding	golgi associated, gamma adaptin ear containing, ARF binding protein 2 [Source:MGI Symbol;Acc:MGI:1921355]	-	376	487	445	495	473	462	469	478	484	516	570	621	802	569	555	532	3.48203664588505	4.07971327901345	3.74215012416227
ENSMUSG00000025450	44.699338130811	26.3308225535673	30.6951637408397	42.1719287377061	33.0609129095054	35.1654504754308	45.4479640703365	30.6836655096817	56.656691864239	49.6300035410297	61.9626737156908	68.7916500498614	46.579210956255	55.2235258855987	39.7665950728114	46.3103372839562	36.0319057659848	53.1150860461803	-0.565561429366171	0.000390994403855294	1	Gm9752	13	119610340	119613297	-	2659	lncRNA	predicted gene 9752 [Source:MGI Symbol;Acc:MGI:3641896]	-	37	24	28	42	34	36	42	32	56	46	67	79	68	57	39	43	1.25886450649849	0.738658491631905	0.86506949707574
ENSMUSG00000034168	974.928807339581	1092.72913597304	1058.98314905897	1166.75669507654	981.131209579146	999.284884343493	1004.18358707791	864.895821554154	1210.02506195767	1154.43703888917	1107.00478265197	1111.9865457427	1142.56064522108	1134.50436512344	1111.42534947088	1244.99418372682	1017.86166125035	1152.11724659797	-0.178545001767962	0.000396070618417959	0.0294305484063617	Irf2bpl	12	86927475	86931572	-	4098	protein_coding	interferon regulatory factor 2 binding protein-like [Source:MGI Symbol;Acc:MGI:2442463]	-	807	996	966	1162	1009	1023	928	902	1196	1070	1197	1277	1668	1171	1090	1156	17.8154658388604	19.8901553352473	19.3649543311351
ENSMUSG00000050423	89.3986762616221	153.596464895809	90.989235374632	114.466663716631	121.547473932005	134.800893489152	137.425986593637	92.0509965290452	176.040435435314	132.706313816232	179.414308967821	142.807982381991	168.507145518217	164.701743869329	140.712567180717	134.623073499873	116.784548849067	154.939196333687	-0.409320958964261	0.000402870474011451	0.0294882116184713	Ppp1r3g	13	36142822	36154371	+	2694	protein_coding	protein phosphatase 1, regulatory subunit 3G [Source:MGI Symbol;Acc:MGI:1923737]	-	74	140	83	114	125	138	127	96	174	123	194	164	246	170	138	125	2.48501909634706	4.25286145284108	2.53099802200823
ENSMUSG00000006362	511.022162954948	420.196043250678	456.042432721047	437.784784039044	453.128982818515	427.846314117742	363.583712562692	382.586954323844	430.995548824389	542.693299589955	531.769214724212	511.148083281881	512.371320518806	514.450741144788	462.923952898881	549.26213987948	431.523923348564	506.951787607799	-0.233911609652104	0.00042657755246767	0.0303557610109974	Cbfa2t3	8	123351880	123425848	-	8373	protein_coding	CBFA2/RUNX1 translocation partner 3 [Source:MGI Symbol;Acc:MGI:1338013]	-	423	383	416	436	466	438	336	399	426	503	575	587	748	531	454	510	4.57040702171951	3.74341928372177	4.08153518014258
ENSMUSG00000010086	6244.61834589628	5978.19383726618	6034.88844261867	6496.48521268949	6090.98701368064	6468.48925134175	5729.68975601028	5772.36457400888	6503.37884470229	6243.67022808563	6974.96246513045	7019.36064622699	6540.26920897534	7032.76446322037	6551.2916241747	6343.43922331399	6101.96455418902	6651.14208797872	-0.124486483713362	0.000427706495582832	0.0303557610109974	Rnf112	11	61339268	61344957	-	3923	protein_coding	ring finger protein 112 [Source:MGI Symbol;Acc:MGI:106611]	-	5169	5449	5505	6470	6264	6622	5295	6020	6428	5787	7542	8061	9548	7259	6425	5890	119.20207794674	113.670897819261	115.27903170813
ENSMUSG00000078591	616.126012073341	693.378327243939	761.897814281557	644.628053562079	750.677199004064	749.219458740429	723.921141977503	711.477494005745	873.12009069354	830.763102752019	665.867538437274	865.555698095724	854.180530330148	835.134724796247	758.624275235171	836.817024875208	706.415687611082	815.007873151916	-0.20573606138778	0.000440247593722092	0.0305947344625971	Hs3st4	7	123582092	123998212	+	3189	protein_coding	heparan sulfate (glucosamine) 3-O-sulfotransferase 4 [Source:MGI Symbol;Acc:MGI:1333792]	-	510	632	695	642	772	767	669	742	863	770	720	994	1247	862	744	777	14.4680919089907	16.2185994993927	17.903650449575
ENSMUSG00000002763	688.61142525844	659.367681445582	681.871137385796	786.205242895807	670.942056104669	592.928567738514	530.226247487259	673.122912118643	859.967644367913	768.186141765503	823.08626279052	751.483468266207	697.318187550995	808.007378747181	752.506337531662	722.656658547316	660.409408804339	772.901509945912	-0.22609725662247	0.000454923337306206	0.030848127348434	Pex6	17	47022389	47036467	+	3796	protein_coding	peroxisomal biogenesis factor 6 [Source:MGI Symbol;Acc:MGI:2385054]	-	570	601	622	783	690	607	490	702	850	712	890	863	1018	834	738	671	13.5845186397083	12.9568388926808	13.4609430140239
ENSMUSG00000032280	805.79617657435	737.263031499885	776.14914030409	831.389452257635	730.257223383487	711.123554058712	776.943766726229	725.860462213409	796.228866020644	872.840714449848	989.553147399838	772.382197395279	950.07890582832	871.950408719979	855.491622207404	823.89320981922	761.847850877225	866.552383980067	-0.187768283933726	0.000461794443245718	0.030848127348434	Tle3	9	61279648	61325779	+	11653	protein_coding	transducin-like enhancer of split 3 [Source:MGI Symbol;Acc:MGI:104634]	-	667	672	708	828	751	728	718	757	787	809	1070	887	1387	900	839	765	5.17825805695302	4.7193514132823	4.99122118537492
ENSMUSG00000004897	1754.14699907939	1760.87375826981	1763.8756592504	1851.54849029357	1744.44934587214	1806.13660914088	1870.94118756219	1656.91793752281	2063.92234648299	1977.64774979799	1832.06054672811	1970.5760007954	1918.65249835986	1948.32474659542	1800.71299739961	1936.41828922217	1776.1112483739	1931.03939692269	-0.120619275080054	0.00048173013444133	0.0313631671738908	Hdgf	3	87813628	87823439	+	2873	protein_coding	heparin binding growth factor [Source:MGI Symbol;Acc:MGI:1194494]	-	1452	1605	1609	1844	1794	1849	1729	1728	2040	1833	1981	2263	2801	2011	1766	1798	45.722144565675	45.718313485396	46.0078271405394
ENSMUSG00000025475	1000.29870195437	1160.75042756976	1169.70498969557	1177.80172403165	992.799767076618	1073.5230575694	1209.78151977705	1077.76375102757	1221.15405500244	1346.48357433054	1080.18511790936	1257.40686926582	1406.28117784105	1303.08144414264	1186.87991448083	1322.53707406275	1107.80299233775	1265.50115337943	-0.192542331157922	0.000485723779439481	0.0314576081239078	Adgra1	7	139414090	139458004	+	5386	protein_coding	adhesion G protein-coupled receptor A1 [Source:MGI Symbol;Acc:MGI:1277167]	-	828	1058	1067	1173	1021	1099	1118	1124	1207	1248	1168	1444	2053	1345	1164	1228	13.9078369268746	16.0757080018079	16.2745644716257
ENSMUSG00000050751	2309.86850016515	2276.51903327717	2166.20155542497	2275.27596475338	2084.78227288175	2044.4802179188	2207.4725405592	1947.45389531761	2210.62270934575	2388.71364869217	2311.11524799271	2320.62971370735	2473.49309945643	2446.30531335328	2392.11364207219	2423.21532299771	2164.00674753726	2370.7760872022	-0.132702623255515	0.000501726352044388	0.0321694607861935	Pgbd5	8	125095788	125166397	-	4197	protein_coding	piggyBac transposable element derived 5 [Source:MGI Symbol;Acc:MGI:2429955]	-	1912	2075	1976	2266	2144	2093	2040	2031	2185	2214	2499	2665	3611	2525	2346	2250	41.2139766625736	40.4603767392598	38.6775784610045
ENSMUSG00000034765	169.132630765231	114.100231065458	198.422308467571	183.749118071434	140.02268996967	182.664978858488	175.299289985584	125.61125568026	239.779213782583	238.439799621034	158.143540378853	261.234114113398	208.921460906732	234.457776566928	178.439849685692	193.857225839816	161.125312857962	214.159122611879	-0.411507442073117	0.000501916405152412	0.0321694607861935	Dusp5	19	53517540	53530862	+	2473	protein_coding	dual specificity phosphatase 5 [Source:MGI Symbol;Acc:MGI:2685183]	-	140	104	181	183	144	187	162	131	237	221	171	300	305	242	175	180	5.12152764657358	3.44159699154065	6.01264777429258
ENSMUSG00000022443	2070.66663665433	1941.89816332559	1941.46910660811	1999.15024087554	1985.59953415324	1839.34842347879	1865.53071564905	2097.03676467731	2258.1738614461	2141.64254410748	2181.64100440768	2082.90666986416	2037.84047933616	2176.96952043755	2079.07916290929	2121.65963835799	1967.58744817774	2134.9891101083	-0.117271326330209	0.000511026100957117	0.0323589919829026	Myh9	15	77644787	77726375	-	12928	protein_coding	myosin, heavy polypeptide 9, non-muscle [Source:MGI Symbol;Acc:MGI:107717]	-	1714	1770	1771	1991	2042	1883	1724	2187	2232	1985	2359	2392	2975	2247	2039	1970	11.9943046704493	11.2045059972255	11.253782633804
ENSMUSG00000110390	155.843638347963	213.937933247734	212.673634490104	211.863737229904	150.718867675686	248.11178946554	173.13510122033	154.377192095586	257.990293310374	219.019363452805	267.271831400517	278.649721720957	246.595822709586	239.301945504261	221.265413610258	208.935010071802	190.082736721606	242.37867522257	-0.352031206560688	0.000512721295767899	0.0323589919829026	Gm45869	6	126526832	126533132	-	1704	lncRNA	predicted gene 45869 [Source:MGI Symbol;Acc:MGI:5804984]	-	129	195	194	211	155	254	160	161	255	203	289	320	360	247	217	194	6.84881952224582	9.3651731514965	9.35283869442766
ENSMUSG00000004263	302.022554937912	212.840815641336	290.50779969009	253.031572426237	207.116895580137	223.691337746491	248.881708004224	205.197013095997	277.213099478598	270.807193234749	333.858585244245	311.739376175321	291.120068476594	328.434653951192	299.778947471963	262.784239471751	242.911212140303	296.967020438052	-0.29478447207086	0.000543972391907052	0.0336446924394512	Atn1	6	124719507	124733487	-	4600	protein_coding	atrophin 1 [Source:MGI Symbol;Acc:MGI:104725]	-	250	194	265	252	213	229	230	214	274	251	361	358	425	339	294	244	4.91674606753744	3.45139518364449	4.7325950704345
ENSMUSG00000115632	10.8728119777648	9.87405845758775	14.2513260225327	23.094151451601	11.6685574974725	20.5131794440013	18.39560450466	16.3006973020184	33.3869791342837	22.6571755296005	27.7444807682198	28.7357525524737	29.4545010458672	27.127346049066	23.4520945301195	19.3857225839816	15.6212983322048	26.4930065242015	-0.759975595805537	0.000578197930163398	1	Gm17922	14	93439536	93440337	-	802	processed_pseudogene	predicted gene, 17922 [Source:MGI Symbol;Acc:MGI:5010107]	-	9	9	13	23	12	21	17	17	33	21	30	33	43	28	23	18	1.01522836506758	0.918372629013047	1.33161993700646
ENSMUSG00000042726	1051.03849118393	932.549965438843	978.956472163209	945.856115974266	909.175105011399	989.516703655873	1030.15385226096	1053.79213734813	991.492107624182	1181.4098669006	1236.47902623699	1079.76767166871	1074.74679397594	1145.16153678557	1048.20665986795	1085.60046470297	986.379855379577	1105.35801597037	-0.164556617638001	0.00059209201048122	0.0359028341649642	Trafd1	5	121509788	121523695	-	4486	protein_coding	TRAF type zinc finger domain containing 1 [Source:MGI Symbol;Acc:MGI:1923551]	-	870	850	893	942	935	1013	952	1099	980	1095	1337	1240	1569	1182	1028	1008	17.5450894001648	15.5063808688313	16.3532280977556
ENSMUSG00000063457	2034.42393006178	1895.81922385685	1886.65631421376	2089.5186595992	1890.30631459054	1755.34206956526	1875.2695650927	1723.07959127807	2126.64939818983	2111.43297673468	2201.06214094543	1884.36874313797	2196.75778730456	2072.33547139115	2049.50913067566	2111.966777066	1893.80195853227	2094.26030318066	-0.14583102658345	0.000623133376288695	0.0370584608879382	Rps15	10	80128287	80129948	+	630	protein_coding	ribosomal protein S15 [Source:MGI Symbol;Acc:MGI:98117]	-	1684	1728	1721	2081	1944	1797	1733	1797	2102	1957	2380	2164	3207	2139	2010	1961	241.822741190934	224.46776334277	224.414867532805
ENSMUSG00000033857	192.086344940512	197.481169151755	171.015912270393	190.777772861051	176.000742253544	188.52588727106	163.396251776686	179.307670322203	218.532954333493	186.65196983909	215.482133966507	204.633389388828	254.130695070156	236.395444141861	202.91160049973	220.781840539791	182.3239688559	217.440003472432	-0.259571409222511	0.000644598995806705	0.0379699503720426	Engase	11	118367655	118380035	+	5184	protein_coding	endo-beta-N-acetylglucosaminidase [Source:MGI Symbol;Acc:MGI:2443788]	-	159	180	156	190	181	193	151	187	216	173	233	235	371	244	199	205	2.77477474830007	2.84156963143697	2.47212775342403
ENSMUSG00000004929	567.802403283275	583.666566604076	548.127923943566	605.468405448495	585.372634456537	519.667212581367	554.032323905055	496.691835437973	615.129797383166	671.083960924358	602.055232670369	611.28782702535	683.618419622684	607.458784741586	619.95102062229	602.03438469143	557.603663207543	626.577428460154	-0.170351873160316	0.000658356910936139	0.0385965639254978	Thop1	10	80905869	80918393	+	5059	protein_coding	thimet oligopeptidase 1 [Source:MGI Symbol;Acc:MGI:1354165]	-	470	532	500	603	602	532	512	518	608	622	651	702	998	627	608	559	8.40482703934845	8.6059286944109	8.11926338041254
ENSMUSG00000035299	12.0809021975165	29.6221753727632	28.5026520450654	39.1596481135842	33.0609129095054	27.3509059253351	42.2016809224553	25.889342773794	37.433885696015	50.7089166614869	41.6167211523297	69.6624304302394	36.3043850100223	51.3481907357321	60.1597207511762	36.6174759919653	29.7335275325024	47.9814658036209	-0.683456900955617	0.000661108272113415	1	Mid1	X	168468195	168788732	+	6720	protein_coding	midline 1 [Source:MGI Symbol;Acc:MGI:1100537]	-	10	27	26	39	34	28	39	27	37	47	45	80	53	53	59	34	0.134625189944478	0.328810200209135	0.317844996868804
ENSMUSG00000022194	912.108115912495	831.615145650168	768.47534936888	896.655532446942	774.986693790465	812.712633209957	877.578544310546	868.731279742864	1031.9611732415	976.416374013736	1094.05735829347	948.279834231633	907.609625250558	898.108920981579	877.924060453605	898.20514639115	842.85791180404	954.070311607153	-0.17912905866452	0.000679112402466095	0.0394395324812469	Pabpn1	14	55129957	55135626	+	3035	protein_coding	poly(A) binding protein, nuclear 1 [Source:MGI Symbol;Acc:MGI:1859158]	-	755	758	701	893	797	832	811	906	1020	905	1183	1089	1325	927	861	834	22.5052508633378	20.4390779842246	18.974512528828
ENSMUSG00000038390	2690.41691938692	2531.05031796166	2612.37768551504	2866.68706062264	2321.07056220557	2293.5688254531	2392.51067998843	1991.56166448778	2880.38574531229	2784.67476389995	2750.40286015619	2877.05837676888	2764.61316793302	3135.14613624206	2597.06455513976	2767.85039115738	2462.40546445264	2819.64949957619	-0.195887129063286	0.000690712059025658	0.0397400380006855	Gpr162	6	124835407	124840946	-	3838	protein_coding	G protein-coupled receptor 162 [Source:MGI Symbol;Acc:MGI:1315214]	-	2227	2307	2383	2855	2387	2348	2211	2077	2847	2581	2974	3304	4036	3236	2547	2570	52.4941428505128	49.1918793184166	51.0070699588907
ENSMUSG00000032640	147.387006809701	163.470523353397	144.705771921102	159.650873078459	163.359804964615	149.453164520581	160.149968628805	172.59561849196	178.06388871618	186.65196983909	203.459525633612	155.869688087661	218.511298456549	186.984920981062	202.91160049973	189.549287487821	157.596591471077	190.250272462713	-0.272736782885082	0.000702514353275008	0.0401712158921381	Chsy1	7	65759263	65823546	+	4176	protein_coding	chondroitin sulfate synthase 1 [Source:MGI Symbol;Acc:MGI:2681120]	-	122	149	132	159	168	153	148	180	176	173	220	179	319	193	199	176	2.64298648764561	2.91995775920075	2.59671774630217
ENSMUSG00000025137	1037.74949876667	1082.85507751546	1076.52324262516	1115.54792446646	999.606425616811	1129.20168748883	1032.31804102622	1018.31414910256	1117.95793767829	1109.12268782997	1245.72718649307	1199.93536416087	1127.49090049994	1173.25771662211	1122.64156859398	1200.83781561886	1061.51450582602	1162.12139718714	-0.130664238955857	0.000707673262343138	0.0401712158921381	Pcyt2	11	120500913	120508762	-	4346	protein_coding	phosphate cytidylyltransferase 2, ethanolamine [Source:MGI Symbol;Acc:MGI:1915921]	-	859	987	982	1111	1028	1156	954	1062	1105	1028	1347	1378	1646	1211	1101	1115	17.881298123578	18.5856699759261	18.5623548456327
ENSMUSG00000042608	518.270704273458	494.800040485786	514.143992659065	447.825719452784	545.505063006839	463.011764593173	468.546867677517	428.612452588367	584.777998170181	607.428086817385	562.288143569254	496.344816815455	545.25076354675	562.89243051812	497.592266552102	631.112968567402	485.089575592124	560.960934319581	-0.208958258435063	0.000707948671340833	0.0401712158921381	Stk40	4	125997750	126034822	+	4117	protein_coding	serine/threonine kinase 40 [Source:MGI Symbol;Acc:MGI:1921428]	-	429	451	469	446	561	474	433	447	578	563	608	570	796	581	488	586	9.42696787921145	8.9649209688629	9.35843612536643
ENSMUSG00000052040	2830.55538487811	2660.5101955167	2652.93915188686	2925.9285795637	2672.0996669212	2834.72603554723	2764.75114761214	2884.26455791008	2852.05739938017	2989.66825678681	2876.17783963878	3182.70229028156	3262.5997321271	3419.98326975725	2821.38893760177	3084.48386002908	2778.2218399795	3061.13269820032	-0.140313775480489	0.000713498598014028	0.0403012678421622	Klf13	7	63536099	63588663	-	7531	protein_coding	Kruppel-like factor 13 [Source:MGI Symbol;Acc:MGI:1354948]	zf-C2H2	2343	2425	2420	2914	2748	2902	2555	3008	2819	2771	3110	3655	4763	3530	2767	2864	28.1459066613757	26.3517757349035	26.3981822675467
ENSMUSG00000056692	4068.84786012356	3994.60520489744	3955.29109917677	4118.79170671596	3893.40868498999	3960.99726882978	4009.15968763326	3725.1887657848	4251.27534309879	4099.86985773724	4211.61218061576	4227.63874673515	4163.3594734135	4430.47691008496	4147.9617629794	4147.46764838407	3965.78628476894	4209.95774038111	-0.0866134392855068	0.000726669402045373	0.0408586386513694	Ilrun	17	27970209	28039622	-	5287	protein_coding	inflammation and lipid regulator with UBA-like and NBR1-like domains [Source:MGI Symbol;Acc:MGI:106281]	-	3368	3641	3608	4102	4004	4055	3705	3885	4202	3800	4554	4855	6078	4573	4068	3851	57.6312944771281	56.3588547017564	56.061991759772
ENSMUSG00000015476	1409.84128645017	1244.13136565606	1316.60327331245	1544.29586663314	1208.66808077986	1325.54211930999	1099.40789274909	1081.59920921628	1397.19449043775	1508.32054239912	1488.02898520219	1493.38835234826	1481.62990144676	1603.4199182573	1382.65392099313	1429.15854827465	1278.76113676338	1472.97433241989	-0.204498722177868	0.000754632234092153	0.0422389173561988	Prrt1	17	34848507	34852100	+	2306	protein_coding	proline-rich transmembrane protein 1 [Source:MGI Symbol;Acc:MGI:1932118]	-	1167	1134	1201	1538	1243	1357	1016	1128	1381	1398	1609	1715	2163	1655	1356	1327	45.7833065737285	40.2443152242092	42.7853421363833
ENSMUSG00000019158	215.040059115794	254.531284684484	235.695007295734	234.957888681505	224.619731826346	222.714519677729	226.157725969056	192.731773982688	304.529718770284	297.780021246178	217.331766017721	270.812698297555	313.039697161891	330.372321526126	237.57991415295	239.090578535774	225.805998904167	276.31708946356	-0.293709601186369	0.000766369473461178	0.0427026593996161	Tmem160	7	16186704	16189419	+	883	protein_coding	transmembrane protein 160 [Source:MGI Symbol;Acc:MGI:1916344]	-	178	232	215	234	231	228	209	201	301	276	235	311	457	341	233	222	18.2370631035092	21.5019610978588	20.0027202489785
ENSMUSG00000031538	360.010885485991	390.573867877915	374.919499977399	388.584200511721	396.730954914065	414.170861155074	358.173240649557	353.821017908518	442.12454186915	388.40872336458	483.678781392631	458.901260459202	472.641993526706	412.72319346079	383.390762753259	445.871619431578	379.62306606003	435.967609532237	-0.201885363263174	0.000777275966837761	0.0427329053768138	Plat	8	23247743	23272860	+	6241	protein_coding	plasminogen activator, tissue [Source:MGI Symbol;Acc:MGI:97610]	-	298	356	342	387	408	424	331	369	437	360	523	527	690	426	376	414	4.31974075268728	4.66816938266255	4.50176922832732
ENSMUSG00000027223	4787.66154087579	4558.52365458634	4477.10888277105	4815.63262442949	4415.57663300188	4245.25132683951	4142.25729669639	4100.10480373122	4832.00643470724	4922.0016555256	5028.22473122703	4771.00570409102	4726.41993526706	4825.76109537135	4717.9496256897	4726.88535672752	4442.76459536646	4818.78181732581	-0.117462812086947	0.000796005753421416	0.0431868033764163	Mapk8ip1	2	92214021	92231608	-	4644	protein_coding	mitogen-activated protein kinase 8 interacting protein 1 [Source:MGI Symbol;Acc:MGI:1309464]	-	3963	4155	4084	4796	4541	4346	3828	4276	4776	4562	5437	5479	6900	4981	4627	4389	77.2018065994781	73.2199802705155	72.2445062252862
ENSMUSG00000029071	1636.96224776348	1492.07994470215	1565.45335078283	1716.99995574946	1460.51444676697	1411.50210936104	1466.23788845967	1309.80897144454	1736.12291498275	1698.20925159958	1902.34656467427	1525.60722642224	1720.69085179577	1715.80463760343	1583.52620892503	1745.79201714635	1507.44486437877	1703.51245914368	-0.176956187270558	0.000809162923807868	0.0437089317358224	Dvl1	4	155931859	155943760	+	4996	protein_coding	dishevelled segment polarity protein 1 [Source:MGI Symbol;Acc:MGI:94941]	-	1355	1360	1428	1710	1502	1445	1355	1366	1716	1574	2057	1752	2512	1771	1553	1621	24.5364917845964	22.2775418983433	23.4810267071545
ENSMUSG00000025854	403.502133397051	408.127749580293	451.657409329499	405.653790715078	412.289031577362	404.402680467455	404.70329910252	426.694723494012	497.769507092957	432.644161303324	474.430621136558	438.00253133013	483.601807869354	457.289547684256	478.218797157655	456.641465311568	414.628852207909	464.824804860725	-0.165888733114434	0.000816497427984329	0.0439133616702876	Fam20c	5	138740269	138795832	+	6590	protein_coding	FAM20C, golgi associated secretory pathway kinase [Source:MGI Symbol;Acc:MGI:2136853]	-	334	372	412	404	424	414	374	445	492	401	513	503	706	472	469	424	4.58518279706496	4.61964194284722	5.13597742576658
ENSMUSG00000074575	328.600539772449	310.484282610815	332.165521909801	326.330400946535	397.703334705521	365.329957716976	396.046544041504	346.150101531097	325.775978219374	509.246992855783	416.167211523296	383.143367366316	485.6567730586	446.632376022123	367.076262210567	483.566080011542	350.351335404337	427.15813015845	-0.285526358453427	0.000831302945159603	0.0445160927775943	Kcng1	2	168102037	168123656	-	4508	protein_coding	potassium voltage-gated channel, subfamily G, member 1 [Source:MGI Symbol;Acc:MGI:3616086]	-	272	283	303	325	409	374	366	361	322	472	450	440	709	461	360	449	5.45859155253136	5.1375175519219	5.52166463743417
ENSMUSG00000039725	189.670164501009	172.247464204586	212.673634490104	199.814614733417	206.144515788681	192.433159546108	170.970912455075	189.855180341156	229.661947378254	213.624797850519	213.632501915292	239.464604603948	259.61060224148	249.959117166394	197.813319080139	217.550886775794	191.726205757517	227.664722126478	-0.251779827079989	0.000843591905439087	0.0447864028767447	Trp53rka	2	165332030	165335244	-	2118	protein_coding	transformation related protein 53 regulating kinase A [Source:MGI Symbol;Acc:MGI:1918294]	-	157	157	194	199	212	197	158	198	227	198	231	275	379	258	194	202	6.7060887818235	6.06630842563995	7.5246634255452
ENSMUSG00000019891	125.641382854172	128.362759948641	127.165678354907	136.556721626858	135.16079101239	130.893621214104	145.000647272026	126.570120227437	146.700362862762	169.389359911775	133.173507687455	163.706711511062	187.686820617851	175.358915531463	156.007411439491	150.777842319857	131.918965313817	160.350116485214	-0.285680388648881	0.000871914441364708	0.0458960920837508	Dcbld1	10	52109715	52197474	+	7282	protein_coding	discoidin, CUB and LCCL domain containing 1 [Source:MGI Symbol;Acc:MGI:1913936]	-	104	117	116	136	139	134	134	132	145	157	144	188	274	181	153	140	1.29204686553689	1.31487957018539	1.30863526482143
ENSMUSG00000070576	622.166463172099	574.889625752886	647.887206101295	659.689456682688	528.974606552087	540.180392025368	597.316099210137	554.223708268627	684.938935573032	841.55223395659	619.626737156908	640.023579577824	670.60364009079	680.121318801584	629.127927177555	712.963797255325	590.665944720648	684.869771198701	-0.213065421412535	0.000882079215393459	0.0461659051013267	Mn1	5	111565228	111604899	+	6940	protein_coding	meningioma 1 [Source:MGI Symbol;Acc:MGI:1261813]	-	515	524	591	657	544	553	552	578	677	780	670	735	979	702	617	662	6.71341293025718	6.17906276973222	6.99583109046993
ENSMUSG00000068735	1179.09605447761	1106.99166485623	938.395005791386	1107.51517613547	896.53416772247	1003.19215661854	1000.93730393003	887.908570686415	1095.69995158876	1214.85617363477	1323.41173264408	1057.12738177888	1205.57957769131	1082.18734060024	1153.23125711153	1215.91559985085	1015.07126252727	1168.50112686255	-0.204119807855305	0.000884504406549267	0.0461659051013267	Trp53i11	2	93017893	93032104	+	3690	protein_coding	transformation related protein 53 inducible protein 11 [Source:MGI Symbol;Acc:MGI:2670995]	-	976	1009	856	1103	922	1027	925	926	1083	1126	1431	1214	1760	1117	1131	1129	23.9286971759524	22.377707380448	19.0571829517236
ENSMUSG00000031302	850.495514705161	767.982324479047	708.181277735088	661.697643765436	705.947728597086	816.619905485005	865.675506101648	789.145522327127	872.108364053107	918.155065509049	837.883319200237	774.123758156035	952.818859413982	905.859591281312	911.572717822907	862.664654987183	770.71817789945	879.398291302977	-0.191338386313394	0.000896525734985057	0.0462084305906881	Nlgn3	X	100342774	100369569	+	9271	protein_coding	neuroligin 3 [Source:MGI Symbol;Acc:MGI:2444609]	-	704	700	646	659	726	836	800	823	862	851	906	889	1391	935	894	801	6.86976182293744	6.17905768199432	5.72423219139543
ENSMUSG00000028341	387.796960540279	329.135281919592	384.785802608384	341.391804067145	453.128982818515	374.121320335834	471.793150825398	343.273507889564	553.414472316763	590.16547689007	463.33282882927	390.10961040934	417.157933417049	422.411531335457	427.235982961743	637.574876095396	385.678351375589	487.675339031886	-0.336360416423788	0.000913754802853555	0.0469010245282094	Nr4a3	4	48045153	48086447	+	5987	protein_coding	nuclear receptor subfamily 4, group A, member 3 [Source:MGI Symbol;Acc:MGI:1352457]	NGFIB-like	321	300	351	340	466	383	436	358	547	547	501	448	609	436	419	592	4.85055436333776	4.10074521723993	4.81625156437914
ENSMUSG00000095041	11835.6598829069	15104.0180872901	13267.984526978	11546.0716322591	13347.8573973171	11687.6281927369	9259.48163213975	12665.6418036683	13527.7969092275	13886.6907734042	23296.1156850485	20447.664892036	18105.6132940549	18682.9907575068	14529.082389551	12461.7886677362	12339.292894412	16867.2179210706	-0.450997958246295	0.000929327628431069	0.0472328513177369	ENSMUSG00000095041	JH584304.1	52190	59690	-	4238	protein_coding	-	-	9797	13767	12103	11499	13727	11965	8557	13209	13371	12871	25190	23482	26432	19284	14249	11571	209.135499413738	265.845400316327	234.608307080019
ENSMUSG00000030880	676.530523060924	646.202270168798	602.940716337923	700.857291879021	710.809627554366	762.894911703097	765.040728517331	710.518629458568	785.099872975883	749.844618717731	766.672485228473	874.263501899504	950.763894224735	914.579095368512	691.326960496567	752.812227011287	696.974337335003	810.670331990337	-0.219522007359344	0.000935493013164555	0.0472328513177369	Polr3e	7	120516967	120546655	+	5024	protein_coding	polymerase (RNA) III (DNA directed) polypeptide E [Source:MGI Symbol;Acc:MGI:1349452]	-	560	589	550	698	731	781	707	741	776	695	829	1004	1388	944	678	699	10.0840269665418	9.59436981926586	8.9934093920497
ENSMUSG00000042190	67.6530523060924	66.9241739903169	50.4277690028081	55.2251447755675	48.6189895728021	70.3309009508617	48.6942472182177	49.8609564532328	84.9850377963584	74.4450053115445	71.2108339717641	67.0500892891054	71.2387932272136	86.2262070845313	87.6904404169687	67.8500290439358	57.2169042837374	76.3370545176777	-0.416057244670387	0.000942299641819204	0.0473831161353803	Cmklr1	5	113750415	113788487	-	3408	protein_coding	chemokine-like receptor 1 [Source:MGI Symbol;Acc:MGI:109603]	-	56	61	46	55	50	72	45	52	84	69	77	77	104	89	86	63	1.48656547769677	1.46480913395202	1.10884170088575
ENSMUSG00000045752	280.276930982383	222.714874098924	265.293915188686	299.219875329439	243.09494786401	237.366790709158	215.336782142785	230.127491322613	307.564898691583	292.385455643892	277.444807682198	269.071137536799	328.794430279447	298.400806539726	324.250698286001	267.092177823747	249.17895095475	295.625551560424	-0.249193757256898	0.000952419431277094	0.0475057595358776	Tssc4	7	142622986	142624830	+	1845	protein_coding	tumor-suppressing subchromosomal transferable fragment 4 [Source:MGI Symbol;Acc:MGI:1861712]	-	232	203	242	298	250	243	199	240	304	271	300	309	480	308	318	248	11.3759380016823	9.00431040283638	10.7753230708344
ENSMUSG00000052364	431.288208451339	386.185397452321	383.689546760496	390.592387594468	398.675714496977	396.588135917359	457.725923851246	385.463547965377	463.37080131824	537.298733987669	427.265003830584	428.423947145972	450.722364841409	459.227215259189	437.432545800925	487.874018363538	403.776107811198	461.451828818441	-0.191413536482569	0.000969054691201492	0.0481413916873994	B630019K06Rik	X	8758621	8761203	+	2583	protein_coding	RIKEN cDNA B630019K06 gene [Source:MGI Symbol;Acc:MGI:2147918]	-	357	352	350	389	410	406	423	402	458	498	462	492	658	474	429	453	12.5037249587456	11.1524182329289	11.1315320979694
ENSMUSG00000032586	250.074675488591	198.578286758154	240.080030687282	291.187126998447	256.708264944395	220.760883540205	232.650292264818	336.561456059322	374.33885696015	291.306542523435	316.287080757705	304.773133132297	298.654940837165	286.774801090127	305.896885175472	310.171561343706	253.325127092652	311.025475227507	-0.293417640857301	0.000974623917872242	0.0482051753212628	Traip	9	107827335	107849469	+	6281	protein_coding	TRAF-interacting protein [Source:MGI Symbol;Acc:MGI:1096377]	-	207	181	219	290	264	226	215	351	370	270	342	350	436	296	300	288	2.98151606782942	2.35830825899612	2.8643535754466
ENSMUSG00000016528	427.663937792084	396.059455909908	413.288454653449	398.62513592546	404.509993245713	384.866319092215	366.829995710573	334.643726964967	501.816413654688	475.800686121611	416.167211523296	396.205073071986	445.927446066501	429.193367847723	474.140172021982	452.333526959572	390.810877411796	448.94798715842	-0.199846410658414	0.000978132498434677	0.0482051753212628	Mapkapk2	1	130981437	131025563	-	3041	protein_coding	MAP kinase-activated protein kinase 2 [Source:MGI Symbol;Acc:MGI:109298]	-	354	361	377	397	416	394	339	349	496	441	450	455	651	443	465	420	10.5313111428845	9.71497242490099	10.1844184462007
ENSMUSG00000109336	1183.92841535662	1103.70031203703	1182.86005987022	1232.02277526584	1048.22541518961	1126.27123328255	1036.64641855672	1026.94393002716	1258.58794069845	1191.12008498471	1347.45694930987	1195.58146225898	1273.39342893644	1246.88908446957	1195.03716475218	1182.52907762288	1117.57481994822	1236.32439912914	-0.147085485050989	0.000985535239252046	0.0482874191225961	Samd4b	7	28098947	28297569	-	4672	protein_coding	sterile alpha motif domain containing 4B [Source:MGI Symbol;Acc:MGI:2448542]	-	980	1006	1079	1227	1078	1153	958	1071	1244	1104	1457	1373	1859	1287	1172	1098	18.9766192401188	17.6216242760482	18.9727338884358
ENSMUSG00000039515	2123.8226063234	2093.3003930086	2109.19625133484	2219.04672643644	2129.51174328873	2049.36430826261	1980.23272020752	1914.85250071358	2313.8188266699	2281.90124976691	2357.35604927307	2213.52372692086	2193.33284532248	2269.97756403435	2162.69097819059	2146.43028388197	2077.41590619696	2242.37894050752	-0.110384361580772	0.00103756889590739	0.0496498844996922	Ptpa	2	30306051	30337818	+	5188	protein_coding	protein phosphatase 2 protein activator [Source:MGI Symbol;Acc:MGI:1346006]	-	1758	1908	1924	2210	2190	2098	1830	1997	2287	2115	2549	2542	3202	2343	2121	1993	30.6559306853984	30.0974147793589	30.4660678571548
ENSMUSG00000028909	837.206522287893	788.827559000621	784.919187087187	844.442668295496	730.257223383487	787.315363422146	758.548162221569	849.553988799313	774.982606571554	864.209409486191	1080.18511790936	956.987638035413	978.163430081356	960.114283379444	783.096026049209	936.976591559113	797.633834312214	916.839387883954	-0.202412234341439	0.00104101161737075	0.0496498844996922	Ptpru	4	131495768	131565599	-	7113	protein_coding	protein tyrosine phosphatase, receptor type, U [Source:MGI Symbol;Acc:MGI:1321151]	-	693	719	716	841	751	806	701	886	766	801	1168	1099	1428	991	768	870	8.81406051685413	8.27231135555907	8.26935275245861
ENSMUSG00000003863	3509.50208837854	3285.86723116392	3380.85303488392	3404.88119879908	3372.21311676955	3215.6850823644	3167.2902579494	3115.35091377987	3319.47510726014	3463.31111666751	3616.03066012464	3661.63149948946	3578.37938287465	3768.76343324524	3457.65445876675	3576.66581674461	3306.45536551109	3555.23893439663	-0.105328828027478	0.00107890909255108	0.0507456481933721	Ppfia3	7	44988546	45016443	-	7899	protein_coding	protein tyrosine phosphatase, receptor type, f polypeptide (PTPRF), interacting protein (liprin), alpha 3 [Source:MGI Symbol;Acc:MGI:1924037]	-	2905	2995	3084	3391	3468	3292	2927	3249	3281	3210	3910	4205	5224	3890	3391	3321	33.2712888722638	31.0295518583653	32.0740321594145
ENSMUSG00000078235	175.173081863989	144.81952404462	157.860842095747	219.896485560896	172.111223087719	154.337254864391	181.791856281346	143.829682076633	205.380508007866	229.808494657377	169.241332686141	199.40870710656	243.855869123923	234.457776566928	171.302255698264	240.167563123773	168.727493734418	211.702813371354	-0.328379026878135	0.00112694484292648	0.0528041958598506	Fam43b	4	138121403	138123839	-	2437	protein_coding	family with sequence similarity 43, member B [Source:MGI Symbol;Acc:MGI:3651622]	-	145	132	144	219	177	158	168	150	203	213	183	229	356	242	168	223	5.38279791062368	4.43270870368108	4.85420672595569
ENSMUSG00000032177	2295.37141752813	2088.91192258301	2276.92339606157	2237.12041018117	2118.81556558271	2277.93973635291	2100.34519667912	2069.22969280916	2358.33479884895	2414.60756358314	2240.82923004655	2230.06855414804	2610.49077873953	2502.49767302634	2277.91213827335	2419.98436923371	2183.08216722222	2381.84063823745	-0.126470468804313	0.0011574725694253	0.0537621652500163	Pde4a	9	21077010	21124544	+	7655	protein_coding	phosphodiesterase 4A, cAMP specific [Source:MGI Symbol;Acc:MGI:99558]	-	1900	1904	2077	2228	2179	2332	1941	2158	2331	2238	2423	2561	3811	2583	2234	2247	22.4545320079829	20.355067152681	22.2896170079713
ENSMUSG00000037306	776.80201130031	743.845737138277	722.43260375762	660.693550224062	647.604941109724	705.262645646141	596.23400482751	661.616537552513	753.736347122465	794.080056656475	775.920645484546	740.163323321293	762.392085210469	782.817700273048	748.427712395989	788.352718415254	689.31150394452	768.236323609942	-0.157524674593944	0.00117362035249384	0.0539690846109619	Man1c1	4	134289001	134431601	-	5722	protein_coding	mannosidase, alpha, class 1C, member 1 [Source:MGI Symbol;Acc:MGI:2446214]	-	643	678	659	658	666	722	551	690	745	736	839	850	1113	808	734	732	10.1662016907111	9.6968936125989	9.46125757355929
ENSMUSG00000107620	24.161804395033	42.7875866495469	44.9464897633724	47.1923964445759	34.0332927009614	24.4204517190492	27.0523595656765	25.889342773794	32.3752524938508	43.1565248182867	67.5115698693348	67.0500892891054	47.2641993526706	38.7533514986658	72.3955961581951	53.849229399949	33.8104655015012	52.7944766100073	-0.644159928617736	0.00118665039465634	1	2700052C19Rik	7	3386061	3386395	+	335	TEC	RIKEN cDNA 2700052C19 gene [Source:MGI Symbol;Acc:MGI:1924067]	-	20	39	41	47	35	25	25	27	32	40	73	77	69	40	71	50	5.40108224732471	9.52731644785077	10.0542656185181
ENSMUSG00000000884	59.1964207678308	43.8847042559455	42.7539780675982	46.1883029032019	59.3151672788185	41.0263588880026	48.6942472182177	51.7786855475879	61.7153250664031	59.3402216251442	73.985282048586	65.3085285283494	67.813851245136	63.9430299727985	63.2186896029309	65.6960598679378	49.1047331159004	65.1276234946608	-0.411813497600431	0.0012067070530355	1	Gnb1l	16	18317463	18385429	+	4219	protein_coding	guanine nucleotide binding protein (G protein), beta polypeptide 1-like [Source:MGI Symbol;Acc:MGI:1338057]	-	49	40	39	46	61	42	45	54	61	55	80	75	99	66	62	61	1.05070828501819	0.7758919685744	0.759392644806245
ENSMUSG00000028039	555.721501085759	539.78186234813	504.277690028081	559.280102545293	488.134655310933	514.783122237557	544.293474461411	452.584066267806	614.118070742733	576.139606324127	586.333360235044	597.355340939302	641.834127441338	637.492632153052	505.749516823447	555.724047407474	519.857059285621	589.343337758315	-0.184504707606092	0.00126726312130287	0.0574214095623317	Efna3	3	89221206	89230272	-	2434	protein_coding	ephrin A3 [Source:MGI Symbol;Acc:MGI:106644]	-	460	492	460	557	502	527	503	472	607	534	634	686	937	658	496	516	17.0975097434827	16.5422781633563	15.5256060666337
ENSMUSG00000067847	198.12679603927	198.578286758154	223.636192968975	249.015198260741	216.840693494697	183.64179692725	204.515838316514	191.772909435511	256.978566669941	281.596324439321	250.625142939585	220.307436235632	258.925613845065	274.17996185306	219.226101042422	221.85882512779	208.265964025139	247.962246519102	-0.251760542526774	0.00130701727997063	0.0587920136481336	Romo1	2	155985959	155987717	+	747	protein_coding	reactive oxygen species modulator 1 [Source:MGI Symbol;Acc:MGI:1914317]	-	164	181	204	248	223	188	189	200	254	261	271	253	378	283	215	206	19.8618111558246	19.8293630184132	22.4347311969677
ENSMUSG00000061374	194.502525380016	205.160992396545	226.924960512636	198.810521192043	218.785453077609	190.479523408584	175.299289985584	202.320419454464	257.990293310374	244.913278343777	293.166680117522	249.913969168484	205.496518924655	236.395444141861	225.344038745931	214.319933011797	201.535460675935	240.94251947055	-0.255822728617058	0.00131673001222086	0.0588012644446646	Fiz1	7	5010058	5017696	-	3785	protein_coding	Flt3 interacting zinc finger protein 1 [Source:MGI Symbol;Acc:MGI:1344336]	zf-C2H2	161	187	207	198	225	195	162	211	255	227	317	287	300	244	221	199	3.84818191558069	4.04321199658308	4.49278634736695
ENSMUSG00000024851	3300.50248036151	3187.12664658804	3263.55365915999	3428.97944379206	2865.60324542095	2953.89783993619	2898.93085105789	2537.15559183181	3273.94740844067	3696.35635068625	3624.35400435511	3236.690673865	3400.96738820303	3500.39647411698	3160.93448014655	3640.20790743655	3054.46871976856	3441.73183590627	-0.172423099291119	0.00133099269333903	0.0590630942672707	Pitpnm1	19	4149998	4163965	+	7030	protein_coding	phosphatidylinositol transfer protein, membrane-associated 1 [Source:MGI Symbol;Acc:MGI:1197524]	-	2732	2905	2977	3415	2947	3024	2679	2646	3236	3426	3919	3717	4965	3613	3100	3380	35.1577417809141	33.8175080575452	34.7884287895779
ENSMUSG00000030678	1791.5977958917	1770.7478167274	1858.15366216869	1988.10521192043	1617.0675931914	1693.80253123325	1642.61927282788	1506.37620361594	1843.36593886863	1975.48992355707	2091.00903389816	1873.04859819306	1850.83864711472	2014.20544414315	1852.71546787944	1965.49687309814	1733.55876094709	1933.27124084405	-0.157507712031819	0.00135952921584366	0.0596360865247731	Maz	7	126621302	126626209	-	2976	protein_coding	MYC-associated zinc finger protein (purine-binding transcription factor) [Source:MGI Symbol;Acc:MGI:1338823]	zf-C2H2	1483	1614	1695	1980	1663	1734	1518	1571	1822	1831	2261	2151	2702	2079	1817	1825	45.0820676391491	44.3834843723156	46.7894651097812
ENSMUSG00000007950	2640.88522037711	2529.95320035526	2524.67721768407	2873.71571541226	2261.75539492675	2396.13472267311	2285.38333610835	2205.38845850838	2705.35703651741	2810.56867879092	2782.77142105244	2789.98033873109	2603.64089477537	2865.81034332633	2570.55349175789	2801.23691338535	2464.73665825566	2741.2398897921	-0.153547642631081	0.00137249779461898	0.0597809778853406	Abhd8	8	71909349	71916299	-	4079	protein_coding	abhydrolase domain containing 8 [Source:MGI Symbol;Acc:MGI:1918946]	-	2186	2306	2303	2862	2326	2453	2112	2300	2674	2605	3009	3204	3801	2958	2521	2601	48.4832868416078	46.2654071141695	46.3822206304441
ENSMUSG00000042622	20.537533735778	9.87405845758775	7.67379093520993	14.0573095792354	16.5304564547527	20.5131794440013	10.8209438262706	15.3418327548409	20.2345328086568	15.1047836864003	29.5941128194344	33.9604348347417	42.4692805777619	22.2831771117328	23.4520945301195	17.2317534079837	14.4186381484596	25.5412712221039	-0.842394698719613	0.00140806899493232	1	Maff	15	79230821	79243276	+	2594	protein_coding	v-maf musculoaponeurotic fibrosarcoma oncogene family, protein F (avian) [Source:MGI Symbol;Acc:MGI:96910]	TF_bZIP	17	9	7	14	17	21	10	16	20	14	32	39	62	23	23	16	0.592890582083929	0.283937875276971	0.221686564449151
ENSMUSG00000037907	1379.63903095638	1372.4941256047	1418.55506716595	1522.20580872292	1361.33170803846	1209.30076912732	1289.85650409146	1306.93237780301	1422.48765644857	1578.44989522884	1665.59366211879	1408.05187507121	1604.92781280155	1547.22755858423	1377.55563957354	1499.16254649458	1357.53942393877	1512.93208079016	-0.157100859311491	0.00141241751789977	0.0606652940847922	Ankrd13b	11	77361311	77380504	-	3839	protein_coding	ankyrin repeat domain 13b [Source:MGI Symbol;Acc:MGI:2144501]	-	1142	1251	1294	1516	1400	1238	1192	1363	1406	1463	1801	1617	2343	1597	1351	1392	26.9118525053271	26.6679718512937	27.6902877589529
ENSMUSG00000022528	109.9362099974	111.905995852661	112.914352332375	123.503505588996	100.155118519972	126.009530870294	117.94828770635	90.1332674346901	131.524463256269	144.57435814126	126.699795508204	113.201449449139	164.397215139724	147.26273569493	142.751879748554	133.546088911874	111.563283537842	137.994748231244	-0.310626506308561	0.0014340630508739	0.0611702066872766	Hes1	16	29883202	29886614	+	2037	protein_coding	hes family bHLH transcription factor 1 [Source:MGI Symbol;Acc:MGI:104853]	bHLH	91	102	103	123	103	129	109	94	130	134	137	130	240	152	140	124	4.04153147544659	4.09788657305314	4.15391399555741
ENSMUSG00000004952	119.600931755413	119.585819097452	107.433073092939	125.511692671744	136.133170803846	123.079076664008	96.3064000538083	95.8864547177554	145.688636222329	141.337618779889	157.218724353245	147.161884283881	138.367656075934	122.073057220797	146.830504884227	133.546088911874	115.442077357121	141.528021341522	-0.293513386169244	0.00145143067729173	0.0614869776647214	Rasa4	5	136112770	136140714	+	7485	protein_coding	RAS p21 protein activator 4 [Source:MGI Symbol;Acc:MGI:1858600]	-	99	109	98	125	140	126	89	100	144	131	170	169	202	126	144	124	1.19657242974298	1.19175088670767	1.07558707742624
ENSMUSG00000031217	228.329051533062	185.41287548137	164.43837718307	179.732743905938	179.890261419368	190.479523408584	164.478346159313	202.320419454464	209.427414569598	212.545884730062	235.828086529868	222.919777376766	253.445706673741	220.894103542395	193.734693944466	221.85882512779	186.885199818146	221.331811561836	-0.24995217918227	0.0014706239871055	0.0620874359061263	Efnb1	X	98179736	98192597	+	3452	protein_coding	ephrin B1 [Source:MGI Symbol;Acc:MGI:102708]	-	189	169	150	179	185	195	152	211	207	197	255	256	370	228	190	206	4.95320861079612	4.00651440038529	3.56970047290038
ENSMUSG00000043460	2956.19676773229	2625.40243211194	2732.96582878262	2984.16600496339	2661.40348921519	2892.35830160419	2624.07887787062	2686.73846119151	2639.59480488928	3246.44957945562	3149.92338321855	2964.13641480668	3299.58910553354	3179.71249046553	2948.84597309155	3010.17192345715	2770.41377043397	3054.80295936474	-0.141429408841033	0.00155043761414047	0.0645376207956215	Elfn2	15	78551531	78602971	-	8112	protein_coding	leucine rich repeat and fibronectin type III, extracellular 2 [Source:MGI Symbol;Acc:MGI:3608416]	-	2447	2393	2493	2972	2737	2961	2425	2802	2609	3009	3406	3404	4817	3282	2892	2795	27.2898802196326	24.1415720521728	25.2467594008079
ENSMUSG00000000902	776.80201130031	742.748619531878	708.181277735088	745.037407699475	719.561045677471	693.540828820997	637.353591367338	748.87321134567	790.158506178047	823.210710908819	852.680375609954	815.0504360338	779.516795120857	736.313678474649	768.820838074354	801.276533471241	721.512249184778	795.878484233965	-0.141730903746758	0.00157561531772657	0.0645376207956215	Smarcb1	10	75732603	75757451	-	7930	protein_coding	SWI/SNF related, matrix associated, actin dependent regulator of chromatin, subfamily b, member 1 [Source:MGI Symbol;Acc:MGI:1328366]	-	643	677	646	742	740	710	589	781	781	763	922	936	1138	760	754	744	7.3355619261348	6.98660631095908	6.69222656323166
ENSMUSG00000026207	2582.89688982903	2481.68002567372	2555.37238142491	2717.07712295792	2249.11445763782	2280.87019055919	2377.36135863165	2281.1387577354	2483.78890226262	2766.33324085218	2795.71884541095	2530.48778537844	2772.14804029359	2699.17093188207	2568.51417919005	2878.77980372127	2440.68889805621	2686.8677161239	-0.139080467119874	0.00168460124819306	0.06777896535525	Speg	1	75351941	75408964	+	12741	protein_coding	SPEG complex locus [Source:MGI Symbol;Acc:MGI:109282]	-	2138	2262	2331	2706	2313	2335	2197	2379	2455	2564	3023	2906	4047	2786	2519	2673	15.1809792716481	14.5291388887639	15.0296913699322
ENSMUSG00000028849	3163.98828552957	3186.02952898165	3317.27019570646	3522.36014313983	3012.43259393082	2888.45102932914	3190.01423998457	2779.74832226773	3489.44518285286	3558.25547126774	3217.43495308789	3458.73967086138	3440.01172679872	3608.90585831325	3340.39398611616	3378.5006525528	3132.53679235872	3436.46093773135	-0.133855005967678	0.00169310430838903	0.06777896535525	Map7d1	4	126125960	126150136	-	3652	protein_coding	MAP7 domain containing 1 [Source:MGI Symbol;Acc:MGI:2384297]	-	2619	2904	3026	3508	3098	2957	2948	2899	3449	3298	3479	3972	5022	3725	3276	3137	64.8784299825307	65.0753681377759	68.0690139726179
ENSMUSG00000039713	1816.96769050648	1685.17264342831	1645.48002767859	1729.04907824595	1472.18300426445	1432.01528880504	1628.55204585373	1383.64154157721	1738.14636826362	1857.88839342724	1723.85707173205	1715.43734934464	1863.1684382502	1698.36562942903	1804.79162253529	1901.9547824062	1599.13266504497	1787.95120692353	-0.161989757141729	0.00174730846214552	0.0688350499259238	Plekhg5	4	152156955	152199857	+	5430	protein_coding	pleckstrin homology domain containing, family G (with RhoGef domain) member 5 [Source:MGI Symbol;Acc:MGI:2652860]	-	1504	1536	1501	1722	1514	1466	1505	1443	1718	1722	1864	1970	2720	1753	1770	1766	25.0578386693562	23.1495299211696	22.7086944809216
ENSMUSG00000026309	479.611817241405	466.274982719421	499.892666636532	477.948525694003	516.333669263158	497.200396999842	444.740791259722	445.872014437563	501.816413654688	538.377647108126	574.310751902149	523.339008607173	554.155612700152	546.422256131187	514.926423378712	500.797833419526	478.484358031456	531.768243362714	-0.153837044719468	0.00177803521095294	0.0698231605063106	Ilkap	1	91301583	91326537	-	5556	protein_coding	integrin-linked kinase-associated serine/threonine phosphatase 2C [Source:MGI Symbol;Acc:MGI:1914694]	-	397	425	456	476	531	509	411	465	496	499	621	601	809	564	505	465	6.46433525452619	6.26004540834927	6.74239062970742
ENSMUSG00000039860	965.264085581568	979.726022513984	947.165052574483	950.876583681135	900.423686888294	910.394440086154	904.630903876222	821.746916931164	957.093401849465	995.836810181965	1122.72665508729	1022.29616656376	980.903383667018	1025.99498092718	955.417938031392	1056.521880827	922.528461516625	1014.59890214188	-0.138280696369122	0.00179965604022953	0.070226325607695	Srrm3	5	135835744	135903626	+	6406	protein_coding	serine/arginine repetitive matrix 3 [Source:MGI Symbol;Acc:MGI:1920309]	-	799	893	864	947	926	932	836	857	946	923	1214	1174	1432	1059	937	981	11.2838017462548	11.4081524210348	11.0799579686113
ENSMUSG00000047423	538.808238009236	579.278096178481	575.534320140745	617.517527944982	490.079414893845	557.763117263084	508.584359834718	476.555679947245	621.200157225763	650.584611635672	552.115167287573	642.635920718958	577.445218178279	666.557645777051	611.793770350945	602.03438469143	543.015094276542	615.545859483209	-0.180477159517581	0.00183679608865575	0.0708183861597796	AI837181	19	5475172	5477341	+	1542	protein_coding	expressed sequence AI837181 [Source:MGI Symbol;Acc:MGI:2147598]	-	446	528	525	615	504	571	470	497	614	603	597	738	843	688	600	559	26.166527191076	28.0220781086143	27.9695986469406
ENSMUSG00000044716	245.242314609585	256.725519897281	268.582682732348	260.060227215854	221.702592451977	252.99587980935	272.687784422019	215.74452311495	288.342092523359	280.517411318863	333.858585244245	282.132843242469	270.570416584129	303.24497547706	274.287540374007	273.554085351741	249.21769053167	288.313493764484	-0.211772575807431	0.00183772853332977	0.0708183861597796	Dok7	5	35214110	35245183	+	4275	protein_coding	docking protein 7 [Source:MGI Symbol;Acc:MGI:3584043]	-	203	234	245	259	228	259	252	225	285	260	361	324	395	313	269	254	4.29591342958266	4.4795101895158	4.70805220733063
ENSMUSG00000039656	753.848297125029	656.076328626386	766.282837673106	762.106997902832	647.604941109724	674.98128551452	615.711703714797	743.120024062605	824.557211952763	796.237882897389	779.619909586975	799.376389186997	793.901551445582	724.68767302505	752.506337531662	796.968595119245	702.466551966125	783.481943843208	-0.157972524099666	0.00185946723235175	0.0714335703856869	Rxrb	17	34250786	34257373	+	3973	protein_coding	retinoid X receptor beta [Source:MGI Symbol;Acc:MGI:98215]	RXR-like	624	598	699	759	666	691	569	775	815	738	843	918	1159	748	738	740	14.208938245416	12.3178074050995	14.4533964538703
ENSMUSG00000031383	6.04045109875825	5.48558803199319	8.77004678309706	6.02456124824373	3.88951916582417	8.79136261885771	5.4104719131353	1.91772909435511	7.08208648302987	12.946957445486	12.9474243585026	6.96624304302394	17.1247099103879	14.5325068119997	16.3145005426919	9.69286129199082	5.79121624428306	12.2009112358891	-1.09133760730081	0.00186275189483065	1	Dusp9	X	72683025	72687120	+	2722	protein_coding	dual specificity phosphatase 9 [Source:MGI Symbol;Acc:MGI:2387107]	-	5	5	8	6	4	9	5	2	7	12	14	8	25	15	16	9	0.166179514406115	0.150325505851184	0.241442195100703
ENSMUSG00000023232	107.520029557897	111.905995852661	130.454445898569	155.634498912963	114.740815391813	125.032712801532	98.4705888190625	85.3389446988024	185.145975199209	111.128051407088	159.993172430067	133.229398197833	172.61707589671	136.605564032797	142.751879748554	155.085780671853	116.137253991662	149.569612198014	-0.367127522782828	0.00190634001599608	0.0725582338396046	Serinc2	4	130147288	130172998	-	2319	protein_coding	serine incorporator 2 [Source:MGI Symbol;Acc:MGI:1919132]	-	89	102	119	155	118	128	91	89	183	103	173	153	252	141	140	144	3.47204112125887	3.59956660168575	4.21558176760615
ENSMUSG00000058301	1206.8821295319	1164.04178038896	1209.17020021951	1282.22745233454	1088.09298663931	1149.71486693284	1113.47511972324	1080.6403446691	1198.89606891291	1282.82770022357	1321.56210059287	1246.95750470128	1338.46732659592	1363.14913896557	1190.95853961651	1241.76322996282	1161.78061005492	1273.07270119643	-0.133491340806577	0.00192186831616747	0.0729248805858638	Upf1	8	70784175	70805928	-	4618	protein_coding	UPF1 regulator of nonsense transcripts homolog (yeast) [Source:MGI Symbol;Acc:MGI:107995]	-	999	1061	1103	1277	1119	1177	1029	1127	1185	1189	1429	1432	1954	1407	1168	1153	19.5707361444448	18.802354896902	19.6215308990828
ENSMUSG00000027333	542.432508668491	543.073215167326	450.561153481611	604.464311907121	544.532683215383	503.061305412413	549.703946374546	567.647811929112	604.000804338405	575.06069320367	714.882787794463	586.905976374767	615.119579981133	640.399133515452	564.889581290705	591.26453881144	538.1846170195	611.565386913754	-0.184690954159536	0.00193219280040011	0.0730924310120775	Smox	2	131333416	131367842	+	3894	protein_coding	spermine oxidase [Source:MGI Symbol;Acc:MGI:2445356]	-	449	495	411	602	560	515	508	592	597	533	773	674	898	661	554	549	10.4314815900276	10.4030345828879	8.67076027964016
ENSMUSG00000001119	2402.89144708603	2405.97891083221	2064.24976157147	2128.67830771278	1997.26809165071	2096.25157556318	1985.64319212066	1960.8779989781	2012.32428782092	3046.85065217104	3108.30666206622	2288.41083963336	2708.44411942695	2194.40852861195	2244.26348090405	2538.4526739136	2130.22991068939	2517.68265556851	-0.241428689735038	0.00194076414793971	0.0731928430183362	Col6a1	10	76544626	76562002	-	4380	protein_coding	collagen, type VI, alpha 1 [Source:MGI Symbol;Acc:MGI:88459]	-	1989	2193	1883	2120	2054	2146	1835	2045	1989	2824	3361	2628	3954	2265	2201	2357	41.0824442651389	40.9746555730934	35.3173016120355
ENSMUSG00000040415	2761.69424235227	2576.032139824	2387.64523669817	2754.22858398876	2522.35317903697	2697.97150592055	2565.64578120876	2498.80100994471	2772.13099478598	2865.59324793424	2877.10265566439	2749.9244412337	2831.05704238533	2863.8726757514	2676.59774528538	2673.07574741347	2595.54645987177	2788.66931880673	-0.103955549952556	0.00198731656408133	0.0743200384105494	Dtx3	10	127026247	127031597	-	2572	protein_coding	deltex 3, E3 ubiquitin ligase [Source:MGI Symbol;Acc:MGI:2135752]	-	2286	2348	2178	2743	2594	2762	2371	2606	2740	2656	3111	3158	4133	2956	2625	2482	80.4082969639141	74.7098593487106	69.5661895766736
ENSMUSG00000028069	186.045893841754	173.344581810985	212.673634490104	177.72455682319	193.503578499752	190.479523408584	209.92631022965	214.785658567772	213.474321131329	235.203060259662	254.324407042015	203.76260900845	217.826310060134	241.239613079194	243.69785185646	216.473902187795	194.810467208974	228.25025932813	-0.226285187565231	0.00199718719416799	0.0743200384105494	Gpatch4	3	87950415	87963300	+	2447	protein_coding	G patch domain containing 4 [Source:MGI Symbol;Acc:MGI:1913864]	-	154	158	194	177	199	195	194	224	211	218	275	234	318	249	239	201	5.69353970452558	5.28413504327372	6.51296981418256
ENSMUSG00000096847	1714.28002182759	1641.28793917236	1772.64570603349	1787.28650364564	1713.33319254554	1533.60436795629	1570.11894919186	1413.36634253972	1663.27859687159	1889.1768739205	1865.35392364998	1818.18943422925	1967.97166290178	2047.14579291702	1641.64661710837	1836.25872253826	1643.24037786406	1841.12770301709	-0.164906853964066	0.00199963079109255	0.0743200384105494	Tmem151b	17	45852878	45860603	-	4839	protein_coding	transmembrane protein 151B [Source:MGI Symbol;Acc:MGI:2685169]	-	1419	1496	1617	1780	1762	1570	1451	1474	1644	1751	2017	2088	2873	2113	1610	1705	26.5290913670129	25.3003635578706	27.4514761375974
ENSMUSG00000087512	0	1.09711760639864	0	0	0	1.95363613752394	3.24628314788118	1.91772909435511	11.1289930447612	3.2367393613715	5.54889615364395	6.96624304302394	5.47990717132412	2.90650136239993	5.0982814195912	0	1.02684574826986	5.04569519451448	-2.28898824855451	0.00203840342563843	1	Ccdc201	11	7133153	7138569	-	1007	protein_coding	coiled coil domain 201 [Source:MGI Symbol;Acc:MGI:3650614]	-	0	1	0	0	0	2	3	2	11	3	6	8	8	3	5	0	0	0.0812683270957148	0
ENSMUSG00000035713	541.224418448739	550.753038412116	510.855225115404	568.316944417658	543.560303423927	457.150856180601	490.188755330058	400.805380720218	545.3206591933	627.927436106071	567.837039722898	626.091093491776	643.889092630584	537.702752043987	617.911708054454	527.7224481195	507.85686525609	586.800278670321	-0.210889687806881	0.0020405606310123	0.0751242113262565	Usp35	7	96958587	96981227	-	5288	protein_coding	ubiquitin specific peptidase 35 [Source:MGI Symbol;Acc:MGI:2685339]	-	448	502	466	566	559	468	453	418	539	582	614	719	940	555	606	490	7.6644707231325	7.76896314362012	7.23945336752733
ENSMUSG00000022469	607.66938053508	568.306920114495	472.486270439354	541.206418800562	483.272756353653	465.942218799459	468.546867677517	542.717333702496	627.27051706836	552.40351767407	715.80760382007	608.675485884216	587.035055728097	684.965487738917	520.024704798303	541.723247763487	518.768520802827	604.73820255944	-0.223013596129772	0.00212393021446271	0.0769352595862413	Rapgef3	15	97642651	97665853	-	6336	protein_coding	Rap guanine nucleotide exchange factor (GEF) 3 [Source:MGI Symbol;Acc:MGI:2441741]	-	503	518	431	539	497	477	433	566	620	512	774	699	857	707	510	503	7.18204990597736	6.69060485947433	5.58821885520503
ENSMUSG00000007721	705.524688334963	659.367681445582	704.892510191426	715.91869499963	608.709749451482	658.375378345566	690.376216116064	594.496019250084	757.783253684196	726.108530067674	675.115698693348	753.225029026963	764.447050399715	826.415220709047	698.464554483995	739.888411955299	667.20761726685	742.68096862753	-0.156554851516956	0.00218628570605368	0.0781628733638266	Ccdc124	8	71320871	71326579	-	1696	protein_coding	coiled-coil domain containing 124 [Source:MGI Symbol;Acc:MGI:1916403]	-	584	601	643	713	626	674	638	620	749	673	730	865	1116	853	685	687	31.1517609335674	29.0000945970615	31.1455804986899
ENSMUSG00000020032	1427.96263974645	1398.82494815826	1778.12698527293	1576.42685995711	1522.74675342016	1766.08706832164	1421.87201877196	1463.22729899295	1612.69226484994	1770.49643067021	1518.54791404723	1886.11030389873	1782.33980747317	1974.48325885702	1775.22159030166	1702.71263362639	1544.40932158018	1752.82552546554	-0.182504429436448	0.00220216592259996	0.0785037246759698	Nuak1	10	84206769	84276461	-	5625	protein_coding	NUAK family, SNF1-like kinase, 1 [Source:MGI Symbol;Acc:MGI:1925226]	-	1182	1275	1622	1570	1566	1808	1314	1526	1594	1641	1642	2166	2602	2038	1741	1581	19.0103692219837	18.5497665540206	23.6886127225331
ENSMUSG00000028896	163.092179666473	136.042583193431	161.149609639408	153.626311830215	204.199756205769	169.966343964582	135.261797828382	178.348805775025	181.099068637478	179.09957799589	187.737653198287	195.925585585048	204.126542131824	203.455095367995	189.656068808793	221.85882512779	162.710923512911	195.369802106638	-0.261503742101545	0.00221346249956149	0.0786739260757414	Rcc1	4	132059230	132080916	-	3848	protein_coding	regulator of chromosome condensation 1 [Source:MGI Symbol;Acc:MGI:1913989]	-	135	124	147	153	210	174	125	186	179	166	203	225	298	210	186	206	3.17390780451222	2.63716566210699	3.13829363612346
ENSMUSG00000056708	933.853739868025	970.949081662795	1084.19703356037	993.048512418841	1010.30260332283	880.113079954533	779.107955491483	747.914346798492	1271.74038702408	1140.41116832323	844.357031379488	1030.13318998716	1080.91168954368	1117.06535694904	1088.99291122468	1137.29572492692	924.935794134671	1088.86343241979	-0.235183678565987	0.00223290132178328	0.0789171124298832	Ier5	1	154972107	154975382	-	3276	protein_coding	immediate early response 5 [Source:MGI Symbol;Acc:MGI:1337072]	-	773	885	989	989	1039	901	720	780	1257	1057	913	1183	1578	1153	1068	1056	21.3467224260679	22.1080362533778	24.8006865406901
ENSMUSG00000015605	625.790733831354	627.551270860021	647.887206101295	661.697643765436	540.643164049559	519.667212581367	608.137043036408	509.157074551281	699.103108539091	637.637654190186	651.995298053165	651.343724522738	678.13851245136	690.778490463717	619.95102062229	750.658257835289	592.56641859709	672.45075833473	-0.183911911512698	0.00226550659997473	0.0796145359138848	Srf	17	46859255	46867101	-	2893	protein_coding	serum response factor [Source:MGI Symbol;Acc:MGI:106658]	SRF	518	572	591	659	556	532	562	531	691	591	705	748	990	713	608	697	16.1985793705195	16.180740228289	16.7822564009199
ENSMUSG00000044876	397.461682298293	359.854574898753	362.860685650641	376.535078015233	330.609129095054	313.558600072592	351.680674353795	363.409663380293	369.280223757986	407.829159532809	386.573098703862	397.075853452364	440.447538895176	407.879024523457	422.137701542152	385.560482503635	356.996260970582	402.09788536393	-0.176031260384219	0.00227426488095241	0.0796919148997712	Zfp444	7	6175225	6196810	+	5959	protein_coding	zinc finger protein 444 [Source:MGI Symbol;Acc:MGI:1923365]	zf-C2H2	329	328	331	375	340	321	325	379	365	378	418	456	643	421	414	358	4.99480013331845	4.50454830783793	4.56316227190429
ENSMUSG00000034730	9002.68831758929	8831.79673150904	8859.93976262381	9229.62783230939	7732.36410165844	7933.7163544847	7805.14678188898	7237.50960209618	8809.10385824873	9104.94782353803	9217.64132722821	9589.03354872245	9041.16184428839	9731.93539510244	8799.63373021442	9171.60075139932	8329.09868551998	9183.13228484275	-0.14102111976289	0.00228935829100188	0.0797315552058308	Adgrb1	15	74388044	74461314	+	7222	protein_coding	adhesion G protein-coupled receptor B1 [Source:MGI Symbol;Acc:MGI:1933736]	-	7452	8050	8082	9192	7952	8122	7213	7548	8707	8439	9967	11012	13199	10045	8630	8516	93.349278204558	91.2198149200149	91.9332612889116
ENSMUSG00000055707	785.258642838572	775.662147723837	802.459280653381	786.205242895807	761.37337671008	730.659915433952	729.331613890638	785.310064138417	920.671242793883	907.365934304478	788.868069843049	862.072576574212	841.850739194668	872.919242507446	781.056713481373	787.275733827255	769.532535535586	845.260031565795	-0.135574215420832	0.0022946187270231	0.0797315552058308	Klhl26	8	70902869	70929618	-	3195	protein_coding	kelch-like 26 [Source:MGI Symbol;Acc:MGI:2443079]	-	650	707	732	783	783	748	674	819	910	841	853	990	1229	901	766	731	18.4050963905314	18.1092031948254	18.8213826098173
ENSMUSG00000116376	2.4161804395033	4.38847042559455	3.2887675436614	2.00818708274791	0.972379791456041	2.9304542062859	3.24628314788118	3.83545818871022	4.04690656173135	6.473478722743	14.7970564097172	5.22468228226795	4.10993037849309	8.71950408719979	7.13759398742769	11.8468304679888	2.88577260323006	7.79449786219611	-1.42675738520949	0.00230095830838055	1	Tmem249	15	76417413	76419566	-	1088	protein_coding	transmembrane protein 249 [Source:MGI Symbol;Acc:MGI:3647471]	-	2	4	3	2	1	3	3	4	4	6	16	6	6	9	7	11	0.166301705225531	0.300872078622738	0.226518493243605
ENSMUSG00000036966	1803.67869808921	1699.43517231149	1653.1538186138	1859.58123862456	1627.76377089741	1608.81935925096	1623.14157394059	1570.62012827683	1851.45975199209	1928.01774625696	1649.87178968347	1840.82972411907	1963.17674412687	1901.82072479702	1699.76702529171	1945.03416592616	1680.77422000061	1847.49720902417	-0.137079194098973	0.00231413790300429	0.0799605750283885	Spryd3	15	102024963	102044669	-	2927	protein_coding	SPRY domain containing 3 [Source:MGI Symbol;Acc:MGI:2446175]	-	1493	1549	1508	1852	1674	1647	1500	1638	1830	1787	1784	2114	2866	1963	1667	1806	46.1458539701177	43.3091326074346	42.3243136247302
ENSMUSG00000031700	854.119785364416	901.830672459681	783.8229312393	954.892957846631	912.092244385767	894.765350985962	950.078867946559	975.165244479573	953.046495287734	948.36463288185	1185.61414482859	1159.00868628311	975.423476495694	1069.59250136317	903.415467551562	998.364713075055	903.346006838486	1024.10376472085	-0.181020361386419	0.00233636488386429	0.0802105037841386	Gpt2	8	86219205	86254189	+	5643	protein_coding	glutamic pyruvate transaminase (alanine aminotransferase) 2 [Source:MGI Symbol;Acc:MGI:1915391]	-	707	822	715	951	938	916	878	1017	942	879	1282	1331	1424	1104	886	927	11.3345678262238	11.9209964250906	10.4089589617854
ENSMUSG00000055692	1064.3274836012	1092.72913597304	1109.41091806178	1214.95318506249	915.981763551591	952.397617042918	1048.54945676562	911.880184365854	1227.22441484503	1250.46030660986	1200.41120123831	1132.88527487177	1204.20960089848	1188.75905722157	1067.5801292624	1088.83141846697	1038.77871805306	1170.0451754268	-0.172687674437023	0.00235103322956564	0.0802105037841386	Tmem191c	16	17093941	17101093	+	2878	protein_coding	transmembrane protein 191C [Source:MGI Symbol;Acc:MGI:107238]	-	881	996	1012	1210	942	975	969	951	1213	1159	1298	1301	1758	1227	1047	1011	27.6936832707467	28.3217013772909	28.8869059644233
ENSMUSG00000034413	1121.10772392953	999.47413942916	1048.0205905801	1020.15903803594	995.716906450986	1014.91397344368	987.952171338506	916.674507101742	940.90577560254	1171.69964881648	1267.92277110764	1034.48709188905	1259.69366100813	1177.13305177197	1058.40322270713	1289.15055183478	1013.00238128871	1149.92447184222	-0.183996623877457	0.00236038213292353	0.0802105037841386	Neurl1b	17	26633803	26665323	+	6331	protein_coding	neuralized E3 ubiquitin protein ligase 1B [Source:MGI Symbol;Acc:MGI:3643092]	-	928	911	956	1016	1024	1039	913	956	930	1086	1371	1188	1839	1215	1038	1197	13.2608470150711	11.7759744283819	12.4050032822874
ENSMUSG00000054863	1331.31542216632	1301.18148118879	1199.30389758852	1331.42803586186	1234.92233514917	1345.07848068523	1315.82676927451	1178.44452848121	1342.56125185438	1529.89880480826	1352.08102943791	1344.48490730362	1393.26639830916	1406.74665940157	1384.69323356097	1361.30851923071	1279.68761879945	1389.38010048832	-0.118610488635826	0.00236350115328475	0.0802105037841386	Tafa5	15	87428500	87643565	+	2908	protein_coding	TAFA chemokine like family member 5 [Source:MGI Symbol;Acc:MGI:2146182]	-	1102	1186	1094	1326	1270	1377	1216	1229	1327	1418	1462	1544	2034	1452	1358	1264	34.2833138453381	33.3765218662539	30.9053897283416
ENSMUSG00000020601	517.062614053706	484.925982028198	518.529016050614	420.715193835687	524.112707594806	548.971754644226	501.009699156329	408.476297097638	596.918717855375	576.139606324127	466.107276906092	625.220313111398	581.555148556773	542.546920981321	526.142642501812	638.651860683395	490.47540805765	569.160310865037	-0.21521795747918	0.00237954329984241	0.0802105037841386	Trib2	12	15841728	15866923	-	4335	protein_coding	tribbles pseudokinase 2 [Source:MGI Symbol;Acc:MGI:2145021]	-	428	442	473	419	539	562	463	426	590	534	504	718	849	560	516	593	8.93203197948578	8.34418564713727	8.96361807512472
ENSMUSG00000022791	3760.78485408688	3532.71869260362	3573.79406411205	4070.59521673001	3216.63235013659	3270.38689421507	3197.58890066296	3038.64175000567	3818.25634099353	3821.51027265929	4010.00228703336	3679.91788747739	3895.52901041504	3796.85961308178	3760.49237509047	3856.68180962435	3457.64284031911	3829.9061995469	-0.147856328362297	0.00242770059315796	0.0811491776909597	Tnk2	16	32462692	32502311	+	6377	protein_coding	tyrosine kinase, non-receptor, 2 [Source:MGI Symbol;Acc:MGI:1858308]	-	3113	3220	3260	4054	3308	3348	2955	3169	3774	3542	4336	4226	5687	3919	3688	3581	44.1629733968466	41.3228479443216	41.9964410284814
ENSMUSG00000048967	102.68766867889	122.877171916647	98.6630263098419	133.544441002736	99.1827387285162	74.2381732259095	94.1422112885542	95.8864547177554	126.465830054105	125.153921973031	145.19611602035	116.684570970651	126.72285333687	149.200403269863	108.083566095334	134.623073499873	102.652735733606	129.01629190251	-0.331122111740753	0.0024291319787865	0.0811491776909597	Yjefn3	8	70340438	70355362	-	880	protein_coding	YjeF N-terminal domain containing 3 [Source:MGI Symbol;Acc:MGI:2681845]	-	85	112	90	133	102	76	87	100	125	116	157	134	185	154	106	125	8.73839869275973	10.4156443217763	8.40177684030825
ENSMUSG00000035027	1058.28703250244	996.182786609964	980.052728011097	1053.29412490128	978.214070204778	861.553536648055	989.034265721133	817.911458742454	1103.79376471223	1050.86137932528	1096.83180637029	1055.38582101813	1126.80591210352	1082.18734060024	983.968313981102	1095.29332599496	966.816250417651	1074.39095801322	-0.154067156384318	0.00244162829810024	0.0811491776909597	Map2k2	10	80941749	80969809	+	5663	protein_coding	mitogen-activated protein kinase kinase 2 [Source:MGI Symbol;Acc:MGI:1346867]	-	876	908	894	1049	1006	882	914	853	1091	974	1186	1212	1645	1117	965	1017	13.9943633789503	13.1216991859314	12.9688737336067
ENSMUSG00000020829	228.329051533062	167.858993778992	202.80733185912	230.94151451601	185.724540168104	218.807247402681	195.859083255498	176.43107668067	229.661947378254	216.861537211891	258.948487170051	242.94772612546	275.365335359037	223.800604904795	208.009881919321	245.552486063768	200.844854899267	237.643500766572	-0.248030460678614	0.00244253630528932	0.0811491776909597	Slc46a1	11	78356523	78362885	+	3080	protein_coding	solute carrier family 46, member 1 [Source:MGI Symbol;Acc:MGI:1098733]	-	189	153	185	230	191	224	181	184	227	201	280	279	402	231	204	228	5.551453287165	4.06528974804022	4.93437687446675
ENSMUSG00000031431	1069.15984448021	1071.88390145147	863.849608135061	1290.26020066553	1213.52997973714	1390.98892991704	1223.8487467512	1099.81763561266	1292.98664647317	1273.11748213946	1422.36704738407	1409.79343583197	1508.34444890696	1525.91321525996	1182.80128934516	1216.99258443885	1152.91735584379	1354.03951872245	-0.232137793749561	0.00245334791278935	0.0811491776909597	Tsc22d3	X	139440277	139501408	-	4341	protein_coding	TSC22 domain family, member 3 [Source:MGI Symbol;Acc:MGI:1196284]	TSC22	885	977	788	1285	1248	1424	1131	1147	1278	1180	1538	1619	2202	1575	1160	1130	18.4437440598433	18.4185555543702	14.9124065938298
ENSMUSG00000006930	1838.71331446201	1602.88882294841	1511.73681423636	1707.9631138771	1465.37634572425	1487.69391872448	1499.78281432111	1460.35070535142	1589.42255211999	2113.59080297559	2115.97906658956	1431.56294534142	1991.94625677632	1733.24364577783	1748.71052691978	1900.8777978182	1571.81323120564	1828.16669928984	-0.218357003309235	0.00245349979437501	0.0811491776909597	Hap1	11	100238153	100246954	-	3766	protein_coding	huntingtin-associated protein 1 [Source:MGI Symbol;Acc:MGI:1261831]	-	1522	1461	1379	1701	1507	1523	1386	1523	1571	1959	2288	1644	2908	1789	1715	1765	36.5619995412035	31.7483157376652	30.0812067954531
ENSMUSG00000019254	1614.0085335882	1467.94335736138	1519.41060517157	1635.66837889817	1418.70211573436	1419.31665391114	1478.14092666856	1454.59751806835	1637.98543086077	1665.84185798587	1709.98483134794	1671.89833032574	1643.97215139724	1595.66924795756	1458.10848600308	1673.63404975042	1500.97351117522	1632.13679820358	-0.121782140747875	0.00251615847327433	0.0829996808384094	Ppp1r12c	7	4484519	4504679	-	4960	protein_coding	protein phosphatase 1, regulatory subunit 12C [Source:MGI Symbol;Acc:MGI:1924258]	-	1336	1338	1386	1629	1459	1453	1366	1517	1619	1544	1849	1920	2400	1647	1430	1554	24.368027929563	22.0762461301703	22.9558225281971
ENSMUSG00000029050	2668.67129543139	2499.2339073761	2571.81621914321	2480.11104719367	2224.80496285142	2331.66473013482	2415.2346620236	2171.82819935716	2521.22278795863	2722.09780291343	2720.80874733675	2573.15602401697	2664.60486205635	2539.31335695007	2633.77218136082	2666.61383988548	2420.42062793892	2630.19870030981	-0.120804848582993	0.00256044680201832	0.0842359759068262	Ski	4	155238532	155307049	-	5562	protein_coding	ski sarcoma viral oncogene homolog (avian) [Source:MGI Symbol;Acc:MGI:98310]	-	2209	2278	2346	2470	2288	2387	2232	2265	2492	2523	2942	2955	3890	2621	2583	2476	35.9302578142215	33.5176472254417	34.6504060315626
ENSMUSG00000061787	985.801619317346	974.240434481991	1031.57675286179	1005.09763491533	907.230345428487	933.838073736441	877.578544310546	867.772415195687	1108.85239791439	900.892455581735	1020.07207624488	1145.07620019706	1166.53523909562	1256.57742234424	948.280344043964	1061.90680376699	947.891977530952	1076.02411739861	-0.184634619451025	0.00258495431299857	0.0848166706944092	Rps17	7	80992480	80995002	-	1274	protein_coding	ribosomal protein S17 [Source:MGI Symbol;Acc:MGI:1309526]	-	816	888	941	1001	933	956	811	905	1096	835	1103	1315	1703	1297	930	986	57.9450487884099	57.0419453549621	60.678033890829
ENSMUSG00000070568	0	0	2.19251169577427	0	0.972379791456041	0	3.24628314788118	2.87659364153266	3.03517992129852	5.39456560228584	3.6992641024293	2.61234114113398	7.53487236057067	5.81300272479986	4.07862513567296	5.3849229399949	1.16097103458052	4.69409674102325	-2.01267011051462	0.00258663820014352	1	Slc6a21	7	44926937	44938422	+	3872	protein_coding	solute carrier family 6 member 21 [Source:MGI Symbol;Acc:MGI:1923963]	-	0	0	2	0	1	0	3	3	3	5	4	3	11	6	4	5	0	0	0.0424332163651932
ENSMUSG00000041560	688.61142525844	634.133976498413	656.657252884392	731.984191661613	684.555373185053	647.630379589185	657.913384637253	644.356975703317	823.545485312331	721.792877585845	769.446933305295	710.556790388441	723.347746614784	766.347525886115	692.346616780486	686.03918255535	668.230369927208	736.677894803581	-0.140705326646756	0.00267895400267356	0.086256489029917	Nop53	7	15670108	15679999	-	3847	protein_coding	NOP53 ribosome biogenesis factor [Source:MGI Symbol;Acc:MGI:2154441]	-	570	578	599	729	704	663	608	672	814	669	832	816	1056	791	679	637	13.4044275425871	12.2957901514823	12.7913369958215
ENSMUSG00000001444	2.4161804395033	0	1.09625584788713	3.01228062412186	0.972379791456041	2.9304542062859	1.08209438262706	0.958864547177554	1.01172664043284	15.1047836864003	12.9474243585026	1.74156076075598	4.79491877490861	1.93766757493329	10.1965628391824	3.23095376399694	1.55856372988236	6.37069979988912	-2.01898388930979	0.00268146550566377	1	Tbx21	11	96988897	97006157	-	2488	protein_coding	T-box 21 [Source:MGI Symbol;Acc:MGI:1888984]	T-box	2	0	1	3	1	3	1	1	1	14	14	2	7	2	10	3	0.0727235752754734	0	0.0330187728629478
ENSMUSG00000045515	1478.70242897602	1426.25288831823	1643.28751598281	1627.63563056718	1380.77930386758	1443.73710563019	1469.48417160755	1405.69542616229	1571.2114725922	1540.68793601283	1633.22510122254	1669.28598918461	1587.80310289116	1695.45912806663	1561.09377067883	1660.71023469443	1484.44680888898	1614.9345919179	-0.122058787096419	0.00270714739039974	0.086256489029917	Pou3f3	1	42734085	42742336	+	7733	protein_coding	POU domain, class 3, transcription factor 3 [Source:MGI Symbol;Acc:MGI:102564]	Pou	1224	1300	1499	1621	1420	1478	1358	1466	1553	1428	1766	1917	2318	1750	1531	1542	14.3195381138822	13.7577094272598	15.9244678155487
ENSMUSG00000022332	1931.73626138289	1726.86311247146	1757.29812416307	1761.18007156992	2034.21852372604	2198.81747278319	1969.41177638125	1811.2951296184	2013.33601446135	2011.09405653216	1857.03057941951	2332.82063903264	2297.45108157764	2345.54659945674	2052.56809952742	2187.35569822593	1898.85255901203	2137.15034602917	-0.170812676656196	0.00271251206407742	0.086256489029917	Khdrbs3	15	68800269	68973060	+	3662	protein_coding	KH domain containing, RNA binding, signal transduction associated 3 [Source:MGI Symbol;Acc:MGI:1313312]	-	1599	1574	1603	1754	2092	2251	1820	1889	1990	1864	2008	2679	3354	2421	2013	2031	39.502604068995	35.1752488466946	35.9605633898065
ENSMUSG00000010453	1263.66236986023	1332.99789177435	1357.16473968427	1386.65318063743	1341.88411220934	1374.38302274809	1235.7517849601	1320.35648146349	1450.81600238069	1445.7435814126	1512.07420186798	1496.00069348939	1499.43959975356	1349.58546594103	1310.25832483494	1423.77362533465	1326.60669791716	1435.96143687686	-0.114738798505791	0.00273165167263702	0.0863395933297062	Kansl3	1	36374811	36408262	-	6742	protein_coding	KAT8 regulatory NSL complex subunit 3 [Source:MGI Symbol;Acc:MGI:1918055]	-	1046	1215	1238	1381	1380	1407	1142	1377	1434	1340	1635	1718	2189	1393	1285	1322	14.0358441878156	14.748176289416	15.0849265976226
ENSMUSG00000001227	1748.10654798064	1712.60058358827	1883.36754667009	1802.34790676625	1467.32110530717	1539.46527636886	1636.12670653211	1502.54074542723	1843.36593886863	2090.93362744599	1726.63151980888	1721.53281200729	1865.22340343945	1968.67025613222	1801.73265368353	1840.56666089026	1661.48455233008	1857.33210903453	-0.161076877940466	0.00273606471990662	0.0863395933297062	Sema6b	17	56430085	56447343	-	3968	protein_coding	sema domain, transmembrane domain (TM), and cytoplasmic domain, (semaphorin) 6B [Source:MGI Symbol;Acc:MGI:1202889]	-	1447	1561	1718	1795	1509	1576	1512	1567	1822	1938	1867	1977	2723	2032	1767	1709	32.9907713455068	32.1945256064984	35.5682748046921
ENSMUSG00000059866	277.860750542879	287.444812876443	253.235100861928	286.166659291577	225.592111617802	235.413154571634	230.486103499564	261.770021379472	289.353819163792	308.56915245075	346.806009602747	288.228305905115	297.969952440749	266.429291553327	329.348979705592	267.092177823747	257.246089330162	299.224711080727	-0.219929689225633	0.0027553834707656	0.0865078516075392	Tnip2	5	34653431	34671335	-	2685	protein_coding	TNFAIP3 interacting protein 2 [Source:MGI Symbol;Acc:MGI:2386643]	-	230	262	231	285	232	241	213	273	286	286	375	331	435	275	323	248	7.74959752618937	7.98560439887181	7.06771444691853
ENSMUSG00000050567	193.294435160264	188.704228300566	177.593447357715	160.654966619833	175.028362462087	176.804070445916	160.149968628805	150.541733906876	234.720580580419	224.413929055091	207.158789736041	187.217781781268	219.196286852965	186.984920981062	190.675725092711	177.702457019832	172.846401610258	203.508808887424	-0.239503584778957	0.00279888498414607	0.0873426601992217	Maml1	11	50146461	50183138	-	5528	protein_coding	mastermind like transcriptional coactivator 1 [Source:MGI Symbol;Acc:MGI:1890504]	-	160	172	162	160	180	181	148	157	232	208	224	215	320	193	187	165	2.61846968575077	2.54630957421964	2.40745559244723
ENSMUSG00000033594	536.392057569732	484.925982028198	442.887362546402	612.497060238112	433.681386989394	505.991759618699	460.972206999128	428.612452588367	538.23857271027	608.506999937842	551.190351261966	568.619588386829	591.14498610659	558.048261580787	531.240923921404	530.953401883497	488.245033572254	559.742885723648	-0.198471586427364	0.00279908039282181	0.0873426601992217	Spata2l	8	123956540	123962972	-	3591	protein_coding	spermatogenesis associated 2-like [Source:MGI Symbol;Acc:MGI:1926029]	-	444	442	404	610	446	518	426	447	532	564	596	653	863	576	521	493	11.1856999925798	10.0729726483821	9.24224048475012
ENSMUSG00000074264	225.912871093558	297.318871334031	322.299219278817	298.215781788065	295.603456602637	289.138148353542	306.232710283458	246.428188624632	335.893244623702	325.831762378064	406.919051267223	338.733567967039	306.189813197735	314.870980926659	326.290010853837	314.479499695702	285.143655919842	333.650991363745	-0.225612019838541	0.00281298115360313	0.0873426601992217	Amy1	3	113349359	113400348	-	3446	protein_coding	amylase 1, salivary [Source:MGI Symbol;Acc:MGI:88019]	-	187	271	294	297	304	296	283	257	332	302	440	389	447	325	320	292	4.9093267176967	6.43583362142753	7.00879507359435
ENSMUSG00000071711	195.710615599767	220.520638886126	238.983774839395	207.847363064409	174.055982670631	183.64179692725	196.941177638125	209.991335831884	261.025473231672	231.966320898291	233.053638453046	214.211973572986	243.170880727508	255.772119891194	214.127819622831	243.39851688777	203.461585682198	237.090842910662	-0.222097742486775	0.00282943143179083	0.0873426601992217	Mpst	15	78290616	78298213	+	2143	protein_coding	mercaptopyruvate sulfurtransferase [Source:MGI Symbol;Acc:MGI:2179733]	-	162	201	218	207	179	188	182	219	258	215	252	246	355	264	210	226	6.83893452081923	7.6758181439395	8.35690811969065
ENSMUSG00000039244	201.751066698525	213.937933247734	237.887518991508	213.871924312652	218.785453077609	182.664978858488	208.844215847023	186.019722152446	238.76748714215	206.072406007319	260.798119221266	236.852263462814	243.855869123923	248.990283378927	251.855102127806	234.782640183778	207.970351648248	240.246771330998	-0.211421890412196	0.00283139908972416	0.0873426601992217	E130309D02Rik	5	143286950	143301115	-	4639	protein_coding	RIKEN cDNA E130309D02 gene [Source:MGI Symbol;Acc:MGI:2442621]	-	167	195	217	213	225	187	193	194	236	191	282	272	356	257	247	218	3.25677458855983	3.44002048936194	3.842790125806
ENSMUSG00000032968	501.357441196934	483.828864421799	441.791106698514	475.940338611255	415.20617095173	423.939041842694	377.650939536844	381.628089776667	490.687420609927	486.589817326182	551.190351261966	484.153891490163	493.191645419171	506.700070845055	469.041890602391	484.643064599541	437.667749129555	495.7747690193	-0.182354814144262	0.00287368695006054	0.0877434764623978	Inha	1	75483721	75487010	+	1475	protein_coding	inhibin alpha [Source:MGI Symbol;Acc:MGI:96569]	-	415	441	403	474	427	434	349	398	485	451	596	556	720	523	460	450	25.453744387604	24.4679373389523	22.4452439822743
ENSMUSG00000035953	845.663153826154	798.701617458209	885.774725092803	853.479510167862	789.572390662306	823.457631966339	838.623146535972	844.759666063425	863.002824289211	972.100721531908	839.732951251452	883.842086083662	905.554660061311	934.924604905311	922.788936946008	940.20754532311	835.003980221634	907.769291298997	-0.119854431833621	0.00287638131278298	0.0877434764623978	Pip4p1	14	51163525	51168313	-	4491	protein_coding	phosphatidylinositol-4,5-bisphosphate 4-phosphatase 1 [Source:MGI Symbol;Acc:MGI:2448501]	-	700	728	808	850	812	843	775	881	853	901	908	1015	1322	965	905	873	14.101021899328	13.2659731731374	14.7801761659932
ENSMUSG00000113055	31.4103457135429	15.3596464895809	15.3475818704199	18.0736837447312	15.5580766632967	26.3740878565731	19.4776988872871	17.259561849196	36.4221590555822	17.2626099273147	38.8422730755077	30.4773133132297	32.1944546315292	20.3455095367995	41.8059076406479	32.3095376399694	19.8575853843285	31.2074706025725	-0.661124182450278	0.00288044561961549	1	Gm48700	12	90034873	90039147	+	4275	TEC	predicted gene, 48700 [Source:MGI Symbol;Acc:MGI:6098336]	-	26	14	14	18	16	27	18	18	36	16	42	35	47	21	41	30	0.550215513148518	0.268004883133424	0.269031554704607
ENSMUSG00000020737	955.599363823555	727.388973042297	921.951168073079	832.393545799009	821.660923780355	802.944452522337	933.847452207153	722.983868571876	982.386567860286	1141.49008144368	886.898568557425	930.864226624073	926.789300350192	854.51140054558	979.88968884543	987.594867195065	839.846218477458	961.303087677717	-0.194951237950317	0.002919992140286	0.0881599298697743	Jpt1	11	115388179	115405213	-	2149	protein_coding	Jupiter microtubule associated homolog 1 [Source:MGI Symbol;Acc:MGI:1096361]	-	791	663	841	829	845	822	863	754	971	1058	959	1069	1353	882	961	917	33.2993433994262	25.2480535926059	32.1492529030315
ENSMUSG00000016252	680.154793720179	664.853269477575	589.785646163277	586.39062816239	618.433547366042	597.812658082324	642.764063280474	569.565541023467	649.528503157882	673.241787165272	670.491618565311	672.24245365181	699.373152740241	711.124000000517	664.815897114693	679.577275027357	618.720018409466	677.549335927885	-0.134031141516514	0.00292203486229648	0.0881599298697743	Atp5e	2	174302865	174305898	-	1756	protein_coding	ATP synthase, H+ transporting, mitochondrial F1 complex, epsilon subunit [Source:MGI Symbol;Acc:MGI:1855697]	-	563	606	538	584	636	612	594	594	642	624	725	772	1021	734	652	631	29.0054418353268	28.2422246375531	25.1691801270282
ENSMUSG00000033287	1758.9793599584	1655.55046805555	1522.69937271523	1753.14732323893	1486.76870113629	1579.5148171881	1656.68649980203	1417.20180072843	1890.91709096898	1686.34120727455	1641.548445453	1860.85767286777	1756.31024840938	1812.68801635009	1668.15768049024	1823.33490748227	1603.81854285287	1767.51940866204	-0.140986315710729	0.0029655796812358	0.0888237788302344	Kctd17	15	78312764	78323503	+	2541	protein_coding	potassium channel tetramerisation domain containing 17 [Source:MGI Symbol;Acc:MGI:1920094]	-	1456	1509	1389	1746	1529	1617	1531	1478	1869	1563	1775	2137	2564	1871	1636	1693	51.8384863627529	48.5998988298094	44.9064666904787
ENSMUSG00000113621	79.7339545036089	66.9241739903169	59.1978157859052	71.2906414375508	65.1494460275548	73.2613551571476	55.1868135139801	71.9148410383166	66.7739582685673	89.5497889979449	125.774979482596	89.6903791789332	88.3635031376015	82.3508719346647	80.552846429541	79.6968595119245	67.8323801817976	87.8441483677217	-0.376352464789766	0.00306816909859394	0.0910149922052926	2900060N12Rik	12	24845854	24881316	-	5228	lncRNA	RIKEN cDNA 2900060N12 gene [Source:MGI Symbol;Acc:MGI:1920281]	-	66	61	54	71	67	75	51	75	66	83	136	103	129	85	79	74	1.14209954560395	0.954871753731537	0.848534462831438
ENSMUSG00000104494	21.7456239555297	12.068293670385	20.8288611098555	17.0695902033572	17.5028362462087	9.76818068761968	2.16418876525412	15.3418327548409	38.4456123364479	12.946957445486	37.9174570499003	33.9604348347417	21.9196286852965	17.4390081743996	35.6879699371384	17.2317534079837	14.5611759241314	26.9436027339243	-0.89325086065043	0.00310774177246493	1	Gm37111	9	120011630	120012263	+	634	TEC	predicted gene, 37111 [Source:MGI Symbol;Acc:MGI:5610339]	-	18	11	19	17	18	10	2	16	38	12	41	39	32	18	35	16	2.56849573748959	1.41988842151299	2.46192970154143
ENSMUSG00000091478	258.531307026853	226.006226918119	207.192355250668	264.07660138135	203.227376414313	247.134971396778	317.053654109729	239.716136794389	311.611805253314	321.516109896236	299.640392296773	254.267871070374	306.874801594151	283.868299727727	261.03200868307	286.477900407729	245.367328661525	290.661148616172	-0.24528447720733	0.00313547413988863	0.0916134891652086	Gm10039	11	100252542	100252952	-	411	processed_pseudogene	predicted pseudogene 10039 [Source:MGI Symbol;Acc:MGI:3704382]	-	214	206	189	263	209	253	293	250	308	298	324	292	448	293	256	266	47.1050591618867	41.0181613367136	37.7773323622619
ENSMUSG00000052384	79.7339545036089	73.5068796287088	75.6416535042121	91.3725122650299	86.5418014395877	108.426805632578	87.6496449927919	90.1332674346901	95.1023042006868	93.8654414797735	110.977923072879	123.650814013675	104.118236255158	124.01072479573	96.8673469722329	114.160366327892	86.625814925151	107.844144639753	-0.313545301919114	0.00314282988778205	0.0916134891652086	Nrros	16	31961603	31984412	-	4177	protein_coding	negative regulator of reactive oxygen species [Source:MGI Symbol;Acc:MGI:2445095]	-	66	67	69	91	89	111	81	94	94	87	120	142	152	128	95	106	1.42947005612101	1.31268679933464	1.35705022143356
ENSMUSG00000037279	94.2310371406286	122.877171916647	108.529328940826	128.523973295866	111.823676017445	109.40362370134	103.881060732198	109.310558378241	116.348563649776	121.91718261166	120.226083328952	129.746276676321	165.082203536139	140.480899182663	144.79119231639	142.161965615865	111.072553765399	135.094295864721	-0.285732757775869	0.00314759360511024	0.0916134891652086	Ovol2	2	144147095	144174066	-	2113	protein_coding	ovo like zinc finger 2 [Source:MGI Symbol;Acc:MGI:1338039]	zf-C2H2	78	112	99	128	115	112	96	114	115	113	130	149	241	145	142	132	3.33957120498331	4.3377979191496	3.84899194577302
ENSMUSG00000028882	368.467517024253	400.447926335503	411.095942957675	395.612855301338	357.835763255823	359.469049304404	375.48675077159	379.710360682312	460.335621396942	435.880900664696	368.076778191716	410.137559158034	450.722364841409	462.133716621589	416.019763838642	417.870020143604	381.015770704112	427.647090607079	-0.167543104594867	0.0031801513193335	0.0918428878601231	Ppp1r8	4	132554240	132570480	-	2924	protein_coding	protein phosphatase 1, regulatory subunit 8 [Source:MGI Symbol;Acc:MGI:2140494]	-	305	365	375	394	368	368	347	396	455	404	398	471	658	477	408	388	9.43665490116967	10.2156566230046	10.5357438717956
ENSMUSG00000078812	3009.35273740136	2862.37983509405	2891.92292672626	2864.67887353989	2874.35466354406	2805.42149348437	2951.95347580662	2789.33696773951	3434.81194426949	3278.81697306933	2885.42599989486	2875.31681600813	3069.43300433792	3196.18266485246	2955.98356707898	3171.719611657	2881.17512166701	3108.46132264602	-0.109304895796016	0.00323333008838727	0.0930146353333733	Eif5a	11	69807540	69812784	-	2377	protein_coding	eukaryotic translation initiation factor 5A [Source:MGI Symbol;Acc:MGI:106248]	-	2491	2609	2638	2853	2956	2872	2728	2909	3395	3039	3120	3302	4481	3299	2899	2945	94.8069440294229	89.8246818891329	91.171041126374
ENSMUSG00000032305	306.854915816919	300.610224153227	285.026520450654	298.215781788065	276.155860773516	296.952692903638	296.493860839814	259.852292285117	316.670438455478	353.883503509951	314.437448706491	340.475128727795	350.714058964744	302.276141689593	323.231042002082	309.094576755707	290.020268626369	326.34779235148	-0.174238176163008	0.00327104988744298	0.0934477762301839	Fam219b	9	57444811	57450467	+	3087	protein_coding	family with sequence similarity 219, member B [Source:MGI Symbol;Acc:MGI:1925573]	-	254	274	260	297	284	304	274	271	313	328	340	391	512	312	317	287	7.44376560454907	7.26381414823306	6.91907476176989
ENSMUSG00000003352	3787.36283892142	3485.54263552847	3390.7193375149	3626.78587144273	3408.19116905343	3496.03186809908	3344.75373670024	2954.26166985405	3659.41525844558	3687.7250457226	3846.30985050087	3665.11462101097	3770.176133871	4085.57208174684	3594.2884008118	3633.74599990856	3436.70614088929	3742.79342400228	-0.123597917523447	0.00328180371425533	0.0934949218545411	Cacnb3	15	98528721	98542410	+	4010	protein_coding	calcium channel, voltage-dependent, beta 3 subunit [Source:MGI Symbol;Acc:MGI:103307]	-	3135	3177	3093	3612	3505	3579	3091	3081	3617	3418	4159	4209	5504	4217	3525	3374	70.7275760997082	64.8371076083211	63.3646225409383
ENSMUSG00000046865	282.693111421886	314.872753036409	291.604055537977	265.080694922724	223.64735203489	253.972697878112	265.11312374363	257.934563190762	319.705618376777	311.805891812121	324.610424988171	286.486745144359	314.409673954722	275.148795640527	303.857572607636	338.17316063168	269.364793970799	309.274735394499	-0.201491616983827	0.003343607419536	0.0946462786719916	Fbl	7	27869135	27878694	+	4209	protein_coding	fibrillarin [Source:MGI Symbol;Acc:MGI:95486]	-	234	287	266	264	230	260	245	269	316	289	351	329	459	284	298	314	5.02958941990715	5.58025135319683	5.1917529177671
ENSMUSG00000022048	2336.44648499969	2334.6662664163	2264.86458173482	2206.99760393995	2162.57265619824	2293.5688254531	2318.92826196979	2307.98696505637	2246.0331417609	2469.63213272646	2435.9654114497	2548.77417336638	2893.39098645914	2870.65451226367	2233.04726178095	2465.21772192967	2278.25395572103	2520.33941771711	-0.146700057825192	0.00337159143626566	0.0952205161338041	Dpysl2	14	67040313	67106137	-	4520	protein_coding	dihydropyrimidinase-like 2 [Source:MGI Symbol;Acc:MGI:1349763]	-	1934	2128	2066	2198	2224	2348	2143	2407	2220	2289	2634	2927	4224	2963	2190	2289	38.709150190478	38.5286666062166	37.5494160221918
ENSMUSG00000035621	767.137289542297	710.932208946318	810.133071588591	801.266646016416	777.903833164833	632.001290488993	661.159667785134	668.328589382755	920.671242793883	954.838111604593	725.055764076143	699.236645443527	828.150971266358	822.539885559181	821.842964838102	975.748036727076	728.607824614417	843.510452788608	-0.210316881725176	0.00342699547741818	0.0963704278186341	Midn	10	79984106	79994202	+	4307	protein_coding	midnolin [Source:MGI Symbol;Acc:MGI:1890222]	-	635	648	739	798	800	647	611	697	910	885	784	803	1209	849	806	906	13.3381149415156	12.3126327118016	14.0955125113878
ENSMUSG00000102796	206.583427577532	202.966757183748	204.999843554894	197.806427650669	203.227376414313	238.34360877792	200.187460786006	181.225399416558	269.119286355135	214.703710970976	245.076246785941	240.335384984326	261.665567430727	243.177280654128	227.383351313768	198.165164191812	204.417537670205	237.453249085852	-0.220439556926311	0.00345283324386155	0.0964952866981135	Gm37711	4	131832141	131836674	-	1749	TEC	predicted gene, 37711 [Source:MGI Symbol;Acc:MGI:5610939]	-	171	185	187	197	209	244	185	189	266	199	265	276	382	251	223	184	8.84508280554592	8.65630817398296	8.78340891202037
ENSMUSG00000050288	176.381172083741	177.733052236579	132.646957594343	163.667247243955	167.249324130439	165.082253620773	155.821591098297	152.459463001231	200.321874805702	190.967622320919	241.376982683512	209.858071671096	187.686820617851	185.047253406129	186.597099957038	145.392919379862	161.38013262617	193.406080605264	-0.264131701058125	0.00347351491184725	0.0967706911855685	Fzd2	11	102495222	102498884	+	3663	protein_coding	frizzled class receptor 2 [Source:MGI Symbol;Acc:MGI:1888513]	-	146	162	121	163	172	169	144	159	198	177	261	241	274	191	183	135	3.60588223746453	3.61933586470989	2.71368701415362
ENSMUSG00000023991	523.103065152464	475.05192357061	475.775037983016	545.222792966058	500.775592599861	457.150856180601	468.546867677517	428.612452588367	582.754544889315	584.770911287785	468.881724982914	536.400714312843	566.485403835631	527.045580381854	517.985392230466	572.955800815457	484.279823589812	544.660009092033	-0.169913050521946	0.0034833704733574	0.0967706911855685	Foxp4	17	48178058	48235570	-	4926	protein_coding	forkhead box P4 [Source:MGI Symbol;Acc:MGI:1921373]	Fork_head	433	433	434	543	515	468	433	447	576	542	507	616	827	544	508	532	7.95223290078853	7.19356677463898	7.23780080942511
ENSMUSG00000003545	322.56008867369	254.531284684484	285.026520450654	321.309933239666	276.155860773516	249.088607534302	328.956692318626	260.811156832295	393.561663128374	419.697203857838	354.204537807606	237.723043843192	323.314523108123	355.562000000258	297.739634904126	550.339124467479	287.305018063404	366.517716389625	-0.349621280790911	0.00349368718807829	0.0967706911855685	Fosb	7	19036621	19043976	-	6243	protein_coding	FBJ osteosarcoma oncogene B [Source:MGI Symbol;Acc:MGI:95575]	TF_bZIP	267	232	260	320	284	255	304	272	389	389	383	273	472	367	292	511	3.8691318405571	3.04120321150237	3.42130126374878
ENSMUSG00000031970	188.462074281257	211.743698034937	231.309983904185	217.888298478148	210.034034954505	213.923157058871	202.35164955126	202.320419454464	275.189646197732	292.385455643892	243.226614734727	257.750992591886	228.101136006367	223.800604904795	200.872287931893	242.321532299771	209.754164464703	245.456033788883	-0.223745080386865	0.00350261600770049	0.0967706911855685	Dbndd1	8	124231457	124242202	-	2645	protein_coding	dysbindin (dystrobrevin binding protein 1) domain containing 1 [Source:MGI Symbol;Acc:MGI:1919435]	-	156	193	211	217	216	219	187	211	272	271	263	296	333	231	197	225	5.33573834111889	5.97148606403753	6.55342122960906
ENSMUSG00000063511	5401.37137250962	5352.83680161896	5528.41824089481	5854.86943975153	5142.916717011	5297.28438689615	5155.09763883531	5070.47572547491	5545.27371621239	5597.40126893178	6107.48503311078	5428.4448912764	6064.20227346656	6017.42665395532	5580.57884188453	5629.39844147067	5350.40879037404	5746.27639003855	-0.1033412763677	0.00353236341484899	0.0971477788971459	Snrnp70	7	45025877	45045166	-	7618	protein_coding	small nuclear ribonucleoprotein 70 (U1) [Source:MGI Symbol;Acc:MGI:98341]	-	4471	4879	5043	5831	5289	5423	4764	5288	5481	5188	6604	6234	8853	6211	5473	5227	53.0956942360806	52.4131957305451	54.382517040042
ENSMUSG00000035278	199.334886259022	213.937933247734	260.908891797138	240.982449929749	213.923554120329	230.529064227824	208.844215847023	215.74452311495	247.873026906045	285.911976921149	248.775510888371	235.981483082436	283.585196116023	280.961798365327	227.383351313768	256.322331943757	223.025689817971	258.34933444211	-0.212491996680417	0.00355307750048885	0.0974535890932308	Plekhj1	10	80631933	80634460	-	1725	protein_coding	pleckstrin homology domain containing, family J member 1 [Source:MGI Symbol;Acc:MGI:1925920]	-	165	195	238	240	220	236	193	225	245	265	269	271	414	290	223	238	8.6534730788659	9.25116234791306	11.3344163699463
ENSMUSG00000020190	636.663545809119	589.152154636069	604.03697218581	671.738579179176	564.95265883596	515.759940306319	501.009699156329	442.036556248853	734.513540954241	607.428086817385	723.206132024929	660.051528326518	641.149139044922	635.554964578118	577.125456697724	670.961398323365	565.668763294704	656.2487808459	-0.215574727450568	0.00357220799470449	0.0977615329524217	Mknk2	10	80501161	80513946	-	3892	protein_coding	MAP kinase-interacting serine/threonine kinase 2 [Source:MGI Symbol;Acc:MGI:894279]	-	527	537	551	669	581	528	463	461	726	563	782	758	936	656	566	623	12.2499237584011	11.291515748189	11.6302773619067
ENSMUSG00000034949	1061.9113031617	946.812494322025	1098.44835958291	1096.47014718036	1005.44070436555	981.702159105777	1070.19134441816	875.443331573107	1058.26606589275	1141.49008144368	1107.92959867758	1151.17166285971	1126.12092370711	1171.32004904717	1130.79881886533	1047.90600412301	1017.0524804637	1116.87540057704	-0.136389239556771	0.00363491812257787	0.0989292484478572	Zfr2	10	81068989	81087957	+	7483	protein_coding	zinc finger RNA binding protein 2 [Source:MGI Symbol;Acc:MGI:2143792]	-	879	863	1002	1092	1034	1005	989	913	1046	1058	1198	1322	1644	1209	1109	973	10.6269523183113	9.43812752206162	11.0002683812348
ENSMUSG00000025499	1158.55852074183	1004.95972746115	1146.68361688994	1138.64207591806	1212.55759994568	1127.24805135131	1110.22883657536	1015.43755546103	1164.4973631382	1248.30248036894	1207.80972944317	1179.90741541218	1368.6068160382	1323.42695367944	1133.85778771708	1191.14495432687	1114.28949804305	1227.19418751551	-0.140546952467489	0.00363886887985247	0.0989292484478572	Hras	7	140769018	140773918	-	3733	protein_coding	Harvey rat sarcoma virus oncogene [Source:MGI Symbol;Acc:MGI:96224]	-	959	916	1046	1134	1247	1154	1026	1059	1151	1157	1306	1355	1998	1366	1112	1106	23.2410753842322	20.0811358513294	23.0189229573085
ENSMUSG00000002625	2839.01201641638	2797.64989631653	2803.1262030474	3015.29290474599	2647.7901721348	2744.85877322113	2726.87784422019	2749.06465675805	2906.69063796354	3026.35130288235	3431.06745500318	2965.87797556744	2835.85196116023	3098.33045231833	2899.90247146348	2957.3996786452	2790.45905835756	3015.18399187547	-0.111692754401337	0.00366494705024168	0.0992115092499663	Akap8l	17	32540398	32569581	-	5073	protein_coding	A kinase (PRKA) anchor protein 8-like [Source:MGI Symbol;Acc:MGI:1860606]	-	2350	2550	2557	3003	2723	2810	2520	2867	2873	2805	3710	3406	4140	3198	2844	2746	41.9081608437451	41.1363835467635	41.4073245613773
ENSMUSG00000018765	1804.88678830896	1718.08617162027	1727.69921627012	1801.34381322488	1712.36081275409	1757.29570570278	1791.94829763041	1648.28815659822	1830.213492543	1956.06948738884	1768.24824096121	1847.7959671621	1921.39245194552	1946.38707902049	1734.43533894493	1948.26511969016	1745.23862026372	1869.10089720703	-0.0993498597279632	0.00369470403102009	0.0995194730006439	Fxr2	11	69523816	69544123	+	3766	protein_coding	fragile X mental retardation, autosomal homolog 2 [Source:MGI Symbol;Acc:MGI:1346074]	-	1494	1566	1576	1794	1761	1799	1656	1719	1809	1813	1912	2122	2805	2009	1701	1809	35.8893740568713	34.030022207518	34.3785220519464
ENSMUSG00000003068	788.882913497827	849.169027352546	909.89235374632	917.741496815795	686.500132767965	757.034003290525	859.182939805886	828.458968761407	944.952682164271	945.127893520478	921.116761504896	954.375296894279	845.960669573161	922.329765668245	904.43512383548	904.667053919143	824.607729504784	917.870655884994	-0.154358077264545	0.00370115258284303	0.0995194730006439	Stk11	10	79951637	79966516	+	4580	protein_coding	serine/threonine kinase 11 [Source:MGI Symbol;Acc:MGI:1341870]	-	653	774	830	914	706	775	794	864	934	876	996	1096	1235	952	887	840	12.8986216922873	13.8301303424209	14.8875735181008
ENSMUSG00000074918	401.085952957548	377.408456601132	412.192198805562	415.694726128817	397.703334705521	372.16768419831	438.248224963959	369.162850663358	425.936915622225	461.774815555668	465.182460880485	422.328484483326	463.737144373304	432.099869210123	398.685607012032	484.643064599541	397.957928628026	444.298545217088	-0.160206801998618	0.00374851538543475	0.100068374321811	Inafm2	2	118576239	118579291	+	3053	protein_coding	InaF motif containing 2 [Source:MGI Symbol;Acc:MGI:1915354]	-	332	344	376	414	409	381	405	385	421	428	503	485	677	446	391	450	9.83800143379388	9.2210935645504	10.1174797864439
ENSMUSG00000021286	155.843638347963	179.927287449377	107.433073092939	170.695902033572	142.939829344038	112.334077907626	126.605042767366	163.965837567362	204.368781367433	172.626099273147	221.955846145758	182.863879879378	164.397215139724	177.296583106396	160.086036575164	158.31673443585	144.96808606378	180.238896990356	-0.31448898380299	0.00377546909972497	0.10018923160058	Zfyve21	12	111780604	111798626	+	1919	protein_coding	zinc finger, FYVE domain containing 21 [Source:MGI Symbol;Acc:MGI:1915770]	-	129	164	98	170	147	115	117	171	202	160	240	210	240	183	157	147	6.08149477118649	6.9939039516431	4.1952940461362
ENSMUSG00000037692	950.767002944548	1012.63955070594	974.571448771661	967.946173884493	805.130467325602	918.20898463625	895.974148815206	749.832075892848	961.140308411197	1083.228772939	899.845992915928	995.301974772045	1159.00036673505	1049.24699182638	983.968313981102	1112.52507940295	909.383731622069	1030.53222512296	-0.181811714242007	0.00382065971448521	0.100474662594828	Ahdc1	4	132738571	132805421	+	8444	protein_coding	AT hook, DNA binding motif, containing 1 [Source:MGI Symbol;Acc:MGI:2444218]	-	787	923	889	964	828	940	828	782	950	1004	973	1143	1692	1083	965	1033	8.43183520307866	8.94549272509595	8.64897896956412
ENSMUSG00000044352	873.449228880442	899.636437246883	836.443211937882	994.052605960215	855.694216481316	916.255348498726	907.877187024103	932.016339856583	856.932464446614	1070.28181549351	1152.32076790673	961.341539937303	1024.0576526412	979.490959128777	938.083781204782	1058.675850003	901.928071985769	1005.14810384524	-0.156021862622415	0.00383358658888231	0.100474662594828	Sowaha	11	53367400	53371101	-	3702	protein_coding	sosondowah ankyrin repeat domain family member A [Source:MGI Symbol;Acc:MGI:2687280]	-	723	820	763	990	880	938	839	972	847	992	1246	1104	1495	1011	920	983	17.6684106660357	18.1270957363629	16.9316556865856
ENSMUSG00000044148	331.016720211952	407.030631973895	370.534476585851	369.506423225615	379.228118667856	319.419508485163	422.016809224553	329.849404229079	424.925188981792	425.091769460124	464.257644854877	398.81741421312	412.36301464214	427.25570027279	380.331793901504	393.099374619628	366.075261575496	415.767737618247	-0.184643870688046	0.00385059511655164	0.100489159476253	1810030O07Rik	X	12521118	12539907	-	2699	protein_coding	RIKEN cDNA 1810030O07 gene [Source:MGI Symbol;Acc:MGI:1916405]	-	274	371	338	368	390	327	390	344	420	394	502	458	602	441	373	365	9.18424119084727	11.2492045935449	10.2878617734193
ENSMUSG00000049288	367.259426804501	368.631515749942	350.801871323882	378.543265097981	352.001484507087	361.422685441928	346.270202440659	393.134464342797	425.936915622225	391.645462725952	411.54313139526	398.81741421312	427.432759363282	403.034855586124	382.37110646934	390.94540544363	364.758114463597	403.965881352367	-0.148907340326498	0.00386766403033144	0.100722113800421	Lix1l	3	96508465	96533487	+	3620	protein_coding	Lix1-like [Source:MGI Symbol;Acc:MGI:3036267]	-	304	336	320	377	362	370	320	410	421	363	445	458	624	416	375	363	7.59732342634736	7.59593950538378	7.26194093993494
ENSMUSG00000120732	536.392057569732	481.634629209002	532.780342073146	539.198231717814	527.029846969174	448.359493561743	509.666454217345	419.023807116591	546.332385833733	516.799384698983	576.160383953364	654.82684604425	530.866007222024	551.26642506852	565.909237574624	568.647862463462	499.260607804319	563.85106660737	-0.177254081745093	0.00389119879154271	0.101036228159023	ENSMUSG00000120732	6	38664447	38666027	-	1581	lncRNA	novel transcript	-	444	439	486	537	542	459	471	437	540	479	623	752	775	569	555	528	25.4066089015521	22.7239298951195	25.2531584725774
ENSMUSG00000028444	1002.71488239387	977.531787301187	918.662400529417	978.991202839606	812.909505657251	836.156266860244	943.586301650796	795.85757415737	1079.51232534184	948.36463288185	1109.77923072879	943.925932329743	1065.15695642613	1108.34585286184	989.066595400694	914.359915211134	908.301240173718	1019.81393014775	-0.169083700975959	0.00393320232127541	0.101288293030004	Cntfr	4	41657498	41697089	-	2782	protein_coding	ciliary neurotrophic factor receptor [Source:MGI Symbol;Acc:MGI:99605]	-	830	891	838	975	836	856	872	830	1067	879	1200	1084	1555	1144	970	849	26.9908504469561	26.2102624005672	24.7456119223457
ENSMUSG00000023353	3322.24810431704	3202.48629307763	3256.97612407267	3380.78295380611	2948.25552769472	2865.00739567885	2825.34843303925	2629.20658836085	3248.65424242984	3416.91785248785	3484.7067844884	3283.71281440541	3455.76645991627	3354.10257220952	3161.95413643047	3425.88797442476	3053.78892750589	3353.96285459906	-0.13580897105083	0.00393654012861985	0.101288293030004	Agap3	5	24657175	24707045	+	5321	protein_coding	ArfGAP with GTPase domain, ankyrin repeat and PH domain 3 [Source:MGI Symbol;Acc:MGI:2183446]	-	2750	2919	2971	3367	3032	2933	2611	2742	3211	3167	3768	3771	5045	3462	3101	3181	46.7557509899257	44.8943436421609	45.8691505636976
ENSMUSG00000037805	1264.87046007998	1188.17836772973	1201.4964092843	1266.16195567256	1180.46906682763	1149.71486693284	1191.38591527239	1125.70697838645	1351.66679161827	1282.82770022357	1427.91594353771	1196.45224263936	1367.23683924537	1271.10992915624	1199.11578988785	1304.22833606677	1195.99800252323	1300.06919654689	-0.121660386421784	0.00393853427222569	0.101288293030004	Rpl10a	17	28547445	28550007	+	2431	protein_coding	ribosomal protein L10A [Source:MGI Symbol;Acc:MGI:1343877]	-	1047	1083	1096	1261	1214	1177	1101	1174	1336	1189	1544	1374	1996	1312	1176	1211	38.9634428802531	36.4581215270966	37.0370936831688
ENSMUSG00000056962	277.860750542879	342.300693196375	319.010451735156	309.260810743178	287.824418270988	312.58178200383	271.605690039392	305.87779054964	338.928424545001	308.56915245075	334.783401269852	334.379666065149	328.794430279447	364.281504087458	373.194199914076	361.866821567657	303.29029838518	343.099700022424	-0.176134907951676	0.00396407638595029	0.101378369299058	Jmjd6	11	116728258	116734275	-	4698	protein_coding	jumonji domain containing 6 [Source:MGI Symbol;Acc:MGI:1858910]	-	230	312	291	308	296	320	251	319	335	286	362	384	480	376	366	336	4.42904839459737	5.43491019162198	5.08851760386485
ENSMUSG00000024429	2098.45271170861	2043.93010072066	2236.36192968975	2243.14497142942	1980.73763519596	1966.33477241784	2070.04655396557	1863.07381516599	2333.04163283813	2415.6864767036	2091.00903389816	2096.8391559502	2308.41089592029	2291.29190735861	2150.45510278357	2292.90018784983	2062.76031128672	2247.4542991628	-0.123884612471316	0.00396662334201651	0.101378369299058	Gnl1	17	36290743	36300354	+	3077	protein_coding	guanine nucleotide binding protein-like 1 [Source:MGI Symbol;Acc:MGI:95764]	-	1737	1863	2040	2234	2037	2013	1913	1943	2306	2239	2261	2408	3370	2365	2109	2129	51.0702430014139	49.5491432021358	54.4645570495121
ENSMUSG00000021846	327.392449552697	307.192929791619	316.817940039381	305.244436577682	329.636749303598	294.999056766114	312.72527657922	304.918926002462	402.66720289227	374.382852798637	397.67089101115	354.407614813843	337.014291036434	329.403487738659	291.621697200617	357.558883215661	312.365970576597	355.590865088409	-0.186749801435904	0.00400251868613804	0.10161875087104	Peli2	14	48358280	48519032	+	9089	protein_coding	pellino 2 [Source:MGI Symbol;Acc:MGI:1891445]	-	271	280	289	304	339	302	289	318	398	347	430	407	492	340	286	332	2.69742134351069	2.52111536009547	2.61211951690957
ENSMUSG00000028776	158.259818787466	107.517525427067	114.010608180262	103.421634761517	61.2599268617306	96.7049888074348	94.1422112885542	117.940339302839	188.181155120508	162.915881189032	162.767620506889	134.100178578211	123.982899751208	142.418566757597	120.319441502352	102.313535859903	106.657131677109	142.124909908213	-0.417491478307413	0.00400888847413642	0.10161875087104	Tinagl1	4	130058247	130068915	-	4358	protein_coding	tubulointerstitial nephritis antigen-like 1 [Source:MGI Symbol;Acc:MGI:2137617]	-	131	98	104	103	63	99	87	123	186	151	176	154	181	147	118	95	2.71944119348147	1.84030429733082	1.96045743823622
ENSMUSG00000025876	1657.49978149926	1613.8599990124	1618.07363148141	1722.02042345633	1454.68016801824	1441.78346949266	1468.40207722492	1451.72092442682	1557.04729962614	1753.2338207429	1623.97694096646	1787.71212091602	1704.2511302818	1796.21784196316	1635.52867940486	1733.94518667836	1553.50505932651	1698.98912757246	-0.129945524488378	0.00408664953751929	0.102539259186843	Unc5a	13	55097224	55153831	+	4168	protein_coding	unc-5 netrin receptor A [Source:MGI Symbol;Acc:MGI:894682]	-	1372	1471	1476	1715	1496	1476	1357	1514	1539	1625	1756	2053	2488	1854	1604	1610	29.7798155292153	28.8825645685943	29.0917570439848
ENSMUSG00000035397	558.137681525262	461.886512293827	551.416691487228	480.960806318124	397.703334705521	420.031769567646	381.979317067352	430.530181682722	478.546700924733	634.400914828814	563.212959594861	491.120134533187	530.866007222024	542.546920981321	507.788829391284	548.185155291481	460.33078683096	537.083452845963	-0.223660798070625	0.00410479402491093	0.102786036615685	Klf16	10	80402958	80413155	-	2674	protein_coding	Kruppel-like factor 16 [Source:MGI Symbol;Acc:MGI:2153049]	zf-C2H2	462	421	503	479	409	430	353	449	473	588	609	564	775	560	498	509	15.6306189120876	12.8846161059263	15.4531808385026
ENSMUSG00000020496	4350.33288132569	4029.7129683022	4080.26426583591	4215.18468668786	3778.66786959818	3898.48091242901	3896.62187184004	3726.14763033198	4447.55031134276	4522.80380095644	4108.03278574774	4204.99845684532	4144.86478671028	4448.88475204683	4159.1779821025	4255.16610718397	3996.92663579386	4286.43487286698	-0.101007766097301	0.0041239956213764	0.103058234012982	Rnf187	11	58823114	58829742	-	1949	protein_coding	ring finger protein 187 [Source:MGI Symbol;Acc:MGI:1914224]	-	3601	3673	3722	4198	3886	3991	3601	3886	4396	4192	4442	4829	6051	4592	4079	3951	167.150193761582	154.226811380461	156.882981538521
ENSMUSG00000037772	242.826134170082	185.41287548137	206.096099402781	232.949701598758	203.227376414313	189.502705339822	219.665159673293	191.772909435511	252.93166010821	242.755452102863	233.053638453046	240.335384984326	221.251252042211	262.55395640346	237.57991415295	233.705655595779	208.931620189491	240.520864230356	-0.203590685192454	0.00418825250996914	0.104452991024835	Mrpl23	7	142086423	142094484	+	4883	protein_coding	mitochondrial ribosomal protein L23 [Source:MGI Symbol;Acc:MGI:1196612]	-	201	169	188	232	209	194	203	200	250	225	252	276	323	271	233	217	3.72395938074554	2.83237511983003	3.16287792218035
ENSMUSG00000036661	170.340720984983	186.509993087769	190.748517532361	179.732743905938	193.503578499752	145.545892245533	185.038139429227	144.788546623811	194.251514963105	190.967622320919	238.60253460669	221.17821661601	181.521925050112	208.299264305328	204.950913067566	204.627071719806	174.526016538672	205.549882831192	-0.237030236710506	0.00421142227331847	0.104609023134437	Dennd3	15	73384409	73444091	+	5709	protein_coding	DENN/MADD domain containing 3 [Source:MGI Symbol;Acc:MGI:2146009]	-	141	170	174	179	199	149	171	151	192	177	258	254	265	215	201	190	2.2343678398352	2.43691100289287	2.50380504425371
ENSMUSG00000049295	374.507968123011	309.387165004416	388.074570152045	379.547358639355	277.128240564972	304.767237453734	341.941824910151	309.71324873835	327.79943150024	416.460464496466	440.212428189087	397.075853452364	364.413826893054	381.720512261858	373.194199914076	417.870020143604	335.633451698254	389.843342106344	-0.217270538562757	0.00429818230484617	0.106333766582831	Zfp219	14	52243534	52258190	-	4519	protein_coding	zinc finger protein 219 [Source:MGI Symbol;Acc:MGI:1917140]	zf-C2H2	310	282	354	378	285	312	316	323	324	386	476	456	532	394	366	388	6.20604548998309	5.1069023940426	6.43535079366828
ENSMUSG00000037188	19.3294435160264	17.5538817023782	16.443837718307	24.0982449929749	17.5028362462087	15.6290891001915	28.1344539483036	14.3829682076633	14.1641729660597	30.2095673728007	29.5941128194344	42.6682386385216	39.0443385956844	31.0026811989326	18.3538131105283	35.5404914039663	19.1343444290067	30.072177013241	-0.665374024150488	0.00431399293276401	1	Grhl3	4	135269199	135300941	-	2789	protein_coding	grainyhead like transcription factor 3 [Source:MGI Symbol;Acc:MGI:2655333]	CP2	16	16	15	24	18	16	26	15	14	28	32	49	57	32	18	33	0.518999656609187	0.46948558127148	0.441828828700326
ENSMUSG00000025318	3618.23020815619	3566.72933840197	3466.36099101911	3774.3876220247	3138.8419668201	3350.48597585355	3342.58954793499	2938.9198370992	3566.33640752576	3926.16484534363	3680.76778191716	3862.78176735677	3492.75583332271	3834.64413079298	3578.99355655303	3785.60082681642	3399.56818591373	3716.00564370356	-0.128536426313725	0.00432269521465022	0.106333766582831	Jph3	8	122456362	122521015	+	4457	protein_coding	junctophilin 3 [Source:MGI Symbol;Acc:MGI:1891497]	-	2995	3251	3162	3759	3228	3430	3089	3065	3525	3639	3980	4436	5099	3958	3510	3515	60.7924707852487	59.693236416398	58.281475244355
ENSMUSG00000062822	368.467517024253	457.498041868232	491.122619853435	531.165483386822	377.283359084944	475.710399487078	411.195865398283	500.527293626683	502.828140295121	530.825255264926	546.566271133929	549.462420018513	487.026749851431	507.668904632521	548.575080748014	480.335126247545	451.621322466216	519.160993524	-0.199352907269169	0.00434352631054866	0.106333766582831	4833420G17Rik	13	119599304	119622656	+	4882	protein_coding	RIKEN cDNA 4833420G17 gene [Source:MGI Symbol;Acc:MGI:1914642]	-	305	417	448	529	388	487	380	522	497	492	591	631	711	524	538	446	5.65194160815652	6.99019144729731	7.53861464227577
ENSMUSG00000112381	2.4161804395033	1.09711760639864	2.19251169577427	3.01228062412186	10.6961777060165	0.976818068761968	3.24628314788118	2.87659364153266	8.09381312346271	7.55239184320017	21.2707685889685	3.48312152151197	8.21986075698618	3.87533514986658	10.1965628391824	9.69286129199082	3.31424536624879	9.04808938939617	-1.43002958106299	0.00434755421710542	1	Gm8170	10	81856385	81857329	+	945	processed_pseudogene	predicted gene 8170 [Source:MGI Symbol;Acc:MGI:3644928]	-	2	1	2	3	11	1	3	3	8	7	23	4	12	4	10	9	0.191466936809924	0.0866002173390316	0.173863929911141
ENSMUSG00000062248	4.8323608790066	1.09711760639864	10.9625584788713	4.01637416549582	9.72379791456041	8.79136261885771	7.57466067838942	5.75318728306533	21.2462594490896	11.8680443250288	6.47371217925128	17.4156076075598	23.974593874543	8.71950408719979	10.1965628391824	9.69286129199082	6.59392745308066	13.6983932067307	-1.0638437908797	0.00436427926056779	1	Cks2	13	51799268	51804696	+	692	protein_coding	CDC28 protein kinase regulatory subunit 2 [Source:MGI Symbol;Acc:MGI:1913447]	-	4	1	10	4	10	9	7	6	21	11	7	20	35	9	10	9	0.522937154003982	0.118261857493331	1.18714894339616
ENSMUSG00000014551	289.941652740396	297.318871334031	282.83400875488	295.203501163943	344.222446175439	322.349962691449	314.889465344475	285.741635058911	389.514756566643	366.830460955437	319.061528834527	354.407614813843	328.794430279447	375.907509537058	317.113104298573	315.556484283701	304.06269290794	345.898236196154	-0.183680841072248	0.00436972724356375	0.106333766582831	Mrps25	6	92146506	92161014	-	6576	protein_coding	mitochondrial ribosomal protein S25 [Source:MGI Symbol;Acc:MGI:1928140]	-	240	271	258	294	354	330	291	298	385	340	345	407	480	388	311	293	3.30175648330982	3.37254906621644	3.22306605471679
ENSMUSG00000030256	497.73317053768	558.432861656907	627.05834499144	552.251447755675	522.167948011894	550.92539078175	517.241114895735	522.581178211767	628.282243708793	636.558741069729	578.934832030186	575.585831429853	589.775009313759	649.118637602651	659.717615695102	533.107371059495	543.548932105356	606.385035238696	-0.157031299947122	0.00437541529431373	0.106333766582831	Bhlhe41	6	145803969	145811284	-	6720	protein_coding	basic helix-loop-helix family, member e41 [Source:MGI Symbol;Acc:MGI:1930704]	bHLH	412	509	572	550	537	564	478	545	621	590	626	661	861	670	647	495	5.54655782571248	6.19868118172037	6.99258993111369
ENSMUSG00000104114	0	0	1.09625584788713	0	0	0	1.08209438262706	0	1.01172664043284	1.07891312045717	0.924816025607326	2.61234114113398	2.05496518924655	4.84416893733322	2.03931256783648	3.23095376399694	0.272293778814274	2.22464967325556	-2.80955416085799	0.00444055358620889	1	Gm37297	1	89411160	89413543	+	2384	TEC	predicted gene, 37297 [Source:MGI Symbol;Acc:MGI:5610525]	-	0	0	1	0	0	0	1	0	1	1	1	3	3	5	2	3	0	0	0.0344591891287811
ENSMUSG00000032536	3404.39823926015	3285.86723116392	3453.20592084447	3424.96306962656	3177.73715847834	3447.19096466098	3174.86491862779	3128.77501744036	3261.80668875547	3646.72634714523	3500.42865692373	3477.8968392297	3508.51056644027	3595.34218528872	3667.70365325391	3549.74120204464	3312.12531501282	3526.01951738521	-0.0903423488971634	0.00448183513874457	0.108493739072936	Trak1	9	121126568	121303984	+	12568	protein_coding	trafficking protein, kinesin binding 1 [Source:MGI Symbol;Acc:MGI:1914345]	-	2818	2995	3150	3411	3268	3529	2934	3263	3224	3380	3785	3994	5122	3711	3597	3296	20.2847854628499	19.5021029701804	20.5899687047656
ENSMUSG00000028645	1711.86384138809	1608.3744109804	1418.55506716595	1709.97130095985	1550.94576737239	1649.84571813896	2000.79251347743	1883.20997065672	1927.33925002456	1780.20664875433	2335.1604646585	2067.23262301735	1945.36704582006	2104.30698637755	1611.05692859082	1781.33250855031	1691.69482376747	1944.00030697419	-0.200921454829871	0.00449429172938034	0.108582790414912	Slc2a1	4	118965908	118995180	+	3506	protein_coding	solute carrier family 2 (facilitated glucose transporter), member 1 [Source:MGI Symbol;Acc:MGI:95755]	-	1417	1466	1294	1703	1595	1689	1849	1964	1905	1650	2525	2374	2840	2172	1580	1654	36.5639865572419	34.2194361366156	30.3203122380548
ENSMUSG00000028416	1176.67987403811	1122.35131134581	1105.02589467023	1097.47424072173	1181.44144661909	1228.83713050256	1207.6173310118	1047.08008551789	1230.25959476633	1349.72031369192	1168.96745636766	1253.92374774431	1221.33431080886	1333.1152915541	1200.13544617177	1200.83781561886	1145.8134143034	1244.78674709048	-0.11930705142018	0.00470449264950833	0.112780182314764	Bag1	4	40936398	40948294	-	1349	protein_coding	BCL2-associated athanogene 1 [Source:MGI Symbol;Acc:MGI:108047]	-	974	1023	1008	1093	1215	1258	1116	1092	1216	1251	1264	1440	1783	1376	1177	1115	65.3194635463151	62.0603862929938	61.3846645945724
ENSMUSG00000028836	83.3582251628638	71.3126444159115	87.7004678309706	89.364325182282	80.7075226908514	77.1686274321954	91.9780225233001	71.9148410383166	98.1374841219853	90.628702118402	110.977923072879	116.684570970651	91.7884451196791	112.384719346131	97.8870032561511	84.0047978639205	81.6880845345864	100.311705733725	-0.299837029462979	0.00472711125722012	0.113103222924203	Slc30a2	4	134070492	134081795	+	3564	protein_coding	solute carrier family 30 (zinc transporter), member 2 [Source:MGI Symbol;Acc:MGI:106637]	-	69	65	80	89	83	79	85	75	97	84	120	134	134	116	96	78	1.75148731968169	1.49254162459316	1.84401137784543
ENSMUSG00000024454	1405.00892557117	1278.14201145441	1375.80108909835	1325.40347461362	1357.44218887263	1496.48528134333	1404.55850864992	1265.70120227437	1394.15931051645	1555.79271969924	1484.32972109976	1447.23699218822	1466.56015672562	1422.24800000103	1500.93404992765	1474.3919009706	1363.56783523473	1468.20660639107	-0.10654170821196	0.00478545932725352	0.11405984350419	Hdac3	18	38068897	38088069	-	4054	protein_coding	histone deacetylase 3 [Source:MGI Symbol;Acc:MGI:1343091]	-	1163	1165	1255	1320	1396	1532	1298	1320	1378	1442	1605	1662	2141	1468	1472	1369	25.9532393804754	23.5175984888933	25.4314595802128
ENSMUSG00000020926	2406.51571774529	2307.23832625634	2356.95007295734	2484.12742135916	2069.22419621846	2235.93655939614	2218.29348438547	1978.13756082729	2495.92962194781	2563.49757420623	2404.52166657905	2494.78578978295	2387.18456150807	2596.47455041061	2310.54113935873	2404.90658500172	2257.05291739319	2457.2301860994	-0.12301182262297	0.00482687147989121	0.114365789914794	Adam11	11	102652265	102671088	+	5669	protein_coding	a disintegrin and metallopeptidase domain 11 [Source:MGI Symbol;Acc:MGI:1098667]	-	1992	2103	2150	2474	2128	2289	2050	2063	2467	2376	2600	2865	3485	2680	2266	2233	31.7891180568418	30.3587304507787	31.15611568151
ENSMUSG00000035342	653.576808885642	611.094506764042	679.678625690022	730.980098120239	579.538355707801	589.021295463466	502.091793538956	687.505880326307	795.217139380211	682.952005249387	753.72506086997	756.708150548475	706.908025100812	727.594174387449	605.675832647435	718.34872019532	629.185920562059	718.391138547382	-0.191507417996945	0.00483535231410165	0.114365789914794	Lzts2	19	45002853	45015550	+	3608	protein_coding	leucine zipper, putative tumor suppressor 2 [Source:MGI Symbol;Acc:MGI:2385095]	-	541	557	620	728	596	603	464	717	786	633	815	869	1032	751	594	667	13.565204283452	12.6339588136528	14.1168066151521
ENSMUSG00000013033	7577.14185828234	6985.34779994013	7069.75396302412	7140.10917271019	6670.52536938844	6627.71059654995	6751.18685321023	6515.48459807148	7249.02137870129	7718.54446375057	7019.3536343596	7269.27461539548	7528.70746500293	7544.30870300276	7064.17873498557	7628.28183679678	6917.15752639711	7377.70885399937	-0.0932650274681989	0.00484895429092772	0.114468634692321	Adgrl1	8	84626734	84668583	+	8587	protein_coding	adhesion G protein-coupled receptor L1 [Source:MGI Symbol;Acc:MGI:1929461]	-	6272	6367	6449	7111	6860	6785	6239	6795	7165	7154	7590	8348	10991	7787	6928	7083	66.0785019884645	60.6798051343595	61.6967402688433
ENSMUSG00000119223	10.8728119777648	8.77694085118911	6.5775350873228	4.01637416549582	4.86189895728021	3.90727227504787	3.24628314788118	3.83545818871022	12.1407196851941	18.3415230477718	12.9474243585026	7.83702342340193	9.58983754981722	5.81300272479986	13.2555316909371	11.8468304679888	5.7618218313365	11.4714866185517	-1.00558206722048	0.00486837504551852	1	Mir3070b	12	109555026	109555114	+	89	miRNA	microRNA 3070b [Source:MGI Symbol;Acc:MGI:4834244]	-	9	8	6	4	5	4	3	4	12	17	14	9	14	6	13	11	9.14846234588989	7.3561532930683	5.53824990222567
ENSMUSG00000086108	8.45663153826155	12.068293670385	5.48127923943566	13.0532160378614	13.6133170803846	7.81454455009574	9.73884944364354	12.4652391133082	13.1524463256269	18.3415230477718	14.7970564097172	21.7695095094498	19.1796750996344	23.2520108991995	18.3538131105283	10.7698458799898	10.336421334172	17.4519850352397	-0.755151418698191	0.00488242278528837	1	Gm5602	7	130463015	130468060	-	1763	lncRNA	predicted gene 5602 [Source:MGI Symbol;Acc:MGI:3645136]	-	7	11	5	13	14	8	9	13	13	17	16	25	28	24	18	10	0.359204136981749	0.510612172001834	0.232985555538894
ENSMUSG00000031823	462.698554164882	434.458572133861	431.92480406753	483.973086942246	417.150930534642	450.313129699267	404.70329910252	430.530181682722	499.792960373822	498.457861651211	447.610956393946	483.283111109785	493.191645419171	509.606572207455	452.727390059699	495.412910479531	439.469069790959	485.010425961827	-0.142411526666563	0.00491177270421153	0.115418191888906	Zdhhc7	8	120807629	120828221	-	3677	protein_coding	zinc finger, DHHC domain containing 7 [Source:MGI Symbol;Acc:MGI:2142662]	-	383	396	394	482	429	461	374	449	494	462	484	555	720	526	444	460	9.42325071720149	8.81357991096339	8.80265937228924
ENSMUSG00000089832	302.022554937912	291.833283302038	278.448985363332	327.334494487909	316.023432223213	360.445867373166	248.881708004224	258.89342773794	308.576625332016	315.042631173493	450.385404470768	379.660245844804	300.024917629996	344.904828338125	381.351450185422	354.327929451664	297.985469178717	354.284254053286	-0.248430730059343	0.00497523773939968	0.116279374665474	Shkbp1	7	27041558	27055444	-	4230	protein_coding	Sh3kbp1 binding protein 1 [Source:MGI Symbol;Acc:MGI:2385803]	-	250	266	254	326	325	369	230	270	305	292	487	436	438	356	374	329	5.34681605453244	5.14626397931734	4.93292660715971
ENSMUSG00000021294	109.9362099974	129.459877555039	129.358190050682	118.483037882127	134.188411220934	119.17180438896	119.030382088977	82.4623510572697	129.501009975403	146.732184382175	161.842804481282	123.650814013675	155.492365986322	165.670577656796	122.358754070189	142.161965615865	117.761283030173	143.426309522713	-0.287399390399042	0.00499145900948803	0.116279374665474	Kif26a	12	112112642	112148181	+	6918	protein_coding	kinesin family member 26A [Source:MGI Symbol;Acc:MGI:2447072]	-	91	118	118	118	138	122	110	86	128	136	175	142	227	171	120	132	1.1900259634988	1.39589335580737	1.40124073607916
ENSMUSG00000040390	1992.14077237047	1902.40192949524	1943.66161830389	2044.33445023737	1631.65329006324	1694.77934930201	1730.26891782067	1674.17749937201	1990.06630173139	2093.0914536869	2056.79084095069	2100.32227747172	1885.0880669355	2180.84485558742	1814.98818537447	2036.57785590607	1826.67722837061	2019.72122970552	-0.145322468170059	0.00503973112137809	0.116963365800088	Map3k10	7	27355800	27374023	-	4142	protein_coding	mitogen-activated protein kinase kinase kinase 10 [Source:MGI Symbol;Acc:MGI:1346879]	-	1649	1734	1773	2036	1678	1735	1599	1746	1967	1940	2224	2412	2752	2251	1780	1891	36.0168861619493	34.2601917282128	35.1649452688517
ENSMUSG00000007476	131.68183395293	153.596464895809	133.74321344223	142.581282875102	127.381752680741	121.125440526484	117.94828770635	123.693526585905	176.040435435314	125.153921973031	135.02313973867	175.897636836354	151.382435607829	183.109585831196	154.987755155573	156.162765259852	131.468975333194	157.219709479727	-0.26013073713818	0.0050718691062661	0.117481283376156	Lrrc8a	2	30127727	30153802	+	4308	protein_coding	leucine rich repeat containing 8A VRAC subunit A [Source:MGI Symbol;Acc:MGI:2652847]	-	109	140	122	142	131	124	109	129	174	116	146	202	221	189	152	145	2.28900322958521	2.65951920936719	2.3264592014224
ENSMUSG00000027612	571.42667394253	558.432861656907	540.454133008356	553.255541297049	473.548958439092	536.27311975032	556.196512670309	518.745720023057	576.684185046718	605.270260576471	621.476369208123	560.782564963427	630.87431309869	614.240621253852	571.007518994215	548.185155291481	538.541690098453	591.065123554122	-0.137697462549002	0.00508698872843855	0.117481283376156	Mmp24	2	155617262	155660286	+	4683	protein_coding	matrix metallopeptidase 24 [Source:MGI Symbol;Acc:MGI:1341867]	-	473	509	493	551	487	549	514	541	570	561	672	644	921	634	560	509	9.137609304931	8.89496851188573	8.64836611004183
ENSMUSG00000002910	251.282765708343	212.840815641336	196.229796771797	295.203501163943	252.818745778571	337.002233722879	260.784746213121	315.466436021415	329.822884781105	280.517411318863	341.257113449103	345.699811010063	395.923293128168	380.751678474391	238.599570436868	309.094576755707	265.203630127676	327.708292419284	-0.305851444270352	0.00509053903715599	0.117481283376156	Arrdc2	8	71287773	71292364	-	3232	protein_coding	arrestin domain containing 2 [Source:MGI Symbol;Acc:MGI:1918057]	-	208	194	179	294	260	345	241	329	326	260	369	397	578	393	234	287	5.82220623443048	4.91225799652372	4.54980709531544
ENSMUSG00000029860	489.276538999418	539.78186234813	508.66271341963	556.267821921171	453.128982818515	498.177215068604	470.711056442771	388.34014160691	602.989077697972	584.770911287785	507.723998058422	557.299443441915	536.345914393348	527.045580381854	516.965735946548	593.418507987438	488.043291578144	553.31989614941	-0.181028384338813	0.00512407821836148	0.118035097879202	Zyx	6	42326564	42337147	+	5390	protein_coding	zyxin [Source:MGI Symbol;Acc:MGI:103072]	-	405	492	464	554	466	510	435	405	596	542	549	640	783	544	507	551	6.79769790265102	7.47011225410192	7.07197179846355
ENSMUSG00000032594	3329.49664563555	3213.45746914161	2874.38283316006	3274.34903842047	2898.66415833046	3068.18555398134	3100.20040622653	2996.45170992986	3233.47834282335	3481.65263971528	3362.63106910824	3180.08994914043	3257.80481335219	3349.25840327219	3184.38657467667	3470.04434253271	3094.39847685323	3314.91826682763	-0.0993401007011504	0.00515347680860407	0.118490596446067	Ip6k1	9	107879700	107925981	+	6487	protein_coding	inositol hexaphosphate kinase 1 [Source:MGI Symbol;Acc:MGI:1351633]	-	2756	2929	2622	3261	2981	3141	2865	3125	3196	3227	3636	3652	4756	3457	3123	3222	38.4353568341685	36.9510057921677	33.2047407811412
ENSMUSG00000023495	1609.1761727092	1648.96776241715	1728.79547211801	1871.63036112105	1598.59237715373	1489.647554862	1562.54428851347	1375.97062519979	1834.26039910474	1704.68273032232	1944.88810185221	1805.12772852358	1741.24050368824	1717.74230517836	1686.51149360077	1787.79441607831	1610.6655767618	1777.78095979356	-0.142859290666497	0.00516300982089167	0.118490596446067	Pcbp4	9	106330490	106341211	+	4268	protein_coding	poly(rC) binding protein 4 [Source:MGI Symbol;Acc:MGI:1890471]	-	1332	1503	1577	1864	1644	1525	1444	1435	1813	1580	2103	2073	2542	1773	1654	1660	28.2341954123856	28.8194282320134	30.3541857437941
ENSMUSG00000007021	1754.14699907939	1704.92076034348	1641.09500428704	1721.01632991496	1556.78004612112	1636.1702651763	1570.11894919186	1546.6485145974	1734.09946170189	1862.20404590907	1672.06737429804	1708.47110630162	1753.57029482372	1810.75034877516	1710.98324441481	1820.10395371828	1641.36210858894	1759.03122874282	-0.100098022843421	0.00517342668514596	0.118509792768992	Syngr3	17	24904066	24908929	-	2071	protein_coding	synaptogyrin 3 [Source:MGI Symbol;Acc:MGI:1341881]	-	1452	1554	1497	1714	1601	1675	1451	1613	1714	1726	1808	1962	2560	1869	1678	1690	63.4281609547003	61.4075408830941	59.3817519091608
ENSMUSG00000041130	678.946703500427	615.482977189636	608.421995577359	665.714017930932	549.394582172663	546.04130043794	554.032323905055	549.429385532739	693.032748696494	743.371139994988	690.837571128672	670.500892891054	624.70941753095	685.934321526384	599.557894943926	628.958999391405	595.932910780844	667.112873262984	-0.163544794297977	0.00520009385093244	0.11890048232169	Zfp598	17	24888661	24900990	+	3895	protein_coding	zinc finger protein 598 [Source:MGI Symbol;Acc:MGI:2670965]	-	562	561	555	663	565	559	512	573	685	689	747	770	912	708	588	584	13.053424322257	11.7870788757897	11.7056848061804
ENSMUSG00000022098	1577.76582699565	1429.54424113743	1442.67269581947	1537.26721184353	1304.93368013401	1469.134375418	1226.01293551646	1171.73247665097	1473.07398847021	1633.47446437215	1778.42121724289	1513.41630109695	1553.55368307039	1584.04324250796	1519.28786303818	1445.31331709463	1394.88293043944	1562.57300961167	-0.164504435460093	0.00529209684817657	0.120240444472113	Bmp1	14	70711998	70757674	-	8870	protein_coding	bone morphogenetic protein 1 [Source:MGI Symbol;Acc:MGI:88176]	-	1306	1303	1316	1531	1342	1504	1133	1222	1456	1514	1923	1738	2268	1635	1490	1342	13.320335366556	12.0218577922386	12.1883123177054
ENSMUSG00000005124	95.4391273603803	91.060761331087	86.6042119830835	87.3561380995341	123.492233514917	97.6818068761968	94.1422112885542	98.7630483592881	113.313383728478	120.838269491203	98.0304987143765	124.521594394053	127.407841733286	107.540550408797	135.614285761126	114.160366327892	96.8174423516301	117.678348819901	-0.280419523323105	0.00529757819218283	0.120240444472113	Ccn4	15	66763169	66795050	+	5565	protein_coding	cellular communication network factor 4 [Source:MGI Symbol;Acc:MGI:1197008]	-	79	83	79	87	127	100	87	103	112	112	106	143	186	111	133	106	1.28427351011185	1.22057287457088	1.16620051100775
ENSMUSG00000033021	529.143516251222	506.868334156171	527.299062833711	527.149109221326	496.886073434037	497.200396999842	497.763416008448	532.169823683543	571.625551844554	529.746342144469	637.198241643447	533.788373171709	600.734823656407	541.578087193854	562.850268722869	537.415309411491	514.309966573537	564.3671247236	-0.136570893419426	0.00538811458695758	0.12054705204969	Gmppa	1	75412574	75419823	+	2395	protein_coding	GDP-mannose pyrophosphorylase A [Source:MGI Symbol;Acc:MGI:1916330]	-	438	462	481	525	511	509	460	555	565	491	689	613	877	559	552	499	16.5449018402913	15.7865506839448	16.4987432195114
ENSMUSG00000034171	1891.86928413108	1833.28352029212	1763.8756592504	1858.57714508319	1795.01309502785	1851.07024030393	1815.75437404821	1691.43706122121	1909.12817049677	2031.59340582085	1975.40703069725	1857.37455134626	1935.77720827025	1987.07809809409	1895.54103180401	1826.56586124627	1812.61004741975	1927.30816972197	-0.0890129408842464	0.00538982614696493	0.12054705204969	Faah	4	115824342	115875123	-	7834	protein_coding	fatty acid amide hydrolase [Source:MGI Symbol;Acc:MGI:109609]	-	1566	1671	1609	1851	1846	1895	1678	1764	1887	1883	2136	2133	2826	2051	1859	1696	18.0843870166519	17.4559573907299	16.8726687994345
ENSMUSG00000003273	2001.80549412848	2023.08486619909	1939.27659491234	2211.01397810545	1857.24540168104	1952.65931945517	1930.45637860668	1766.22849590106	2152.95429084108	2150.27384907113	2193.66361274058	2243.13025985371	2176.89312380851	2061.67829972902	1993.42803506016	2007.4992720301	1960.22131612366	2122.44009289179	-0.11557661585935	0.00539877550713634	0.12054705204969	Car11	7	45349267	45354106	+	1926	protein_coding	carbonic anhydrase 11 [Source:MGI Symbol;Acc:MGI:1336193]	-	1657	1844	1769	2202	1910	1999	1784	1842	2128	1993	2372	2576	3178	2128	1955	1864	77.8326518712023	78.3529629961836	75.454102012488
ENSMUSG00000027568	131.68183395293	107.517525427067	114.010608180262	133.544441002736	107.934156851621	107.449987563816	82.2391730796566	110.269422925419	131.524463256269	168.310446791318	135.947955764277	136.712519719345	153.437400797075	124.979558583197	110.12287866317	130.315135147877	111.830893622938	136.418794840316	-0.289852826255099	0.00540341798104278	0.12054705204969	Ntsr1	2	180141769	180186773	+	3917	protein_coding	neurotensin receptor 1 [Source:MGI Symbol;Acc:MGI:97386]	-	109	98	104	133	111	110	76	115	130	156	147	157	224	129	108	121	2.51749448890812	2.04749709669842	2.18117781869631
ENSMUSG00000038400	651.160628446139	623.162800434427	641.309671013973	616.513434403608	676.776334853405	607.580838769944	663.323856550388	564.77121828758	777.00605985242	701.293528297159	632.574161515411	664.405430228408	703.483083118734	722.750005450116	656.658646843347	690.347120907346	630.574847844933	693.564754526618	-0.137830307585502	0.0054524927812282	0.121141836205248	Pmepa1	2	173066251	173118326	-	4913	protein_coding	prostate transmembrane protein, androgen induced 1 [Source:MGI Symbol;Acc:MGI:1929600]	-	539	568	585	614	696	622	613	589	768	650	684	763	1027	746	644	641	9.92516197830436	9.46133373883545	9.78183666325325
ENSMUSG00000058886	700.692327455957	612.19162437044	696.122463408329	662.70173730681	611.62688882585	628.094018213945	610.301231801662	636.686059325896	681.903755651733	770.343968006417	720.431683948107	680.079477075212	700.058141136657	668.495313351984	675.012459953875	743.119365719296	644.802043838611	704.93052060541	-0.12877471788421	0.00548002848446091	0.121141836205248	Deaf1	7	140877093	140907603	-	4389	protein_coding	DEAF1, transcription factor [Source:MGI Symbol;Acc:MGI:1858496]	SAND	580	558	635	660	629	643	564	664	674	714	779	781	1022	690	662	690	11.9552321788015	10.4044567338903	11.8855545387819
ENSMUSG00000056629	635.455455589368	616.580094796035	622.673321599891	616.513434403608	524.112707594806	610.51129297623	495.599227243194	497.650699985151	619.176703944897	653.821350997043	654.769746129987	630.444995393666	767.871992381793	751.815019074116	567.94855014246	632.189953155401	577.387029273535	659.75478890242	-0.195086888276704	0.00556557899126809	0.122130774223236	Fkbp2	19	6955109	6957869	-	1640	protein_coding	FK506 binding protein 2 [Source:MGI Symbol;Acc:MGI:95542]	-	526	562	568	614	539	625	458	519	612	606	708	724	1121	776	557	587	29.0159970366185	28.0442130649916	28.4521960424097
ENSMUSG00000034300	1051.03849118393	1122.35131134581	1027.19172947024	1028.19178636693	997.661666033899	989.516703655873	1075.6018163313	927.222017120695	1034.99635316279	1226.7242179598	1180.99006470055	1006.62211971696	1165.16526230279	1170.35121525971	1076.75703581766	1144.83461704292	1027.34694018858	1125.8051107454	-0.132809596399017	0.00556845243831085	0.122130774223236	Fam53c	18	34891959	34906813	+	4517	protein_coding	family with sequence similarity 53, member C [Source:MGI Symbol;Acc:MGI:1913556]	-	870	1023	937	1024	1026	1013	994	967	1023	1137	1277	1156	1701	1208	1056	1063	17.4246781158157	18.534306200852	17.0412247840124
ENSMUSG00000077557	1.20809021975165	0	1.09625584788713	1.00409354137395	2.91713937436812	0.976818068761968	0	1.91772909435511	4.04690656173135	2.15782624091433	11.0977923072879	2.61234114113398	3.42494198207758	10.6571716621331	2.03931256783648	1.07698458799898	1.14001576831224	4.63915963138921	-2.00308361967009	0.00556912086155986	1	Gm23706	16	8298524	8298605	-	82	snoRNA	predicted gene, 23706 [Source:MGI Symbol;Acc:MGI:5453483]	-	1	0	1	1	3	1	0	2	4	2	12	3	5	11	2	1	1.10326984930108	0	1.00183788881724
ENSMUSG00000035863	2983.98284278657	2780.09601461415	2766.94976006712	3048.42799161133	2518.46365987115	2621.77969655712	2524.52619466893	2249.49622767854	2754.93164189862	3155.82087733721	3457.88711974579	2850.93496535755	3037.2385497064	3007.26007629646	2774.48474854153	2960.6306324092	2686.71529848186	2999.89857641159	-0.15950357343098	0.00564276346261736	0.123469294940161	Palm	10	79629406	79656730	+	5655	protein_coding	paralemmin [Source:MGI Symbol;Acc:MGI:1261814]	-	2470	2534	2524	3036	2590	2684	2333	2346	2723	2925	3739	3274	4434	3104	2721	2749	39.5148143726687	36.671172139092	36.666380932401
ENSMUSG00000048965	141.346555710943	126.168524735843	129.358190050682	156.638592454337	112.796055808901	110.380441770102	139.590175358891	130.405578416147	154.794175986224	169.389359911775	138.722403841099	123.650814013675	154.807377589906	187.953754768529	154.987755155573	180.933410783829	130.835514288231	158.154881506326	-0.27187191665222	0.00567400207194998	0.123469294940161	Mrgpre	7	143332100	143338237	-	3761	protein_coding	MAS-related GPR, member E [Source:MGI Symbol;Acc:MGI:2441884]	-	117	115	118	156	116	113	129	136	153	157	150	142	226	194	152	168	2.81435015532959	2.50233411840448	2.57744839462793
ENSMUSG00000010045	345.513802848972	290.736165695639	265.293915188686	304.240343036308	256.708264944395	254.949515946874	252.127991152105	257.934563190762	326.787704859807	305.332413089378	319.986344860135	322.188740739857	339.754244622096	323.590485013859	278.36616550968	319.864422635697	278.438070250468	316.983815166314	-0.192312403724412	0.00568824425837722	0.123469294940161	Tmem115	9	107411144	107415872	+	2194	protein_coding	transmembrane protein 115 [Source:MGI Symbol;Acc:MGI:1930765]	-	286	265	242	303	264	261	233	269	323	283	346	370	496	334	273	297	11.7930193736595	9.88462143442433	9.06129036722397
ENSMUSG00000026280	727.270312290493	823.935322405377	782.726675391413	861.512258498853	809.992366282882	765.825365909383	768.287011665213	810.240542365034	907.518796468256	882.550932533963	795.3417820223	839.432286684384	858.290460708641	884.545247957046	853.452309639568	864.818624163181	793.723731851081	860.743805022167	-0.115041990140208	0.00569327140530513	0.123469294940161	Atg4b	1	93679222	93718332	+	8278	protein_coding	autophagy related 4B, cysteine peptidase [Source:MGI Symbol;Acc:MGI:1913865]	-	602	751	714	858	833	784	710	845	897	818	860	964	1253	913	837	803	6.57910278338956	7.42446741295289	7.08572175821116
ENSMUSG00000026303	64.0287816468374	43.8847042559455	44.9464897633724	48.1964899859498	43.7570906155219	50.7945395756223	48.6942472182177	47.9432273588777	57.6684185046718	59.3402216251442	80.4589942278373	64.4377481479714	68.4988396415515	61.0365286103986	60.1597207511762	50.6182756359521	49.0306963025431	62.7773433930879	-0.367875377048859	0.00575153145718962	1	Mlph	1	90842807	90878864	+	5357	protein_coding	melanophilin [Source:MGI Symbol;Acc:MGI:2176380]	-	53	40	41	48	45	52	45	50	57	55	87	74	100	63	59	47	0.895055210950628	0.611067428675638	0.628743509838263
ENSMUSG00000004891	181.213532962747	174.441699417383	196.229796771797	133.544441002736	167.249324130439	120.148622457722	138.508080976264	167.801295756072	215.497774412195	197.441101043662	227.504742299402	231.627581180546	155.492365986322	212.174599455195	170.282599414346	164.778641963844	159.892099184395	196.849925719439	-0.301498190712723	0.00575206211681957	0.123469294940161	Nes	3	87878385	87887758	+	6416	protein_coding	nestin [Source:MGI Symbol;Acc:MGI:101784]	-	150	159	179	133	172	123	128	175	213	183	246	266	227	219	167	153	2.1150590938908	2.02807288907048	2.29192277619381
ENSMUSG00000028608	658.409169764649	671.435975115967	640.213415166085	644.628053562079	628.157345280603	683.772648133377	682.801555437675	601.208071080327	669.763035966539	637.637654190186	932.214553812184	699.236645443527	717.86783944346	799.287874659981	693.366273064404	737.734442779302	651.328279192595	735.888539919948	-0.177108253396701	0.00575446313115476	0.123469294940161	Czib	4	107747010	107756581	+	5633	protein_coding	CXXC motif containing zinc binding protein [Source:MGI Symbol;Acc:MGI:1921348]	-	545	612	584	642	646	700	631	627	662	591	1008	803	1048	825	680	685	8.7529077871943	8.89124262308814	8.51695594171493
ENSMUSG00000067071	167.924540545479	119.585819097452	120.588143267585	121.495318506249	107.934156851621	105.496351426293	98.4705888190625	110.269422925419	128.48928333497	149.968923743546	165.542068583711	141.066421621235	171.932087500294	153.07573841973	131.535660625453	119.545289267887	118.970542679895	145.144434137103	-0.296962661542976	0.00575899502525812	0.123469294940161	Hes6	1	91339205	91341760	-	1808	protein_coding	hairy and enhancer of split 6 [Source:MGI Symbol;Acc:MGI:1859852]	bHLH	139	109	110	121	111	108	91	115	127	139	179	162	251	158	129	111	6.9552376893439	4.93376957245959	4.99810716655506
ENSMUSG00000061046	762.304928663291	743.845737138277	682.967393233684	762.106997902832	642.743042152443	691.587192683473	701.197159942335	666.4108602884	877.166997255271	807.027014101961	787.943253817441	738.421762560537	741.157444921588	748.908517711716	762.702900370844	745.273334895294	706.645414000592	776.075153204332	-0.135275185850075	0.00577158717692487	0.123469294940161	Haghl	17	25998817	26004647	-	2643	protein_coding	hydroxyacylglutathione hydrolase-like [Source:MGI Symbol;Acc:MGI:1919877]	-	631	678	623	759	661	708	648	695	867	748	852	848	1082	773	748	692	21.5987092480275	20.9934261261033	19.3643172107899
ENSMUSG00000020886	10501.9282803011	9144.47524933265	9839.9924906349	10022.8617299948	9242.46991778967	9100.03712858649	9436.94511089059	9042.09267988434	9368.58869040808	10175.2296390315	10672.3769355085	9848.52610207509	10458.4028364721	11015.6401634957	9991.61192611484	10591.066438382	9541.35032342682	10265.180341436	-0.105685364212039	0.00577200357867336	0.123469294940161	Dlg4	11	69907768	69938348	+	13251	protein_coding	discs large MAGUK scaffold protein 4 [Source:MGI Symbol;Acc:MGI:1277959]	-	8693	8335	8976	9982	9505	9316	8721	9430	9260	9431	11540	11310	15268	11370	9799	9834	59.3494403137797	51.476349474544	55.6474790568209
ENSMUSG00000052296	2232.55072610105	2263.35362200039	2247.32448816862	2310.41923870147	2350.24195594925	2085.5065768068	2243.1816551859	2105.66654560191	2287.51393401865	2371.45103876485	2336.0852806841	2438.18506505838	2402.93929462563	2428.86630517888	2315.63942077833	2320.9017871378	2229.78060106442	2362.69776578083	-0.0842806598994516	0.00577641326600182	0.123469294940161	Ppp6r1	7	4634494	4662018	-	4887	protein_coding	protein phosphatase 6, regulatory subunit 1 [Source:MGI Symbol;Acc:MGI:2442163]	-	1848	2063	2050	2301	2417	2135	2073	2196	2261	2198	2526	2800	3508	2507	2271	2155	34.2101698145466	34.5467883589214	34.4605993677468
ENSMUSG00000020593	483.23608790066	527.713568677745	477.96754967879	514.095893183465	456.046122192883	540.180392025368	496.681321625821	485.185460871843	527.109579665509	517.87829781944	570.61148779972	540.754616214733	555.525589492983	547.391089918654	582.223738117316	520.183556003507	497.638299519572	545.209744378983	-0.132708267451461	0.00581570002038829	0.123628854749131	Lpin1	12	16585670	16696967	-	9930	protein_coding	lipin 1 [Source:MGI Symbol;Acc:MGI:1891340]	-	400	481	436	512	469	553	459	506	521	480	617	621	811	565	571	483	3.64423474895021	3.96411840789226	3.60701995981814
ENSMUSG00000026504	457.866193285875	418.001808037881	433.021059915417	426.739755083931	419.095690117554	450.313129699267	478.285717121161	421.900400758124	480.570154205598	490.905469808011	483.678781392631	443.227213612398	476.751923905199	474.728555858655	539.398174192749	473.873218719551	438.152969252401	482.891686461849	-0.139915448585552	0.00581991352744163	0.123628854749131	Sdccag8	1	176642226	176848003	+	4129	protein_coding	serologically defined colon cancer antigen 8 [Source:MGI Symbol;Acc:MGI:1924066]	-	379	381	395	425	431	461	442	440	475	455	523	509	696	490	529	440	8.30404949783946	7.55145925207837	7.85893175558018
ENSMUSG00000035390	3364.53126200834	3065.3465922778	3172.56442378536	3481.1923079435	3025.07353121974	3017.39101440572	3026.61798820789	2812.34971687177	3131.29395213964	3320.89458476716	3597.5343396125	3384.72333852925	3337.94845573281	3582.74734605165	3324.07948557347	3341.88317656084	3120.63335459001	3377.63808487091	-0.114622137247715	0.00583636321643782	0.123628854749131	Brsk1	7	4693603	4718996	+	4100	protein_coding	BR serine/threonine kinase 1 [Source:MGI Symbol;Acc:MGI:2685946]	-	2785	2794	2894	3467	3111	3089	2797	2933	3095	3078	3890	3887	4873	3698	3260	3103	61.4521306060704	55.7690614260403	57.9863770047421
ENSMUSG00000040972	738.143124268258	616.580094796035	666.523555515377	634.58711814834	546.477442798295	494.269942793556	694.704593646573	511.074803645637	666.727856045241	778.975272970075	762.048405100436	645.248261860092	739.787468128757	705.310997275717	639.324490016737	712.963797255325	612.795084451509	706.298318581547	-0.207016855685333	0.00584211197883496	0.123628854749131	Igsf21	4	139754157	139974095	-	1979	protein_coding	immunoglobulin superfamily, member 21 [Source:MGI Symbol;Acc:MGI:2681842]	-	611	562	608	632	562	506	642	533	659	722	824	741	1080	728	627	662	27.9312915561814	23.2402776283912	25.2388225289907
ENSMUSG00000042631	33.8265261530462	31.8164105855605	33.9839312845011	31.1268997825926	46.67422998989	29.304542062859	27.0523595656765	39.3134464342797	55.6449652238061	57.1823953842299	38.8422730755077	44.4097993992776	45.209234163424	39.7221852861324	44.8648764924026	45.2333526959572	34.1372932323007	46.3886352150922	-0.434037490526407	0.00585298476699054	1	Xkr7	2	152873772	152897695	+	2711	protein_coding	X-linked Kx blood group related 7 [Source:MGI Symbol;Acc:MGI:3526711]	-	28	29	31	31	48	30	25	41	55	53	42	51	66	41	44	42	0.934381251934818	0.875425657018133	0.9393846969286
ENSMUSG00000035314	350.346163727978	357.660339685956	360.668173954867	434.772503414922	377.283359084944	312.58178200383	315.971559727102	326.013946040369	368.268497117553	407.829159532809	404.144603190401	400.558974973876	410.993037849309	404.972523161057	407.862513567296	394.176359207627	354.412228454996	399.850708574991	-0.174492469531302	0.00586460590739361	0.123628854749131	Gdpd5	7	99030621	99111084	+	6739	protein_coding	glycerophosphodiester phosphodiesterase domain containing 5 [Source:MGI Symbol;Acc:MGI:2686926]	-	290	326	329	433	388	320	292	340	364	378	437	460	600	418	400	366	3.89312316610473	3.9588854363608	4.01062213451723
ENSMUSG00000025132	3171.23682684808	3075.22065073538	3026.76239601637	3161.89056178658	2925.89079249123	2882.59012091657	3000.64772302484	2896.72979702339	3298.22884781105	3467.62676914934	3362.63106910824	2988.51826545727	3278.35446524466	3089.61094823113	3064.06713317431	3254.64742493292	3017.62110860531	3225.46061538861	-0.0962987677632311	0.0059236818602843	0.124196516291045	Arhgdia	11	120468930	120472450	-	2258	protein_coding	Rho GDP dissociation inhibitor (GDI) alpha [Source:MGI Symbol;Acc:MGI:2178103]	-	2625	2803	2761	3149	3009	2951	2773	3021	3260	3214	3636	3432	4786	3189	3005	3022	105.17220330472	101.589763815427	100.450886494243
ENSMUSG00000031833	5414.66036492689	5012.73034363538	5311.35958301316	5311.65483386822	4800.63903041848	4887.99761608489	5176.73952648786	4405.02372973369	5238.72054416124	5260.78037534915	5407.39930172603	5397.09679758279	5533.33626624453	5676.39716076707	5277.74092556082	5558.31745866274	5040.10062852107	5418.7236037568	-0.104982303514814	0.00599271410836467	0.12479776686948	Mast3	8	71230761	71257698	-	5955	protein_coding	microtubule associated serine/threonine kinase 3 [Source:MGI Symbol;Acc:MGI:2683541]	-	4482	4569	4845	5290	4937	5004	4784	4594	5178	4876	5847	6198	8078	5859	5176	5161	68.0903691174697	62.7899565752852	66.8379806630064
ENSMUSG00000001248	1800.05442742996	1792.69016885538	1715.64040194336	1777.2455682319	1591.78571861354	1638.12390131382	1738.92567288169	1515.00598454054	1829.20176590257	1945.28035618427	1980.03111082528	1740.68998037561	1819.32918087961	1776.84116621382	1822.1257793619	1763.02377055433	1696.18398047627	1834.56538878717	-0.11386955972556	0.00601146701714878	0.124977894121228	Gramd1a	7	30829552	30855321	-	5239	protein_coding	GRAM domain containing 1A [Source:MGI Symbol;Acc:MGI:105490]	-	1490	1634	1565	1770	1637	1677	1607	1580	1808	1803	2141	1999	2656	1834	1787	1637	25.7296259186117	25.5243354838173	24.5401519892951
ENSMUSG00000058966	752.640206905278	781.14773575583	847.405770416754	992.044418877467	830.412341903459	856.669446304246	795.339371230889	761.338450458978	988.456927702883	881.472019413506	975.680907015729	860.331015813456	921.994381575284	974.646790191444	846.31471565214	901.436100155147	827.124717731613	918.791607189948	-0.151006316178948	0.00603105057562475	0.125174657081339	Tlcd3b	7	126396840	126429391	+	3935	protein_coding	TLC domain containing 3B [Source:MGI Symbol;Acc:MGI:1916202]	-	623	712	773	988	854	877	735	794	977	817	1055	988	1346	1006	830	837	14.3231622671907	14.807646819414	16.1378644016696
ENSMUSG00000034189	583.507576140047	586.957919423272	619.38455405623	610.488873155365	650.522080484092	595.8590219448	588.659344149121	635.727194778719	695.05620197736	727.187443188131	624.250817284945	630.444995393666	632.244289891521	717.905836512783	645.442427720247	664.499490795371	608.888320516455	667.128937845503	-0.128428709892934	0.00605924388428597	0.125274815723593	Hsdl1	8	120288728	120301922	-	3235	protein_coding	hydroxysteroid dehydrogenase like 1 [Source:MGI Symbol;Acc:MGI:1919802]	-	483	535	565	608	669	610	544	663	687	674	675	724	923	741	633	617	13.5072969556163	13.5341282476602	14.3478050661215
ENSMUSG00000052566	335.849081090959	291.833283302038	280.641497059106	352.436833022258	345.194825966895	301.836783247448	307.314804666085	297.248009625042	311.611805253314	380.85633152138	405.994235241616	353.536834433465	333.589349054356	392.377683923991	313.0344791629	386.637467091634	314.044389747479	359.704773210332	-0.194524738179215	0.00607308648621827	0.125274815723593	Hook2	8	85717232	85729978	+	3978	protein_coding	hook microtubule tethering protein 2 [Source:MGI Symbol;Acc:MGI:2181664]	-	278	266	256	351	355	309	284	310	308	353	439	406	487	405	307	359	6.32230756276207	5.47227165221527	5.28672221268265
ENSMUSG00000040479	9722.71008856127	8320.53992692727	8766.7580155534	9340.07812186053	7951.14955473605	7952.27589779118	8671.90438237326	7699.68231383576	8889.03026284292	9804.08352559428	9296.25068940484	9072.6607831583	9251.45328198795	9373.46689373978	9063.72470774924	9544.23741884696	8553.13728770484	9286.86344541553	-0.118904886684074	0.00607558596128952	0.125274815723593	Dgkz	2	91763169	91806209	-	6270	protein_coding	diacylglycerol kinase zeta [Source:MGI Symbol;Acc:MGI:1278339]	-	8048	7584	7997	9302	8177	8141	8014	8030	8786	9087	10052	10419	13506	9675	8889	8862	116.122406900855	98.987777614475	104.778182287634
ENSMUSG00000043557	206.583427577532	178.830169842978	178.689703205603	185.757305154182	262.542543693131	196.340431821156	162.314157394059	253.140240454874	182.110795277911	309.648065571207	328.309689090601	276.908160960201	229.471112799198	216.049934605062	236.560257869032	254.168362767759	203.024747392939	254.153297367621	-0.321859584130195	0.00610408391192974	0.125274815723593	Mdga1	17	30046923	30189061	-	9515	protein_coding	MAM domain containing glycosylphosphatidylinositol anchor 1 [Source:MGI Symbol;Acc:MGI:1922012]	-	171	163	163	185	270	201	150	264	180	287	355	318	335	223	232	236	1.62585915153965	1.40194056519367	1.40731111108053
ENSMUSG00000032807	119.600931755413	117.391583884654	115.106864028149	159.650873078459	110.851296225989	165.082253620773	138.508080976264	141.911952982278	161.876262469254	142.416531900346	155.369092302031	129.746276676321	199.331623356915	197.642092643195	191.695381376629	144.315934791863	133.512979568997	165.299149439569	-0.308446305062669	0.00610676749242735	0.125274815723593	Alox12b	11	69047815	69060618	+	2431	protein_coding	arachidonate 12-lipoxygenase, 12R type [Source:MGI Symbol;Acc:MGI:1274782]	-	99	107	105	159	114	169	128	148	160	132	168	149	291	204	188	134	3.68422239268869	3.60204894127362	3.54826171234738
ENSMUSG00000049907	617.334102293093	652.78497580719	696.122463408329	665.714017930932	659.273498607196	728.706279296428	690.376216116064	702.847713081147	756.771527043763	854.499191402076	680.664594846992	748.000346744695	715.127885857798	745.033182561849	772.899463210027	687.116167143349	676.644908317547	745.014044851319	-0.136471803619476	0.00616719397968021	0.125736505507484	Rasl11b	5	74355947	74360142	+	2161	protein_coding	RAS-like, family 11, member B [Source:MGI Symbol;Acc:MGI:1916189]	-	511	595	635	663	678	746	638	733	748	792	736	859	1044	769	758	638	21.392509590659	22.5326872764016	24.1396107684932
ENSMUSG00000074102	755.056387344781	651.687858200791	670.908578906925	630.570743982844	607.737369660026	632.978108557755	670.898517228777	645.315840250494	779.029513133286	800.553535379218	648.296033950735	725.360056854867	680.193477640607	741.157847411983	722.936305298033	709.732843491328	658.144175516549	725.907451645007	-0.141488855574919	0.00619454275998641	0.125736505507484	Rbm15b	9	106758117	106764627	-	6511	protein_coding	RNA binding motif protein 15B [Source:MGI Symbol;Acc:MGI:1923598]	-	625	594	612	628	625	648	620	673	770	742	701	833	993	765	709	659	8.68416215276925	7.46602672383944	7.72173746158879
ENSMUSG00000052031	302.022554937912	371.922868569138	348.609359628108	314.281278450048	332.553888677966	379.982228748405	358.173240649557	345.19123698392	402.66720289227	377.619592160008	381.949018575825	429.29472752635	366.468792082301	349.748997275458	393.587325592441	385.560482503635	344.092082080632	385.862017326036	-0.163890147010592	0.00619953939653275	0.125736505507484	Tagap1	17	7222410	7228555	-	2312	protein_coding	T cell activation GTPase activating protein 1 [Source:MGI Symbol;Acc:MGI:1919786]	-	250	339	318	313	342	389	331	360	398	350	413	493	535	361	386	358	9.78245324856066	11.9994864297774	11.299275427681
ENSMUSG00000039001	1238.29247524544	1259.49101214564	1420.74757886172	1421.79645458552	1309.79557909129	1135.06259590141	1258.47576699527	1104.61195834854	1428.55801629117	1278.51204774174	1445.48744802425	1313.13681361001	1409.02113142672	1489.09753133623	1365.31976416652	1485.16174685059	1268.53417764685	1401.7868124309	-0.144448083249072	0.006206395603309	0.125736505507484	Rps21	2	179899170	179900238	+	810	protein_coding	ribosomal protein S21 [Source:MGI Symbol;Acc:MGI:1913731]	-	1025	1148	1296	1416	1347	1162	1163	1152	1412	1185	1563	1508	2057	1537	1339	1379	114.481272634267	115.986557756076	131.441131012822
ENSMUSG00000097545	3412.85487079841	3399.96746222938	3723.98111527259	3787.44083806256	3604.61188692755	3922.90136414806	3269.00712991635	3125.89842379883	3928.53454480071	3439.57502801745	4262.47706202416	4052.61189027917	3836.6200083233	3958.65485558871	3701.35231062321	3792.06273434441	3530.83288639422	3871.48605425014	-0.133004623337957	0.00621633357770418	0.125736505507484	Mir124a-1hg	14	64824744	64831410	+	5022	lncRNA	Mir124-1 host gene (non-protein coding) [Source:MGI Symbol;Acc:MGI:2442197]	-	2825	3099	3397	3772	3707	4016	3021	3260	3883	3188	4609	4654	5601	4086	3630	3521	50.8905735943043	50.5004977079465	55.5686880289922
ENSMUSG00000032174	2157.64913247645	1996.75404364552	1839.51731275461	2099.55959501294	1827.1016281459	1904.79523408584	2017.02392921684	1649.24702114539	2092.25069241511	2428.63343414908	2150.19725953703	1960.99741661124	2152.91852993396	2115.93299182715	1978.13319080139	2247.66683515387	1936.45598706044	2140.8412938036	-0.144994505432716	0.00622075516334521	0.125736505507484	Icam5	9	20943369	20950332	+	2947	protein_coding	intercellular adhesion molecule 5, telencephalin [Source:MGI Symbol;Acc:MGI:109430]	-	1786	1820	1678	2091	1879	1950	1864	1720	2068	2251	2325	2252	3143	2184	1940	2087	54.8273077603809	50.5407919244657	46.7760048013904
ENSMUSG00000026820	411.958764935312	402.6421615483	392.459593543593	389.588294053095	398.675714496977	339.932687929165	314.889465344475	390.257870701265	465.394254599106	401.355680810066	387.497914729469	437.131750949752	433.597654931021	397.221852861324	451.707733775781	441.563681079582	380.050569069023	426.933815467013	-0.168508815397021	0.0063037077470105	0.126783457923652	Ptges2	2	32285908	32295784	+	5058	protein_coding	prostaglandin E synthase 2 [Source:MGI Symbol;Acc:MGI:1917592]	-	341	367	358	388	410	348	291	407	460	372	419	502	633	410	443	410	6.09917586519512	5.93797041843342	5.81454192647668
ENSMUSG00000024914	1193.59313711463	1156.36195714416	1283.71559787583	1385.64908709606	1137.68435600357	1117.47987066369	1163.25146132409	1123.78924929209	1292.98664647317	1243.98682788711	1315.08838841362	1205.16004644314	1451.49041200448	1430.96750408823	1222.56788441797	1397.92599522268	1195.19058956427	1320.0217131188	-0.144180004122293	0.00631075663799031	0.126783457923652	Drap1	19	5472833	5475007	-	1741	protein_coding	Dr1 associated protein 1 (negative cofactor 2 alpha) [Source:MGI Symbol;Acc:MGI:1913806]	-	988	1054	1171	1380	1170	1144	1075	1172	1278	1153	1422	1384	2119	1477	1199	1298	51.3397530792514	49.5441783321054	55.2547258816826
ENSMUSG00000038976	14964.6135520637	12251.5123106536	12889.7762594569	14051.2850179871	12108.0731632106	11936.7168002712	12765.4674318514	11977.1770587948	13011.8163226067	14421.831681151	15514.7136455885	13241.9572444081	14381.3313827437	15191.313787477	13119.917405176	14313.1251745064	12868.0776992862	14149.5008304572	-0.13707329367579	0.00633142775814823	0.126783457923652	Ppp1r9b	11	94881861	94897725	+	5083	protein_coding	protein phosphatase 1, regulatory subunit 9B [Source:MGI Symbol;Acc:MGI:2387581]	-	12387	11167	11758	13994	12452	12220	11797	12491	12861	13367	16776	15207	20995	15680	12867	13290	220.466003759588	179.79068906917	190.031086273948
ENSMUSG00000019461	204.167247138029	223.811991705322	217.058657881652	230.94151451601	193.503578499752	175.827252377154	178.545573133465	162.048108473007	245.84957362518	197.441101043662	246.925878837156	222.919777376766	205.496518924655	242.208446866661	236.560257869032	262.784239471751	198.237990465549	232.523224251858	-0.229879192714683	0.00633404826166668	0.126783457923652	Plscr3	11	69737202	69742884	+	3148	protein_coding	phospholipid scramblase 3 [Source:MGI Symbol;Acc:MGI:1917560]	-	169	204	198	230	199	180	165	169	243	183	267	256	300	250	232	244	4.85677051194868	5.30330047605416	5.1670393782836
ENSMUSG00000033685	259.739397246605	239.171638194903	238.983774839395	295.203501163943	229.481630783626	279.369967665923	273.769878804646	293.412551436332	321.729071657643	261.096975150634	336.633033321066	336.121226825905	313.039697161891	379.782844686924	268.169602670497	257.399316531756	263.641542516922	309.24647100079	-0.231628380873932	0.00635340305681255	0.126916627225237	Ucp2	7	100142544	100151227	+	6989	protein_coding	uncoupling protein 2 (mitochondrial, proton carrier) [Source:MGI Symbol;Acc:MGI:109354]	-	215	218	218	294	236	286	253	306	318	242	364	386	457	392	263	239	2.78303726472716	2.5526557124072	2.56243441128875
ENSMUSG00000002771	229.537141752813	258.919755110079	265.293915188686	276.125723877838	201.282616831401	198.294067958679	221.829348438547	145.747411170988	249.896480186911	286.990890041606	306.114104476025	249.043188788106	295.229998855087	282.89946594026	237.57991415295	264.938208647749	224.628747541129	271.586531386087	-0.277141934140949	0.00636122141306768	0.126916627225237	Grin2d	7	45481307	45527802	-	6658	protein_coding	glutamate receptor, ionotropic, NMDA2D (epsilon 4) [Source:MGI Symbol;Acc:MGI:95823]	-	190	236	242	275	207	203	205	152	247	266	331	286	431	292	233	246	2.58169784501515	2.90080812120018	2.98595239797077
ENSMUSG00000047428	566.594313063523	528.810686284144	528.395318681598	563.296476710789	495.913693642581	469.849491074506	508.584359834718	416.147213475059	555.437925597628	591.244390010528	602.980048695976	552.074761159647	543.195798357504	605.521117166652	523.083673650058	582.648662107448	509.698944095865	569.52329709318	-0.161408904291526	0.00643564745574924	0.127958967841598	Dlk2	17	46608347	46614197	+	2113	protein_coding	delta like non-canonical Notch ligand 2 [Source:MGI Symbol;Acc:MGI:2146838]	-	469	482	482	561	510	481	470	434	549	548	652	634	793	625	513	541	20.0802422453484	18.6680231877688	18.7395365440666
ENSMUSG00000045114	18.1213532962747	27.427940159966	32.887675436614	22.090057910227	23.337114994945	26.3740878565731	21.6418876525412	18.2184263963735	15.1758996064926	28.0517411318863	48.0904333315809	30.4773133132297	38.3593501992689	44.5663542234656	36.7076262210567	40.9254143439613	23.7623179629393	35.2942665463677	-0.574875933491495	0.00655438866886905	1	Prrt2	7	126616703	126620383	-	3159	protein_coding	proline-rich transmembrane protein 2 [Source:MGI Symbol;Acc:MGI:1916267]	-	15	25	30	22	24	27	20	19	15	26	52	35	56	46	36	38	0.42957325566329	0.647651198048313	0.780158659857683
ENSMUSG00000097166	21.7456239555297	18.6509993087769	14.2513260225327	23.094151451601	12.6409372889285	22.4668155815253	38.9553977745742	18.2184263963735	45.5276988194777	30.2095673728007	29.5941128194344	23.5110702702058	35.6193966136068	36.8156839237325	23.4520945301195	32.3095376399694	21.2529597224802	32.1298952486684	-0.600436546924122	0.00661561742683385	1	9330179D12Rik	6	127126348	127189382	+	1498	lncRNA	RIKEN cDNA 9330179D12 gene [Source:MGI Symbol;Acc:MGI:1924808]	-	18	17	13	23	13	23	36	19	45	28	32	27	52	38	23	30	1.08706695431802	0.928726629874194	0.712923357462739
ENSMUSG00000042797	254.907036367598	275.376519206058	237.887518991508	244.998824095245	281.017759730796	296.952692903638	262.948934978376	221.497710398015	267.095833074269	298.858934366635	302.414840373595	271.683478677933	289.065103287347	328.434653951192	291.621697200617	316.6334688717	259.448374583904	295.726001225411	-0.187259948152214	0.00664869342250494	0.13117119240253	Aqp11	7	97373213	97387496	-	9418	protein_coding	aquaporin 11 [Source:MGI Symbol;Acc:MGI:1913583]	-	211	251	217	244	289	304	243	231	264	277	327	312	422	339	286	294	2.02683955538409	2.18105102481754	1.89283323355426
ENSMUSG00000085830	386.588870320528	348.883398834767	417.673478044998	361.473674894624	338.388167426702	398.541772054883	321.382031640237	362.450798833116	387.491303285777	406.750246412352	492.926941648705	417.103802201058	374.003664442871	392.377683923991	434.373576949171	420.023989319602	366.922774006232	415.631401022941	-0.179287413322306	0.00668065564989722	0.131591895524249	Grin1os	2	25181232	25188937	+	2891	lncRNA	glutamate receptor, ionotropic, NMDA1 (zeta 1), opposite strand [Source:MGI Symbol;Acc:MGI:2443867]	-	320	318	381	360	348	408	297	378	383	377	533	479	546	405	426	390	10.0137671551921	9.00180951662137	10.8265027057864
ENSMUSG00000111019	1.20809021975165	0	0	2.00818708274791	0	0.976818068761968	0	0	7.08208648302987	1.07891312045717	2.77444807682198	6.09546266264594	0.684988396415515	2.90650136239993	2.03931256783648	2.15396917599796	0.524136921407691	3.10196023070061	-2.56413937293986	0.00675463889103423	1	Gm39404	9	94474249	94474561	+	313	processed_pseudogene	predicted gene, 39404 [Source:MGI Symbol;Acc:MGI:5622289]	-	1	0	0	2	0	1	0	0	7	1	3	7	1	3	2	2	0.289035551574086	0	0
ENSMUSG00000110414	0	1.09711760639864	1.09625584788713	0	0.972379791456041	0	1.08209438262706	2.87659364153266	4.04690656173135	4.31565248182867	0.924816025607326	5.22468228226795	1.36997679283103	7.75067029973315	5.0982814195912	2.15396917599796	0.890555158737692	3.86061937994858	-2.07661492194226	0.00679615954246178	1	Gm45481	8	47286071	47286947	-	877	TEC	predicted gene 45481 [Source:MGI Symbol;Acc:MGI:5791317]	-	0	1	1	0	1	0	1	3	4	4	1	6	2	8	5	2	0	0.0933149434268926	0.0936724137776671
ENSMUSG00000033847	1.20809021975165	3.29135281919591	2.19251169577427	5.02046770686977	6.80665854019229	7.81454455009574	2.16418876525412	3.83545818871022	12.1407196851941	4.31565248182867	9.24816025607326	12.1909253252919	8.21986075698618	10.6571716621331	10.1965628391824	4.30793835199592	4.0416590607305	8.90962391983568	-1.11830355031421	0.00681741958127334	1	Pla2g4c	7	13058580	13094597	+	3747	protein_coding	phospholipase A2, group IVC (cytosolic, calcium-independent) [Source:MGI Symbol;Acc:MGI:1196403]	-	1	3	2	5	7	8	2	4	12	4	10	14	12	11	10	4	0.0241441493575364	0.065522182053951	0.0438487893691028
ENSMUSG00000048644	4829.94469856709	4003.38214574863	4187.69733892885	4485.28584931746	3998.42570246724	3923.87818221682	4254.7951124896	3350.27272783838	4531.52362249868	4896.10774063462	4193.11586010361	4358.25580379185	4806.56357764767	4667.84118801429	4323.34264381334	4957.36005855931	4129.21021969676	4591.76381188292	-0.153458522347154	0.00686283438293028	0.134324780564632	Ctxn1	8	4307660	4309274	-	1212	protein_coding	cortexin 1 [Source:MGI Symbol;Acc:MGI:88566]	-	3998	3649	3820	4467	4112	4017	3932	3494	4479	4538	4534	5005	7017	4818	4240	4603	298.425391349398	246.389407963093	258.923845126331
ENSMUSG00000071644	2421.01280038231	2353.31726572508	2284.59718699678	2508.22566635214	2408.58474343661	2240.82064973995	2261.57725969056	2360.72451515114	2689.16941027048	2610.96975150634	2429.49169927044	2493.04422902219	2594.05105722556	2494.74700272661	2336.03254645669	2437.21612264169	2354.85751093432	2510.59022739	-0.0926202093846633	0.00689816468609535	0.134513241430768	Eef1g	19	8944405	8955843	+	2600	protein_coding	eukaryotic translation elongation factor 1 gamma [Source:MGI Symbol;Acc:MGI:1914410]	-	2004	2145	2084	2498	2477	2294	2090	2462	2658	2420	2627	2863	3787	2575	2291	2263	69.7300491522879	67.5156944429425	65.8469512093082
ENSMUSG00000049401	327.392449552697	308.290047398017	348.609359628108	367.498236142867	258.653024527307	286.207694147257	364.665806945319	292.453686889154	366.245043836688	405.671333291895	346.806009602747	362.244638237245	350.714058964744	369.125673024791	364.017293358812	345.712052747673	319.221288153841	363.817012883074	-0.189523485830297	0.00690866791654018	0.134513241430768	Ogfr	2	180231038	180237629	+	2580	protein_coding	opioid growth factor receptor [Source:MGI Symbol;Acc:MGI:1919325]	-	271	281	318	366	266	293	337	305	362	376	375	416	512	381	357	321	9.50265991905764	8.91327702065625	10.1255522437203
ENSMUSG00000116895	31.4103457135429	47.1760570751415	39.4652105239368	30.1228062412186	67.0942056104669	34.1886324066689	42.2016809224553	43.14890462299	56.656691864239	59.3402216251442	58.2634096132615	71.4039911909953	58.9090020917343	54.2546920981321	33.648657369302	72.1579673959317	41.8509803895526	58.0793291560925	-0.470058976184625	0.0069088418205494	1	Gm3435	17	15230438	15242711	+	1716	protein_coding	predicted gene 3435 [Source:MGI Symbol;Acc:MGI:3810125]	-	26	43	36	30	69	35	39	45	56	55	63	82	86	56	33	67	1.37072920670741	2.05069920254752	1.72344140314015
ENSMUSG00000025422	14318.2852844965	12942.6964026847	13224.1342930625	13617.5166081136	11493.5291350104	11666.1381952242	12172.4797101718	11434.4597250923	12612.1842996358	14882.5275835862	15431.4802032838	13009.4588828472	13837.4505959898	13804.9126376122	13146.4284685579	14288.3545289825	12608.654919232	13876.5996500619	-0.138338716047673	0.00691595970492872	0.134513241430768	Agap2	10	126911153	126929038	+	5941	protein_coding	ArfGAP with GTPase domain, ankyrin repeat and PH domain 2 [Source:MGI Symbol;Acc:MGI:3580016]	-	11852	11797	12063	13562	11820	11943	11249	11925	12466	13794	16686	14940	20201	14249	12893	13267	180.479422457692	162.503536766771	166.804237860596
ENSMUSG00000039936	519.478794493209	646.202270168798	547.031668095679	533.17367046957	521.195568220438	529.435393268986	496.681321625821	488.062054513375	566.56691864239	597.717868733271	599.280784593547	633.928116915178	671.288628487205	603.583449591719	517.985392230466	592.341523399439	535.157592606985	597.836585324152	-0.162847625446141	0.00693373750979496	0.134647304546568	Pik3cd	4	149733625	149787028	-	6259	protein_coding	phosphatidylinositol-4,5-bisphosphate 3-kinase catalytic subunit delta [Source:MGI Symbol;Acc:MGI:1098211]	-	430	589	499	531	536	542	459	509	560	554	648	728	980	623	508	550	6.21525721143254	7.70124843776828	6.54948118463397
ENSMUSG00000117901	135.306104612185	106.420407820668	100.855538005616	96.3929799718997	84.5970418566756	101.589079151245	77.9107955491483	83.4212156044472	138.606549739299	134.864140057146	104.504210893628	103.622865264981	134.257725697441	107.540550408797	127.45703548978	116.31433550389	98.3116453214855	120.89592663187	-0.303743420409755	0.0069502668044551	0.134756740393589	ENSMUSG00000117901	19	7064834	7065786	-	953	lncRNA	novel transcript, antisense to Macrod1	-	112	97	92	96	87	104	72	87	137	125	113	119	196	111	125	108	10.6321409191828	8.32970506021231	7.9306033926939
ENSMUSG00000046215	405.918313836554	402.6421615483	358.475662259092	433.768409873549	320.885331180494	355.561777029356	343.023919292778	304.918926002462	430.995548824389	476.879599242068	354.204537807606	428.423947145972	472.641993526706	456.320713896789	338.525886260856	457.718449899567	365.649312627823	426.963834575494	-0.225455375937963	0.00697632834583405	0.134877218079778	Rprml	11	103540396	103541405	+	1010	protein_coding	reprimo-like [Source:MGI Symbol;Acc:MGI:2144486]	-	336	367	327	432	330	364	317	318	426	442	383	492	690	471	332	425	30.0963276118252	29.736885521224	26.5973080700451
ENSMUSG00000036106	74.9015936246023	61.4385859583237	73.4491418084379	63.2578931065592	52.5085087386262	73.2613551571476	61.6793798097424	63.2850601137186	64.7505049877017	96.0232677206879	86.0078903814813	87.0780380377992	96.5833638945877	85.2573732970647	48.9435016280756	127.08418138388	65.4726897896447	86.4660151664097	-0.4036919372598	0.00708554929597022	0.135903022616366	Prr5	15	84553821	84587874	+	1917	protein_coding	proline rich 5 (renal) [Source:MGI Symbol;Acc:MGI:1924714]	-	62	56	67	63	54	75	57	66	64	89	93	100	141	88	48	118	2.92593840054602	2.39065388710566	2.87120363127905
ENSMUSG00000028436	738.143124268258	695.572562456737	691.737440016781	690.816356465281	667.052536938844	713.077190196236	649.256629576236	659.698808458157	809.381312346271	775.738533608703	683.439042923814	726.230837235245	740.472456525172	763.441024523715	729.054243001542	740.965396543298	688.169331047066	746.09035583847	-0.116500720180309	0.00709632888630668	0.135903022616366	Dcaf12	4	41291300	41314889	-	3442	protein_coding	DDB1 and CUL4 associated factor 12 [Source:MGI Symbol;Acc:MGI:1916220]	-	611	634	631	688	686	730	600	688	800	719	739	834	1081	788	715	688	16.0592754182693	15.0740233045712	15.0601673571127
ENSMUSG00000029602	1860.45893841754	1785.01034561058	1695.90779668139	1840.50346133846	1492.60297988502	1699.66343964582	1740.00776726431	1358.71106335059	1794.80306012786	1987.3579678821	1936.56475762174	1714.56656896427	2011.12593187595	1789.43600545089	1750.74983948762	2077.50327025003	1684.10822402422	1882.76342520756	-0.161522175077408	0.00715807320251599	0.136433537003271	Rasal1	5	120786877	120817662	+	3539	protein_coding	RAS protein activator like 1 (GAP1 like) [Source:MGI Symbol;Acc:MGI:1330842]	-	1540	1627	1547	1833	1535	1740	1608	1417	1774	1842	2094	1969	2936	1847	1717	1929	39.3673118309525	37.6233775535522	35.9104672359488
ENSMUSG00000022243	2.4161804395033	2.19423521279728	1.09625584788713	3.01228062412186	1.94475958291208	0.976818068761968	3.24628314788118	2.87659364153266	4.04690656173135	5.39456560228584	7.3985282048586	6.09546266264594	4.10993037849309	3.87533514986658	8.15725027134593	6.46190752799388	2.22042582067468	5.69248579490265	-1.35129839310822	0.00716073624236791	1	Slc45a2	15	11000807	11029319	+	2983	protein_coding	solute carrier family 45, member 2 [Source:MGI Symbol;Acc:MGI:2153040]	-	2	2	1	3	2	1	3	3	4	5	8	7	6	4	8	6	0.0606558013025068	0.054869061606024	0.027539626846468
ENSMUSG00000078794	1667.16450325728	1667.61876172593	1679.46395896309	1679.84849471863	1398.28214011379	1355.82347944161	1432.69296259823	1212.00478763243	1668.33723007375	1746.76034202015	1945.81291787781	1544.76439479056	1576.1583001521	1681.89545504209	1708.94393184697	1796.4102927823	1511.61238605637	1708.63535807322	-0.177061540532314	0.00717160381762428	0.136481137267711	Dact3	7	16609242	16621387	+	2989	protein_coding	dishevelled-binding antagonist of beta-catenin 3 [Source:MGI Symbol;Acc:MGI:3654828]	-	1380	1520	1532	1673	1438	1388	1324	1264	1649	1619	2104	1774	2301	1736	1676	1668	41.7684898450688	41.6167789179608	42.1060163749674
ENSMUSG00000097463	10.8728119777648	4.38847042559455	2.19251169577427	5.02046770686977	1.94475958291208	4.88409034380984	7.57466067838942	1.91772909435511	8.09381312346271	14.0258705659432	9.24816025607326	5.22468228226795	11.6448027390638	9.68833787466644	12.2358754070189	8.61587670399184	4.84943768818374	9.847177369061	-1.04906105506259	0.00721812568799159	1	4930448E22Rik	9	46237691	46240825	-	3135	lncRNA	RIKEN cDNA 4930448E22 gene [Source:MGI Symbol;Acc:MGI:1921931]	-	9	4	2	5	2	5	7	2	8	13	10	6	17	10	12	8	0.259717112849825	0.1044174869351	0.0524087444229755
ENSMUSG00000034771	605.253200095576	641.813799743203	657.75350873228	729.976004578865	590.234533413817	612.464929113754	572.427928409715	515.869126381524	656.610589640912	634.400914828814	733.379108306609	678.337916314456	668.548674901543	742.126681199449	746.388399828152	653.729644915381	615.724128808592	689.190241241915	-0.163190502473068	0.00723656641977048	0.136722458873096	Tle2	10	81410395	81426679	+	6221	protein_coding	transducin-like enhancer of split 2 [Source:MGI Symbol;Acc:MGI:104635]	-	501	585	600	727	607	627	529	538	649	588	793	779	976	766	732	607	7.28573090322893	7.69567033442374	7.92323165565157
ENSMUSG00000091971	97.8553077998836	133.848347980634	71.2566301126636	90.3684187236559	83.6246620652196	92.7977165323869	81.1570786970295	81.5034865100921	110.278203807179	157.521315586746	87.8575224326959	131.487837437077	103.433247858743	114.322386921064	116.240816366679	109.852427975896	91.5514560526956	116.37421979826	-0.345019979365865	0.00725060089092572	0.136722458873096	Hspa1a	17	35188166	35191132	-	2967	protein_coding	heat shock protein 1A [Source:MGI Symbol;Acc:MGI:96244]	-	81	122	65	90	86	95	75	85	109	146	95	151	151	118	114	102	2.46980732694904	3.36506203472091	1.7997290014816
ENSMUSG00000017802	897.611033275476	894.15084921489	884.678469244916	946.860209515639	887.782749599366	861.553536648055	903.548809493595	856.266040629556	1019.8204535563	942.970067279564	971.981642913299	1027.52084884603	951.448882621151	909.734926431179	890.159935860624	955.285329555095	891.556462202687	958.615260882906	-0.105494122582417	0.00747566857607971	0.138877307052305	Retreg3	11	100987148	101010719	-	3589	protein_coding	reticulophagy regulator family member 3 [Source:MGI Symbol;Acc:MGI:1915248]	-	743	815	807	943	913	882	835	893	1008	874	1051	1180	1389	939	873	887	18.7288433654271	18.5838178849509	18.4718920185546
ENSMUSG00000003378	3523.99917101556	3097.16300286336	3219.70342524451	3377.77067318198	2722.66341607692	2844.49421623485	2933.55787130196	2740.43487583345	3321.49856054101	3603.56982232694	3607.70731589418	3320.28559038128	3185.88103172856	3390.91825613325	3232.31042002082	3237.41567152493	3057.47333146907	3362.44833356887	-0.137525575586476	0.0075085584825162	0.138877307052305	Grik5	7	24709274	24771771	-	5168	protein_coding	glutamate receptor, ionotropic, kainate 5 (gamma 2) [Source:MGI Symbol;Acc:MGI:95818]	-	2917	2823	2937	3364	2800	2912	2711	2858	3283	3340	3901	3813	4651	3500	3170	3006	51.0633762255657	44.7032567343153	46.686653660103
ENSMUSG00000021262	1223.79539260842	1090.53490076025	1123.66224408431	1075.38418281151	1073.50728976747	1020.77488185626	1051.7957399135	941.604985328358	1120.99311759959	1269.88074277809	1216.13307367363	1122.43591030723	1111.05117898597	1222.6682397829	1103.26809919954	1252.53307584281	1075.13245214126	1177.37042977122	-0.131419248898718	0.00753896031429654	0.138877307052305	Evl	12	108520979	108654775	+	2940	protein_coding	Ena-vasodilator stimulated phosphoprotein [Source:MGI Symbol;Acc:MGI:1194884]	-	1013	994	1025	1071	1104	1045	972	982	1108	1177	1315	1289	1622	1262	1082	1163	31.1715011231442	27.6687694398206	28.6409777398263
ENSMUSG00000005936	991.842070416104	1088.34066554745	1060.07940490686	1077.39236989425	1055.03207372981	1007.09942889359	1010.67615337367	1048.03895006507	1100.75858479093	1174.93638817785	1050.59100508992	1136.36839639328	1143.93062201391	1096.71984741224	1115.50397460656	1083.44649552697	1042.31263960335	1112.78191425146	-0.0943672869389256	0.00755470636103623	0.138877307052305	Kctd20	17	29170924	29188523	+	7821	protein_coding	potassium channel tetramerisation domain containing 20 [Source:MGI Symbol;Acc:MGI:1914239]	-	821	992	967	1073	1085	1031	934	1093	1088	1089	1136	1305	1670	1132	1094	1006	9.49678209879141	10.380067477599	10.1572348236638
ENSMUSG00000048546	460.282373725378	480.537511602604	388.074570152045	499.034490062856	420.06806990901	407.333134673741	464.218490147009	430.530181682722	505.863320216419	463.932641796582	488.302861520668	519.855887085661	493.191645419171	537.702752043987	439.471858368762	504.028787183523	443.75985274442	494.043719204347	-0.156353339528637	0.00755573384367029	0.138877307052305	Tob2	15	81732473	81742997	-	6664	protein_coding	transducer of ERBB2, 2 [Source:MGI Symbol;Acc:MGI:1888525]	-	381	438	354	497	432	417	429	449	500	430	528	597	720	555	431	468	5.17232242374917	5.37885593619426	4.36394811473394
ENSMUSG00000021504	233.161412412068	246.851461439694	260.908891797138	292.191220539821	249.901606404203	239.320426846682	260.784746213121	245.469324077454	306.55317205115	283.754150680235	320.911160885742	285.615964763981	258.240625448649	303.24497547706	274.287540374007	264.938208647749	253.573636216273	287.193224791072	-0.177386114928326	0.00761511391572956	0.139575515248449	B4galt7	13	55747709	55758256	+	2896	protein_coding	xylosylprotein beta1,4-galactosyltransferase, polypeptide 7 (galactosyltransferase I) [Source:MGI Symbol;Acc:MGI:2384987]	-	193	225	238	291	257	245	241	256	303	263	347	328	377	313	269	246	6.02912590988915	6.35820829133687	6.75133571759577
ENSMUSG00000030539	275.444570103376	260.016872716477	298.1815906253	295.203501163943	253.791125570027	243.22769912173	219.665159673293	264.646615021005	246.861300265613	291.306542523435	365.302330114894	321.317960359479	332.90436065794	322.621651226392	274.287540374007	288.631869583727	263.772141749394	305.404194388186	-0.215108830317205	0.00761628721040447	0.139575515248449	Sema4b	7	79836589	79876275	+	5645	protein_coding	sema domain, immunoglobulin domain (Ig), transmembrane domain (TM) and short cytoplasmic domain, (semaphorin) 4B [Source:MGI Symbol;Acc:MGI:107559]	-	228	237	272	294	261	249	203	276	244	270	395	369	486	333	269	268	3.65398283481543	3.43585787003299	3.95836887018243
ENSMUSG00000018932	275.444570103376	255.628402290883	238.983774839395	259.05613367448	235.315909532362	258.856788221921	230.486103499564	204.238148548819	307.564898691583	286.990890041606	346.806009602747	247.30162802735	274.680346962622	250.927950953861	255.933727263478	294.016792523722	244.75122883885	283.027780508371	-0.21048569009018	0.00767216319374985	0.140087159270661	Map2k3	11	60822859	60843637	+	3314	protein_coding	mitogen-activated protein kinase kinase 3 [Source:MGI Symbol;Acc:MGI:1346868]	-	228	233	218	258	242	265	213	213	304	266	375	284	401	259	251	273	6.22411982574927	5.75379265383062	5.4039994268247
ENSMUSG00000004100	239.201863510827	185.41287548137	217.058657881652	201.822801816165	182.807400793736	201.224522164965	215.336782142785	191.772909435511	271.142739636001	224.413929055091	233.053638453046	249.913969168484	225.361182420705	210.236931880262	232.481632733359	221.85882512779	204.329726653376	233.557856059342	-0.196112101265108	0.00767818059704995	0.140087159270661	Ppan	9	20799471	20803474	+	4004	protein_coding	peter pan homolog [Source:MGI Symbol;Acc:MGI:2178445]	-	198	169	198	201	188	206	199	200	268	208	252	287	329	217	228	206	4.47369861969341	3.45416775977274	4.06239759311608
ENSMUSG00000116089	0	0	0	2.00818708274791	0	0	0	0	4.04690656173135	5.39456560228584	0.924816025607326	2.61234114113398	2.05496518924655	0	2.03931256783648	1.07698458799898	0.251023385343489	2.26873645948006	-2.8285052732033	0.00768803028719834	1	Gm7859	15	68586858	68587612	-	755	processed_pseudogene	predicted gene 7859 [Source:MGI Symbol;Acc:MGI:3646834]	-	0	0	0	2	0	0	0	0	4	5	1	3	3	0	2	1	0	0	0
ENSMUSG00000022559	312.895366915677	344.494928409172	299.277846473187	349.424552398136	287.824418270988	322.349962691449	269.441501274138	277.111854134313	334.88151798327	352.804590389494	381.949018575825	350.924493292331	332.219372261525	310.026811989326	350.761761667875	366.174759919653	307.852553820883	347.467790759912	-0.174203918080707	0.00770844006898103	0.14031902920181	Fbxl6	15	76419921	76422946	-	2170	protein_coding	F-box and leucine-rich repeat protein 6 [Source:MGI Symbol;Acc:MGI:1354705]	-	259	314	273	348	296	330	249	289	331	327	413	403	485	320	344	340	10.7978087831596	11.8418813322631	10.3350889304437
ENSMUSG00000041571	5047.40093812239	4637.51612224704	4754.46161228649	4936.12384939436	4726.73816626782	4592.99855931877	4738.4913015239	4019.56018176831	5096.06708786021	5139.94210585794	5168.79676711934	4895.52729848507	5461.4124846209	5151.28924796015	4567.0404956698	5010.13230337126	4681.66134136614	5061.27597386808	-0.113000568521533	0.00771357638296125	0.14031902920181	Selenow	7	15651133	15656327	-	736	protein_coding	selenoprotein W [Source:MGI Symbol;Acc:MGI:1100878]	-	4178	4227	4337	4916	4861	4702	4379	4192	5037	4764	5589	5622	7973	5317	4479	4652	513.554126754286	470.007971690247	484.086434445152
ENSMUSG00000069662	2230.13454566154	1949.57798657038	1781.41575281659	1752.14322969755	1805.70927273387	1856.9311487165	1961.83711570286	1855.40289878857	1890.91709096898	2106.03841113239	2189.03953261254	1979.28380459918	2096.74948142789	2043.27045776715	2079.07916290929	2130.27551506198	1899.14399383598	2064.33168205993	-0.121231194726177	0.00775513112558337	0.14060200780152	Marcks	10	37009371	37014916	-	4048	protein_coding	myristoylated alanine rich protein kinase C substrate [Source:MGI Symbol;Acc:MGI:96907]	-	1846	1777	1625	1745	1857	1901	1813	1935	1869	1952	2367	2273	3061	2109	2039	1978	41.2559692757915	35.9250775617166	32.9779888055578
ENSMUSG00000002524	1585.01436831416	1625.92829268278	1608.20732885042	1595.50463724321	1539.27720987491	1486.71710065571	1507.35747499949	1463.22729899295	1651.13787718639	1842.78360974084	1484.32972109976	1685.83081641179	1649.45205856856	1775.87233242636	1623.29280399784	1673.63404975042	1551.40421395171	1673.29165864774	-0.109022590408286	0.00779659953810564	0.14060200780152	Puf60	15	75942031	75952773	-	4748	protein_coding	poly-U binding splicing factor 60 [Source:MGI Symbol;Acc:MGI:1915209]	-	1312	1482	1467	1589	1583	1522	1393	1526	1632	1708	1605	1936	2408	1833	1592	1554	24.9987749509705	25.5439634332646	25.3822845403078
ENSMUSG00000035890	792.507184157082	766.885206872648	841.924491177318	857.495884333357	662.190637981564	730.659915433952	710.936009385978	675.040641212998	894.366350142629	856.657017642991	776.845461510153	808.954973371154	857.605472312225	843.854228883447	770.86015064219	885.281331335162	754.704996319362	836.803123229994	-0.14978887938254	0.00780316412242549	0.14060200780152	Rnf126	10	79594349	79602786	-	1704	protein_coding	ring finger protein 126 [Source:MGI Symbol;Acc:MGI:1917544]	-	656	699	768	854	681	748	657	704	884	794	840	929	1252	871	756	822	34.8281054774671	33.5705437584413	37.0256707078373
ENSMUSG00000001962	293.565923399651	260.016872716477	303.662869864736	300.223968870813	335.471028052334	312.58178200383	270.523595656765	266.56434411536	320.71734501721	309.648065571207	381.024202550218	316.093278077211	337.699279432849	310.995645776793	332.407948557347	333.865222279684	292.826298084996	330.306373407815	-0.173779344172893	0.00785510177382065	0.141172241281357	Fam50a	X	73356639	73363755	+	2288	protein_coding	family with sequence similarity 50, member A [Source:MGI Symbol;Acc:MGI:1351626]	-	243	237	277	299	345	320	250	278	317	287	412	363	493	321	326	310	9.60828453547789	8.47701821518191	9.94569309728797
ENSMUSG00000054364	3967.36828166442	3714.84021526579	3764.54258164441	3976.21042384086	3505.42914819903	3837.91819216577	4082.7421056519	3949.56306982435	4245.20498325619	4116.05355454409	3938.7914530616	4213.7062606491	4226.37840588373	4482.79393460816	3741.11890569603	4065.61681969615	3849.82675228207	4128.70803967438	-0.101214122645284	0.00793869478642665	0.141172241281357	Rhob	12	8547661	8550009	-	2349	protein_coding	ras homolog family member B [Source:MGI Symbol;Acc:MGI:107949]	-	3284	3386	3434	3960	3605	3929	3773	4119	4196	3815	4259	4839	6170	4627	3669	3775	126.478216763981	117.965422492513	120.096009977127
ENSMUSG00000035355	488.068448779666	536.490509528934	491.122619853435	535.181857552318	508.55463093151	483.524944037174	501.009699156329	516.827990928702	570.613825204121	498.457861651211	608.52894484962	583.422854853255	501.411506176157	630.710795640785	594.459613524334	518.02958682751	507.597587596009	563.204373590874	-0.149127381027786	0.0079435520527845	0.141172241281357	Kcnh4	11	100631202	100650768	-	3954	protein_coding	potassium voltage-gated channel, subfamily H (eag-related), member 4 [Source:MGI Symbol;Acc:MGI:2156184]	-	404	489	448	533	523	495	463	539	564	462	658	670	732	651	583	481	9.24358208589943	10.1209897403776	9.30792025381646
ENSMUSG00000029348	1383.26330161564	1329.70653895515	1260.6942250702	1375.60815168232	1142.54625496085	1425.17756232371	1262.80414452578	1176.52679938686	1387.07722403342	1336.77335624643	1398.32183071828	1473.36040359956	1448.0654700224	1463.9078528621	1326.57282537763	1428.08156368665	1294.54087231506	1407.77006581831	-0.122191179108074	0.00801667123817431	0.141686871597022	Asphd2	5	112532220	112542732	-	4010	protein_coding	aspartate beta-hydroxylase domain containing 2 [Source:MGI Symbol;Acc:MGI:1920148]	-	1145	1212	1150	1370	1175	1459	1167	1227	1371	1239	1512	1692	2114	1511	1301	1326	25.8319217333862	24.7348361414181	23.5594296547297
ENSMUSG00000040721	1135.60480656655	1125.642664165	1266.17550430964	1232.02277526584	1206.72332119695	1053.0098781254	1137.28119614104	1084.47580285781	1126.05175080175	1363.74618425786	1331.73507687455	1287.01340219867	1230.23915996227	1251.7332534069	1183.82094562908	1297.76642853877	1155.11699357853	1259.01327520873	-0.12423045513727	0.00801785045415647	0.141686871597022	Zfhx2	14	55297719	55329781	-	18166	protein_coding	zinc finger homeobox 2 [Source:MGI Symbol;Acc:MGI:2686934]	Homeobox	940	1026	1155	1227	1241	1078	1051	1131	1113	1264	1440	1478	1796	1292	1161	1205	4.68127490829724	4.62209472230567	5.22316781073881
ENSMUSG00000078799	0	1.09711760639864	0	0	0.972379791456041	0	1.08209438262706	0	8.09381312346271	2.15782624091433	1.84963205121465	4.35390190188996	1.36997679283103	1.93766757493329	0	1.07698458799898	0.393948972560217	2.60497528415562	-2.67324954233951	0.00808715821691353	1	Sult2a5	7	13357892	13404732	+	1046	protein_coding	sulfotransferase family 2A, dehydroepiandrosterone (DHEA)-preferring, member 5 [Source:MGI Symbol;Acc:MGI:3648378]	-	0	1	0	0	1	0	1	0	8	2	2	5	2	2	0	1	0	0.0782382460663335	0
ENSMUSG00000029673	1157.35043052208	1032.38766762112	1092.96708034347	1052.2900313599	888.755129390822	1047.14896971283	1049.63155114825	1122.83038474492	1071.41851221838	1202.98812930974	1129.20036726654	1081.50923242947	1187.7698793845	1154.84987466024	1215.43029043054	1165.2973242149	1055.42015560542	1151.05795123929	-0.12588738560435	0.00814484172432181	0.14362426159806	Auts2	5	131466171	132572183	-	22884	protein_coding	autism susceptibility candidate 2 [Source:MGI Symbol;Acc:MGI:1919847]	-	958	941	997	1048	914	1072	970	1171	1059	1115	1221	1242	1734	1192	1192	1082	3.78729532781402	3.36518136111026	3.57910569665989
ENSMUSG00000114558	0	0	0	1.00409354137395	0.972379791456041	0	0	0.958864547177554	3.03517992129852	1.07891312045717	1.84963205121465	1.74156076075598	3.42494198207758	1.93766757493329	3.05896885175472	2.15396917599796	0.366917235000944	2.28510417981123	-2.50071532902206	0.00817189280796278	1	Gm9570	14	67204631	67207316	+	2372	processed_pseudogene	predicted gene 9570 [Source:MGI Symbol;Acc:MGI:3779980]	-	0	0	0	1	1	0	0	1	3	1	2	2	5	2	3	2	0	0	0
ENSMUSG00000048429	889.154401737214	845.87767453335	843.020747025205	862.516352040227	718.588665886015	914.301712361202	926.272791528763	821.746916931164	960.128581770764	926.786370472707	917.417497402467	899.516132930466	991.178209613251	952.363613079711	893.218904712379	893.897208039154	852.684907755392	929.313314752612	-0.125981807230866	0.00820096230915337	0.144202470847765	Timm29	9	21504018	21507266	+	3170	protein_coding	translocase of inner mitochondrial membrane 29 [Source:MGI Symbol;Acc:MGI:1917023]	-	736	771	769	859	739	936	856	857	949	859	992	1033	1447	983	876	830	21.0045873643593	19.9042540543002	19.9286730577406
ENSMUSG00000049119	401.085952957548	354.36898686676	388.074570152045	351.432739480884	331.58150888651	336.025415654117	377.650939536844	366.286257021826	379.397490162314	458.538076194296	380.099386524611	376.177124323293	432.22767813819	398.190686648791	407.862513567296	398.484297559623	363.313296319567	403.872156639802	-0.155124646438837	0.00826724978137217	0.144852520956903	Fam110b	4	5644090	6108223	+	8164	protein_coding	family with sequence similarity 110, member B [Source:MGI Symbol;Acc:MGI:1916593]	-	332	323	354	350	341	344	349	382	375	425	411	432	631	411	400	370	3.67900764054051	3.23780222188624	3.56214481094892
ENSMUSG00000008855	2813.64212180159	2492.65120173771	2736.25459632628	2796.40051272646	2465.95515113252	2343.38654695996	2350.30899906597	2450.85778258583	2858.12775922277	2988.58934366635	2933.51643322644	2571.41446325621	2583.09124288291	2758.26979291754	2655.1849633231	3000.47906216516	2556.18211404204	2793.58413258256	-0.127893923744694	0.00829248673917417	0.145089195139441	Hdac5	11	102085258	102120992	-	8780	protein_coding	histone deacetylase 5 [Source:MGI Symbol;Acc:MGI:1333784]	-	2329	2272	2496	2785	2536	2399	2172	2556	2825	2770	3172	2953	3771	2847	2604	2786	23.9977527653556	21.1770080450563	23.35400505467
ENSMUSG00000045608	148.595097029453	149.207994470215	127.165678354907	150.614031206093	140.995069761126	127.963167007818	119.030382088977	115.063745661307	181.099068637478	149.968923743546	162.767620506889	148.032664664259	156.177354382737	163.732910081863	136.633942045044	163.701657375845	134.829395697487	157.764267679708	-0.228049878436926	0.00832485457729237	0.145449789719077	Dbx2	15	95521444	95553841	-	3469	protein_coding	developing brain homeobox 2 [Source:MGI Symbol;Acc:MGI:107445]	Homeobox	123	136	116	150	145	131	110	120	179	139	176	170	228	169	134	152	3.20771971751246	3.2083770344227	2.74704006873152
ENSMUSG00000023067	227.12096131331	150.305112076613	202.80733185912	235.961982222879	245.039707446922	237.366790709158	217.500970908039	298.206874172219	224.60331417609	303.174586848464	244.151430760334	284.745184383603	310.984731972644	346.842495913058	214.127819622831	306.940607579709	226.788716338533	279.446271407092	-0.300074762508617	0.00834886695263284	0.14547353867241	Cdkn1a	17	29309950	29319701	+	3553	protein_coding	cyclin-dependent kinase inhibitor 1A (P21) [Source:MGI Symbol;Acc:MGI:104556]	-	188	137	185	235	252	243	201	311	222	281	264	327	454	358	210	285	4.78694286429089	3.15555787722987	4.2774784051105
ENSMUSG00000020918	1087.28119777648	975.33755208839	1097.35210373502	1075.38418281151	930.567460423432	1026.63579026883	999.855209547404	922.427694384807	1030.94944660106	1191.12008498471	1111.62886278001	1060.61050330039	1109.68120219313	1140.31736784824	1114.48431832264	1048.98298871101	1014.35514887948	1100.97184684265	-0.119158796733544	0.00834973423261203	0.14547353867241	Kat2a	11	100595572	100603291	-	3480	protein_coding	K(lysine) acetyltransferase 2A [Source:MGI Symbol;Acc:MGI:1343101]	-	900	889	1001	1071	957	1051	924	962	1019	1104	1202	1218	1620	1177	1093	974	23.3969295627644	20.9061136745997	23.6301314913497
ENSMUSG00000051790	4705.51140593267	4357.75113261539	4641.54725995412	4580.67473574798	4107.33223911032	4020.58317102426	4325.13124736036	3923.67372705055	4489.0311036005	4854.0301289368	4418.7709703518	4540.24890329085	4825.74325274731	4779.25707357295	4590.49259019992	4757.0409251915	4332.77561484946	4656.82686848645	-0.104512422346966	0.0084174870712876	0.14624959812446	Nlgn2	11	69713948	69728610	-	5785	protein_coding	neuroligin 2 [Source:MGI Symbol;Acc:MGI:2681835]	-	3895	3972	4234	4562	4224	4116	3997	4092	4437	4499	4778	5214	7045	4933	4502	4417	60.911556986737	56.1896940001294	60.1255130410858
ENSMUSG00000030603	1007.54724327288	850.266144958945	952.646331813918	965.937986801745	951.959815835465	910.394440086154	1006.34777584317	960.78227627191	1113.91103111656	1088.62333854128	919.267129453682	1034.48709188905	1022.00268745195	1073.46783651304	980.909345129348	1028.52028153903	950.735251860522	1032.64859270424	-0.118949495132525	0.00847238667243366	0.146783505795524	Psmc4	7	27741132	27749526	-	2163	protein_coding	proteasome (prosome, macropain) 26S subunit, ATPase, 4 [Source:MGI Symbol;Acc:MGI:1346093]	-	834	775	869	962	979	932	930	1002	1101	1009	994	1188	1492	1108	962	955	34.8823016430895	29.3221609679488	33.0046066950251
ENSMUSG00000037579	2876.46281322868	2706.58913498544	2529.06224107562	2796.40051272646	2399.83332531351	2303.33700614072	2547.2501767041	2290.72740320718	2799.44761407766	2841.85715928418	2771.67362874515	2768.21082922164	2763.24319114019	2745.67495368047	2646.00805676784	2836.77740478931	2556.20782667271	2771.61160471331	-0.117356508868325	0.0085494532957789	0.147498936218668	Kcnh3	15	99122742	99140698	+	5756	protein_coding	potassium voltage-gated channel, subfamily H (eag-related), member 3 [Source:MGI Symbol;Acc:MGI:1341723]	-	2381	2467	2307	2785	2468	2358	2354	2389	2767	2634	2997	3179	4034	2834	2595	2634	37.4226219453166	35.0751191253899	32.9259348122157
ENSMUSG00000030600	654.784899105394	631.939741285616	670.908578906925	606.472498989869	514.388909680246	523.574484856415	575.674211557596	550.388250079916	696.067928617793	699.135702056244	599.280784593547	572.973490288719	699.373152740241	709.186332425583	640.344146300655	689.270136319347	591.016446807747	663.203959167766	-0.167706765154247	0.0085990555576511	0.14774165180466	Lrfn1	7	28151405	28167667	+	3919	protein_coding	leucine rich repeat and fibronectin type III domain containing 1 [Source:MGI Symbol;Acc:MGI:2136810]	-	542	576	612	604	529	536	532	574	688	648	648	658	1021	732	628	640	12.5117951473175	12.0281271502888	12.8288422078093
ENSMUSG00000027646	1641.79460864249	1452.5837108718	1620.26614317718	1734.06954595282	1425.50877427456	1443.73710563019	1407.80479179781	1359.66992789777	1608.64535828821	1705.76164344278	1641.548445453	1625.74697016571	1713.1559794352	1740.99431607756	1553.9561766914	1601.47608235448	1510.67932603058	1648.91062148854	-0.127235100613982	0.00865733995941495	0.148325893764492	Src	2	157260364	157313782	+	4371	protein_coding	Rous sarcoma oncogene [Source:MGI Symbol;Acc:MGI:98397]	-	1359	1324	1478	1727	1466	1478	1301	1418	1590	1581	1775	1867	2501	1797	1524	1487	28.1277020055855	24.7889407298672	27.778253208212
ENSMUSG00000020374	469.947095483392	483.828864421799	472.486270439354	479.95671277675	490.079414893845	458.127674249363	481.532000269042	437.242233512965	498.781233733389	582.61308504687	507.723998058422	512.889644042637	553.470624303736	524.139079019454	532.260580205322	440.486696491583	471.650033255814	519.045617612677	-0.140007307211764	0.0086721354394899	0.148373880202614	Rasgef1c	11	49792662	49871821	+	3563	protein_coding	RasGEF domain family, member 1C [Source:MGI Symbol;Acc:MGI:1921813]	-	389	441	431	478	504	469	445	456	493	540	549	589	808	541	522	409	9.87709841510132	10.1291629455388	9.93739956962645
ENSMUSG00000024381	4140.1251830889	4297.40966426347	4109.86317372886	4197.11100294313	4093.71892202993	3876.01409684749	3965.87591232818	3782.72063861545	4219.91181724537	4324.28378679233	4564.89190239776	4231.12186825666	4153.08464746727	4239.61665395403	4223.41632798935	4333.7859821079	4057.85482423068	4286.26412327633	-0.079130603989794	0.0087259354030033	0.149024823126188	Bin1	18	32510283	32568790	+	4117	protein_coding	bridging integrator 1 [Source:MGI Symbol;Acc:MGI:108092]	-	3427	3917	3749	4180	4210	3968	3665	3945	4171	4008	4936	4859	6063	4376	4142	4024	75.305871613188	77.8616306763547	74.8076269381636
ENSMUSG00000034957	143.762736150446	118.488701491053	115.106864028149	162.663153702581	122.519853723461	100.612261082483	124.440854002112	101.639642000821	142.65345630103	131.627400695774	156.293908327638	141.937202001613	180.151948257281	175.358915531463	125.417722921944	144.315934791863	123.654258272638	149.719561103576	-0.283015978011759	0.00878136580674151	0.149052519532695	Cebpa	7	34818718	34821353	+	2636	protein_coding	CCAAT/enhancer binding protein (C/EBP), alpha [Source:MGI Symbol;Acc:MGI:99480]	TF_bZIP	119	108	105	162	126	103	115	106	141	122	169	163	263	181	123	134	4.08410743151745	3.35296592626008	3.27231571423235
ENSMUSG00000028969	1066.74366404071	1114.67148810102	1024.99921777447	1124.58476633883	1067.67301101873	1091.10578280712	991.198454486387	1033.6559818574	1133.13383728478	1072.43964173442	1317.86283649044	1124.17747106799	1182.97496060959	1163.56937874744	1143.03469427235	1078.06157258698	1064.32904580308	1151.90679909925	-0.115099926225908	0.00880559587878112	0.149052519532695	Cdk5	5	24623239	24628528	-	2168	protein_coding	cyclin-dependent kinase 5 [Source:MGI Symbol;Acc:MGI:101765]	-	883	1016	935	1120	1098	1117	916	1078	1120	994	1425	1291	1727	1201	1121	1001	36.8465667474605	38.3517530772837	35.4293869629235
ENSMUSG00000035203	4542.4192262662	4163.56131628283	4289.64913278235	4534.48643284478	3811.72878250768	4103.61270686903	4209.34714841926	3869.01844786143	4455.64412446622	4909.05469808011	4888.57751136032	4225.02640559402	4604.49200070509	4524.45378746923	4129.60794986888	4573.95354523167	4190.4778992292	4538.85125284694	-0.115470353494181	0.00883092329813401	0.149052519532695	Epn1	7	5083234	5101177	+	2810	protein_coding	epsin 1 [Source:MGI Symbol;Acc:MGI:1333763]	-	3760	3795	3913	4516	3920	4201	3890	4035	4404	4550	5286	4852	6722	4670	4050	4247	121.053437699826	110.523912611223	114.397051969122
ENSMUSG00000086103	2.4161804395033	2.19423521279728	1.09625584788713	5.02046770686977	0.972379791456041	0.976818068761968	0	0	7.08208648302987	3.2367393613715	4.62408012803663	1.74156076075598	8.21986075698618	1.93766757493329	6.11793770350945	6.46190752799388	1.58454213340944	4.9277300370771	-1.65641460970293	0.00887281911206685	1	Gm11832	4	11611138	11615010	-	436	lncRNA	predicted gene 11832 [Source:MGI Symbol;Acc:MGI:3650310]	-	2	2	1	5	1	1	0	0	7	3	5	2	12	2	6	6	0.414991411204995	0.3754000247036	0.188419052483977
ENSMUSG00000079523	1781.93307413368	1631.41388071478	1711.25537855181	1593.49645016047	1590.81333882208	1655.70662655154	1667.5074436283	1292.54940959534	1804.92032653218	1866.5196983909	1617.50322878721	1705.85876516049	2000.1661175333	1861.12970572342	1672.23630562592	1757.63884761434	1615.58445026975	1785.74662442097	-0.145629502121031	0.00894865308731632	0.150400596046335	Tmsb10	6	72934330	72935731	-	1276	protein_coding	thymosin, beta 10 [Source:MGI Symbol;Acc:MGI:109146]	-	1475	1487	1561	1587	1636	1695	1541	1348	1784	1730	1749	1959	2920	1921	1640	1632	104.577185166901	95.3698467147862	100.499414925067
ENSMUSG00000001910	1901.5340058891	1803.66134491936	1844.99859199404	1921.83503818975	1737.64268733195	1656.6834446203	1765.97803244736	1703.90230033451	1894.96399753071	1939.88579058199	1841.30870698419	1892.20576656138	1923.44741713477	1910.54022888422	1900.6393132236	1917.03256663818	1792.0294307158	1902.50297344238	-0.0871566907796264	0.00896522876078999	0.150474735103083	Nacc1	8	85397108	85414531	-	4673	protein_coding	nucleus accumbens associated 1, BEN and BTB (POZ) domain containing [Source:MGI Symbol;Acc:MGI:1914080]	-	1574	1644	1683	1914	1787	1696	1632	1777	1873	1798	1991	2173	2808	1972	1864	1780	30.472251853112	28.7910048477579	29.5869119803365
ENSMUSG00000038742	51.9478794493209	36.2048810111551	40.5614663718239	42.1719287377061	35.0056724924175	46.8872673005745	48.6942472182177	41.2311755286348	56.656691864239	60.4191347456014	47.1656173059736	68.7916500498614	55.4840601096567	60.0676948229319	54.0417830476668	39.8484297559623	42.8380647637313	55.3093827127366	-0.375677855644875	0.00908721407827636	1	Angptl6	9	20785104	20791023	-	1582	protein_coding	angiopoietin-like 6 [Source:MGI Symbol;Acc:MGI:1917976]	-	43	33	37	42	36	48	45	43	56	56	51	79	81	62	53	37	2.45899461987081	1.7070972046256	1.92135028740298
ENSMUSG00000036644	3670.17808760551	3793.83268292649	3570.50529656839	3919.98118552392	3496.67773007592	3673.81275661376	3449.71689181507	3211.23736849763	3803.08044138704	3783.74831344329	4139.47653061839	3842.75381860808	3677.01771195849	3835.61296458044	3797.20000131153	3922.37786949229	3598.24274995334	3850.15845642494	-0.0976618170300338	0.00908851063825469	0.152131091468485	Tbc1d9b	11	50022223	50063612	+	6429	protein_coding	TBC1 domain family, member 9B [Source:MGI Symbol;Acc:MGI:1924045]	-	3038	3458	3257	3904	3596	3761	3188	3349	3759	3507	4476	4413	5368	3959	3724	3642	42.7503766959852	44.0182075319118	41.6184246878172
ENSMUSG00000027472	480.819907461156	448.721101017043	434.117315763305	349.424552398136	492.996554268213	463.988582661935	465.300584529636	443.954285343208	529.133032946375	525.43068966264	511.423262160851	471.962966164872	529.496030429193	495.074065395455	458.845327763208	474.95020330755	447.415360430329	499.539447228768	-0.160361525022319	0.00921296952426672	0.153798155216166	Pdrg1	2	152850810	152857347	-	2443	protein_coding	p53 and DNA damage regulated 1 [Source:MGI Symbol;Acc:MGI:1915809]	-	398	409	396	348	507	475	430	463	523	487	553	542	773	511	450	441	14.7385652074458	13.7009484251422	13.3162832278647
ENSMUSG00000040867	1868.9155699558	1727.96023007786	1682.75272650675	1871.63036112105	1491.63060009357	1550.21027512524	1567.95476042661	1391.31245795463	1718.92356209539	1971.17427107524	1928.24141339127	1694.53862021557	1848.09869352906	1835.94002724929	1691.60977502036	1891.18493652621	1644.04587265769	1822.4639123878	-0.149256087264142	0.00937906720816809	0.154623749096321	Begain	12	108998113	109034143	-	4631	protein_coding	brain-enriched guanylate kinase-associated [Source:MGI Symbol;Acc:MGI:3044626]	-	1547	1575	1535	1864	1534	1587	1449	1451	1699	1827	2085	1946	2698	1895	1659	1756	30.2211603246037	27.8327787695921	27.229828344942
ENSMUSG00000030744	2677.12792696965	2412.56161647061	2564.142428208	2615.66367527915	2400.80570510497	2447.90608031749	2486.65289127698	2399.07909703824	2855.09257930147	2626.07453519274	2567.28928708594	2625.40284683965	2704.33418904845	2732.11128065594	2516.51170871022	2608.45667213353	2500.49242758314	2654.40913737099	-0.0868986644316709	0.00939992395476425	0.154623749096321	Rps3	7	99127103	99132945	-	4483	protein_coding	ribosomal protein S3 [Source:MGI Symbol;Acc:MGI:1350917]	-	2216	2199	2339	2605	2469	2506	2298	2502	2822	2434	2776	3015	3948	2820	2468	2422	44.7194670658485	40.1427648098285	42.8620351102766
ENSMUSG00000028680	221.080510214552	253.434167078085	236.791263143621	240.982449929749	211.006414745961	243.22769912173	238.060764177953	156.294921189941	281.260006040329	295.622195005264	271.895911528554	247.30162802735	239.74593874543	254.803286103727	228.403007597686	284.323931231731	225.109773700199	262.919488035009	-0.223238781537555	0.00946942157110473	0.155213140458956	Plk3	4	116985852	116991160	-	2531	protein_coding	polo like kinase 3 [Source:MGI Symbol;Acc:MGI:109604]	-	183	231	216	240	217	249	220	163	278	274	294	284	350	263	224	264	6.54115660158517	7.46914043620067	7.010886087211
ENSMUSG00000057134	803.379996134847	741.65150192548	773.956628608316	705.87775958589	790.544770453762	758.010821359287	728.249519508011	785.310064138417	882.225630457435	810.263753463333	762.973221126044	798.505608806619	860.345425897887	805.100877384781	818.783995986347	820.662256055223	760.872632714251	819.857596147209	-0.108523312896538	0.00949497052103676	0.155213140458956	Ado	10	67380341	67384898	-	4558	protein_coding	2-aminoethanethiol (cysteamine) dioxygenase [Source:MGI Symbol;Acc:MGI:2685083]	-	665	676	706	703	813	776	673	819	872	751	825	917	1256	831	803	762	13.1990576749426	12.1373301536902	12.7245280955261
ENSMUSG00000002550	482.027997680908	415.807572825084	404.518407870352	461.883029032019	404.509993245713	433.707222530314	414.442148546164	422.859265305302	484.61706076733	509.246992855783	416.167211523296	527.692910509063	487.711738247847	473.759722071189	470.061546886309	438.332727315585	429.969454629482	475.94873877205	-0.148384901385719	0.00949849210407678	0.155213140458956	Uck1	2	32145014	32150171	-	2751	protein_coding	uridine-cytidine kinase 1 [Source:MGI Symbol;Acc:MGI:98904]	-	399	379	369	460	416	444	383	441	479	472	450	606	712	489	461	407	13.121331490161	11.2745550131083	11.019124260208
ENSMUSG00000026819	826.333710310128	773.46791251104	745.45397656325	719.935069165126	693.306791308158	752.149912946715	771.533294813094	656.822214816625	900.436709985226	890.103324377163	734.303924332217	821.145898696446	774.721876345948	873.888076294913	761.683244086926	789.429703003252	742.375360304267	818.214094640261	-0.140823387646355	0.0095377863474696	0.155600608890121	Slc25a25	2	32304499	32341457	-	7862	protein_coding	solute carrier family 25 (mitochondrial carrier, phosphate carrier), member 25 [Source:MGI Symbol;Acc:MGI:1915913]	-	684	705	680	717	713	770	713	685	890	825	794	943	1131	902	747	733	7.8707961469854	7.33849272407737	7.1053778530208
ENSMUSG00000051515	37.4507968123011	70.2155268095129	49.331513154921	52.2128641514457	68.0665854019229	61.539538332004	60.5972854271154	66.1616537552513	78.9146779537614	74.4450053115445	80.4589942278373	71.4039911909953	67.1288628487205	62.9741961853318	65.2580021707674	94.7746437439103	58.1969704805593	74.4197967041086	-0.344119720304099	0.00959596225302462	0.156186911934098	Fam181b	7	92729073	92731074	+	2002	protein_coding	family with sequence similarity 181, member B [Source:MGI Symbol;Acc:MGI:1930951]	-	31	64	45	52	70	63	56	69	78	69	87	82	98	65	64	88	1.40085512333834	2.61617439793438	1.84654436050731
ENSMUSG00000029030	1947.44143423966	1977.00592673035	1885.56005836587	1941.91690901723	1671.52086151294	1904.79523408584	1893.66516959736	1694.31365486274	2092.25069241511	2102.80167177102	1916.21880505838	1901.78435074553	2053.59521245372	2014.20544414315	1916.95381376629	2037.65484049407	1864.5274060515	2004.43310385591	-0.104915530634541	0.00963311566304662	0.156380105973605	Tprgl	4	154241942	154245123	-	2242	protein_coding	transformation related protein 63 regulated like [Source:MGI Symbol;Acc:MGI:1915058]	-	1612	1802	1720	1934	1719	1950	1750	1767	2068	1949	2072	2184	2998	2079	1880	1892	65.046664478151	65.7763800644351	63.0237358781374
ENSMUSG00000028876	968.888356240823	969.851964056396	1071.04196338573	1071.36780864601	969.462652081673	1012.96033730616	915.451847702493	998.177993611834	1058.26606589275	1273.11748213946	1152.32076790673	1038.84099379094	1048.71723491215	1108.34585286184	959.496563167065	1111.44809481495	997.15036537889	1093.81913193574	-0.132340252302336	0.00967573321443909	0.156457607333065	Epha10	4	124774692	124811593	+	7204	protein_coding	Eph receptor A10 [Source:MGI Symbol;Acc:MGI:3586824]	-	802	884	977	1067	997	1037	846	1041	1046	1180	1246	1193	1531	1144	941	1032	10.0715489130256	10.0422112105331	11.1412049728907
ENSMUSG00000030411	1772.26835237567	1645.67640959796	1683.84898235464	1628.63972410855	1513.99533529706	1587.3293617382	1721.61216275965	1607.05698106958	1550.97693978354	1915.07078881147	1741.42857621859	1688.44315755293	1865.22340343945	1898.91422343462	1734.43533894493	1864.26032182623	1645.05341366266	1782.34409375147	-0.116401495304495	0.00968848239427063	0.156457607333065	Nova2	7	18659813	18699244	+	8372	protein_coding	NOVA alternative splicing regulator 2 [Source:MGI Symbol;Acc:MGI:104296]	-	1467	1500	1536	1622	1557	1625	1591	1676	1533	1775	1883	1939	2723	1960	1701	1731	15.8524538045658	14.6626622166839	15.072083823735
ENSMUSG00000052026	1726.36092402511	1631.41388071478	1543.52823382508	1681.85668180137	1632.62566985469	1561.93209195039	1574.44732672237	1378.84721884132	1617.75089805211	1917.22861505239	1729.4059678857	1607.46058217777	1859.74349626812	1780.71650136369	1614.11589744258	1744.71503255835	1591.37650346689	1733.89212385009	-0.124476200163504	0.00972229796535612	0.156662845598175	Slc6a7	18	61128452	61147294	-	3444	protein_coding	solute carrier family 6 (neurotransmitter transporter, L-proline), member 7 [Source:MGI Symbol;Acc:MGI:2147363]	-	1429	1487	1408	1675	1679	1599	1455	1438	1599	1777	1870	1846	2715	1838	1583	1620	37.5374432059821	35.334472824642	33.5854225584448
ENSMUSG00000113137	1.20809021975165	1.09711760639864	1.09625584788713	0	0	0	0	0	2.02345328086568	1.07891312045717	4.62408012803663	0.870780380377992	4.10993037849309	0.968833787466644	0	6.46190752799388	0.425182959254678	2.51723732546139	-2.63439829602135	0.00978773276781996	1	Gm7511	12	55114537	55114986	-	450	processed_pseudogene	predicted gene 7511 [Source:MGI Symbol;Acc:MGI:3646392]	-	1	1	1	0	0	0	0	0	2	1	5	1	6	1	0	6	0.20104028365042	0.181860456411966	0.182557126406698
ENSMUSG00000024845	223.496690654055	181.024405055775	217.058657881652	180.736837447312	217.813073286153	174.850434308392	232.650292264818	191.772909435511	222.579860895224	215.782624091433	265.422199349302	215.953534333742	253.445706673741	233.488942779461	211.068850771076	240.167563123773	202.425412541709	232.238660252219	-0.203153491503227	0.00981551960900248	0.157481164154813	Tmem134	19	4175934	4182306	+	1848	protein_coding	transmembrane protein 134 [Source:MGI Symbol;Acc:MGI:1914240]	-	185	165	198	180	224	179	215	200	220	200	287	248	370	241	207	223	9.05660368717395	7.30689333798079	8.8018614517515
ENSMUSG00000062075	324.976269113194	326.941046706794	362.860685650641	381.555545722103	333.526268469422	309.651327797544	343.023919292778	324.096216946013	373.327130319717	379.777418400923	376.400122422181	376.177124323293	373.318676046456	378.814010899458	362.997637074894	360.789836979658	338.328909962311	372.700244558322	-0.140159106273867	0.0098360551814789	0.157606220977842	Lmnb2	10	80737037	80754079	-	4286	protein_coding	lamin B2 [Source:MGI Symbol;Acc:MGI:96796]	-	269	298	331	380	343	317	317	338	369	352	407	432	545	391	356	335	5.67800427808757	5.69003434550739	6.34434997160001
ENSMUSG00000017715	984.593529097594	985.211610545977	1014.0366592956	961.921612636249	1022.94354061176	928.953983392631	918.698130850374	799.69303234608	992.503834264615	1054.09811868665	1025.62097239852	1052.77347987699	1043.92231613725	976.584457766377	1020.67594020216	1114.67904857894	952.006512347032	1035.10727098894	-0.121410935201914	0.00989666374708439	0.158101036280157	Pgs1	11	117877118	117914837	+	5333	protein_coding	phosphatidylglycerophosphate synthase 1 [Source:MGI Symbol;Acc:MGI:1921701]	-	815	898	925	958	1052	951	849	834	981	977	1109	1209	1524	1008	1001	1035	13.8255248507016	13.7802007193091	14.2489037815091
ENSMUSG00000029029	312.895366915677	303.901576972423	315.721684191494	287.170752832951	279.073000147884	301.836783247448	278.098256335154	304.918926002462	354.104324151493	306.411326209835	322.760792936957	306.514693893053	342.494198207758	338.122991825859	329.348979705592	337.096176043681	297.952043330687	329.606685371778	-0.147406386846529	0.00990427474076544	0.158101036280157	Wrap73	4	154226829	154251877	+	4335	protein_coding	WD repeat containing, antisense to Trp73 [Source:MGI Symbol;Acc:MGI:1891749]	-	259	277	288	286	287	309	257	318	350	284	349	352	500	349	323	313	5.40513150160471	5.22927471551363	5.45776322544591
ENSMUSG00000061887	2076.70708775309	1836.57487311132	1927.21778058558	1938.90462839311	1767.78646086708	1785.62342969688	1785.45573133465	1596.50947105063	2032.55882062957	1945.28035618427	1938.41438967295	1840.82972411907	2249.50189382855	1994.82876839382	1987.31009735665	2048.42468637406	1839.34743284904	2004.64359206987	-0.12545888369038	0.00990527915255634	0.158101036280157	Ssbp3	4	106767898	106906891	+	6582	protein_coding	single-stranded DNA binding protein 3 [Source:MGI Symbol;Acc:MGI:1919725]	-	1719	1674	1758	1931	1818	1828	1650	1665	2009	1803	2096	2114	3284	2059	1949	1902	23.6272730807934	20.8136556996558	21.941802294187
ENSMUSG00000001054	705.524688334963	663.756151871176	687.352416625232	749.05378186497	672.886815687581	713.077190196236	617.875892480051	630.932872042831	728.443181111644	701.293528297159	713.957971768855	728.843178376379	802.121412202569	698.52916076345	753.52599381558	804.507487235238	680.05747613788	741.402739196359	-0.125696145954471	0.00996022460356668	0.158265119522056	Rmnd5b	11	51514498	51526723	-	2161	protein_coding	required for meiotic nuclear division 5 homolog B [Source:MGI Symbol;Acc:MGI:1913339]	-	584	605	627	746	692	730	571	658	720	650	772	837	1171	721	739	747	24.4485823893245	22.9113879028958	23.8354896879453
ENSMUSG00000112105	4.8323608790066	5.48558803199319	2.19251169577427	2.00818708274791	1.94475958291208	3.90727227504787	0	1.91772909435511	7.08208648302987	2.15782624091433	13.8722403841099	3.48312152151197	6.16489556773964	7.75067029973315	8.15725027134593	5.3849229399949	2.78605108022963	6.75662671354746	-1.29739334541528	0.0100996659514172	1	Rps7-ps2	12	3571922	3573268	-	1347	processed_pseudogene	ribosomal protein S7, pseudogene 2 [Source:MGI Symbol;Acc:MGI:3646014]	-	4	5	2	2	2	4	0	2	7	2	15	4	9	8	8	5	0.268650713118601	0.303775818060077	0.121975808289553
ENSMUSG00000026811	1447.29208326248	1286.9189523056	1362.64601892371	1464.9724768646	1232.0051957748	1374.38302274809	1390.49128167577	1298.30259687841	1376.95995762909	1559.02945906061	1532.42015443134	1463.7818194154	1482.99987823959	1580.1679073581	1305.16004341535	1469.00697803061	1357.12645355418	1471.19077469751	-0.117117422814728	0.0101066800146235	0.159463816047057	St6galnac6	2	32489721	32510818	+	4815	protein_coding	ST6 (alpha-N-acetyl-neuraminyl-2,3-beta-galactosyl-1,3)-N-acetylgalactosaminide alpha-2,6-sialyltransferase 6 [Source:MGI Symbol;Acc:MGI:1355316]	-	1198	1173	1243	1459	1267	1407	1285	1354	1361	1445	1657	1681	2165	1631	1280	1364	22.5089962442246	19.936664987966	21.2073372078061
ENSMUSG00000018654	64.0287816468374	93.2549965438843	80.0266768957607	63.2578931065592	84.5970418566756	46.8872673005745	64.9256629576236	70.955976491139	95.1023042006868	67.9715265888015	113.752371149701	80.1117949947753	88.3635031376015	93.9768773842645	72.3955961581951	121.699258443885	70.9917870998818	91.6716540072388	-0.3693588142825	0.0101770788395036	0.160005821640867	Ikzf1	11	11634980	11722926	+	9106	protein_coding	IKAROS family zinc finger 1 [Source:MGI Symbol;Acc:MGI:1342540]	zf-C2H2	53	85	73	63	87	48	60	74	94	63	123	92	129	97	71	113	0.526555102686417	0.763909780118352	0.658576938552605
ENSMUSG00000016940	967.680266021071	930.355730226045	870.427143222383	881.594129326332	909.175105011399	884.997170298343	889.481582519443	794.898709610193	999.585920747644	928.944196713621	962.733482657226	947.409053851255	1006.24795433439	935.893438692778	918.710311810335	953.131360379097	891.076229529401	956.581964898294	-0.104916056554513	0.0101798368335782	0.160005821640867	Kctd2	11	115310954	115322100	+	3009	protein_coding	potassium channel tetramerisation domain containing 2 [Source:MGI Symbol;Acc:MGI:1917632]	-	801	848	794	878	935	906	822	829	988	861	1041	1088	1469	966	901	885	24.0827418550329	23.0634596765724	21.6775211914633
ENSMUSG00000030956	600.42083921657	616.580094796035	653.368485340731	700.857291879021	647.604941109724	679.865375858329	529.144153104632	589.701696514196	684.938935573032	717.477225104016	663.093090360452	699.236645443527	682.248442829853	733.407177112249	627.088614609718	721.579673959317	627.192859727405	691.133725624021	-0.13871496293378	0.0102136970083124	0.160259994659057	Fam53b	7	132313811	132415615	-	6911	protein_coding	family with sequence similarity 53, member B [Source:MGI Symbol;Acc:MGI:1925188]	-	497	562	596	698	666	696	489	615	677	665	717	803	996	757	615	670	6.50595564150143	6.65497170114112	7.0846218061462
ENSMUSG00000030814	186.045893841754	221.617756492525	217.058657881652	203.830988898913	211.978794537417	219.784065471443	207.762121464396	199.443825812931	241.802667063448	247.071104584691	242.301798709119	239.464604603948	245.225845916755	220.894103542395	193.734693944466	258.476301119755	208.440263050129	236.121389935572	-0.179619423022971	0.0102731603576738	0.160859485600538	Bcl7c	7	127260628	127308105	-	7222	protein_coding	B cell CLL/lymphoma 7C [Source:MGI Symbol;Acc:MGI:1332237]	-	154	202	198	203	218	225	192	208	239	229	262	275	358	228	190	240	1.92911820229495	2.28899411352087	2.25226252600897
ENSMUSG00000109362	123.225202414668	93.2549965438843	85.5079561351963	109.446196009761	130.29889205511	119.17180438896	125.522948384739	109.310558378241	132.536189896702	119.759356370746	140.572035892313	145.420323523125	128.092830129701	127.886059945597	120.319441502352	150.777842319857	111.96731928882	133.170509947549	-0.249103053050655	0.0103056507035347	0.160960731316572	Gm44562	7	58908603	58909949	-	1347	TEC	predicted gene 44562 [Source:MGI Symbol;Acc:MGI:5753138]	-	102	85	78	109	134	122	116	114	131	111	152	167	187	132	118	140	6.85059318452433	5.16418890702131	4.75705652329257
ENSMUSG00000028782	7499.82408421824	7325.45425792371	7445.7697188494	7722.48342670709	6205.72782907246	6423.5556201787	6546.67101489371	5846.19714414155	7222.71648605003	8125.29471016293	7508.58131190588	7080.31527285345	7671.18505145736	7465.83316621796	7354.78077590227	8007.38041177242	6876.96038699811	7554.51089829029	-0.135701702650278	0.0103979644022335	0.161586456853804	Adgrb2	4	129878663	129916426	+	6487	protein_coding	adhesion G protein-coupled receptor B2 [Source:MGI Symbol;Acc:MGI:2451244]	-	6208	6677	6792	7691	6382	6576	6050	6097	7139	7531	8119	8131	11199	7706	7213	7435	86.5771753361821	84.2341637672598	86.0131957992032
ENSMUSG00000044496	334.640990871207	315.969870642808	385.882058456271	372.518703849737	281.990139522252	300.859965178686	309.478993431339	307.795519643995	346.010511028031	435.880900664696	392.121994857506	397.075853452364	368.523757271547	361.375002725058	301.818260039799	381.252544151639	326.142030199537	373.00735302383	-0.194765434125501	0.010423292573231	0.16177682450548	2510039O18Rik	4	148025352	148031771	+	2731	protein_coding	RIKEN cDNA 2510039O18 gene [Source:MGI Symbol;Acc:MGI:1924284]	-	277	288	352	371	290	308	286	321	342	404	424	456	538	373	296	354	9.17600562322404	8.63021426253783	10.5884470241014
ENSMUSG00000071303	0	0	1.09625584788713	0	2.91713937436812	0	0	0	5.05863320216419	0	0.924816025607326	1.74156076075598	4.79491877490861	2.90650136239993	4.07862513567296	4.30793835199592	0.501674402781907	2.97662420168812	-2.52391842133712	0.0104397345373818	1	Rps8-ps1	10	56230547	56231170	-	624	processed_pseudogene	ribosomal protein S8, pseudogene 1 [Source:MGI Symbol;Acc:MGI:3647445]	-	0	0	1	0	3	0	0	0	5	0	1	2	7	3	4	4	0	0	0.131651773850984
ENSMUSG00000028527	863.784507122429	771.273677298243	781.630419543526	803.274833099164	808.04760669997	790.245817628432	766.122822899959	817.911458742454	820.510305391032	939.733327918193	808.289206380803	820.275118316068	915.144497611128	862.262070845313	820.823308554184	957.439298731093	800.286392879272	868.059641718477	-0.117258198487877	0.0104504168701441	0.161802216711934	Ak4	4	101276474	101324192	+	4646	protein_coding	adenylate kinase 4 [Source:MGI Symbol;Acc:MGI:87979]	-	715	703	713	800	831	809	708	853	811	871	874	942	1336	890	805	889	13.9226670823338	12.3830295707976	12.6072866998685
ENSMUSG00000028060	990.633980196352	1004.95972746115	958.127611053354	949.872490139761	1054.05969393835	927.000347255107	940.340018502915	966.535463554975	1041.06671300539	1097.25464350494	1055.21508521796	1101.53718117816	1048.03224651574	921.360931880778	1015.57765878257	1142.68064786692	973.941166512746	1052.84063849406	-0.112066146317875	0.0104510890180142	0.161802216711934	Khdc4	3	88593110	88620231	+	6720	protein_coding	KH domain containing 4, pre-mRNA splicing factor [Source:MGI Symbol;Acc:MGI:1921450]	-	820	916	874	946	1084	949	869	1008	1029	1017	1141	1265	1530	951	996	1061	11.0392655754472	11.155190495984	10.6844818178206
ENSMUSG00000050390	467.530915043888	425.681631282672	419.865989740772	473.932151528507	352.001484507087	399.518590123645	363.583712562692	299.165738719397	476.523247643867	453.14351059201	427.265003830584	411.87911991879	458.25723720198	490.229896458122	467.002578034554	486.797033775539	400.160026688582	458.887203431931	-0.198825003089395	0.0105114783151095	0.162218017986876	C77080	4	129113371	129155197	-	5770	protein_coding	expressed sequence C77080 [Source:MGI Symbol;Acc:MGI:2140651]	-	387	388	383	472	362	409	336	312	471	420	462	473	669	506	458	452	6.06779296320981	5.50309110737076	5.45298452966974
ENSMUSG00000009555	1551.18784216112	1325.31806852956	1333.04711103075	1462.96428978185	1327.2984153375	1290.37666883456	1297.43116476985	1262.82460863284	1541.87140001965	1497.53141119455	1628.6010210945	1329.68164083719	1445.32551643674	1482.31569482397	1438.73501660864	1434.54347121464	1356.30602113475	1474.82564652873	-0.121374412179424	0.0105465648158425	0.16246700718801	Cdk9	2	32595796	32603088	-	4611	protein_coding	cyclin-dependent kinase 9 (CDC2-related kinase) [Source:MGI Symbol;Acc:MGI:1328368]	-	1284	1208	1216	1457	1365	1321	1199	1317	1524	1388	1761	1527	2110	1530	1411	1332	25.1921656675803	21.4398924540327	21.6645542332997
ENSMUSG00000007603	1086.07310755673	1047.7473141107	1086.38954525615	1109.52336321822	889.727509182278	1016.86760958121	963.064000538084	1005.84890998925	1133.13383728478	1177.09421441877	1190.23822495663	1077.15533052758	1072.00684039028	1124.81602724877	1001.30247080771	1167.45129339089	1025.65516992908	1117.89977987818	-0.124322335602436	0.0105748618502216	0.162498187686014	Dus3l	17	57071757	57077093	+	2944	protein_coding	dihydrouridine synthase 3-like (S. cerevisiae) [Source:MGI Symbol;Acc:MGI:2147092]	-	899	955	991	1105	915	1041	890	1049	1120	1091	1287	1237	1565	1161	982	1084	27.625966966976	26.5470554154356	27.653311997645
ENSMUSG00000043323	764.721109102794	810.769911128594	881.389701701255	839.422200588626	717.616286094559	671.074013239472	739.070463334282	698.05339034526	820.510305391032	884.708758774877	908.169337146394	827.241361359092	835.000855230513	790.568370572781	798.390870307983	877.742439219169	765.264634441855	842.79153725023	-0.139997923566358	0.0106823254334713	0.163742708317274	Fbrsl1	5	110509620	110596468	-	8309	protein_coding	fibrosin-like 1 [Source:MGI Symbol;Acc:MGI:1920907]	-	633	739	804	836	738	687	683	728	811	820	982	950	1219	816	783	815	6.89208386061164	7.27857681788415	7.9491116059626
ENSMUSG00000023973	631.831184930113	681.310033573554	673.101090602699	690.816356465281	639.825902778075	683.772648133377	674.144800376658	659.698808458157	743.619080718136	713.161572622187	691.76238715428	698.365865063149	739.787468128757	731.469509537316	669.914178534284	744.196350307295	666.812603164739	716.534551508176	-0.103691302153222	0.0107128653510057	0.164007604445471	Cnpy3	17	47046631	47063140	-	2659	protein_coding	canopy FGF signaling regulator 3 [Source:MGI Symbol;Acc:MGI:1919279]	-	523	621	614	688	658	700	623	688	735	661	748	802	1080	755	657	691	17.7942199161814	19.1127884709755	18.9697382573037
ENSMUSG00000056413	2665.04702477214	2624.30531450554	2661.70919866996	2779.33092252311	2583.6131058987	2488.93243920549	2317.84616758716	2312.78128779226	2801.47106735853	2883.93477098201	2669.94386592835	2691.58215574837	2653.64504771371	2853.21550408927	2622.55596223772	2742.0027610454	2554.1956826193	2739.79389188792	-0.101123328296284	0.0107381844435052	0.164032948177102	Adap1	5	139257631	139311377	-	3292	protein_coding	ArfGAP with dual PH domains 1 [Source:MGI Symbol;Acc:MGI:2442201]	-	2206	2392	2428	2768	2657	2548	2142	2412	2769	2673	2887	3091	3874	2945	2572	2546	60.6235387544872	59.4637288219443	60.5898895236811
ENSMUSG00000014786	553.305320646255	556.23862644411	591.978157859052	652.660801893071	614.544028200218	531.38902940651	542.129285696157	598.331477438794	591.86008465321	645.190046033386	655.694562155594	625.220313111398	641.834127441338	654.931640327451	612.813426634863	627.882014803405	580.072090948021	631.928276895081	-0.122909221166141	0.0107517424988959	0.164032948177102	Slc9a5	8	106075475	106096513	+	5240	protein_coding	solute carrier family 9 (sodium/hydrogen exchanger), member 5 [Source:MGI Symbol;Acc:MGI:2685542]	-	458	507	540	650	632	544	501	624	585	598	709	718	937	676	601	583	7.90732871380754	7.9182181546546	8.46591254137931
ENSMUSG00000055629	1479.91051919577	1225.48036634728	1333.04711103075	1317.37072628263	1168.80050933016	1284.51576042199	1272.54299396942	1112.28287472596	1288.93973991144	1472.71640942403	1414.0437031536	1239.12048127788	1511.08440249263	1508.47420708556	1417.32223464635	1371.0013805227	1274.243857663	1402.83781981428	-0.139959932473286	0.0108152101701047	0.164556149820659	B4galnt4	7	140641017	140652313	+	3852	protein_coding	beta-1,4-N-acetyl-galactosaminyl transferase 4 [Source:MGI Symbol;Acc:MGI:2652891]	-	1225	1117	1216	1312	1202	1315	1176	1160	1274	1365	1529	1423	2206	1557	1390	1273	28.7703676952996	23.7310899313278	25.9333487979608
ENSMUSG00000087242	0	4.38847042559455	5.48127923943566	3.01228062412186	6.80665854019229	2.9304542062859	8.65675506101648	2.87659364153266	11.1289930447612	11.8680443250288	6.47371217925128	5.22468228226795	7.53487236057067	9.68833787466644	6.11793770350945	14.0007996439867	4.26906146727243	9.00467242675532	-1.05382459828818	0.0108463859806573	1	C78197	11	68083019	68086979	-	3417	lncRNA	expressed sequence C78197 [Source:MGI Symbol;Acc:MGI:2144636]	-	0	4	5	3	7	3	8	3	11	11	7	6	11	10	6	13	0	0.0958000648351007	0.120208818968414
ENSMUSG00000095040	2.4161804395033	2.19423521279728	2.19251169577427	0	0	2.9304542062859	7.57466067838942	4.79432273588777	8.09381312346271	5.39456560228584	7.3985282048586	15.6740468468039	4.10993037849309	5.81300272479986	5.0982814195912	4.30793835199592	2.76279562107974	6.98626333153639	-1.34968484322662	0.0108545799896167	1	1700001J03Rik	5	146119251	146122114	-	868	protein_coding	RIKEN cDNA 1700001J03 gene [Source:MGI Symbol;Acc:MGI:1916532]	-	2	2	2	0	0	3	7	5	8	5	8	18	6	6	5	4	0.208451907010804	0.188564989367246	0.189287343048419
ENSMUSG00000006731	1299.90507645277	1203.53801421931	1169.70498969557	1238.04733651409	1168.80050933016	1228.83713050256	1198.96057595078	1185.15658031146	1297.0335530349	1460.848365099	1230.00531405774	1373.22065985609	1322.71259347836	1257.5462561317	1214.41063414662	1256.84101419481	1211.61877662209	1301.5772987499	-0.103942119402619	0.0109654307817789	0.165461151238638	B4galnt1	10	127001094	127008199	+	3454	protein_coding	beta-1,4-N-acetyl-galactosaminyl transferase 1 [Source:MGI Symbol;Acc:MGI:1342057]	-	1076	1097	1067	1233	1202	1258	1108	1236	1282	1354	1330	1577	1931	1298	1191	1167	28.1828909506466	25.9917238875991	25.3777661390203
ENSMUSG00000037703	4084.55303298033	4142.71608176126	4174.5422687542	4516.41274910005	3673.65085212092	4119.24179596922	3957.21915726716	3422.18756887669	4269.48642262658	4136.55290383278	4514.02702098936	4265.0823030914	4448.31464632236	4543.83046321856	4223.41632798935	4323.01613622791	4011.31543835373	4340.46577803729	-0.114143396084617	0.0110000905582879	0.165461151238638	Lzts3	2	130474759	130484723	-	4252	protein_coding	leucine zipper, putative tumor suppressor family member 3 [Source:MGI Symbol;Acc:MGI:2656976]	-	3381	3776	3808	4498	3778	4217	3657	3569	4220	3834	4881	4898	6494	4690	4142	4014	71.9362040357317	72.6757496555064	73.5724110560953
ENSMUSG00000109122	215.040059115794	232.588932556511	200.614820163345	227.929233891888	248.929226612747	247.134971396778	245.635424856343	220.538845850838	238.76748714215	238.439799621034	268.196647426124	236.852263462814	272.625381773375	274.17996185306	283.464446929271	260.630270295753	229.80143930553	259.144532312948	-0.172941732858395	0.011006628183194	0.165461151238638	A230103L15Rik	7	58977066	58980937	-	3872	TEC	RIKEN cDNA A230103L15 gene [Source:MGI Symbol;Acc:MGI:1925005]	-	178	212	183	227	256	253	227	230	236	221	290	272	398	283	278	242	4.15891702489634	4.48075607998491	3.88263929741518
ENSMUSG00000048807	266.987938565115	245.754343833295	213.769890337991	298.215781788065	236.288289323818	206.108612508775	240.224952943207	221.497710398015	284.295185961628	294.543281884807	250.625142939585	308.256254653809	294.545010458672	299.369640327193	228.403007597686	262.784239471751	241.105939962285	277.852720411891	-0.207510588453027	0.0110551370254704	0.165461151238638	Slc35e4	11	3857021	3864664	-	3063	protein_coding	solute carrier family 35, member E4 [Source:MGI Symbol;Acc:MGI:2144150]	-	221	224	195	297	243	211	222	231	281	273	271	354	430	309	224	244	6.52740979726878	5.98482990738694	5.22996664779228
ENSMUSG00000019433	770.761560201552	663.756151871176	735.587673932266	732.988285202987	703.030589222718	722.845370883856	716.346481299114	615.59103928799	716.30246142645	763.870489283674	795.3417820223	799.376389186997	831.575913248436	746.970850136782	766.781525506517	730.195550663309	707.613393987707	768.801870184308	-0.12297701789192	0.0110757258237702	0.165461151238638	Gipc1	8	84379306	84391323	+	1729	protein_coding	GIPC PDZ domain containing family, member 1 [Source:MGI Symbol;Acc:MGI:1926252]	-	638	605	671	730	723	740	662	642	708	708	860	918	1214	771	752	678	33.3826867761918	28.6359220694956	31.8815062570864
ENSMUSG00000057522	3073.3815190482	2884.32218722202	2771.33478345867	2855.64203166753	2717.80151711964	3082.83782501277	2966.02070278077	2711.66893941812	3072.61380699453	3083.53369826658	2968.65944219952	3076.46708387545	3178.34615936799	3227.18534605139	2919.27594085792	2969.24650911319	2882.87618821596	3061.91599834082	-0.0877103979439099	0.0110846620655928	0.165461151238638	Spop	11	95304906	95384232	+	3159	protein_coding	speckle-type BTB/POZ protein [Source:MGI Symbol;Acc:MGI:1343085]	-	2544	2629	2528	2844	2795	3156	2741	2828	3037	2858	3210	3533	4640	3331	2863	2757	72.855624160494	68.1069999867606	65.7413697373408
ENSMUSG00000118239	122.017112194917	118.488701491053	94.2780029182934	117.478944340753	120.575094140549	103.542715288769	110.37362702796	142.870817529456	150.747269424493	180.178491116347	155.369092302031	113.201449449139	158.232319571984	137.574397820263	119.299785218434	114.160366327892	116.203126866469	141.095396403823	-0.27984654459265	0.0110887060935191	0.165461151238638	Gm50107	17	31786137	31787828	+	1692	lncRNA	predicted gene, 50107 [Source:MGI Symbol;Acc:MGI:6302841]	-	101	108	86	117	124	106	102	149	149	167	168	130	231	142	117	106	5.40028421507777	5.22365140757775	4.17550874228086
ENSMUSG00000038077	1368.76621897862	1317.63824528476	1236.57659641669	1297.28885545515	1378.83454428467	1334.33348192885	1317.99095803976	1251.31823406671	1455.87463558285	1338.93118248734	1315.08838841362	1454.20323523125	1427.51581812993	1391.2453188021	1418.34189093027	1362.38550381871	1312.8433918069	1395.44824667451	-0.0889678644152097	0.0111277934075273	0.165844342712183	Kcna6	6	126685292	126717637	-	5945	protein_coding	potassium voltage-gated channel, shaker-related, subfamily, member 6 [Source:MGI Symbol;Acc:MGI:96663]	-	1133	1201	1128	1292	1418	1366	1218	1305	1439	1241	1422	1670	2084	1436	1391	1265	17.2414446794225	16.5326297170475	15.5872157046324
ENSMUSG00000025145	1295.07271557377	1209.0236022513	1221.22901454627	1323.39528753087	1126.98817829755	1243.48940153398	1086.42276015757	1158.30837299049	1269.71693374321	1307.64270199409	1540.7434986618	1330.55242121757	1230.92414835868	1249.79558583197	1274.5703548978	1354.84661170272	1207.99116661022	1319.84903205098	-0.127801681873609	0.01119033271346	0.166260235380954	Lrrc45	11	120604751	120611954	+	3293	protein_coding	leucine rich repeat containing 45 [Source:MGI Symbol;Acc:MGI:2387183]	-	1072	1102	1114	1318	1159	1273	1004	1208	1255	1212	1666	1528	1797	1290	1250	1258	29.4509058101921	27.3867598951394	27.7910377976549
ENSMUSG00000061028	1261.24618942072	1200.24666140011	1295.77441220259	1260.13739442431	1126.98817829755	1079.38396598197	1093.99742083596	1146.80199842436	1251.50585421542	1174.93638817785	1412.19407110239	1267.85623383036	1298.73799960382	1307.92561307997	1245.00032266417	1294.53547477477	1183.07202762345	1281.58649468109	-0.116852690999836	0.011196020701078	0.166260235380954	Clasrp	7	19314960	19338411	-	7614	protein_coding	CLK4-associating serine/arginine rich protein [Source:MGI Symbol;Acc:MGI:1855695]	-	1044	1094	1182	1255	1159	1105	1011	1196	1237	1089	1527	1456	1896	1350	1221	1202	12.4046132465153	11.7585897940125	12.7531042206097
ENSMUSG00000027895	1220.17112194917	1216.70342549609	1229.99906132936	1231.01868172447	1173.66240828744	1123.34077907626	1091.8332320707	1103.65309380137	1268.70520710278	1387.48227290792	1217.98270572485	1198.19380340012	1229.55417156585	1265.29692643144	1200.13544617177	1337.61485829473	1173.79772546686	1263.12067394993	-0.105171435912317	0.0112430048080567	0.166373796469348	Kcnc4	3	107345619	107366868	-	3838	protein_coding	potassium voltage gated channel, Shaw-related subfamily, member 4 [Source:MGI Symbol;Acc:MGI:96670]	-	1010	1109	1122	1226	1207	1150	1009	1151	1254	1286	1317	1376	1795	1306	1177	1242	23.8074020112339	23.6470715925982	24.0159179579838
ENSMUSG00000003585	547.264869547497	550.753038412116	619.38455405623	637.599398772461	588.289773830905	507.945395756223	602.726571123272	513.951397287169	568.590371923255	713.161572622187	618.701921131301	622.607971970264	649.368999801909	650.087471390118	635.245864881064	590.187554223441	570.989374848234	630.993965992942	-0.144686840485537	0.011317775623315	0.166866370036241	Sec14l2	11	4047039	4073415	-	3505	protein_coding	SEC14-like lipid binding 2 [Source:MGI Symbol;Acc:MGI:1915065]	-	453	502	565	635	605	520	557	536	562	661	669	715	948	671	623	548	11.6924570105957	11.7210491022719	13.242553320657
ENSMUSG00000071649	1220.17112194917	1203.53801421931	1160.93494291247	1297.28885545515	1089.06536643077	1080.36078405074	1139.44538490629	1111.32401017879	1322.32671904572	1335.69444312597	1226.30604995531	1308.78291170812	1274.76340572927	1284.67360218077	1095.11084892819	1242.84021455082	1162.76606001283	1261.31227440302	-0.118189647155399	0.0114234256436185	0.167804665422294	B3gat3	19	8897738	8904600	+	2588	protein_coding	beta-1,3-glucuronyltransferase 3 (glucuronosyltransferase I) [Source:MGI Symbol;Acc:MGI:1919977]	-	1010	1097	1059	1292	1120	1106	1053	1159	1307	1238	1326	1503	1861	1326	1074	1154	35.3063403860571	34.6891090833722	33.6157645243863
ENSMUSG00000051403	2034.42393006178	1993.46269082633	2097.13743700808	2121.64965292317	1859.19016126395	1896.98068953574	1784.37363695202	1683.76614484379	2125.63767154939	2088.77580120508	2174.24247620282	2092.48525404831	2030.990595372	2192.47086103701	1924.09140775372	2130.27551506198	1933.87304292686	2094.87119777879	-0.115774204957382	0.0114657660671236	0.167804665422294	Ppp1r37	7	19264725	19297001	-	4110	protein_coding	protein phosphatase 1, regulatory subunit 37 [Source:MGI Symbol;Acc:MGI:2687042]	-	1684	1817	1913	2113	1912	1942	1649	1756	2101	1936	2351	2403	2965	2263	1887	1978	37.0677194526249	36.1796112372857	38.2370565127022
ENSMUSG00000086655	9.6647217580132	6.58270563839183	6.5775350873228	7.02865478961768	2.91713937436812	1.95363613752394	3.24628314788118	5.75318728306533	11.1289930447612	12.946957445486	7.3985282048586	10.4493645645359	8.9048491534017	8.71950408719979	7.13759398742769	15.0777842319857	5.46548290202301	10.2204468399571	-0.913365183038655	0.011475302586073	1	C330018A13Rik	5	116261653	116267169	+	1619	lncRNA	RIKEN cDNA C330018A13 gene [Source:MGI Symbol;Acc:MGI:2444781]	-	8	6	6	7	3	2	3	6	11	12	8	12	13	9	7	14	0.4470321316501	0.303287975486293	0.304449809325562
ENSMUSG00000085238	10.8728119777648	24.13658734077	18.6363494140813	15.0614031206093	11.6685574974725	14.6522710314295	16.2314157394059	17.259561849196	33.3869791342837	16.1836968068575	20.3459525633612	24.3818506505838	22.604617081712	21.3143433242662	28.5503759497107	23.6936609359776	16.0648697463412	23.8076845558441	-0.567182251995725	0.0115222054126369	1	4930479D17Rik	6	146558716	146566901	+	740	lncRNA	RIKEN cDNA 4930479D17 gene [Source:MGI Symbol;Acc:MGI:1922175]	-	9	22	17	15	12	15	15	18	33	15	22	28	33	22	28	22	1.10028803889757	2.43299799794387	1.88724596893411
ENSMUSG00000038000	385.380780100776	311.581400217213	381.497035064722	405.653790715078	326.71960992923	358.492231235642	379.815128302098	323.137352398836	450.218354992613	403.513507050981	391.197178831899	413.620680679546	415.102968227802	411.754359673324	349.742105383957	379.098574975641	359.034665995449	401.78096622697	-0.164554471889318	0.0115485232202968	0.168262935494784	Acd	8	106422492	106427734	-	3625	protein_coding	adrenocortical dysplasia [Source:MGI Symbol;Acc:MGI:87873]	-	319	284	348	404	336	367	351	337	445	374	423	475	606	425	343	352	7.96119523255663	6.41152174605498	7.88646786076935
ENSMUSG00000059981	2324.36558280217	2175.5842134885	2363.52760804466	2379.70169305627	2279.25823117296	2098.20521170071	2270.23401475157	2213.0593748858	2238.95105527787	2616.36431710863	2392.49905824615	2295.37708267639	2467.32820388869	2591.63038147327	2297.2856076678	2474.91058322166	2262.99199123783	2421.79328619506	-0.0979493940069506	0.0115736421378396	0.168430533229501	Taok2	7	126464850	126483875	-	9316	protein_coding	TAO kinase 2 [Source:MGI Symbol;Acc:MGI:1915919]	-	1924	1983	2156	2370	2344	2148	2098	2308	2213	2425	2587	2636	3602	2675	2253	2298	18.6840572761414	17.4198345082888	19.0121215156482
ENSMUSG00000029060	1720.32047292635	1891.43075343125	1862.53868556024	1926.85550589662	1513.0229555056	1658.63708075782	1654.52231103677	1555.27829552199	1971.8552222036	1944.20144306382	1899.57211659745	1848.66674754248	1892.62293929607	1993.85993460635	1650.82352366363	1894.41589029021	1722.82575757958	1887.00222715795	-0.131763599444054	0.011610238634476	0.168558603433934	Mib2	4	155739134	155753655	-	4724	protein_coding	mindbomb E3 ubiquitin protein ligase 2 [Source:MGI Symbol;Acc:MGI:2679684]	-	1424	1724	1699	1919	1556	1698	1529	1622	1949	1802	2054	2123	2763	2058	1619	1759	27.2706633707005	29.8660758011015	29.54573475746
ENSMUSG00000071757	189.670164501009	187.607110694167	222.539937121088	207.847363064409	166.276944338983	210.015884783823	156.903685480924	211.90906492624	234.720580580419	206.072406007319	274.670359605376	221.17821661601	232.896054781275	223.800604904795	215.147475906749	191.703256663818	194.09626936383	225.02361938322	-0.215183474176224	0.0116960109327027	0.168681417611015	Zhx2	15	57558061	57703228	+	4434	protein_coding	zinc fingers and homeoboxes 2 [Source:MGI Symbol;Acc:MGI:2683087]	Homeobox	157	171	203	207	171	215	145	221	232	191	297	254	340	231	211	178	3.20331439781285	3.15610332000469	3.76107205621377
ENSMUSG00000025212	1906.3663667681	1926.53851683601	1881.17503497432	1936.89644131036	1742.50458628923	1862.79205712907	1833.06788417024	1658.83566661717	1986.01939516966	1865.44078527044	1892.17358839259	2009.76111791241	1951.5319413878	2051.98996185435	1909.81621977887	2050.57865555006	1843.52206926181	1964.66395816452	-0.0925229623784766	0.0117009630658286	0.168681417611015	Sfxn3	19	45035942	45044822	+	3110	protein_coding	sideroflexin 3 [Source:MGI Symbol;Acc:MGI:2137679]	-	1578	1756	1716	1929	1792	1907	1694	1730	1963	1729	2046	2308	2849	2118	1873	1904	45.9031207138788	46.2077596966996	45.3281713862547
ENSMUSG00000053929	2045.29674203954	2102.07733385979	2170.58657881652	2171.85432999186	2005.04712998236	1950.70568331765	1806.01552460456	2017.45100726157	2147.89565763892	2196.66711325079	2276.89705504524	2224.84387186577	2157.02846031246	2203.12803269915	2046.45016182391	2115.19773083	2033.62929123423	2171.01351043328	-0.0946632594512495	0.0117047065319817	0.168681417611015	Cyhr1	15	76527595	76544317	-	8470	protein_coding	cysteine and histidine rich 1 [Source:MGI Symbol;Acc:MGI:1859320]	-	1693	1916	1980	2163	2062	1997	1669	2104	2123	2036	2462	2555	3149	2274	2007	1964	18.0829445217323	18.5124067908379	19.204061349276
ENSMUSG00000041870	548.472959767249	604.51180112565	585.400622771729	570.325131500406	577.593596124889	612.464929113754	586.495155383867	632.850601137186	680.8920290113	550.245691433155	693.612019205494	678.337916314456	636.354220270014	670.432980926917	604.656176363517	638.651860683395	589.764349615591	644.147861776031	-0.127541916086887	0.0117302764369221	0.168725022703171	Ankrd13a	5	114912738	114944261	+	5983	protein_coding	ankyrin repeat domain 13a [Source:MGI Symbol;Acc:MGI:1915670]	-	454	551	534	568	594	627	542	660	673	510	750	779	929	692	593	593	6.8648721293299	7.53673745066807	7.33218744367867
ENSMUSG00000020614	151.011277468956	173.344581810985	224.732448816862	223.912859726392	179.890261419368	220.760883540205	162.314157394059	165.883566661717	247.873026906045	225.492842175548	207.158789736041	215.953534333742	233.581043177691	225.738272479728	194.754350228384	206.781040895804	187.731254604818	219.666612491623	-0.225529498843672	0.0117714775361035	0.168971361071679	Fam20a	11	109560575	109613105	-	3634	protein_coding	FAM20A, golgi associated secretory pathway pseudokinase [Source:MGI Symbol;Acc:MGI:2388266]	-	125	158	205	223	185	226	150	173	245	209	224	248	341	233	191	192	3.11186459970724	3.55813936458195	4.63425836846942
ENSMUSG00000025227	352.762344167482	310.484282610815	376.015755825286	337.375429901649	327.691989720686	328.210871104021	325.710409170745	310.672113285528	387.491303285777	351.725677269037	392.121994857506	335.250446445527	399.348235110245	385.595847411724	344.643823964365	356.481898627662	333.615399473276	369.08240337148	-0.149387029463152	0.0118307887527941	0.169187117771171	Mfsd13a	19	46329560	46363691	+	2804	protein_coding	major facilitator superfamily domain containing 13a [Source:MGI Symbol;Acc:MGI:1922396]	-	292	283	343	336	337	336	301	324	383	326	424	385	583	398	338	331	9.42107463326147	8.25960382455917	10.0491057278437
ENSMUSG00000072825	4898.80584109294	4268.8846064971	4344.46192517671	4621.84257094431	4002.31522163307	4119.24179596922	4173.63803379257	3901.61984246547	4367.62390674856	4601.56445874982	4476.10956393946	4459.2663279157	4814.78343840466	4901.33013079375	4507.90043120254	4936.89735138733	4291.35122969642	4633.18445114273	-0.11099631052972	0.0119219880341982	0.169772975066661	Cep170b	12	112686889	112713026	+	8002	protein_coding	centrosomal protein 170B [Source:MGI Symbol;Acc:MGI:2145043]	-	4055	3891	3963	4603	4116	4217	3857	4069	4317	4265	4840	5121	7029	5059	4421	4584	45.8445710561239	39.7936223637256	40.6852351133947
ENSMUSG00000041617	347.929983288475	337.912222770781	322.299219278817	365.49004906012	315.051052431757	374.121320335834	304.068521518204	256.016834096407	312.623531893747	444.512205628353	459.633564726841	357.019955954977	408.253084263647	360.406168937591	328.329323421674	374.790636623645	327.861150347549	380.696058931309	-0.216898780058251	0.0119266544327347	0.169772975066661	Ccdc74a	16	17464334	17468602	+	2289	protein_coding	coiled-coil domain containing 74A [Source:MGI Symbol;Acc:MGI:1919565]	-	288	308	294	364	324	383	281	267	309	412	497	410	596	372	322	348	11.3826215644799	11.0117340579723	10.5514669391027
ENSMUSG00000029817	1260.03809920097	1255.10254172004	1183.9563157181	1212.94499797974	1315.62985784002	1376.33665888561	1231.42340742959	1358.71106335059	1320.30326576485	1330.29987752369	1500.97640956069	1453.33245485087	1347.37217574932	1350.5542997285	1356.14285761126	1299.92039771477	1274.26786776558	1369.86271731299	-0.104199378409402	0.011969844356115	0.169805390529187	Tra2a	6	49220858	49240967	-	6945	protein_coding	transformer 2 alpha [Source:MGI Symbol;Acc:MGI:1933972]	-	1043	1144	1080	1208	1353	1409	1138	1417	1305	1233	1623	1669	1967	1394	1330	1207	13.5865021067422	13.4804554299324	12.7750559299719
ENSMUSG00000049670	747.807846026271	712.029326552716	756.416535042121	792.22980414405	708.864867971454	760.941275565573	778.025861108856	716.271816741633	818.486852110166	840.473320836133	805.514758303981	760.191272069987	825.411017680696	844.823062670913	766.781525506517	757.120165363283	746.573416644084	802.35024681771	-0.104624876333701	0.0119701132208125	0.169805390529187	Morn4	19	42063378	42074796	-	2353	protein_coding	MORN repeat containing 4 [Source:MGI Symbol;Acc:MGI:2449568]	-	619	649	690	789	729	779	719	747	809	779	871	873	1205	872	752	703	23.799307696908	22.572182870852	24.0900925411303
ENSMUSG00000090327	12.0809021975165	13.1654112767837	8.77004678309706	8.03274833099164	9.72379791456041	13.6754529626675	7.57466067838942	14.3829682076633	11.1289930447612	15.1047836864003	18.4963205121465	22.6402898898278	16.4397215139724	15.5013405994663	23.4520945301195	15.0777842319857	10.9257485439587	17.230166001085	-0.658751774280594	0.0120127181199783	1	Gm17111	12	110631326	110631842	-	411	lncRNA	predicted gene 17111 [Source:MGI Symbol;Acc:MGI:4937938]	-	10	12	8	8	10	14	7	15	11	14	20	26	24	16	23	14	2.20117098887321	2.38940745650759	1.59904052327035
ENSMUSG00000017943	786.466733058324	774.565030117439	826.576909306898	740.016939992605	743.870540463872	724.79900702138	744.480935247417	697.094525798082	787.123326256748	885.787671895334	794.416965996693	748.871127125073	839.110785609006	862.262070845313	770.86015064219	852.971793695192	754.733827625752	817.675486508194	-0.116318582297941	0.0120327780889307	0.170447995147573	Gdap1l1	2	163280396	163297244	+	2580	protein_coding	ganglioside-induced differentiation-associated protein 1-like 1 [Source:MGI Symbol;Acc:MGI:2385163]	-	651	706	754	737	765	742	688	727	778	821	859	860	1225	890	756	792	22.8274229051901	22.3942120163107	24.0083848797646
ENSMUSG00000052934	2085.16371929135	2066.96957045503	2121.2550656616	2240.13269080529	1830.01876752027	1942.89113876755	1836.31416731812	1842.93765967526	2316.8540065912	2150.27384907113	2144.64836338339	2197.84968007405	2196.07279890814	2097.52514986528	1968.95628424612	2205.66443622191	1995.71034743681	2159.73057104515	-0.114495348779002	0.0120429707161665	0.170447995147573	Fbxo31	8	122276179	122305545	-	5482	protein_coding	F-box protein 31 [Source:MGI Symbol;Acc:MGI:1354708]	-	1726	1884	1935	2231	1882	1989	1697	1922	2290	1993	2319	2524	3206	2165	1931	2048	28.4837629170524	28.1250081988444	28.9970116414871
ENSMUSG00000022208	5264.85717767769	4817.44340969642	4731.44023948086	5296.59343074761	4341.67576885123	4480.66448141115	4693.04333745356	3982.16446442838	4769.2793830004	5467.93169447692	5590.51287479628	4717.01732050758	5214.81666191132	5173.57242507188	4938.19538301604	5387.0769091709	4700.98528871836	5157.30033149392	-0.133869003902227	0.0120877899142971	0.170870048392951	Jph4	14	55344283	55354392	-	7064	protein_coding	junctophilin 4 [Source:MGI Symbol;Acc:MGI:2443113]	-	4358	4391	4316	5275	4465	4587	4337	4153	4714	5068	6045	5417	7613	5340	4843	5002	55.8125849754868	50.8702107654622	50.1928724387158
ENSMUSG00000062456	176.381172083741	125.071407129445	202.80733185912	178.728650364564	154.608386841511	174.850434308392	165.56044054194	145.747411170988	187.169428480075	179.09957799589	193.286549351931	202.021048247694	179.466959860865	235.426610354394	165.184317994755	217.550886775794	165.469404287463	194.900672382675	-0.236362643502816	0.0121004173316269	0.170870048392951	Rpl9-ps6	19	32443265	32443978	-	714	protein_coding	ribosomal protein L9, pseudogene 6 [Source:MGI Symbol;Acc:MGI:3642682]	-	146	114	185	178	159	179	153	152	185	166	209	232	262	243	162	202	18.4990849241353	13.0664445573303	21.2855473016213
ENSMUSG00000071076	357.594705046488	368.631515749942	283.930264602767	328.338588029283	269.349202233323	289.138148353542	300.822238370323	275.194125039958	381.42094344318	378.698505280466	366.227146140501	337.862787586661	323.314523108123	310.026811989326	333.427604841265	381.252544151639	309.124848428204	351.528858317645	-0.185919963679194	0.0121586186045248	0.17094219036824	Jund	8	71151599	71153265	+	1667	protein_coding	jun D proto-oncogene [Source:MGI Symbol;Acc:MGI:96648]	TF_bZIP	296	336	259	327	277	296	278	287	377	351	396	388	472	320	327	354	16.0639266840048	16.4950815893757	12.7636671161971
ENSMUSG00000034936	293.565923399651	298.41598894043	214.866146185878	321.309933239666	353.946244089999	332.118143379069	352.762768736422	287.659364153266	418.854829139195	333.384154221265	327.384873064993	353.536834433465	386.333455578351	416.598528610657	275.307196657925	383.406513327637	306.830564015548	361.850798129186	-0.237526898137052	0.0121803581301263	0.17094219036824	Arl4d	11	101556367	101558658	+	1382	protein_coding	ADP-ribosylation factor-like 4D [Source:MGI Symbol;Acc:MGI:1933155]	-	243	272	196	320	364	340	326	300	414	309	354	406	564	430	270	356	15.9072033409359	16.1068884694824	11.6508962004853
ENSMUSG00000022382	548.472959767249	439.944160165854	463.716223656257	469.915777363011	473.548958439092	383.889501023453	505.338076686837	325.055081493191	499.792960373822	664.610482201615	558.588879466825	406.654437636522	582.240136953188	522.201411444521	477.199140873737	547.108170703482	451.235092324368	532.299452456714	-0.239582771169779	0.0121839786558908	0.17094219036824	Wnt7b	15	85419638	85466674	-	4898	protein_coding	wingless-type MMTV integration site family, member 7B [Source:MGI Symbol;Acc:MGI:98962]	-	454	401	423	468	487	393	467	339	494	616	604	467	850	539	468	508	8.38557165164981	6.7000243690362	7.09468130084013
ENSMUSG00000107272	143.762736150446	116.294466278256	206.096099402781	108.442102468387	189.614059333928	176.804070445916	178.545573133465	238.757272247211	206.392234648299	209.30914536869	202.534709608004	283.003623622847	202.071576942577	222.831771117328	201.891944215812	180.933410783829	169.789547432549	213.621052038423	-0.330396971657473	0.0121884407360378	0.17094219036824	Gm34583	5	73537847	73550115	+	3078	transcribed_processed_pseudogene	predicted gene, 34583 [Source:MGI Symbol;Acc:MGI:5593742]	-	119	106	188	108	195	181	165	249	204	194	219	325	295	230	198	168	3.49763066584795	2.81830531866497	5.01765201234784
ENSMUSG00000024883	1092.11355865549	1108.08878246262	925.23993561674	1123.58067279746	993.772146868074	1173.15850058312	1015.00453090418	977.082973573928	1109.86412455482	1170.62073569603	1198.56156918709	1034.48709188905	1201.46964731281	1146.13037057304	1136.91675656884	1156.6814475109	1051.0051376827	1144.34146791157	-0.122971054096554	0.0122254952485013	0.171267696742878	Rin1	19	5100509	5107099	+	4820	protein_coding	Ras and Rab interactor 1 [Source:MGI Symbol;Acc:MGI:2385695]	-	904	1010	844	1119	1022	1201	938	1019	1097	1085	1296	1188	1754	1183	1115	1074	16.9674662632761	17.1484600496346	14.3848955620879
ENSMUSG00000120859	6.04045109875825	5.48558803199319	3.2887675436614	3.01228062412186	1.94475958291208	0	2.16418876525412	2.87659364153266	3.03517992129852	5.39456560228584	13.8722403841099	11.3201449449139	5.47990717132412	10.6571716621331	6.11793770350945	2.15396917599796	3.1015786610292	7.25388957069659	-1.26359711083798	0.0122499724715364	1	ENSMUSG00000120859	2	160209127	160209919	-	793	lncRNA	novel transcript	-	5	5	3	3	2	0	2	3	3	5	15	13	8	11	6	2	0.570416946044697	0.515997511887672	0.310784515320356
ENSMUSG00000087263	7.2485413185099	13.1654112767837	12.0588143267585	4.01637416549582	9.72379791456041	0	15.1493213567788	3.83545818871022	9.10553976389555	25.893914890972	12.9474243585026	21.7695095094498	13.6997679283103	16.4701743869329	21.4127819622831	6.46190752799388	8.14971481844966	15.9701275410425	-0.982914096750072	0.0123245853618472	1	Gm15726	X	168762043	168768228	-	509	lncRNA	predicted gene 15726 [Source:MGI Symbol;Acc:MGI:3783169]	-	6	12	11	4	10	0	14	4	9	24	14	25	20	17	21	6	1.06642193684899	1.92936437057882	1.7753590878451
ENSMUSG00000091989	33.8265261530462	42.7875866495469	48.2352573070338	50.2046770686977	56.3980279044504	31.258178200383	50.8584359834718	31.6425300568593	64.7505049877017	57.1823953842299	39.767089101115	59.2130658657034	60.2789788845654	45.5351880109323	60.1597207511762	67.8500290439358	43.1514024154361	56.8421215036699	-0.395585970014096	0.012365301457745	1	Ndufab1-ps	7	80157535	80158002	+	468	processed_pseudogene	NADH:ubiquinone oxidoreductase subunit AB1b [Source:MGI Symbol;Acc:MGI:4936891]	-	28	39	44	50	58	32	47	33	64	53	43	68	88	47	59	63	5.41262302135746	6.81976711544873	7.72357073259106
ENSMUSG00000032528	575.050944601785	602.317565912853	721.336347909733	639.607585855209	626.212585697691	659.352196414328	575.674211557596	550.388250079916	650.540229798315	701.293528297159	652.920114078772	739.292542940915	674.028582072867	688.840822888784	678.07142880563	644.03678362339	618.742461003639	678.628004063229	-0.133527729643444	0.0123737075392268	0.17295227374038	Vipr1	9	121471782	121502020	+	5800	protein_coding	vasoactive intestinal peptide receptor 1 [Source:MGI Symbol;Acc:MGI:109272]	-	476	549	658	637	644	675	532	574	643	650	706	849	984	711	665	598	7.42462564791723	7.7463147856166	9.31985605672814
ENSMUSG00000028755	27.7860750542879	14.2625288831823	26.3101403492912	29.1187126998447	18.4752160376648	20.5131794440013	23.8060764177953	28.7659364153266	31.363525853418	29.1306542523435	41.6167211523297	27.8649721720957	30.1394894422827	24.2208446866661	40.7862513567296	39.8484297559623	23.6297331626743	33.1213610839784	-0.48367460648158	0.0125138066272512	1	Cda	4	138065735	138095303	-	1035	protein_coding	cytidine deaminase [Source:MGI Symbol;Acc:MGI:1919519]	-	23	13	24	29	19	21	22	30	31	27	45	32	44	25	40	37	2.0104028365042	1.0279069275459	1.90494392772206
ENSMUSG00000024889	190.878254720761	170.053228991789	173.208423966167	167.68362140945	165.304564547527	182.664978858488	181.791856281346	163.006973020184	188.181155120508	217.940450332348	185.888021147072	217.695095094498	188.371809014267	197.642092643195	187.616756240956	196.011195015814	174.323987724464	197.418321826082	-0.180421182371105	0.0125875028394585	0.175048547708914	Rce1	19	4672619	4675669	-	2083	protein_coding	Ras converting CAAX endopeptidase 1 [Source:MGI Symbol;Acc:MGI:1336895]	-	158	155	158	167	170	187	168	170	186	202	201	250	275	204	184	182	6.86220075254194	6.0896624266609	6.23130661906683
ENSMUSG00000027297	703.10850789546	654.979211019987	678.582369842135	852.475416626488	620.378306948954	617.349019457564	693.622499263946	562.853489193225	720.349367988181	770.343968006417	787.943253817441	700.978206204283	846.645657969577	713.06166757545	705.602148471423	809.892410175233	672.91860253097	756.852085026001	-0.17091152748632	0.012608589814765	0.175048547708914	Ltk	2	119581801	119590912	-	3594	protein_coding	leukocyte tyrosine kinase [Source:MGI Symbol;Acc:MGI:96840]	-	582	597	619	849	638	632	641	587	712	714	852	805	1236	736	692	752	14.6500974646758	13.5939932151015	14.1489392210867
ENSMUSG00000030795	4334.62770846892	4318.25489878504	4455.18376581331	4317.60222790801	4309.58723573318	4333.16495302809	4561.02782277306	4377.21665786554	4502.18354992613	4376.07161657427	4564.89190239776	4379.15453292092	4833.96311350429	4898.42362943135	4775.05037758912	4481.33287066376	4375.83315879689	4601.38394912595	-0.0729784489181906	0.0126474194599303	0.175260617377874	Fus	7	127566629	127584873	+	11695	protein_coding	fused in sarcoma [Source:MGI Symbol;Acc:MGI:1353633]	-	3588	3936	4064	4300	4432	4436	4215	4565	4450	4056	4936	5029	7057	5056	4683	4161	27.7554204345419	27.5426456089675	28.5472828364745
ENSMUSG00000079657	764.721109102794	602.317565912853	581.01559938018	643.623960020705	584.400254665081	670.09719517071	647.092440810982	582.030780136776	715.290734786017	698.056788935787	800.890678175944	718.393813811843	800.066447013322	662.682310627184	599.557894943926	679.577275027357	634.41236315001	709.314492915172	-0.163997189735891	0.0126522014000357	0.175260617377874	Rab26	17	24746215	24753184	-	2852	protein_coding	RAB26, member RAS oncogene family [Source:MGI Symbol;Acc:MGI:2443284]	-	633	549	530	641	601	686	598	607	707	647	866	825	1168	684	588	631	20.0793565209755	15.7533750899636	15.266435711079
ENSMUSG00000031779	0	2.19423521279728	1.09625584788713	0	0	0	0	0.958864547177554	1.01172664043284	0	1.84963205121465	1.74156076075598	1.36997679283103	4.84416893733322	5.0982814195912	7.53889211599286	0.531169450982745	2.93177983976897	-2.46538992304109	0.0126815545539919	1	Ccl22	8	95472218	95478327	+	2325	protein_coding	chemokine (C-C motif) ligand 22 [Source:MGI Symbol;Acc:MGI:1306779]	-	0	2	1	0	0	0	0	1	1	0	2	2	2	5	5	7	0	0.0703975960304386	0.0353336373690383
ENSMUSG00000002083	59.1964207678308	66.9241739903169	66.8716067211151	50.2046770686977	36.9504320753296	35.1654504754308	44.3658696877095	39.3134464342797	61.7153250664031	48.5510904205725	72.1356499973714	67.9208696694834	68.4988396415515	83.3197057221314	48.9435016280756	71.0809828079327	49.8740096525888	65.2707456191902	-0.399667804923783	0.0127111988849825	1	Bbc3	7	16042318	16052130	+	2124	protein_coding	BCL2 binding component 3 [Source:MGI Symbol;Acc:MGI:2181667]	-	49	61	61	50	38	36	41	41	61	45	78	78	100	86	48	66	2.08707074128614	2.35031522057838	2.35931879466283
ENSMUSG00000050552	241.61804395033	242.462991014099	257.620124253476	236.966075764253	234.343529740906	264.717696634493	212.090498994904	222.456574945193	265.072379793404	270.807193234749	240.452166657905	268.200357156421	296.599975647918	270.304626703194	279.385821793598	248.783439827764	239.034441912207	267.450745101869	-0.165181249116718	0.0127572286616723	0.176320579379761	Lamtor4	5	138253744	138257660	+	1302	protein_coding	late endosomal/lysosomal adaptor, MAPK and MTOR activator 4 [Source:MGI Symbol;Acc:MGI:1913346]	-	200	221	235	236	241	271	196	232	262	251	260	308	433	279	274	231	13.8967938007203	13.8909542167205	14.8275085387929
ENSMUSG00000020483	8684.96058979461	8193.27428458503	9285.28703160401	8868.15415741477	8049.35991367311	8232.62268352586	8721.6807239741	7832.00562134626	9200.64206809623	9221.47044054741	8159.65179393343	8803.5896456215	9876.1626995189	10137.876752051	8652.80322533019	9179.13964351531	8483.41812573972	9153.91703357674	-0.109929466262312	0.0128373368503437	0.177032170388797	Dynll2	11	87870351	87878359	-	2736	protein_coding	dynein light chain LC8-type 2 [Source:MGI Symbol;Acc:MGI:1915347]	-	7189	7468	8470	8832	8278	8428	8060	8168	9094	8547	8823	10110	14418	10464	8486	8523	237.710295914946	223.377284290224	254.318891556699
ENSMUSG00000036975	115.976661096158	123.974289523046	150.187051160537	127.519879754492	95.2932195626921	148.476346451819	119.030382088977	139.994223887923	175.028708794881	139.179792538975	142.421667943528	144.549543142747	159.602296364815	167.608245231729	149.889473735981	128.161165971879	127.556506690706	150.805111715567	-0.242775435230183	0.0129449581503593	0.177214953770864	Tmem177	1	119835620	119840938	-	3341	protein_coding	transmembrane protein 177 [Source:MGI Symbol;Acc:MGI:1913593]	-	96	113	137	127	98	152	110	146	173	129	154	166	233	173	147	119	2.59950321870642	2.7679150579313	3.36864616670845
ENSMUSG00000022951	880.697770198952	870.01426187412	935.106238247724	871.553193912593	843.053279192388	878.159443817009	938.175829737661	885.99084159206	990.480380983749	954.838111604593	840.657767277059	943.925932329743	1051.45718849782	962.051950954377	960.516219450983	943.438499087107	887.843857321564	955.920756273178	-0.108274419084525	0.0129727236838131	0.177214953770864	Rcan1	16	92188841	92267755	-	3085	protein_coding	regulator of calcineurin 1 [Source:MGI Symbol;Acc:MGI:1890564]	-	729	793	853	868	867	899	867	924	979	885	909	1084	1535	993	942	876	21.3780437768299	21.036273539906	22.7146038804574
ENSMUSG00000037126	6108.10415106434	5443.89756295004	5369.46114295118	6165.13434403608	4963.02645559164	4923.16306656032	5187.56047031413	4624.60371103735	5653.5284667387	6146.56804724448	6646.65277603985	5712.31929527963	5727.87297082654	5946.70178747026	5383.78517908831	5859.87314330245	5348.11886306313	5884.66270824878	-0.138133373132241	0.0129795269293778	0.177214953770864	Psd	19	46300526	46315595	-	7636	protein_coding	pleckstrin and Sec7 domain containing [Source:MGI Symbol;Acc:MGI:1920978]	-	5056	4962	4898	6140	5104	5040	4794	4823	5588	5697	7187	6560	8362	6138	5280	5441	59.9013689577574	53.1791792983603	52.6943638440286
ENSMUSG00000004945	443.369110648855	388.379632665118	407.807175414013	397.621042384086	394.786195331153	394.634499779835	410.113771015656	399.84651617304	447.183175071315	458.538076194296	412.467947420867	415.362241440302	419.212898606295	491.198730245588	471.081203170227	431.870819787591	404.56974292647	443.36438649206	-0.131141445374007	0.0130578660110403	0.177891853035868	Tmem242	17	5461145	5490534	-	1837	protein_coding	transmembrane protein 242 [Source:MGI Symbol;Acc:MGI:1917794]	-	367	354	372	396	406	404	379	417	442	425	446	477	612	507	462	401	18.0739264261659	15.7704794264705	16.6358535440834
ENSMUSG00000043670	1256.41382854172	1277.04489384802	1368.12729816314	1268.17014275531	1092.95488559659	1139.94668624522	1165.41565008934	1111.32401017879	1225.20096156417	1318.43183319866	1256.82497880036	1301.8166686651	1346.00219895649	1355.39846866583	1335.7497319329	1321.46008947475	1209.92467442726	1307.61061640728	-0.113348276804968	0.0131137999180555	0.178457321217103	Diras1	10	80855423	80861496	-	3035	protein_coding	DIRAS family, GTP-binding RAS-like 1 [Source:MGI Symbol;Acc:MGI:2183442]	-	1040	1164	1248	1263	1124	1167	1077	1159	1211	1222	1359	1495	1965	1399	1310	1227	31.0006104607567	31.3866580127143	33.7805872125211
ENSMUSG00000024335	2565.9836267525	2523.37049471687	2669.38298960517	2561.44262404496	2547.63505361483	2559.26334015636	2533.18294972995	2214.97710398015	2673.99351066399	2750.14954404532	2615.37972041752	2506.10593472786	2739.26859726565	2783.45947139167	2638.87046278041	2738.77180728141	2521.9047728251	2680.74988107173	-0.088385831878534	0.013184703693959	0.179070334677519	Brd2	17	34330997	34341608	-	7826	protein_coding	bromodomain containing 2 [Source:MGI Symbol;Acc:MGI:99495]	-	2124	2300	2435	2551	2620	2620	2341	2310	2643	2549	2828	2878	3999	2873	2588	2543	24.553322656922	24.0513125972892	25.5605636672807
ENSMUSG00000003848	362.427065925495	371.922868569138	391.363337695706	387.580106970347	315.051052431757	340.909505997927	368.994184475827	336.561456059322	389.514756566643	377.619592160008	401.370155113579	432.777849047862	397.293269920999	417.567362398123	351.781417951793	406.023189675616	359.35119726569	396.743449104328	-0.145888941935885	0.013187799101958	0.179070334677519	Nob1	8	108139118	108151683	-	3486	protein_coding	NIN1/RPN12 binding protein 1 homolog [Source:MGI Symbol;Acc:MGI:1914869]	-	300	339	357	386	324	349	341	351	385	350	434	497	580	431	345	377	7.78555315341557	7.9583512982345	8.41302419886288
ENSMUSG00000003153	2412.55616884404	2429.01838056659	2423.82167967845	2509.22975989351	2382.3304890673	2457.67426100511	2489.89917442487	2368.39543152856	2466.58954937526	2680.0201912156	2457.23618003866	2474.75784103425	2770.09307510434	2629.41489918447	2455.33233167512	2625.68842554151	2434.11566812605	2569.89156164615	-0.0788904944672527	0.0132426996647126	0.179282338110417	Slc2a3	6	122704768	122778599	-	7245	protein_coding	solute carrier family 2 (facilitated glucose transporter), member 3 [Source:MGI Symbol;Acc:MGI:95757]	-	1997	2214	2211	2499	2450	2516	2301	2470	2438	2484	2657	2842	4044	2714	2408	2438	24.9364873571359	25.008636676776	25.0704227630565
ENSMUSG00000025223	1533.06648886484	1520.60500246851	1524.891884411	1558.35317621238	1278.67942576469	1332.37984579132	1368.84939402323	1325.15080419938	1501.40233440233	1556.87163281969	1577.7361396861	1577.85404924492	1550.12874108831	1547.22755858423	1467.28539255835	1551.93479130653	1430.24700271692	1541.30507996131	-0.109159900548741	0.0132738957364591	0.179282338110417	Ldb1	19	46020009	46033653	-	4606	protein_coding	LIM domain binding 1 [Source:MGI Symbol;Acc:MGI:894762]	-	1269	1386	1391	1552	1315	1364	1265	1382	1484	1443	1706	1812	2263	1597	1439	1441	24.9248923097204	24.6257852071523	24.8092994516441
ENSMUSG00000040502	192.086344940512	204.063874790147	236.791263143621	257.047946591732	186.69691995956	219.784065471443	182.873950663973	198.484961265754	230.673674018687	284.833063800692	241.376982683512	229.88602041979	233.581043177691	253.834452316261	226.363695029849	225.089778891787	209.728665853343	240.704838792284	-0.19651888111158	0.0132758788770527	0.179282338110417	Marchf9	10	126890880	126896053	-	3037	protein_coding	membrane associated ring-CH-type finger 9 [Source:MGI Symbol;Acc:MGI:2446144]	-	159	186	216	256	192	225	169	207	228	264	261	264	341	262	222	209	4.73639522396692	5.01209094556522	5.84278982111657
ENSMUSG00000026608	1260.03809920097	1274.85065863522	1320.98829670399	1259.13330088294	1249.50803202101	1209.30076912732	1251.98320069951	1252.27709861389	1370.8895977865	1288.22226582586	1357.62992559155	1314.87837437077	1335.72737301025	1330.2087901917	1326.57282537763	1290.22753642278	1259.75993198561	1326.79458607213	-0.0758432848032839	0.013294327348225	0.179335691709426	Kctd3	1	188703292	188740038	-	8129	protein_coding	potassium channel tetramerisation domain containing 3 [Source:MGI Symbol;Acc:MGI:2444629]	-	1043	1162	1205	1254	1285	1238	1157	1306	1355	1194	1468	1510	1950	1373	1301	1198	11.6076094392083	11.6982202802088	12.177586639689
ENSMUSG00000054871	421.623486693326	416.904690431483	377.112011673174	458.870748407897	363.670042004559	317.46587234764	412.27795978091	335.602591512144	436.054182026553	556.719170155898	406.919051267223	462.384381980714	406.883107470816	423.380365122923	395.626638160277	474.95020330755	387.940925356392	445.364637436494	-0.198840863240725	0.0133682572934223	0.179940525266196	Tmem158	9	123088118	123089829	-	1712	protein_coding	transmembrane protein 158 [Source:MGI Symbol;Acc:MGI:1919559]	-	349	380	344	457	374	325	381	350	431	516	440	531	594	437	388	441	18.4423928430482	18.1648002607747	16.5069177381757
ENSMUSG00000098483	1.20809021975165	0	0	0	0.972379791456041	0	0	0.958864547177554	3.03517992129852	1.07891312045717	2.77444807682198	4.35390190188996	3.42494198207758	3.87533514986658	0	0	0.392416819798156	2.31784001905147	-2.53525101018301	0.0133701376753191	1	Mir7078	8	118186004	118186067	+	64	miRNA	microRNA 7078 [Source:MGI Symbol;Acc:MGI:5530768]	-	1	0	0	0	1	0	0	1	3	1	3	5	5	4	0	0	1.41356449441701	0	0
ENSMUSG00000005892	24.161804395033	12.068293670385	25.213884501404	17.0695902033572	13.6133170803846	16.6059071689535	7.57466067838942	23.0127491322613	18.2110795277911	22.6571755296005	25.8948487170051	19.1571683683158	34.9344082171913	24.2208446866661	35.6879699371384	28.0015992879735	17.415025853771	26.0956367839602	-0.592180426568312	0.0134141446339448	1	Trh	6	92219042	92221631	-	1384	protein_coding	thyrotropin releasing hormone [Source:MGI Symbol;Acc:MGI:98823]	-	20	11	23	17	14	17	7	24	18	21	28	22	51	25	35	26	1.30734288500996	0.650440216213319	1.36522128490558
ENSMUSG00000034685	1211.7144904109	1204.63513182571	1087.48580110404	1177.80172403165	948.07029666964	941.652618286537	984.705888190625	934.892933498116	1239.36513453023	1279.5909608622	1130.12518329215	1209.51394834503	1113.10614417521	1140.31736784824	1122.64156859398	1173.91320091889	1061.36986050215	1176.07168857074	-0.148714137411042	0.0134184980294461	0.180383359932699	Fam171a2	11	102327807	102338508	-	3119	protein_coding	family with sequence similarity 171, member A2 [Source:MGI Symbol;Acc:MGI:2448496]	-	1003	1098	992	1173	975	964	910	975	1225	1186	1222	1389	1625	1177	1101	1090	29.092507863295	28.8096349833769	26.1280863186758
ENSMUSG00000044533	2400.47526664653	2159.12744939252	1940.37285076022	2327.48882890483	2168.40693494697	2094.29793942566	2073.29283711345	2004.02690360109	2392.73350462366	2580.76018413354	2575.6126313164	2240.51791871257	2314.57579148803	2271.91523160928	2033.19463013297	2321.9787717258	2145.93612634891	2341.41108296778	-0.125925374712494	0.0135122806896343	0.181090912384373	Rps2	17	24937090	24940903	+	1830	protein_coding	ribosomal protein S2 [Source:MGI Symbol;Acc:MGI:105110]	-	1987	1968	1770	2318	2230	2144	1916	2090	2365	2392	2785	2573	3379	2345	1994	2156	98.2296008885371	88.0085356275614	79.4572410835709
ENSMUSG00000089715	6501.94156270338	6178.96635923713	6292.50856687214	6608.94368932337	5825.52733061314	6169.58292230059	6041.33293820688	5547.99026996933	6084.52401556309	6718.39200108678	6858.43564590393	6435.93779137374	6547.1190929395	7054.07880654463	6401.40215043872	6361.74796130998	6145.84920490324	6557.70468314504	-0.0938250566528887	0.0135358862978167	0.181210945350642	Cbx6	15	79708097	79718889	-	10609	protein_coding	chromobox 6 [Source:MGI Symbol;Acc:MGI:3512628]	-	5382	5632	5740	6582	5991	6316	5583	5786	6014	6227	7416	7391	9558	7281	6278	5907	45.8949441957726	43.4449185343093	44.4476442179754
ENSMUSG00000024955	683.779064379434	664.853269477575	782.726675391413	739.012846451231	608.709749451482	649.584015726708	576.756305940223	586.825102872663	798.25231930151	761.71266304276	647.371217925128	808.084192990777	751.43227086782	775.067029973315	649.521052855919	731.272535251308	661.530878711341	740.339160276067	-0.163354549338547	0.0136016375698631	0.181545138498476	Esrra	19	6888345	6899208	-	4414	protein_coding	estrogen related receptor, alpha [Source:MGI Symbol;Acc:MGI:1346831]	ESR-like	566	606	714	736	626	665	533	612	789	706	700	928	1097	800	637	679	11.6005800284916	11.2354658956826	13.2885375429252
ENSMUSG00000034220	1124.73199458879	1098.21472400504	1095.15959203925	1112.53564384234	1054.05969393835	988.539885587111	1047.46736238299	912.839048913032	1200.91952219378	1218.09291299614	1082.03474996057	1060.61050330039	1217.90936882679	1177.13305177197	1049.22631615187	1156.6814475109	1054.19349316211	1145.32598408905	-0.120770856150089	0.0136125453218116	0.181545138498476	Gpc1	1	92759367	92788501	+	5159	protein_coding	glypican 1 [Source:MGI Symbol;Acc:MGI:1194891]	-	931	1001	999	1108	1084	1012	968	952	1187	1129	1170	1218	1778	1215	1029	1074	16.3259986112315	15.8788607464179	15.9078418639525
ENSMUSG00000046711	367.259426804501	354.36898686676	336.55054530135	390.592387594468	341.305306801071	358.492231235642	335.449258614389	369.162850663358	393.561663128374	390.566549605495	419.866475625726	404.912876875766	375.373641235702	349.748997275458	372.174543630158	452.333526959572	356.647624235192	394.817284292031	-0.144811194826838	0.0136340109793244	0.181545138498476	Hmga1	17	27775471	27782648	+	2125	protein_coding	high mobility group AT-hook 1 [Source:MGI Symbol;Acc:MGI:96160]	HMGA	304	323	307	389	351	367	310	385	389	362	454	465	548	361	365	420	12.9422639074717	12.4392552185785	11.8683609473343
ENSMUSG00000025221	1676.82922501529	1633.60811592757	1693.71528498562	1727.0408911632	1470.23824468153	1862.79205712907	1619.89529079271	1386.51813521874	1872.70601144118	1666.92077110632	1736.80449609056	2114.25476355776	1648.76707017215	1848.53486648636	1809.88990395488	1735.02217126636	1633.82965561422	1804.11250675945	-0.143287035935089	0.0136342306924078	0.181545138498476	Kcnip2	19	45780278	45804500	-	3675	protein_coding	Kv channel-interacting protein 2 [Source:MGI Symbol;Acc:MGI:2135916]	-	1388	1489	1545	1720	1512	1907	1497	1446	1851	1545	1878	2428	2407	1908	1775	1611	34.1686424947081	33.1579860731532	34.5368277916345
ENSMUSG00000035637	304.438735377416	314.872753036409	297.085334777413	331.350868653405	285.879658688076	296.952692903638	293.247577691933	271.358666851248	352.080870870628	367.909374075894	291.317048066308	317.834838837967	341.124221414927	357.499667575192	317.113104298573	318.787438047698	299.398285997442	332.958320398398	-0.153527366483761	0.0137241898773557	0.181583050351257	Grhpr	4	44981395	44990734	+	1603	protein_coding	glyoxylate reductase/hydroxypyruvate reductase [Source:MGI Symbol;Acc:MGI:1923488]	-	252	287	271	330	294	304	271	283	348	341	315	365	498	369	311	296	14.2220637342218	14.6520760733658	13.8882355366792
ENSMUSG00000026113	2825.72302399911	2820.6893660509	2735.1583404784	2699.00343921319	2895.74701895609	2868.9146679539	2813.44539483036	2735.64055309756	2834.85804649281	2892.56607594567	2878.9522877156	2937.14222301497	3151.63161190779	3042.13809264526	2906.02040916699	2861.54805031329	2799.29022557244	2938.1070996503	-0.0708994587995521	0.01375016419268	0.181583050351257	Inpp4a	1	37338946	37449817	+	10387	protein_coding	inositol polyphosphate-4-phosphatase, type I [Source:MGI Symbol;Acc:MGI:1931123]	-	2339	2571	2495	2688	2978	2937	2600	2853	2802	2681	3113	3373	4601	3140	2850	2657	20.3720949799027	20.2564219741816	19.7329367163878
ENSMUSG00000041035	491.692719438921	481.634629209002	544.839156399905	539.198231717814	453.128982818515	472.779945280792	494.517132860566	484.226596324665	513.957133339882	513.562645337612	533.618846775427	548.591639638135	613.749603188302	557.07942779332	506.769173107366	542.800232351486	495.252174256273	541.266087691441	-0.132098418150076	0.0137706410878781	0.181583050351257	Dpcd	19	45549054	45568202	+	2350	protein_coding	deleted in primary ciliary dyskinesia [Source:MGI Symbol;Acc:MGI:1924407]	-	407	439	497	537	466	484	457	505	508	476	577	630	896	575	497	504	15.6683097662019	15.2878864528442	17.3740005620672
ENSMUSG00000024530	446.99338130811	492.605805272989	473.582526287241	491.001741731864	436.598526363763	558.739935331845	559.44279581819	440.118827154498	544.308932552867	569.666127601384	555.814431390003	598.22612131968	573.335287799786	465.040217983989	502.690547971693	541.723247763487	487.385442408562	543.850614297861	-0.159143913302573	0.0137726788525981	0.181583050351257	Prelid3a	18	67597936	67612905	+	3201	protein_coding	PRELI domain containing 3A [Source:MGI Symbol;Acc:MGI:2442865]	-	370	449	432	489	449	572	517	459	538	528	601	687	837	480	493	503	10.4571094119947	11.4791956320018	11.0868807789635
ENSMUSG00000033256	337.05717131071	323.649693887598	316.817940039381	356.453207187754	308.244393891565	322.349962691449	313.807370961847	261.770021379472	424.925188981792	329.068501739436	380.099386524611	351.795273672709	347.289116982666	352.655498637858	301.818260039799	378.021590387642	317.518720168722	358.209102120814	-0.174886039623819	0.0137838710007947	0.181583050351257	Shf	2	122179373	122199643	-	2305	protein_coding	Src homology 2 domain containing F [Source:MGI Symbol;Acc:MGI:3613669]	-	279	295	289	355	317	330	290	273	420	305	411	404	507	364	296	351	10.9503720660782	10.4737421209061	10.3000235527944
ENSMUSG00000029059	764.721109102794	656.076328626386	782.726675391413	814.319862054277	648.57732090118	713.077190196236	722.839047594876	664.493131194045	747.665987279868	856.657017642991	817.537366636876	733.197080278269	743.212410110834	800.256708447448	798.390870307983	827.124163583217	720.853833132651	790.505200535936	-0.132408183663406	0.0138803842785068	0.182465837965069	Prxl2b	4	154979961	154983592	-	1027	protein_coding	peroxiredoxin like 2B [Source:MGI Symbol;Acc:MGI:1913719]	-	633	598	714	811	667	730	668	693	739	794	884	842	1085	826	783	768	55.7607836395541	47.6520436421228	57.1135391572269
ENSMUSG00000120080	0	2.19423521279728	1.09625584788713	0	0	0	0	0	2.02345328086568	6.473478722743	1.84963205121465	0.870780380377992	0.684988396415515	1.93766757493329	0	6.46190752799388	0.411311382585551	2.537738491818	-2.60795786978289	0.013911335297538	1	ENSMUSG00000120080	16	89940862	89942389	+	1528	lncRNA	novel transcript	-	0	2	1	0	0	0	0	0	2	6	2	1	1	2	0	6	0	0.107116760975635	0.0537635516250092
ENSMUSG00000020888	337.05717131071	347.786281228368	377.112011673174	364.485955518746	352.973864298543	361.422685441928	373.322562006336	311.630977832705	380.409216802747	357.120242871322	455.934300624411	383.143367366316	434.282643327437	404.00368937359	338.525886260856	393.099374619628	353.223938663814	393.314840155789	-0.158648906193312	0.0139696706063939	0.18338485877082	Dvl2	11	69891421	69903127	+	6298	protein_coding	dishevelled segment polarity protein 2 [Source:MGI Symbol;Acc:MGI:106613]	-	279	317	344	363	363	370	345	325	376	331	493	440	634	417	332	365	4.0077179441585	4.11914800050286	4.48711387230181
ENSMUSG00000112843	1.20809021975165	0	0	0	0	0	0	0	2.02345328086568	2.15782624091433	2.77444807682198	6.09546266264594	0	0	3.05896885175472	0	0.151011277468956	2.01376988912533	-3.02593054397757	0.0139978171037125	1	Gm46224	10	51402436	51407257	+	1242	lncRNA	predicted gene, 46224 [Source:MGI Symbol;Acc:MGI:5825861]	-	1	0	0	0	0	0	0	0	2	2	3	7	0	0	3	0	0.0728406824820362	0	0
ENSMUSG00000054115	115.976661096158	148.110876863816	112.914352332375	128.523973295866	145.856968718406	110.380441770102	127.687137149993	119.858068397194	133.547916537135	121.91718261166	165.542068583711	152.386566566149	144.532551643674	154.044572207196	181.498818537447	134.623073499873	126.163559952989	148.511593773355	-0.236196628563047	0.0140667110833179	0.184132503810204	Skp2	15	9112073	9155512	-	7874	protein_coding	S-phase kinase-associated protein 2 [Source:MGI Symbol;Acc:MGI:1351663]	-	96	135	103	128	150	113	118	125	132	113	179	175	211	159	178	125	1.1029896181989	1.40310169253581	1.0746155459678
ENSMUSG00000021495	1888.24501347183	2014.3079253479	1852.67238292925	2059.39585335798	1928.22912645733	1869.62978361041	1742.17195602957	1723.07959127807	1914.18680369893	2116.82754233696	2312.96488004392	2211.7821661601	1959.75180214479	1969.63908991969	1981.19215965314	1895.49287487821	1884.71645406029	2045.22966485447	-0.118171396501981	0.0141038168297145	0.184142744041325	Fam193b	13	55687129	55718933	-	11540	protein_coding	family with sequence similarity 193, member B [Source:MGI Symbol;Acc:MGI:2385851]	-	1563	1836	1690	2051	1983	1914	1610	1797	1892	1962	2501	2540	2861	2033	1943	1760	12.2531788133035	13.0202000942432	12.0307361033183
ENSMUSG00000108358	506.189802075941	483.828864421799	435.213571611192	417.702913211565	431.736627406482	496.22357893108	464.218490147009	499.568429079506	548.355839114598	520.036124060355	458.708748701233	512.889644042637	515.111274104467	528.014414169321	482.297422293328	530.953401883497	466.835284610572	512.04585854618	-0.133536197494497	0.0141714570878013	0.184142744041325	Gm44509	7	55623267	55624590	-	1324	TEC	predicted gene 44509 [Source:MGI Symbol;Acc:MGI:5753085]	-	419	441	397	416	444	508	429	521	542	482	496	589	752	545	473	493	28.6300192464401	27.2584649357664	24.6328025925654
ENSMUSG00000000184	913.316206132247	921.578789374856	862.753352287173	991.040325336093	1099.76154413678	1214.18485947113	931.683263441899	902.291538894079	994.52728754548	1109.12268782997	1156.02003200916	1027.52084884603	1099.4063762469	1105.43935149944	1081.85531723725	1123.29492528294	979.576234884282	1087.14835331215	-0.149250281565509	0.0141968654842107	0.184142744041325	Ccnd2	6	127102125	127129156	-	9409	protein_coding	cyclin D2 [Source:MGI Symbol;Acc:MGI:88314]	-	756	840	787	987	1131	1243	861	941	983	1028	1250	1180	1605	1141	1061	1043	7.26898761801178	7.30611675244162	6.87135788255203
ENSMUSG00000049577	518.270704273458	521.130863039353	516.336504354839	592.415189410633	431.736627406482	463.988582661935	361.419523797438	434.365639871432	547.344112474166	563.192648878641	541.017374980285	533.788373171709	517.85122769013	565.79893188052	516.965735946548	562.185954935468	479.957954351946	543.518044994683	-0.179437236049524	0.0142214118045053	0.184142744041325	Zfpm1	8	123008880	123063990	+	3503	protein_coding	zinc finger protein, multitype 1 [Source:MGI Symbol;Acc:MGI:1095400]	zf-C2H2	429	475	471	590	444	475	334	453	541	522	585	613	756	584	507	522	11.0793110929813	11.0969661884264	11.045670266029
ENSMUSG00000020889	1727.56901424486	1664.32740890673	1771.54945018561	1748.12685553206	1441.06685093785	1654.72980848277	1576.61151548763	1411.44861344536	1805.93205317262	1587.08120019249	1626.75138904329	1848.66674754248	1810.42433172621	1852.41020163622	1904.71793835927	1755.48487843834	1624.42868965286	1773.93359251386	-0.127940292898012	0.0142395090437173	0.184142744041325	Nr1d1	11	98658758	98666159	-	3077	protein_coding	nuclear receptor subfamily 1, group D, member 1 [Source:MGI Symbol;Acc:MGI:2444210]	THR-like	1430	1517	1616	1741	1482	1694	1457	1472	1785	1471	1759	2123	2643	1912	1868	1630	42.0440112216591	40.3467795156415	43.1444726431429
ENSMUSG00000022426	1322.85879062806	1179.40142687854	1168.60873384768	1136.63388883532	1292.29274284508	1302.0984856597	1208.69942539443	1251.31823406671	1309.17427272009	1317.3529200782	1235.55421021139	1442.88309028633	1319.28765149628	1338.9282942789	1235.82341610891	1411.92679486666	1232.73896601944	1326.36633125585	-0.105704646078255	0.0142413002910464	0.184142744041325	Josd1	15	79558452	79572120	-	3440	protein_coding	Josephin domain containing 1 [Source:MGI Symbol;Acc:MGI:1921408]	-	1095	1075	1066	1132	1329	1333	1117	1305	1294	1221	1336	1657	1926	1382	1212	1311	28.797267374635	25.5741266829328	25.4571667259573
ENSMUSG00000022212	2755.65379125351	2436.69820381138	2290.07846623622	2621.6882365274	2315.23628345683	2398.08835881063	2474.74985306809	2244.70190494265	2366.42861197241	3277.73805994887	3327.48806013516	2437.314284678	2869.41639258459	2392.05062125514	2495.09892674794	2820.62263596933	2442.11188726334	2748.26969916143	-0.170589692960608	0.0142431971500711	0.184142744041325	Cpne6	14	55747902	55754888	+	4257	protein_coding	copine VI [Source:MGI Symbol;Acc:MGI:1334445]	-	2281	2221	2089	2611	2381	2455	2287	2341	2339	3038	3598	2799	4189	2469	2447	2619	48.4749352015442	42.6968365423866	40.3130905986884
ENSMUSG00000069917	27.7860750542879	39.496233830351	62.4865833295666	73.2988285202987	35.9780522838735	49.8177215068604	371.158373241082	78.6268928685595	50.5863320216419	61.4980478660585	78.6093621766227	68.7916500498614	121.927934561962	124.979558583197	58.1204081833397	60.3111369279429	92.3310950793599	78.1030537963282	-0.537056745572993	0.014247263170241	0.184142744041325	Hba-a2	11	32246489	32247298	+	667	protein_coding	hemoglobin alpha, adult chain 2 [Source:MGI Symbol;Acc:MGI:96016]	-	23	36	57	73	37	51	343	82	50	57	85	79	178	129	57	56	3.11959060836858	4.41700059051552	7.02037525087226
ENSMUSG00000028445	329.8086299922	281.95922484445	313.52917249572	324.322213863787	267.404442650411	267.648150840779	273.769878804646	264.646615021005	321.729071657643	389.487636485037	359.75343396125	370.081661660647	319.20459272963	316.808648501593	295.70032233629	271.400116175743	290.386041064125	330.520685438479	-0.189224173148897	0.0142572802972921	0.184142744041325	Enho	4	41638144	41640324	-	1269	protein_coding	energy homeostasis associated [Source:MGI Symbol;Acc:MGI:1916888]	-	273	257	286	323	275	274	253	276	318	361	389	425	466	327	290	252	19.4624104384981	16.5738075524381	18.5146589192608
ENSMUSG00000028064	1284.199903596	1257.29677693284	1167.5124779998	1275.19879754492	1103.65106330261	1159.48304762046	1125.37815793214	863.936957006977	1289.95146655187	1270.95965589854	1265.14832303082	1261.76077116771	1378.88164198443	1269.1722615813	1241.94135381242	1250.37910666682	1154.58214774197	1278.52432258674	-0.148554633413268	0.014261014453645	0.184142744041325	Sema4a	3	88343266	88368489	-	5406	protein_coding	sema domain, immunoglobulin domain (Ig), transmembrane domain (TM) and short cytoplasmic domain, (semaphorin) 4A [Source:MGI Symbol;Acc:MGI:107560]	-	1063	1146	1065	1270	1135	1187	1040	901	1275	1178	1368	1449	2013	1310	1218	1161	17.78905284576	17.3483975900205	16.1839627877192
ENSMUSG00000045319	47.1155185703143	34.0106457983578	42.7539780675982	39.1596481135842	47.646609781346	50.7945395756223	48.6942472182177	34.519123698392	63.7387783472688	45.314351059201	52.7145134596176	75.7578930928853	59.5939904881498	52.3170245231988	49.9631579119938	43.0793835199592	43.0867888529291	55.3098865502843	-0.369094999008594	0.0143243814222379	1	Proser2	2	6102418	6135022	-	9563	protein_coding	proline and serine rich 2 [Source:MGI Symbol;Acc:MGI:2442238]	-	39	31	39	39	49	52	45	36	63	42	57	87	87	54	49	40	0.368948758555356	0.265288441592275	0.335028502398572
ENSMUSG00000050222	259.739397246605	195.286933938958	213.769890337991	228.933327433262	156.553146424423	169.966343964582	189.366516959736	158.212650284297	255.966840029508	252.465670186977	196.98581345436	250.784749548862	260.980579034311	245.114948229061	218.206444758504	186.318333723824	196.478525823731	233.352922370676	-0.253791136086081	0.0143630767254362	0.184670531813761	Il17d	14	57762234	57780623	+	1274	protein_coding	interleukin 17D [Source:MGI Symbol;Acc:MGI:2446510]	-	215	178	195	228	161	174	175	165	253	234	213	288	381	253	214	173	15.2673841783188	11.4340836409721	12.5740877882164
ENSMUSG00000060019	9.6647217580132	12.068293670385	29.5989078929526	16.0654966619833	8.75141812310437	6.83772648133377	18.39560450466	17.259561849196	16.1876262469254	24.8150017705148	8.32334423046593	19.1571683683158	44.5242457670085	36.8156839237325	31.6093448014655	21.5396917599796	14.8302163677035	25.371513358551	-0.784820617267174	0.0143718016861825	1	Gm10073	8	107299641	107299982	-	342	processed_pseudogene	predicted pseudogene 10073 [Source:MGI Symbol;Acc:MGI:3641908]	-	8	11	27	16	9	7	17	18	16	23	9	22	65	38	31	20	2.11621351210968	2.63219081648898	6.48558212234321
ENSMUSG00000023170	302.022554937912	241.3658734077	281.737752906993	285.162565750203	249.901606404203	279.369967665923	253.210085534732	243.551594983099	320.71734501721	292.385455643892	308.888552552847	281.262062862091	287.695126494516	307.120310626926	273.267884090089	309.094576755707	267.040250198846	297.55391425541	-0.156668327396499	0.0143798596200079	0.184670531813761	Gps2	11	69804714	69807417	+	1604	protein_coding	G protein pathway suppressor 2 [Source:MGI Symbol;Acc:MGI:1891751]	-	250	220	257	284	257	286	234	254	317	271	334	323	420	317	268	287	14.100393959272	11.2245543546039	13.1625509157946
ENSMUSG00000054252	1640.58651842274	1531.5761785325	1499.6779999096	1629.64381764993	1569.42098341005	1580.49163525686	1442.43181204187	1482.4045899365	1578.29355907523	1556.87163281969	2013.32448774715	1764.20105064581	1545.3338223134	1688.67729155436	1590.66380291246	1757.63884761434	1547.02919189501	1686.8755618353	-0.124901514822056	0.0143803910199224	0.184670531813761	Fgfr3	5	33879018	33894412	+	7158	protein_coding	fibroblast growth factor receptor 3 [Source:MGI Symbol;Acc:MGI:95524]	-	1358	1396	1368	1623	1614	1618	1333	1546	1560	1443	2177	2026	2256	1743	1560	1632	17.1634139897697	15.9604273146126	15.7002189181284
ENSMUSG00000025377	239.201863510827	239.171638194903	223.636192968975	213.871924312652	183.779780585192	218.807247402681	241.307047325834	224.374304039548	252.93166010821	270.807193234749	234.903270504261	241.206165364704	233.581043177691	255.772119891194	263.071321250906	250.937409003762	223.018749792577	250.401272816935	-0.166614371552069	0.0144133428792267	0.184670531813761	Tepsin	11	119981357	119989557	-	3329	protein_coding	TEPSIN, adaptor related protein complex 4 accessory protein [Source:MGI Symbol;Acc:MGI:1926027]	-	198	218	204	213	189	224	223	234	250	251	254	277	341	264	258	233	5.38080182434738	5.35912008831898	5.03416767922345
ENSMUSG00000037373	2952.57249707303	2780.09601461415	2831.62885509246	2942.99816976706	2531.10459716008	2584.66060994417	2836.16937686552	2694.40937756893	2995.72258232163	2992.90499614818	2942.76459348251	2904.92334894098	3012.57896743544	2970.44439237273	2742.87540374007	2943.39887900121	2769.20493726068	2938.20164543034	-0.0862689055157281	0.0144453105536009	0.184670531813761	Ctbp1	5	33405067	33432338	-	4476	protein_coding	C-terminal binding protein 1 [Source:MGI Symbol;Acc:MGI:1201685]	-	2444	2534	2583	2931	2603	2646	2621	2810	2961	2774	3182	3336	4398	3066	2690	2733	49.3976997226836	46.3305358459708	47.4073449237769
ENSMUSG00000015568	276.652660323128	279.764989631653	219.251169577427	196.802334109295	196.42071787412	241.274062984206	202.35164955126	228.209762228258	287.330365882926	303.174586848464	284.843335887056	235.981483082436	271.94039337696	215.081100817595	298.759291188045	247.706455239765	230.090918284918	268.102126540406	-0.222131619365126	0.0144511782373259	0.184670531813761	Lpl	8	69333143	69360100	+	10478	protein_coding	lipoprotein lipase [Source:MGI Symbol;Acc:MGI:96820]	-	229	255	200	196	202	247	187	238	284	281	308	271	397	222	293	230	1.97720950851076	1.99164796461855	1.56806082998691
ENSMUSG00000020451	1609.1761727092	1499.75976794694	1549.00951306452	1672.81983992901	1430.37067323184	1578.53799911934	1481.38720981645	1534.18327548409	1579.30528571566	1744.60251577924	1772.87232108924	1726.75749428956	1510.39941409621	1643.14210354343	1621.25349143	1643.47848128644	1544.40555641267	1655.22638840372	-0.0994291934397397	0.014510388514945	0.185235816233095	Limk2	11	3294256	3359189	-	6099	protein_coding	LIM motif-containing protein kinase 2 [Source:MGI Symbol;Acc:MGI:1197517]	-	1332	1367	1413	1666	1471	1616	1369	1600	1561	1617	1917	1983	2205	1696	1590	1526	19.757918678482	18.342590549569	19.0324559478109
ENSMUSG00000045318	227.12096131331	193.09269872616	183.074726597151	260.060227215854	157.525526215879	157.267709070677	196.941177638125	211.90906492624	194.251514963105	272.965019475663	272.820727554161	259.492553352642	237.005985159768	270.304626703194	198.832975364057	196.011195015814	198.374011462924	237.710574698551	-0.263255762696912	0.0145471782762933	0.185473746347526	Adra2c	5	35435663	35439107	+	3445	protein_coding	adrenergic receptor, alpha 2c [Source:MGI Symbol;Acc:MGI:87936]	-	188	176	167	259	162	161	182	221	192	253	295	298	346	279	195	182	4.93701248093629	4.1809428585857	3.98234195920561
ENSMUSG00000103436	10.8728119777648	15.3596464895809	12.0588143267585	12.0491224964875	14.5856968718406	18.5595433064774	5.4104719131353	13.4241036604858	15.1758996064926	17.2626099273147	36.0678249986857	13.0617057056699	20.5496518924655	18.4078419618662	25.491407097956	16.1547688199847	12.7900263803163	20.2714637513044	-0.659913939431564	0.0145517712636522	1	Gm36995	X	7424841	7471620	-	5727	lncRNA	predicted gene, 36995 [Source:MGI Symbol;Acc:MGI:5610223]	-	9	14	11	12	15	19	5	14	15	16	39	15	30	19	25	15	0.142170970627589	0.200056028530712	0.157789030157701
ENSMUSG00000038437	3617.02211793644	3383.5106981334	3544.1951562191	3672.97417434593	3236.07994596571	3237.17507987716	3147.81255906212	3041.5183436472	3458.08165699944	3489.20503155848	4077.5138569027	3527.53132091125	3725.65188810399	3912.15083379031	3350.59054895534	3560.51104792463	3360.03600939838	3637.65452314327	-0.115074543777039	0.0146746260470052	0.186562306476314	Mllt6	11	97554240	97576289	+	7451	protein_coding	myeloid/lymphoid or mixed-lineage leukemia; translocated to, 6 [Source:MGI Symbol;Acc:MGI:1935145]	-	2994	3084	3233	3658	3328	3314	2909	3172	3418	3234	4409	4051	5439	4038	3286	3306	36.3523787628789	33.8727608922999	35.6453140991524
ENSMUSG00000063704	10.8728119777648	13.1654112767837	5.48127923943566	13.0532160378614	4.86189895728021	6.83772648133377	10.8209438262706	5.75318728306533	16.1876262469254	15.1047836864003	19.4211365377538	13.0617057056699	12.3297911354793	11.6260054495997	17.3341568266101	10.7698458799898	8.85580938497444	14.4793814335535	-0.717839647819754	0.0146965564448359	1	Mapk15	15	75865618	75871003	+	2563	protein_coding	mitogen-activated protein kinase 15 [Source:MGI Symbol;Acc:MGI:2652894]	-	9	12	5	13	5	7	10	6	16	14	21	15	18	12	17	10	0.317679730309871	0.383162881242535	0.160262791422189
ENSMUSG00000005483	774.385830860807	732.87456107429	663.234787971715	763.111091444206	732.201982966399	786.338545353384	789.928899317754	706.683171269858	839.733111559256	788.685491054189	745.401716639504	721.006154952977	892.539880529417	867.106239782646	788.1943074688	846.509886167198	743.594858782302	811.147098519249	-0.126203313601374	0.0147750214570139	0.187645806389386	Dnajb1	8	84334822	84339282	+	3204	protein_coding	DnaJ heat shock protein family (Hsp40) member B1 [Source:MGI Symbol;Acc:MGI:1931874]	-	641	668	605	760	753	805	730	737	830	731	806	828	1303	895	773	786	18.0992727275167	17.062188888089	15.5122277354006
ENSMUSG00000042388	4540.0030458267	4387.37330798815	4309.38173804432	4531.47415222066	3729.07650023392	3581.99185815014	3779.75567851632	3598.61864555736	4205.74764427931	4628.53728676125	4851.58487033603	4170.1672416302	4322.2767813819	4714.34520981269	4136.7455438563	4664.42025062358	4057.2093658172	4461.72810358516	-0.137331393766792	0.0149167087080611	0.189232714373053	Dlgap3	4	127062997	127130815	+	4521	protein_coding	DLG associated protein 3 [Source:MGI Symbol;Acc:MGI:3039563]	-	3758	3999	3931	4513	3835	3667	3493	3753	4157	4290	5246	4789	6310	4866	4057	4331	75.2000052380502	72.3881849891957	71.4298670110879
ENSMUSG00000027316	687.403335038689	688.989856818345	589.785646163277	657.68126959994	562.035519461592	634.931744695279	567.017456496579	544.635062796851	713.267281505151	715.319398863102	639.972689720269	643.506701099336	682.933431226269	666.557645777051	683.169710225221	658.037583267377	616.559986383819	675.345555210472	-0.132446287081572	0.014938774817935	0.189232714373053	Gfra4	2	130881552	130885008	-	2165	protein_coding	glial cell line derived neurotrophic factor family receptor alpha 4 [Source:MGI Symbol;Acc:MGI:1341873]	-	569	628	538	655	578	650	524	568	705	663	692	739	997	688	670	611	23.7766118377321	23.7384595759915	20.4143557981809
ENSMUSG00000000531	576.259034821537	458.595159474631	484.545084766113	498.030396521482	442.432805112499	444.452221286695	557.278607052936	495.732970890796	609.059437540569	651.663524756129	610.378576900835	419.716143342192	575.390252989033	483.448059945855	544.496455612341	664.499490795371	494.665784990836	569.831492735291	-0.203870023643293	0.0149458659613963	0.189232714373053	Tamalin	15	101122069	101130637	+	2033	protein_coding	trafficking regulator and scaffold protein tamalin [Source:MGI Symbol;Acc:MGI:1860303]	-	477	418	442	496	455	455	515	517	602	604	660	482	840	499	534	617	21.2264126343151	16.8263412941913	17.8606062185402
ENSMUSG00000051864	611.293651194335	586.957919423272	573.34180844497	644.628053562079	538.698404466647	596.835840013562	620.040081245305	536.005281872253	698.091381898659	719.635051344931	651.995298053165	581.681294092499	632.244289891521	679.152485014117	621.990333190127	582.648662107448	588.475130027803	645.929849449058	-0.134252389737082	0.0149651149534043	0.189282691179561	Tbc1d22a	15	86098660	86382704	+	3421	protein_coding	TBC1 domain family, member 22a [Source:MGI Symbol;Acc:MGI:1289265]	-	506	535	523	642	554	611	573	559	690	667	705	668	923	701	610	541	13.3811378506871	12.7982767849111	12.5591405144158
ENSMUSG00000023905	39.8669772518044	41.6904690431483	33.9839312845011	49.2005835273238	47.646609781346	33.2118143379069	36.79120900932	35.4779882455695	65.7622316281345	40.9986985773724	38.8422730755077	57.4715051049475	58.9090020917343	58.1300272479986	44.8648764924026	46.3103372839562	39.733697810115	51.4111189377567	-0.376810213694439	0.0150045502742537	1	Tnfrsf12a	17	23894419	23896442	-	1932	protein_coding	tumor necrosis factor receptor superfamily, member 12a [Source:MGI Symbol;Acc:MGI:1351484]	-	33	38	31	49	49	34	34	37	65	38	42	66	86	60	44	43	1.54526304979748	1.60963447445374	1.31815316427196
ENSMUSG00000104257	0	0	0	1.00409354137395	0	0	0	0.958864547177554	4.04690656173135	7.55239184320017	0	0	4.10993037849309	1.93766757493329	1.01965628391824	0	0.245369761068939	2.33331908028452	-2.87615071060138	0.0150079908125953	1	Gm20172	1	25315485	25317035	-	1551	TEC	predicted gene, 20172 [Source:MGI Symbol;Acc:MGI:5012357]	-	0	0	0	1	0	0	0	1	4	7	0	0	6	2	1	0	0	0	0
ENSMUSG00000037499	356.386614826737	343.397810802774	384.785802608384	353.440926563632	365.614801587472	321.373144622687	292.165483309306	309.71324873835	378.385763521882	359.278069112237	368.076778191716	352.666054053087	413.048003038556	425.318032697857	368.095918494485	366.174759919653	340.859729132418	378.880422378684	-0.15535909454276	0.0150459965432867	0.189715547484951	Nenf	1	191038986	191050391	-	742	protein_coding	neuron derived neurotrophic factor [Source:MGI Symbol;Acc:MGI:1913458]	-	295	313	351	352	376	329	270	323	374	333	398	405	603	439	361	340	35.9677865964868	34.5216243741583	38.8610486737708
ENSMUSG00000031728	527.935426031471	433.361454527462	439.59859500274	475.940338611255	426.874728449202	444.452221286695	392.800260893623	363.409663380293	452.241808273479	498.457861651211	501.25028587917	494.603256054699	490.451691833509	501.855901907721	456.806015195372	487.874018363538	438.046586022843	485.442604894838	-0.150852531021873	0.0150535319989887	0.189715547484951	Zfp821	8	110432178	110451564	+	6649	protein_coding	zinc finger protein 821 [Source:MGI Symbol;Acc:MGI:1923121]	-	437	395	401	474	439	455	363	379	447	462	542	568	716	518	448	453	5.94594251464206	4.8617380248499	4.95449442925081
ENSMUSG00000024176	614.91792185359	507.96545176257	515.240248506952	627.558463358722	656.356359232828	541.15721009413	634.107308219457	479.432273588777	661.669222843076	611.743739299214	713.033155743248	601.709242841192	695.263222361748	652.993972752518	547.555424464095	663.422506207372	572.091904577128	643.423810814058	-0.17070461943335	0.0150730880731285	0.189715547484951	Sox8	17	25784866	25789660	-	3118	protein_coding	SRY (sex determining region Y)-box 8 [Source:MGI Symbol;Acc:MGI:98370]	HMG	509	463	470	625	675	554	586	500	654	567	771	691	1015	674	537	616	14.7685301379502	12.1522213256681	12.3832046937192
ENSMUSG00000040824	502.565531416686	466.274982719421	446.176130090063	501.042677145603	413.261411368818	411.240406948788	456.643829468619	369.162850663358	518.004039901613	497.378948530754	406.919051267223	539.013055453977	565.800415439216	537.702752043987	449.668421207944	509.413710123518	445.79597747767	502.987549246029	-0.177278973331727	0.0150760212754815	0.189715547484951	Snrpd2	7	18883647	18887467	+	2618	protein_coding	small nuclear ribonucleoprotein D2 [Source:MGI Symbol;Acc:MGI:98345]	-	416	425	407	499	425	421	422	385	512	461	440	619	826	555	441	473	14.3753785711836	13.2852606145105	12.7713283809728
ENSMUSG00000027932	76.1096838443539	62.5357035647224	57.0053040901309	72.2947349789248	63.2046864446427	42.9799950255266	55.1868135139801	58.4907373778308	80.9381312346271	58.261308504687	85.0830743558739	97.5274026023351	58.9090020917343	77.5067029973315	89.7297529848052	67.8500290439358	60.975957355014	76.9756754769162	-0.338634859649395	0.0152404145739854	0.19110252831515	Slc27a3	3	90292546	90297245	-	2569	protein_coding	solute carrier family 27 (fatty acid transporter), member 3 [Source:MGI Symbol;Acc:MGI:1347358]	-	63	57	52	72	65	44	51	61	80	54	92	112	86	80	88	63	2.21856443810409	1.81577294938378	1.66284031059429
ENSMUSG00000019102	13.2889924172681	24.13658734077	26.3101403492912	24.0982449929749	15.5580766632967	20.5131794440013	28.1344539483036	6.71205183024288	31.363525853418	19.420436168229	33.2933769218637	32.2188740739857	33.5644314243603	28.0961798365327	25.491407097956	26.9246146999745	19.8439658732686	28.79660575954	-0.549903654762478	0.0152465038004571	1	Aldh3a1	11	61098363	61109247	+	1942	protein_coding	aldehyde dehydrogenase family 3, subfamily A1 [Source:MGI Symbol;Acc:MGI:1353451]	-	11	22	24	24	16	21	26	7	31	18	36	37	49	29	25	25	0.512435326503387	0.927095014664504	1.01525075447597
ENSMUSG00000024970	310.479186476174	212.840815641336	247.753821622492	299.219875329439	241.150188281098	288.16133028478	273.769878804646	220.538845850838	279.236552759463	327.989588618979	335.708217295459	279.520502101335	302.079882819242	287.743634877593	278.36616550968	300.478700051716	261.73924278635	298.890405504183	-0.192745272389189	0.0152657631279273	0.19110252831515	Spindoc	19	7331443	7360359	-	3753	protein_coding	spindlin interactor and repressor of chromatin binding [Source:MGI Symbol;Acc:MGI:2147611]	-	257	194	226	298	248	295	253	230	276	304	363	321	441	297	273	279	6.19512624678152	4.23032716353974	4.9469916748098
ENSMUSG00000031832	171.548811204734	153.596464895809	149.09079531265	189.773679319677	148.774108092774	182.664978858488	137.425986593637	149.582869359698	175.028708794881	227.650668416462	202.534709608004	177.63919759711	196.591669771253	161.79524250693	153.968098871654	203.550087131807	160.307211704684	187.344797837263	-0.22406913494703	0.015282729594029	0.19110252831515	Taf1c	8	120324610	120331961	-	3490	protein_coding	TATA-box binding protein associated factor, RNA polymerase I, C [Source:MGI Symbol;Acc:MGI:109576]	-	142	140	136	189	153	187	127	156	173	211	219	204	287	167	151	189	3.68093814477416	3.28286783780913	3.20128829114324
ENSMUSG00000024962	542.432508668491	527.713568677745	561.282994118212	579.361973372772	486.189895728021	499.154033137366	454.479640703365	438.201098060142	567.578645282822	604.191347456014	615.927473054479	543.366957355867	545.935751943166	597.770446866919	494.533297700347	567.570877875463	511.101964058264	567.109349691885	-0.15060925982344	0.0152950165068577	0.19110252831515	Vegfb	19	6959841	6965019	-	1605	protein_coding	vascular endothelial growth factor B [Source:MGI Symbol;Acc:MGI:106199]	-	449	481	512	577	500	511	420	457	561	560	666	624	797	617	485	527	25.3085291660856	24.5256671591091	26.2063314168867
ENSMUSG00000044456	55.5721501085759	44.9818218623442	51.5240248506952	43.1760222790801	49.5913693642581	49.8177215068604	46.5300584529636	46.9843628117002	43.5042455386121	59.3402216251442	78.6093621766227	55.7299443441915	69.8688164343826	86.2262070845313	61.1793770350945	43.0793835199592	48.5221914045597	62.1921947198172	-0.366316970535208	0.0153208652676022	1	Rin3	12	102249307	102357114	+	6835	protein_coding	Ras and Rab interactor 3 [Source:MGI Symbol;Acc:MGI:2385708]	-	46	41	47	43	51	51	43	49	43	55	85	64	102	89	60	40	0.60885645523975	0.490903499751394	0.564898789100462
ENSMUSG00000029352	15.7051728567714	21.9423521279728	17.5400935661941	20.0818708274791	13.6133170803846	9.76818068761968	9.73884944364354	10.5475100189531	13.1524463256269	21.5782624091433	27.7444807682198	22.6402898898278	28.0845242530361	32.9403487738659	25.491407097956	10.7698458799898	14.8671683261273	22.8002006747082	-0.633147011995811	0.0153391303056706	1	Crybb3	5	113223705	113229450	-	2333	protein_coding	crystallin, beta B3 [Source:MGI Symbol;Acc:MGI:102717]	-	13	20	16	20	14	10	9	11	13	20	30	26	41	34	25	10	0.504108726684508	0.701561983586668	0.563399618571892
ENSMUSG00000038812	195.710615599767	161.2762881406	181.978470749264	199.814614733417	140.995069761126	181.688160789726	163.396251776686	175.472212133492	215.497774412195	203.914579766405	178.489492942214	193.313244443914	196.591669771253	187.953754768529	198.832975364057	229.397717243783	175.04146046051	200.498901089044	-0.194852432296212	0.0153975243748799	0.191617078991211	Trmt112	19	6887066	6888417	+	1233	protein_coding	tRNA methyltransferase 11-2 [Source:MGI Symbol;Acc:MGI:1914924]	-	162	147	166	199	145	186	151	183	213	189	193	222	287	194	195	213	11.8863233399153	9.75674711407264	11.0600302859532
ENSMUSG00000044030	456.658103066123	477.246158783408	482.352573070338	519.116360890335	398.675714496977	379.982228748405	450.151263172857	403.68197436175	519.015766542046	565.350475119556	446.686140368338	459.77204083958	492.506657022756	523.170245231988	472.100859454146	514.798633063513	445.983047073774	499.17510220524	-0.162586330054081	0.0154666389581661	0.191930782331652	Irf2bp1	7	18737969	18740702	+	2734	protein_coding	interferon regulatory factor 2 binding protein 1 [Source:MGI Symbol;Acc:MGI:2442159]	-	378	435	440	517	410	389	416	421	513	524	483	528	719	540	463	478	12.5080293522079	13.0209159995034	13.2210354895853
ENSMUSG00000074170	67.6530523060924	51.564527500736	64.6790950253408	67.274267272055	81.6799024823075	79.1222635697194	59.5151910444883	80.5446219629146	95.1023042006868	89.5497889979449	97.1056826887692	83.5949165162872	84.9385611555239	70.724866485065	81.5725027134593	73.2349519839307	69.0041151454567	84.4779468427084	-0.287271174309952	0.0156412866528941	0.192520115319701	Plekhf1	7	37916396	37927440	-	5263	protein_coding	pleckstrin homology domain containing, family F (with FYVE domain) member 1 [Source:MGI Symbol;Acc:MGI:1919537]	-	56	47	59	67	84	81	55	84	94	83	105	96	124	73	80	68	0.962609756410903	0.730828168936555	0.920937052270155
ENSMUSG00000001988	212.62387867629	177.733052236579	181.978470749264	157.642685995711	152.663627258598	179.734524652202	181.791856281346	171.636753944782	191.216335041806	183.415230477718	200.68507755679	210.728852051474	196.591669771253	213.143433242662	178.439849685692	245.552486063768	176.975606224347	202.471616736395	-0.197279342398139	0.0158992136264612	0.194919001545417	Npas1	7	16189646	16211653	-	3009	protein_coding	neuronal PAS domain protein 1 [Source:MGI Symbol;Acc:MGI:109205]	bHLH	176	162	166	157	157	184	168	179	189	170	217	242	287	220	175	228	5.29158872220447	4.4059911174584	4.53207621887017
ENSMUSG00000022018	129.265653513426	134.945465587033	132.646957594343	137.560815168232	132.243651638022	140.661801901723	177.463478750838	135.199901152035	144.676909581896	144.57435814126	181.263941019036	175.026856455976	186.31684382502	153.07573841973	142.751879748554	169.08658031584	139.998465663206	162.096638438414	-0.217325586309419	0.0159990162318519	0.195561097616609	Rgcc	14	79526196	79539085	-	918	protein_coding	regulator of cell cycle [Source:MGI Symbol;Acc:MGI:1913464]	-	107	123	121	137	136	144	164	141	143	134	196	201	272	158	140	157	10.5447599757818	10.9651157542509	10.8281432819659
ENSMUSG00000084998	14.4970826370198	8.77694085118911	18.6363494140813	7.02865478961768	5.83427874873625	9.76818068761968	10.8209438262706	17.259561849196	10.1172664043284	15.1047836864003	32.3685608962564	11.3201449449139	14.3847563247258	18.4078419618662	34.6683136532202	20.4627071719806	11.5777491004663	19.6042968804615	-0.760294754456574	0.01600524886166	1	Gm16279	17	36207838	36223107	+	2945	lncRNA	predicted gene 16279 [Source:MGI Symbol;Acc:MGI:3826576]	-	12	8	17	7	6	10	10	18	10	14	35	13	21	19	34	19	0.368630740819106	0.222308197990859	0.474214606794988
ENSMUSG00000029449	561.761952184517	518.936627826556	475.775037983016	517.108173807587	456.046122192883	516.736758375081	471.793150825398	503.403887268216	576.684185046718	561.034822637727	528.99476664739	532.046812410953	554.155612700152	590.019776567186	526.142642501812	505.105771771522	502.695213807907	546.773048785433	-0.122861599404347	0.0160369217345822	0.195637792758168	Rhof	5	123241107	123270755	-	4602	protein_coding	ras homolog family member F (in filopodia) [Source:MGI Symbol;Acc:MGI:1345629]	-	465	473	434	515	469	529	436	525	570	520	572	611	809	609	516	469	9.14117326246205	8.41134249180509	7.74737218323079
ENSMUSG00000049036	144.970826370198	148.110876863816	117.299375723923	137.560815168232	103.07225789434	93.7745346011489	100.634777584317	121.775797491549	154.794175986224	168.310446791318	132.248691661848	126.263155154809	136.997679283103	148.231569482397	130.516004341535	152.931811495855	120.899907712191	143.786691774636	-0.25047887118461	0.0160638273479046	0.195696224181733	Tmem121	12	113149550	113153143	+	1574	protein_coding	transmembrane protein 121 [Source:MGI Symbol;Acc:MGI:1916445]	-	120	135	107	137	106	96	93	127	153	156	143	145	200	153	128	142	6.89718889270818	7.01907415948345	5.58457791390248
ENSMUSG00000086529	3.62427065925495	0	1.09625584788713	3.01228062412186	1.94475958291208	4.88409034380984	5.4104719131353	3.83545818871022	7.08208648302987	7.55239184320017	4.62408012803663	4.35390190188996	16.4397215139724	3.87533514986658	5.0982814195912	5.3849229399949	2.97594839497892	6.80134017244771	-1.2137010626455	0.0160713293976346	1	Acss2os	2	155388960	155398850	-	629	lncRNA	acyl-CoA synthetase short-chain family member 2, opposite strand [Source:MGI Symbol;Acc:MGI:1922195]	-	3	0	1	3	2	5	5	4	7	7	5	5	24	4	5	5	0.431485505450027	0	0.130605257365682
ENSMUSG00000087231	56.7802403283275	98.7405845758774	63.5828391774537	69.2824543548029	47.646609781346	78.1454455009574	61.6793798097424	79.585757415737	79.9264045941942	79.8395709138304	103.57939486802	119.296912111785	90.418468326848	72.6625340599983	76.4742212938681	80.7738440999235	69.4304138680306	87.8714187835585	-0.343455919050807	0.0161064576956608	0.195906471676818	E230016M11Rik	6	67013583	67057638	+	4370	lncRNA	RIKEN cDNA E230016M11 gene [Source:MGI Symbol;Acc:MGI:2443524]	-	47	90	58	69	49	80	57	83	79	74	112	137	132	75	75	75	0.972998169154778	1.68543443585461	1.09032974810408
ENSMUSG00000025192	138.93037527144	159.082052927803	164.43837718307	145.593563499223	136.133170803846	147.499528383057	173.13510122033	154.377192095586	167.946622311851	163.994794309489	182.188757044643	160.223589989551	181.521925050112	192.797923705862	148.869817452063	200.31913336781	152.398670173044	174.732820403923	-0.198574003160649	0.0161915669168225	0.196004060102012	Entpd7	19	43678111	43722136	+	8963	protein_coding	ectonucleoside triphosphate diphosphohydrolase 7 [Source:MGI Symbol;Acc:MGI:2135885]	-	115	145	150	145	140	151	160	161	166	152	197	184	265	199	146	186	1.16075361808649	1.3239311369944	1.37483052911437
ENSMUSG00000042303	991.842070416104	1022.51360916353	953.742587661805	1110.52745675959	1015.16450228011	923.093074980059	1013.92243652156	934.892933498116	1206.98988203638	1026.04637755477	1006.19983586077	1059.73972292002	1039.81238575875	1138.37970027331	1060.44253527497	1069.44569588299	995.712333910109	1075.88201694524	-0.111318514374306	0.0162062266429415	0.196004060102012	Sgsm3	15	80861966	80896491	+	4477	protein_coding	small G protein signaling modulator 3 [Source:MGI Symbol;Acc:MGI:1916329]	-	821	932	870	1106	1044	945	937	975	1193	951	1088	1217	1518	1175	1040	993	16.590201651697	17.0364698278264	15.964064102797
ENSMUSG00000030410	1664.74832281777	1467.94335736138	1544.62448967297	1611.5701339052	1487.74108092774	1449.59801404276	1575.529421105	1352.95787606753	1737.13464162318	1660.44729238358	1725.70670378327	1485.55132892485	1641.91718620799	1616.98359128183	1565.1723958145	1635.93958917045	1519.33908698754	1633.60659114871	-0.105261047989291	0.0162064589481606	0.196004060102012	Dmwd	7	18810152	18816701	+	2556	protein_coding	dystrophia myotonica-containing WD repeat motif [Source:MGI Symbol;Acc:MGI:94907]	-	1378	1338	1409	1605	1530	1484	1456	1411	1717	1539	1866	1706	2397	1669	1535	1519	48.7735054349082	42.8396638519737	45.2857378709573
ENSMUSG00000090213	302.022554937912	321.455458674801	359.57191810698	339.383616984397	352.973864298543	314.535418141354	336.531352997016	301.083467813752	411.772742656165	346.331111666751	365.302330114894	384.884928127072	379.483571614196	340.060659400792	341.584855112611	334.942206867683	328.444706494344	363.04530069502	-0.146396603890459	0.0162139105734634	0.196004060102012	Peds1	2	167484528	167531742	-	3265	protein_coding	plasmanylethanolamine desaturase 1 [Source:MGI Symbol;Acc:MGI:2142624]	-	250	293	328	338	363	322	311	314	407	321	395	442	554	351	335	311	6.92711543971585	7.34404323979104	8.25281220754322
ENSMUSG00000006958	950.767002944548	917.190318949262	918.662400529417	1039.23681532204	858.611355855685	1000.26170241225	866.757600484275	829.417833308585	868.061457491375	965.627242809165	1123.6514711129	997.914315913179	1028.16758301969	1129.66019618611	960.516219450983	1044.67505035901	922.613128725759	1014.7841920428	-0.138036368852462	0.0162670120758821	0.196004060102012	Chrd	16	20551877	20561134	+	6258	protein_coding	chordin [Source:MGI Symbol;Acc:MGI:1313268]	-	787	836	838	1035	883	1024	801	865	858	895	1215	1146	1501	1166	942	970	11.3771838374554	10.9325509271623	11.0006859009213
ENSMUSG00000027525	1970.39514841494	1850.8374019945	1720.02542533491	1841.50755487983	1760.97980232689	1880.37478236679	1925.04590669354	1859.23835697728	1904.0695372946	1976.56883667753	2147.42281146021	1812.0939715666	2039.21045612899	2096.55631607782	1892.48206295226	1936.41828922217	1851.05054737359	1975.60278517252	-0.0946214562472061	0.0162930518314954	0.196004060102012	Phactr3	2	177760768	177980285	+	6407	protein_coding	phosphatase and actin regulator 3 [Source:MGI Symbol;Acc:MGI:1921439]	-	1631	1687	1569	1834	1811	1925	1779	1939	1882	1832	2322	2081	2977	2164	1856	1798	23.0300477891721	21.5482075050951	20.1177554392772
ENSMUSG00000006931	122.017112194917	143.722406438222	142.513260225327	136.556721626858	104.044637685796	123.079076664008	127.687137149993	103.557371095176	180.087341997045	120.838269491203	154.444276276423	148.032664664259	134.257725697441	142.418566757597	147.850161168145	148.623873143859	125.397215385037	147.069109899496	-0.23159815348902	0.0163081585333852	0.196004060102012	P3h4	11	100299282	100305662	-	2178	protein_coding	prolyl 3-hydroxylase family member 4 (non-enzymatic) [Source:MGI Symbol;Acc:MGI:1913430]	-	101	131	130	136	107	126	118	108	178	112	167	170	196	147	145	138	4.19526211749843	4.92225615495198	4.90339389108899
ENSMUSG00000095258	0	0	0	1.00409354137395	0	0	2.16418876525412	0	5.05863320216419	0	0.924816025607326	1.74156076075598	4.10993037849309	1.93766757493329	1.01965628391824	3.23095376399694	0.396035288328509	2.25290224873363	-2.4821018820166	0.0163176369253551	1	Gm2163	4	42552478	42587038	+	3671	transcribed_unprocessed_pseudogene	predicted gene 2163 [Source:MGI Symbol;Acc:MGI:3780332]	-	0	0	0	1	0	0	2	0	5	0	1	2	6	2	1	3	0	0	0
ENSMUSG00000045822	113.560480656655	108.614643033465	122.780654963359	116.474850799379	107.934156851621	107.449987563816	136.34389221101	137.11763024639	126.465830054105	120.838269491203	155.369092302031	137.583300099723	160.287284761231	124.979558583197	138.673254612881	141.084981027866	118.784537040712	138.160196366529	-0.223528908257638	0.0163204674135062	0.196004060102012	Zswim3	2	164647018	164664050	+	2708	protein_coding	zinc finger SWIM-type containing 3 [Source:MGI Symbol;Acc:MGI:1914788]	-	94	99	112	116	111	110	126	143	125	112	168	158	234	129	136	131	3.14032643959112	2.99183284089848	3.39766586813057
ENSMUSG00000063564	109.9362099974	147.013759257418	132.646957594343	151.618124747467	162.387425173159	150.429982589343	128.76923153262	149.582869359698	152.770722705359	179.09957799589	220.106214094543	128.875496295943	163.712226743308	184.078419618662	156.007411439491	162.624672787846	141.548070031431	168.40934271013	-0.2461381884243	0.0163675019147528	0.19637827224587	Col23a1	11	51180747	51474745	+	5736	protein_coding	collagen, type XXIII, alpha 1 [Source:MGI Symbol;Acc:MGI:2653243]	-	91	134	121	151	167	154	119	156	151	166	238	148	239	190	153	151	1.43525097898966	1.91181755956094	1.73295598550291
ENSMUSG00000004540	0	0	0	0	0	0	0	0.958864547177554	1.01172664043284	2.15782624091433	2.77444807682198	2.61234114113398	0	0	3.05896885175472	2.15396917599796	0.119858068397194	1.72116001588198	-2.78261536608351	0.0165124105027189	1	Psg17	7	18547862	18555532	-	2100	protein_coding	pregnancy specific glycoprotein 17 [Source:MGI Symbol;Acc:MGI:1347250]	-	0	0	0	0	0	0	0	1	1	2	3	3	0	0	3	2	0	0	0
ENSMUSG00000029713	2800.35312938432	2750.47383924139	2704.46317673756	2974.12506954965	2416.36378176826	2430.32335507978	2650.04914305367	2579.34563190762	3043.27373442198	3079.21804578476	2951.08793771298	2754.27834313559	2922.16049910859	2591.63038147327	2702.08915238334	2958.4766632332	2663.18714084028	2875.27684465671	-0.110764824225374	0.0165945207337599	0.198716574517532	Gnb2	5	137526389	137531772	-	3402	protein_coding	guanine nucleotide binding protein (G protein), beta 2 [Source:MGI Symbol;Acc:MGI:95784]	-	2318	2507	2467	2962	2485	2488	2449	2690	3008	2854	3191	3163	4266	2675	2650	2747	61.6417166007504	60.3074291302645	59.5725437626089
ENSMUSG00000032477	71.2773229653473	97.6434669694788	90.989235374632	94.3847928891518	101.127498311428	86.9368081198151	89.813833758046	93.0098610762228	92.0671242793883	106.81239892526	106.353842944842	107.105986786493	113.708073804976	110.447051771197	94.8280344043964	126.007196795881	90.6478524330153	107.166213714054	-0.239087599374788	0.01667971575571	0.198775152610079	Cdc25a	9	109704647	109722963	+	8023	protein_coding	cell division cycle 25A [Source:MGI Symbol;Acc:MGI:103198]	-	59	89	83	94	104	89	83	97	91	99	115	123	166	114	93	117	0.66528973338136	0.907828901819674	0.849870207065956
ENSMUSG00000035486	335.849081090959	258.919755110079	244.465054078831	286.166659291577	263.514923484587	258.856788221921	203.433743933887	180.26653486938	299.47108556812	315.042631173493	344.956377551532	289.969866665871	256.870648655818	288.71246866506	291.621697200617	294.016792523722	253.934067510153	297.582696000529	-0.229709598602009	0.0166824316737342	0.198775152610079	Plk5	10	80192293	80201323	+	2678	protein_coding	polo like kinase 5 [Source:MGI Symbol;Acc:MGI:3026984]	-	278	236	223	285	271	265	188	188	296	292	373	333	375	298	286	273	9.39138890390871	7.21194192343197	6.84077955000453
ENSMUSG00000024424	268.196028784866	335.717987557983	271.871450276009	327.334494487909	316.023432223213	339.932687929165	287.837105778798	331.767133323434	304.529718770284	385.171984003209	397.67089101115	380.531026225182	357.563942928899	344.904828338125	277.346509225762	373.713652035646	309.835040045172	352.679069067282	-0.185609854043879	0.0166920705415711	0.198775152610079	Ttc39c	18	12732953	12871920	+	7234	protein_coding	tetratricopeptide repeat domain 39C [Source:MGI Symbol;Acc:MGI:1919997]	-	222	306	248	326	325	348	266	346	301	357	430	437	522	356	272	347	2.77632351903193	3.46173415094384	2.81633609441353
ENSMUSG00000030374	3294.46202926275	3186.02952898165	3346.86910359942	3396.84845046809	3157.31718285777	3306.52916275926	3193.26052313245	2982.06874172219	3311.38129413668	3481.65263971528	3342.28511654487	3404.75128727795	3381.10272470698	3330.85056131032	3387.2981751764	3461.42846582872	3232.92309034795	3387.59378308715	-0.0675506023175453	0.0166958272887528	0.198775152610079	Strn4	7	16549814	16574856	+	7958	protein_coding	striatin, calmodulin binding protein 4 [Source:MGI Symbol;Acc:MGI:2142346]	-	2727	2904	3053	3383	3247	3385	2951	3110	3273	3227	3614	3910	4936	3438	3322	3214	31.0010786732361	29.8636899270115	31.5162236885954
ENSMUSG00000048251	1121.10772392953	1040.06749086591	1072.13821923362	1064.33915385639	1062.81111206145	1065.70851301931	1216.27408607282	1199.53954851912	1033.98462652236	1466.24293070129	1089.43327816543	1347.09724844475	1421.35092256219	1177.13305177197	1060.44253527497	1318.22913571075	1105.24823094477	1239.23921614422	-0.16563330713745	0.0167231657151418	0.198832921502677	Bcl11b	12	107876662	107969861	-	8111	protein_coding	B cell leukemia/lymphoma 11B [Source:MGI Symbol;Acc:MGI:1929913]	zf-C2H2	928	948	978	1060	1093	1091	1124	1251	1022	1359	1178	1547	2075	1215	1040	1224	10.3506870240926	9.5649945389403	9.9054853078027
ENSMUSG00000090273	3.62427065925495	7.67982324479047	8.77004678309706	4.01637416549582	5.83427874873625	2.9304542062859	0	12.4652391133082	12.1407196851941	6.473478722743	10.1729762816806	10.4493645645359	8.9048491534017	12.5948392370664	11.2162191231007	14.0007996439867	5.66506086512108	10.7441558014636	-0.908647116386369	0.0167522749779749	1	Prr22	17	57077250	57079208	+	1959	protein_coding	proline rich 22 [Source:MGI Symbol;Acc:MGI:2685392]	-	3	7	8	4	6	3	0	13	12	6	11	12	13	13	11	13	0.138542308794317	0.292424929912044	0.335480171038342
ENSMUSG00000032562	2344.90311653795	2331.37491359711	2284.59718699678	2379.70169305627	2107.14700808524	2086.48339487556	2074.37493149607	2167.03387662127	2542.46904740772	2385.4769093308	2612.60527234069	2252.70884403786	2331.70050139841	2315.51275204528	2201.43791697948	2423.21532299771	2221.95201515828	2383.14082081725	-0.101260824769201	0.0167855089672984	0.198969259337741	Gnai2	9	107491324	107512566	-	3779	protein_coding	guanine nucleotide binding protein (G protein), alpha inhibiting 2 [Source:MGI Symbol;Acc:MGI:95772]	-	1941	2125	2084	2370	2167	2136	1917	2260	2513	2211	2825	2587	3404	2390	2159	2250	46.4669583896426	46.0185396782066	45.3035388050281
ENSMUSG00000019874	122.017112194917	97.6434669694788	118.39563157181	92.3766058064038	130.29889205511	112.334077907626	116.866193323722	69.9971119439615	102.184390683717	171.54718615269	244.151430760334	114.943010209895	110.968120219313	144.35623433253	133.57497319329	105.5444896239	107.491136471629	140.908729396959	-0.391101450588134	0.0168573659299827	0.198969259337741	Fabp7	10	57660977	57664546	+	1250	protein_coding	fatty acid binding protein 7, brain [Source:MGI Symbol;Acc:MGI:101916]	-	101	89	108	92	134	115	108	73	101	159	264	132	162	149	131	98	7.30982471352927	5.8268090234394	7.09782107469241
ENSMUSG00000037885	623.374553391851	550.753038412116	636.924647622424	617.517527944982	544.532683215383	563.624025675655	587.577249766494	512.992532739992	604.000804338405	701.293528297159	654.769746129987	561.653345343805	658.27384895531	676.245983651717	637.285177448901	592.341523399439	579.662032346112	635.73299469559	-0.134569462089393	0.0168598135577254	0.198969259337741	Stk35	2	129642437	129674207	+	6195	protein_coding	serine/threonine kinase 35 [Source:MGI Symbol;Acc:MGI:1914583]	-	516	502	581	615	560	577	543	535	597	650	708	645	961	698	625	550	7.53535978428208	6.63152172775838	7.70452957207928
ENSMUSG00000070953	288.733562520644	270.988048780464	319.010451735156	319.301746156918	357.835763255823	326.257234966497	297.575955222442	299.165738719397	346.010511028031	340.936546064465	310.738184604061	334.379666065149	363.043850100223	361.375002725058	332.407948557347	359.712852391659	309.858562669667	343.575570191999	-0.14733039963625	0.0169062360254487	0.199171561556953	Rabepk	2	34667568	34689924	-	3814	protein_coding	Rab9 effector protein with kelch motifs [Source:MGI Symbol;Acc:MGI:2139530]	-	239	247	291	318	368	334	275	312	342	316	336	384	530	373	326	334	5.66908298547526	5.29989243056897	6.2679223133081
ENSMUSG00000053111	71.2773229653473	78.992467660702	59.1978157859052	68.2783608134289	39.8675714496977	56.6554479881941	66.0077573402507	41.2311755286348	79.9264045941942	73.3660921910874	77.6845461510153	83.5949165162872	84.2535727591084	73.6313678474649	63.2186896029309	64.6190752799388	60.1884899415201	75.0368331177534	-0.330773604254099	0.0169552939605223	0.199369758832377	Fank1	7	133378590	133483261	+	2299	protein_coding	fibronectin type 3 and ankyrin repeat domains 1 [Source:MGI Symbol;Acc:MGI:1914180]	-	59	72	54	68	41	58	61	43	79	68	84	96	123	76	62	60	2.32171358456662	2.5629746793161	1.92959468102773
ENSMUSG00000047904	311.687276695926	294.027518514835	335.454289453463	313.277184908674	348.111965341263	284.254058009733	293.247577691933	299.165738719397	334.88151798327	380.85633152138	295.016312168737	348.312152151197	327.424453486616	330.372321526126	351.781417951793	416.793035555605	309.903201166903	348.17969279309	-0.164809741785928	0.0170205109500299	0.199937935094925	Sstr2	11	113510168	113516854	+	2143	protein_coding	somatostatin receptor 2 [Source:MGI Symbol;Acc:MGI:98328]	-	258	268	306	312	358	291	271	312	331	353	319	400	478	341	345	387	10.8916364590825	10.2344241919193	11.7303389202997
ENSMUSG00000026771	271.820299444121	253.434167078085	276.256473667557	246.002917636619	296.575836394093	301.836783247448	239.14285856058	283.823905964556	304.529718770284	295.622195005264	320.911160885742	305.643913512675	313.039697161891	279.99296457786	285.503759497107	302.632669227713	271.111655249132	300.984509829817	-0.150689385636371	0.0170359404680721	0.199937935094925	Spopl	2	23396232	23462118	-	10280	protein_coding	speckle-type BTB/POZ protein-like [Source:MGI Symbol;Acc:MGI:1924107]	-	225	231	252	245	305	309	221	296	301	274	347	351	457	289	280	281	1.98009034237403	1.83894887587781	2.01381110257972
ENSMUSG00000058444	387.796960540279	343.397810802774	392.459593543593	365.49004906012	375.338599502032	340.909505997927	370.076278858455	346.150101531097	399.632022970971	387.329810244123	378.249754473396	397.946633832742	378.113594821364	414.660861035724	436.412889517007	400.638266735621	365.202362479535	399.122979203869	-0.127825579021926	0.0170791487750729	0.200255042983556	Map2k5	9	63071050	63285184	-	3240	protein_coding	mitogen-activated protein kinase kinase 5 [Source:MGI Symbol;Acc:MGI:1346345]	-	321	313	358	364	386	349	342	361	395	359	409	457	552	428	428	372	8.96304597941455	7.90587817457576	9.07714600744414
ENSMUSG00000029392	827.54180052988	860.140203416532	801.363024805494	745.037407699475	645.660181526811	764.848547840621	729.331613890638	652.027892080737	770.935700009823	876.07745381122	857.304455737991	811.567314512288	843.905704383915	806.069711172248	809.607089431083	824.970194407219	753.243833973774	825.054702933223	-0.133350199127669	0.0170969567165348	0.200274010022287	Rilpl1	5	124631143	124669454	-	2463	protein_coding	Rab interacting lysosomal protein-like 1 [Source:MGI Symbol;Acc:MGI:1922945]	-	685	784	731	742	664	783	674	680	762	812	927	932	1232	832	794	766	25.1606445128875	26.0496829160137	24.3817160907362
ENSMUSG00000031980	37.4507968123011	47.1760570751415	39.4652105239368	44.180115820454	40.8399512411537	42.0031769567646	35.709114626693	33.5602591512144	49.5746053812091	37.7619592160009	79.53417820223	48.7637013011675	56.8540369024878	44.5663542234656	43.8452202084844	53.849229399949	40.0480852759574	51.8436606043743	-0.378757760973799	0.0171492453973083	1	Agt	8	125283273	125296445	-	1891	protein_coding	angiotensinogen (serpin peptidase inhibitor, clade A, member 8) [Source:MGI Symbol;Acc:MGI:87963]	-	31	43	36	44	42	43	33	35	49	35	86	56	83	46	43	50	1.48308405971621	1.86092005900135	1.5639478835476
ENSMUSG00000019659	224.704780873807	183.218640268573	207.192355250668	220.90057910227	202.254996622857	198.294067958679	213.172593377531	163.006973020184	263.048926512538	252.465670186977	236.752902555475	224.661338137522	220.566263645796	222.831771117328	195.774006512302	217.550886775794	201.593123309321	229.206470680467	-0.186251458419219	0.0171949341490878	0.201157658848597	Ccdc12	9	110485571	110540674	+	2694	protein_coding	coiled-coil domain containing 12 [Source:MGI Symbol;Acc:MGI:1919904]	-	186	167	189	220	208	203	197	170	260	234	256	258	322	230	192	202	6.24612908000748	5.07305616160329	5.76335694168139
ENSMUSG00000003299	440.952930209352	470.663453145016	484.545084766113	504.054957769725	379.228118667856	428.823132186504	427.427281137689	397.928787078685	543.297205912434	480.116338603439	517.896974340102	448.451895894666	522.646146465038	481.510392370922	448.648764924026	473.873218719551	441.702968120117	489.555117153772	-0.150520292411766	0.0172049153647385	0.201157658848597	Mrpl4	9	20914034	20920135	+	2617	protein_coding	mitochondrial ribosomal protein L4 [Source:MGI Symbol;Acc:MGI:2137210]	-	365	429	442	502	390	439	395	415	537	445	560	515	763	497	440	440	12.6178320938408	13.4154226634811	13.8748996722553
ENSMUSG00000054850	229.537141752813	228.200462130917	212.673634490104	215.8801113954	260.597784110219	209.039066715061	229.404009116937	203.279284001642	239.779213782583	257.860235789263	240.452166657905	231.627581180546	269.200439791298	229.613607629595	252.874758411724	288.631869583727	223.576436714137	251.25498410333	-0.168552110966581	0.0172541875178223	0.201181577200925	Smim10l2a	X	55419946	55423159	+	2393	protein_coding	small integral membrane protein 10 like 2A [Source:MGI Symbol;Acc:MGI:2443645]	-	190	208	194	215	268	214	212	212	237	239	260	266	393	237	248	268	7.18301055249097	7.11330493947348	6.65994029891547
ENSMUSG00000006333	1417.08982776868	1411.99035943505	1426.22885810116	1539.27539892627	1519.82961404579	1415.40938163609	1407.80479179781	1421.03725891714	1590.43427876042	1633.47446437215	1485.25453712536	1442.88309028633	1649.45205856856	1538.50805449703	1418.34189093027	1562.70463718652	1444.8331863285	1540.13162646583	-0.0920832776543041	0.0172570723554304	0.201181577200925	Rps9	7	3706992	3709896	+	2522	protein_coding	ribosomal protein S9 [Source:MGI Symbol;Acc:MGI:1924096]	-	1173	1287	1301	1533	1563	1449	1301	1482	1572	1514	1606	1657	2408	1588	1391	1451	42.077364680759	41.7622852224386	42.3782988321972
ENSMUSG00000050896	515.854523833954	491.50868766659	471.390014591467	565.304663793537	425.902348657746	403.425862398693	401.457015954639	398.887651625863	508.898500137718	619.296131142414	552.115167287573	458.030480078824	513.056308915221	467.946719346389	494.533297700347	568.647862463462	459.216346065311	522.815558383993	-0.187080698928319	0.0173284241041075	0.201311512805305	Rtn4rl2	2	84702268	84717054	-	1506	protein_coding	reticulon 4 receptor-like 2 [Source:MGI Symbol;Acc:MGI:2669796]	-	427	448	430	563	438	413	371	416	503	574	597	526	749	483	485	528	25.6506577047996	24.344666675068	23.4560451259602
ENSMUSG00000082072	1.20809021975165	1.09711760639864	1.09625584788713	0	0.972379791456041	0.976818068761968	1.08209438262706	0	3.03517992129852	0	2.77444807682198	6.96624304302394	6.84988396415515	2.90650136239993	1.01965628391824	1.07698458799898	0.804094489610311	3.07861215495209	-2.01043155996454	0.0173602607565691	1	Gm15785	6	149335278	149335971	-	694	processed_pseudogene	predicted gene 15785 [Source:MGI Symbol;Acc:MGI:3783227]	-	1	1	1	0	1	1	1	0	3	0	3	8	10	3	1	1	0.130357532626353	0.117921045223897	0.118372776488493
ENSMUSG00000038801	0	0	0	0	0	0.976818068761968	0	0	0	5.39456560228584	1.84963205121465	0	0.684988396415515	1.93766757493329	2.03931256783648	2.15396917599796	0.122102258595246	1.75751692108547	-2.80339757268836	0.0174179357368084	1	Scgb1c1	7	140425460	140426682	+	455	protein_coding	secretoglobin, family 1C, member 1 [Source:MGI Symbol;Acc:MGI:2655401]	-	0	0	0	0	0	1	0	0	0	5	2	0	1	2	2	2	0	0	0
ENSMUSG00000043439	1053.45467162344	996.182786609964	1110.50717390967	1242.06371067958	887.782749599366	983.655795243301	890.56367690207	753.667534081558	1037.01980644366	1119.91181903454	1157.86966406037	1150.30088247933	1129.54586568918	1155.81870844771	1009.45972107906	1167.45129339089	989.734762331118	1115.92222007809	-0.173844969575885	0.0174507765615172	0.202311252170541	Epop	11	97518215	97520528	-	2314	protein_coding	elongin BC and polycomb repressive complex 2 associated protein [Source:MGI Symbol;Acc:MGI:2143991]	-	872	908	1013	1237	913	1007	823	786	1025	1038	1252	1321	1649	1193	990	1084	34.0917058359658	32.1124384139712	35.9631227625295
ENSMUSG00000117710	10.8728119777648	8.77694085118911	14.2513260225327	16.0654966619833	14.5856968718406	6.83772648133377	1.08209438262706	18.2184263963735	33.3869791342837	23.7360886500577	10.1729762816806	13.9324860860479	13.6997679283103	19.3766757493329	19.3734693944466	22.6166763479786	11.3363149557056	19.5368899465173	-0.766950420484086	0.0174667110870906	1	Gm10817	19	5168066	5169357	+	1292	lncRNA	predicted gene 10817 [Source:MGI Symbol;Acc:MGI:3704489]	-	9	8	13	16	15	7	1	19	33	22	11	16	20	20	19	21	0.630195935591486	0.506731921890928	0.826593799906488
ENSMUSG00000054391	0	2.19423521279728	0	0	2.91713937436812	0	1.08209438262706	1.91772909435511	1.01172664043284	6.473478722743	5.54889615364395	4.35390190188996	1.36997679283103	2.90650136239993	5.0982814195912	2.15396917599796	1.01389975801845	3.61459152119124	-1.79206782342911	0.0174781536147733	1	4930517O19Rik	14	100450578	100482775	+	839	lncRNA	RIKEN cDNA 4930517O19 gene [Source:MGI Symbol;Acc:MGI:1922325]	-	0	2	0	0	3	0	1	2	1	6	6	5	2	3	5	2	0	0.195082730358486	0
ENSMUSG00000028758	612.501741414086	593.540625061663	579.919343532293	563.296476710789	542.587923632471	585.114023188419	557.278607052936	500.527293626683	613.1063441023	633.322001708357	651.995298053165	606.93392512346	641.834127441338	660.744643052251	580.184425549479	539.569278587489	566.845754277418	615.96125545223	-0.12308248833698	0.0174805271388806	0.202466405157259	Kif17	4	137977746	138029278	+	4582	protein_coding	kinesin family member 17 [Source:MGI Symbol;Acc:MGI:1098229]	-	507	541	529	561	558	599	515	522	606	587	705	697	937	682	569	501	10.0103318888789	9.66257706536298	9.48444433459503
ENSMUSG00000109695	72.485413185099	49.3702922879387	74.545397656325	59.2415189410633	51.5361289471702	69.3540828820997	45.4479640703365	52.7375500947655	79.9264045941942	73.3660921910874	87.8575224326959	101.010524123847	76.0337120021222	66.8495313351984	55.061439331585	59.2341523399439	59.3397935080997	74.9174222938343	-0.344119520100135	0.0175264325734992	0.202669519685132	Gm31166	19	5560793	5600402	+	3521	transcribed_processed_pseudogene	predicted gene, 31166 [Source:MGI Symbol;Acc:MGI:5590325]	-	60	45	68	59	53	71	42	55	79	68	95	116	111	69	54	55	1.5416323937976	1.04591713784218	1.58655156718119
ENSMUSG00000048216	414.374945374816	414.710455218685	388.074570152045	434.772503414922	458.963261567252	499.154033137366	484.778283416923	427.653588041189	462.359074677807	470.406120519325	460.558380752448	454.547358557312	551.41565911449	484.416893733322	470.061546886309	550.339124467479	440.3102050404	488.013019838561	-0.148396033647672	0.0175308315329904	0.202669519685132	Gpr85	6	13834457	13839941	-	4083	protein_coding	G protein-coupled receptor 85 [Source:MGI Symbol;Acc:MGI:1927851]	-	343	378	354	433	472	511	448	446	457	436	498	522	805	500	461	511	7.59994312550632	7.5764054948997	7.12254475547072
ENSMUSG00000087361	7.2485413185099	9.87405845758775	6.5775350873228	16.0654966619833	15.5580766632967	5.86090841257181	7.57466067838942	11.5063745661307	20.2345328086568	15.1047836864003	24.0452166657905	19.1571683683158	12.3297911354793	18.4078419618662	8.15725027134593	14.0007996439867	10.033206480724	16.4296730677302	-0.700090097065067	0.0175428172843018	1	0610043K17Rik	4	101210980	101256378	+	770	lncRNA	RIKEN cDNA 0610043K17 gene [Source:MGI Symbol;Acc:MGI:1915650]	-	6	9	6	16	16	6	7	12	20	14	26	22	18	19	8	13	0.70494644916381	0.956538764244757	0.6401353783092
ENSMUSG00000045349	1462.99725611925	1469.04047496778	1477.75288295185	1705.95492679435	1426.48115406601	1434.94574301133	1510.60375814738	1242.68845314211	1636.97370422033	1624.84315940849	1641.548445453	1585.69107266832	1682.33150159651	1524.9443814725	1477.48195539753	1533.62605331055	1466.30808115001	1588.4300341909	-0.116260672780639	0.0176784021689056	0.203600239171382	Sh2d5	4	137977714	137988643	+	3740	protein_coding	SH2 domain containing 5 [Source:MGI Symbol;Acc:MGI:2446215]	-	1211	1339	1348	1699	1467	1469	1396	1296	1618	1506	1775	1821	2456	1574	1449	1424	29.2932894586354	29.2994700564252	29.6093991653216
ENSMUSG00000084845	548.472959767249	468.469217932219	551.416691487228	568.316944417658	462.852780733076	458.127674249363	545.375568844038	460.254982645226	555.437925597628	555.640257035441	546.566271133929	513.760424423015	606.214730827731	580.33143869252	577.125456697724	530.953401883497	507.910852509507	558.253738286436	-0.139111048919022	0.0177285713738256	0.203812665329203	Tmem240	4	155819257	155825021	+	5514	protein_coding	transmembrane protein 240 [Source:MGI Symbol;Acc:MGI:3648074]	-	454	427	503	566	476	469	504	480	549	515	591	590	885	599	566	493	7.44877220706942	6.33741144351819	7.49397997137397
ENSMUSG00000105922	18.1213532962747	21.9423521279728	16.443837718307	18.0736837447312	10.6961777060165	9.76818068761968	17.313510122033	12.4652391133082	18.2110795277911	29.1306542523435	24.9700326913978	5.22468228226795	32.1944546315292	25.1896784741327	35.6879699371384	26.9246146999745	15.6030418145329	24.6916458120719	-0.668785784192176	0.0177954212286633	1	Gm42769	5	49273101	49274759	-	1659	TEC	predicted gene 42769 [Source:MGI Symbol;Acc:MGI:5662906]	-	15	20	15	18	11	10	16	13	18	27	27	6	47	26	35	25	0.817975837637332	0.986584754495296	0.742773118291266
ENSMUSG00000040414	671.698162181917	580.37521378488	633.635880078763	684.791795217037	563.007899253048	562.647207606893	582.166777853358	618.467632929523	671.786489247405	622.532870503785	735.228740357824	672.24245365181	650.053988198324	658.806975477318	634.226208597146	680.654259615355	612.098821113177	665.691498206121	-0.122371442297708	0.0178309387315186	0.204280608182739	Slc25a28	19	43652240	43663320	-	3749	protein_coding	solute carrier family 25, member 28 [Source:MGI Symbol;Acc:MGI:2180509]	-	556	529	578	682	579	576	538	645	664	577	795	772	949	680	622	632	13.4169855879795	11.5475811279991	12.6655397648392
ENSMUSG00000026426	2452.42314609585	2453.15496790736	2572.9124749911	2469.06601823855	2452.34183405214	2384.41290584796	2424.97351146724	1968.54891535552	2540.44559412686	2713.46649794978	2486.8302928581	2568.80212211508	2712.55404980544	2698.2020980946	2409.4477988988	2526.60584344561	2397.22922174447	2582.04428716178	-0.107796400543649	0.0178996907023275	0.204517412010456	Arl8a	1	135074562	135084007	+	2299	protein_coding	ADP-ribosylation factor-like 8A [Source:MGI Symbol;Acc:MGI:1915974]	-	2030	2236	2347	2459	2522	2441	2241	2053	2511	2515	2689	2950	3960	2785	2363	2346	79.8826877401734	79.5946025409832	83.8659021550387
ENSMUSG00000041911	198.12679603927	201.869639577349	220.347425425314	199.814614733417	168.221703921895	222.714519677729	201.269555168633	203.279284001642	245.84957362518	238.439799621034	282.068887810234	222.048996996388	184.261878635774	216.049934605062	234.520945301195	232.62867100778	201.955442318156	231.983585950331	-0.196434245153862	0.0179056068882234	0.204517412010456	Dlx1	2	71358457	71364325	+	5396	protein_coding	distal-less homeobox 1 [Source:MGI Symbol;Acc:MGI:94901]	Homeobox	164	184	201	199	173	228	186	212	243	221	305	255	269	223	230	216	2.74958727453688	2.79059410506131	3.06009860702109
ENSMUSG00000085078	0	0	1.09625584788713	1.00409354137395	0	0	0	0.958864547177554	1.01172664043284	7.55239184320017	1.84963205121465	0.870780380377992	0.684988396415515	0	1.01965628391824	6.46190752799388	0.38240174205483	2.43138539044416	-2.54248135488682	0.0179125165235539	1	C030013C21Rik	11	80398236	80399932	-	795	lncRNA	RIKEN cDNA C030013C21 gene [Source:MGI Symbol;Acc:MGI:1924667]	-	0	0	1	1	0	0	0	1	1	7	2	1	1	0	1	6	0	0	0.103334222494357
ENSMUSG00000006315	498.941260757431	484.925982028198	490.026364005548	504.054957769725	461.88040094162	477.664035624602	464.218490147009	448.748608079096	551.391019035897	497.378948530754	479.054701264595	508.535742140747	550.730670718074	524.139079019454	498.61192283602	527.7224481195	478.807512419154	517.19556645813	-0.113718336288594	0.0179583718251373	0.20484417551559	Tmem147	7	30427126	30428965	-	1112	protein_coding	transmembrane protein 147 [Source:MGI Symbol;Acc:MGI:1915011]	-	413	442	447	502	475	489	429	468	545	461	518	584	804	541	489	490	33.6001229464303	32.5288172485073	33.0228111301324
ENSMUSG00000047731	596.796568557315	591.346389848866	536.069109616808	653.664895434445	484.245136145109	503.061305412413	613.547514949543	531.210959136365	615.129797383166	597.717868733271	612.228208952049	659.18074794614	602.104800449238	665.588811989584	591.40064467258	617.112168923416	563.742734887608	620.05788113118	-0.138906433424936	0.0179673347157975	0.20484417551559	Wbp1l	19	46587523	46645828	+	4463	protein_coding	WW domain binding protein 1 like [Source:MGI Symbol;Acc:MGI:107577]	-	494	539	489	651	498	515	567	554	608	554	662	757	879	687	580	573	10.0137250852539	9.88354328987731	9.00105213215189
ENSMUSG00000076494	2.4161804395033	1.09711760639864	4.38502339154853	1.00409354137395	0.972379791456041	0	1.08209438262706	0.958864547177554	6.07035984259703	7.55239184320017	2.77444807682198	4.35390190188996	1.36997679283103	6.78183651226651	2.03931256783648	3.23095376399694	1.48946921251063	4.27164766268001	-1.53567485868823	0.0180272363179297	1	Trbj2-3	6	41520157	41520205	+	49	TR_J_gene	T cell receptor beta joining 2-3 [Source:MGI Symbol;Acc:MGI:4439898]	-	2	1	4	1	1	0	1	1	6	7	3	5	2	7	2	3	3.6925766384771	1.67014704868132	6.70618015371543
ENSMUSG00000031808	1843.54567534102	1624.83117507638	1568.74211832649	1761.18007156992	1462.45920634989	1408.57165515476	1531.16355141729	1531.30668184255	1774.5685273192	1637.79011685398	1991.12890313257	1655.35350309856	1728.22572415635	1886.31938419756	1676.31493076159	1604.70703611848	1591.47501688479	1744.30101570479	-0.133223547328783	0.0180448042844532	0.204968979292247	Slc27a1	8	72021526	72039946	+	5835	protein_coding	solute carrier family 27 (fatty acid transporter), member 1 [Source:MGI Symbol;Acc:MGI:1347098]	-	1526	1481	1431	1754	1504	1442	1415	1597	1754	1518	2153	1901	2523	1947	1644	1490	23.6597022763913	20.7713626693667	20.1469856983022
ENSMUSG00000028796	889.154401737214	804.187205490202	942.780029182934	956.901144929379	833.329481277828	800.013998316051	851.608279127496	851.471717893668	891.331170221331	1082.14985981854	882.274488429389	900.386913310844	939.804079882087	971.740288829044	911.572717822907	945.592468263105	866.180782244347	940.606498322156	-0.118515302413134	0.0181781254714623	0.205918875532956	Phc2	4	128548495	128646674	+	7064	protein_coding	polyhomeotic 2 [Source:MGI Symbol;Acc:MGI:1860454]	-	736	733	860	953	857	819	787	888	881	1003	954	1034	1372	1003	894	878	9.42589778383622	8.49188442065219	10.0013601244893
ENSMUSG00000051652	175.173081863989	202.966757183748	183.074726597151	202.826895357539	150.718867675686	189.502705339822	219.665159673293	125.61125568026	215.497774412195	222.256102814176	208.083605761648	188.959342542024	215.086356474472	217.987602179995	203.931256783648	210.011994659801	181.192431171436	210.226754453495	-0.216361411072315	0.018300839446516	0.206747958295622	Lrrc3	10	77733409	77738370	-	4296	protein_coding	leucine rich repeat containing 3 [Source:MGI Symbol;Acc:MGI:2447899]	-	145	185	167	202	155	194	203	131	213	206	225	217	314	225	200	195	3.05350989483005	3.52418133060898	3.19347487184901
ENSMUSG00000039611	936.269920307528	815.158381554188	909.89235374632	916.737403274421	772.069554416097	876.205807679485	847.279901596988	844.759666063425	962.152035051629	1001.23137578425	840.657767277059	953.504516513901	901.444729682818	997.898801090643	888.120623292788	938.053576147112	864.796623579807	935.382928105025	-0.113158247904545	0.0183064142608362	0.206747958295622	Pgap4	4	49584506	49597876	-	3325	protein_coding	post-GPI attachment to proteins GalNAc transferase 4 [Source:MGI Symbol;Acc:MGI:1914313]	-	775	743	830	913	794	897	783	881	951	928	909	1095	1316	1030	871	871	21.0865560670929	18.287231158298	20.5067929963614
ENSMUSG00000022309	89.3986762616221	88.8665261182897	67.9678625690022	74.3029220616727	84.5970418566756	55.6786299194322	57.3510022792342	80.5446219629146	96.1140308411197	111.128051407088	79.53417820223	92.3027203200671	83.5685843626929	86.2262070845313	90.7494092687234	88.3127362159164	74.8384103786054	90.9919897127961	-0.280182512220349	0.0183437330354297	0.206747958295622	Angpt1	15	42288119	42540373	-	5205	protein_coding	angiopoietin 1 [Source:MGI Symbol;Acc:MGI:108448]	-	74	81	62	74	87	57	53	84	95	103	86	106	122	89	89	82	1.28619432191335	1.27354728841809	0.978548285638207
ENSMUSG00000085779	74.9015936246023	54.8558803199319	66.8716067211151	79.3233897685424	83.6246620652196	61.539538332004	73.5824180186401	64.2439246608962	71.8325914707315	77.681744672916	117.45163525213	109.718327927627	94.5283987053411	78.4755367847982	64.2383458868492	80.7738440999235	69.8678766888689	86.8375531000396	-0.320005223438251	0.018383016343371	0.206747958295622	Atcayos	10	81030443	81046711	+	4377	lncRNA	ataxia, cerebellar, Cayman type, opposite strand [Source:MGI Symbol;Acc:MGI:1916928]	-	62	50	61	79	86	63	68	67	71	72	127	126	138	81	63	75	1.28147679091769	0.934854984982692	1.1448921909673
ENSMUSG00000047261	2254.29635005658	1903.49904710164	1961.20171187008	1948.94556380685	1961.29003936684	1847.16296802888	2252.92050462954	2247.57849858419	2058.86371328083	2716.70323731115	2120.6031467176	2103.80539899323	2443.35361001414	2403.67662670474	1951.62212741951	2366.13513983376	2047.11183543057	2270.59537503437	-0.149646770087701	0.0183983674323741	0.206747958295622	Gap43	16	42068805	42161014	-	1523	protein_coding	growth associated protein 43 [Source:MGI Symbol;Acc:MGI:95639]	-	1866	1735	1789	1941	2017	1891	2082	2344	2035	2518	2293	2416	3567	2481	1914	2197	110.842761773643	93.2288584002906	96.4987620575917
ENSMUSG00000027327	533.975877130229	484.925982028198	479.063805526677	525.140922138578	457.990881775796	425.892677980218	460.972206999128	441.077691701675	590.848358012778	572.902866962756	479.054701264595	485.024671870541	601.419812052823	486.354561308255	488.415359996837	524.491494355503	476.130005660062	528.563978228011	-0.153026276010466	0.0184017382444204	0.206747958295622	1700037H04Rik	2	130988244	131002001	-	2286	protein_coding	RIKEN cDNA 1700037H04 gene [Source:MGI Symbol;Acc:MGI:1914576]	-	442	442	437	523	471	436	426	460	584	531	518	557	878	502	479	487	17.492087671946	15.8232916799388	15.7042252440407
ENSMUSG00000024847	838.414612507645	780.050618149432	851.790793808302	896.655532446942	838.191380235108	736.520823846524	785.600521787246	771.885960477931	888.295990300032	868.52506196802	829.559974969771	916.931740538025	912.404544025466	903.921923706379	788.1943074688	901.436100155147	812.388780407391	876.158705391455	-0.110318593507998	0.0184682097786248	0.206930937465207	Aip	19	4164446	4175858	-	1991	protein_coding	aryl-hydrocarbon receptor-interacting protein [Source:MGI Symbol;Acc:MGI:109622]	-	694	711	777	893	862	754	726	805	878	805	897	1053	1332	933	773	837	31.5343448438102	29.2246373827266	32.0598188086901
ENSMUSG00000037344	480.819907461156	458.595159474631	513.047736811178	495.01811589736	406.454752828625	439.568130942885	478.285717121161	438.201098060142	527.109579665509	500.615687892126	527.145134596176	558.170223822293	499.356540986911	481.510392370922	465.982921750636	492.181956715534	463.748827324642	506.509054725013	-0.129840581749868	0.0185632913056202	0.207808066471061	Slc12a9	5	137312820	137331859	-	5020	protein_coding	solute carrier family 12 (potassium/chloride transporters), member 9 [Source:MGI Symbol;Acc:MGI:1933532]	-	398	418	468	493	418	450	442	457	521	464	570	641	729	497	457	457	7.17257266967932	6.81433303806591	7.65867147833677
ENSMUSG00000014294	416.791125814319	393.865220697111	460.427456112596	412.682445504695	454.101362609971	412.21722501755	444.740791259722	404.640838908928	445.159721790449	457.459163073839	425.41537177937	444.968774373154	539.085867979011	476.666223433589	428.255639245661	539.569278587489	424.933308240612	469.57250503282	-0.145796299534334	0.0186436217597902	0.208330263024936	Ndufa2	18	36875385	36877610	-	572	protein_coding	NADH:ubiquinone oxidoreductase subunit A2 [Source:MGI Symbol;Acc:MGI:1343103]	-	345	359	420	411	467	422	411	422	440	424	460	511	787	492	420	501	54.5655664977757	51.3628614219461	60.3204491099054
ENSMUSG00000027221	3671.38617782526	3629.2650419667	3355.63915038251	3616.74493602899	3166.06860098087	3396.39642508536	3375.0523794138	3186.30689027101	3618.94619282826	3960.69006519826	3514.30089730784	3443.06562401458	3901.00891758636	3870.49098092924	3347.53158010358	3712.36587483249	3424.60745024431	3671.05001660008	-0.100671110952331	0.0186929621573905	0.208693088345596	Chst1	2	92430052	92445595	+	2680	protein_coding	carbohydrate sulfotransferase 1 [Source:MGI Symbol;Acc:MGI:1924219]	-	3039	3308	3061	3602	3256	3477	3119	3323	3577	3671	3800	3954	5695	3995	3283	3447	102.586805935124	101.013983363751	93.8295946898903
[truncated: 579 more rows]
[truncated: 13 more columns]
